# Supplementary material for: Anthracyclines induce cardiotoxicity through a shared gene expression response signature
Source: PLoS Genet. 2024 Feb 28;20(2):e1011164. doi: 10.1371/journal.pgen.1011164 (PMC10927150; doi:10.1371/journal.pgen.1011164)
Supplement: S1 Table — Data related to Figs 1B, S2, S3, and S4. (XLSX) [file pgen.1011164.s016.xlsx]

## Sheet: S1Table
S1 Table: Average viability for each DRC replicate by treatment and concentration (related to Fig1B; FigS2; S3 Fig; S4 Fig)
indv	Replicate	Treatment	Conc	Avg. viability
1	a	DOX	0.01	0.722375
1	a	DOX	0.05	0.927626
1	a	DOX	0.1	1.12761
1	a	DOX	0.5	0.83664
1	a	DOX	1	0.427695
1	a	DOX	5	0.467251
1	a	DOX	10	0.543019
1	a	DOX	50	0.0338863
1	a	EPI	0.01	0.80384
1	a	EPI	0.05	0.917574
1	a	EPI	0.1	1.08271
1	a	EPI	0.5	0.773496
1	a	EPI	1	0.457137
1	a	EPI	5	0.561395
1	a	EPI	10	0.61458
1	a	EPI	50	0
1	a	DNR	0.01	0.828844
1	a	DNR	0.05	0.980301
1	a	DNR	0.1	0.902563
1	a	DNR	0.5	0.644439
1	a	DNR	1	0.454675
1	a	DNR	5	0.179176
1	a	DNR	10	0.0129785
1	a	DNR	50	0.00158007
1	a	MTX	0.01	0.797064
1	a	MTX	0.05	0.80759
1	a	MTX	0.1	1.05623
1	a	MTX	0.5	0.915988
1	a	MTX	1	0.46233
1	a	MTX	5	0.00884669
1	a	MTX	10	0.0119238
1	a	MTX	50	0.00359095
1	a	TRZ	0.01	0.688161
1	a	TRZ	0.05	0.981417
1	a	TRZ	0.1	1.03804
1	a	TRZ	0.5	0.930477
1	a	TRZ	1	0.820109
1	a	TRZ	5	0.925971
1	a	TRZ	10	0.814843
1	a	VEH	0.01	0.790511
1	a	VEH	0.05	0.957646
1	a	VEH	0.1	0.960859
1	a	VEH	0.5	1.02733
1	a	VEH	1	0.802267
1	a	VEH	5	1.14917
1	a	VEH	10	1.24891
1	a	VEH	50	1.03177
1	b	DOX	0.01	1.21753
1	b	DOX	0.05	1.28467
1	b	DOX	0.1	0.616185
1	b	DOX	0.5	0.65948
1	b	DOX	1	0.42028
1	b	DOX	5	0.312557
1	b	DOX	10	0.287762
1	b	DOX	50	0.0332404
1	b	EPI	0.01	1.01161
1	b	EPI	0.05	1.11442
1	b	EPI	0.1	0.551563
1	b	EPI	0.5	0.503826
1	b	EPI	1	0.438014
1	b	EPI	5	0.620725
1	b	EPI	10	0.428382
1	b	EPI	50	0.00604074
1	b	DNR	0.01	1.1966
1	b	DNR	0.05	1.22053
1	b	DNR	0.1	0.460919
1	b	DNR	0.5	0.625585
1	b	DNR	1	0.462835
1	b	DNR	5	0.262211
1	b	DNR	10	0.0328796
1	b	DNR	50	0.00882639
1	b	MTX	0.01	1.37872
1	b	MTX	0.05	1.02972
1	b	MTX	0.1	0.500392
1	b	MTX	0.5	0.832731
1	b	MTX	1	0.617279
1	b	MTX	5	0.0363377
1	b	MTX	10	0.0118979
1	b	MTX	50	0.00259441
1	b	TRZ	0.01	1.17165
1	b	TRZ	0.05	1.0826
1	b	TRZ	0.1	0.492059
1	b	TRZ	0.5	0.974204
1	b	TRZ	1	0.942586
1	b	TRZ	5	1.08931
1	b	TRZ	10	0.98957
1	b	VEH	0.01	1.02987
1	b	VEH	0.05	1.08722
1	b	VEH	0.1	1.07949
1	b	VEH	0.5	1.0592
1	b	VEH	1	1.00291
1	b	VEH	5	0.927687
1	b	VEH	10	0.973944
1	b	VEH	50	0.990526
2	a	DOX	0.01	0.859502
2	a	DOX	0.05	0.968027
2	a	DOX	0.1	1.02895
2	a	DOX	0.5	0.889432
2	a	DOX	1	0.767303
2	a	DOX	5	0.576708
2	a	DOX	10	0.474527
2	a	DOX	50	0.00648708
2	a	EPI	0.01	0.896117
2	a	EPI	0.05	0.878929
2	a	EPI	0.1	0.975062
2	a	EPI	0.5	0.817366
2	a	EPI	1	0.694469
2	a	EPI	5	0.534496
2	a	EPI	10	0.423102
2	a	EPI	50	0
2	a	DNR	0.01	0.948768
2	a	DNR	0.05	0.857308
2	a	DNR	0.1	0.838732
2	a	DNR	0.5	0.772305
2	a	DNR	1	0.725285
2	a	DNR	5	0.211659
2	a	DNR	10	0.00278182
2	a	DNR	50	0.0018531
2	a	MTX	0.01	0.891605
2	a	MTX	0.05	0.881726
2	a	MTX	0.1	1.09803
2	a	MTX	0.5	0.969458
2	a	MTX	1	0.818148
2	a	MTX	5	0.00706483
2	a	MTX	10	0.000814584
2	a	MTX	50	0.000793025
2	a	TRZ	0.01	0.842284
2	a	TRZ	0.05	0.868419
2	a	TRZ	0.1	0.940823
2	a	TRZ	0.5	1.01697
2	a	TRZ	1	0.931767
2	a	TRZ	5	0.938639
2	a	TRZ	10	0.882911
2	a	VEH	0.01	0.959933
2	a	VEH	0.05	0.892607
2	a	VEH	0.1	1.03475
2	a	VEH	0.5	1.00811
2	a	VEH	1	0.96342
2	a	VEH	5	0.979893
2	a	VEH	10	0.995816
2	a	VEH	50	0.937189
2	b	DOX	0.01	0.978158
2	b	DOX	0.05	0.866332
2	b	DOX	0.1	0.831518
2	b	DOX	0.5	1.02935
2	b	DOX	1	0.792555
2	b	DOX	5	0.492319
2	b	DOX	10	0.723976
2	b	DOX	50	0.0262457
2	b	EPI	0.01	1.02473
2	b	EPI	0.05	0.973779
2	b	EPI	0.1	0.764636
2	b	EPI	0.5	1.04438
2	b	EPI	1	0.646752
2	b	EPI	5	0.39232
2	b	EPI	10	0.555624
2	b	EPI	50	0.00142453
2	b	DNR	0.01	1.1557
2	b	DNR	0.05	0.977685
2	b	DNR	0.1	0.754916
2	b	DNR	0.5	1.03776
2	b	DNR	1	0.724075
2	b	DNR	5	0.16878
2	b	DNR	10	0.00883457
2	b	DNR	50	0
2	b	MTX	0.01	0.876168
2	b	MTX	0.05	1.05989
2	b	MTX	0.1	0.837592
2	b	MTX	0.5	1.19395
2	b	MTX	1	0.757606
2	b	MTX	5	0.0180273
2	b	MTX	10	0.0139272
2	b	MTX	50	0.00148039
2	b	TRZ	0.01	1.11227
2	b	TRZ	0.05	0.857908
2	b	TRZ	0.1	0.726352
2	b	TRZ	0.5	1.15721
2	b	TRZ	1	0.942449
2	b	TRZ	5	0.856785
2	b	TRZ	10	1.14909
2	b	VEH	0.01	1.05131
2	b	VEH	0.05	1.08633
2	b	VEH	0.1	0.921801
2	b	VEH	0.5	1.19347
2	b	VEH	1	1.03892
2	b	VEH	5	1.11588
2	b	VEH	10	1.29148
2	b	VEH	50	0.998095
3	a	DOX	0.01	0.98495
3	a	DOX	0.05	0.894748
3	a	DOX	0.1	0.865288
3	a	DOX	0.5	1.01997
3	a	DOX	1	0.288324
3	a	DOX	5	0.442641
3	a	DOX	10	0.548431
3	a	DOX	50	0.054455
3	a	EPI	0.01	1.28974
3	a	EPI	0.05	1.08576
3	a	EPI	0.1	1.18752
3	a	EPI	0.5	0.858491
3	a	EPI	1	0.282427
3	a	EPI	5	0.492797
3	a	EPI	10	0.434741
3	a	EPI	50	0.0181414
3	a	DNR	0.01	0.958425
3	a	DNR	0.05	1.1277
3	a	DNR	0.1	1.03181
3	a	DNR	0.5	0.571587
3	a	DNR	1	0.275295
3	a	DNR	5	0.101926
3	a	DNR	10	0.129995
3	a	DNR	50	0.0378355
3	a	MTX	0.01	1.02527
3	a	MTX	0.05	1.06401
3	a	MTX	0.1	1.1004
3	a	MTX	0.5	1.17529
3	a	MTX	1	0.300192
3	a	MTX	5	0.0395932
3	a	MTX	10	0.0529899
3	a	MTX	50	0.0172423
3	a	TRZ	0.01	1.28769
3	a	TRZ	0.05	1.02017
3	a	TRZ	0.1	1.04112
3	a	TRZ	0.5	1.62386
3	a	TRZ	1	0.528434
3	a	TRZ	5	0.999244
3	a	TRZ	10	1.06579
3	a	VEH	0.01	1.16802
3	a	VEH	0.05	1.00187
3	a	VEH	0.1	1.12472
3	a	VEH	0.5	1.15099
3	a	VEH	1	0.564386
3	a	VEH	5	1.16886
3	a	VEH	10	1.55795
3	a	VEH	50	1.07324
3	b	DOX	0.01	0.98495
3	b	DOX	0.05	0.894748
3	b	DOX	0.1	0.710523
3	b	DOX	0.5	0.908507
3	b	DOX	1	0.444767
3	b	DOX	5	0.520006
3	b	DOX	10	0.324462
3	b	DOX	50	0.054455
3	b	EPI	0.01	0.798984
3	b	EPI	0.05	1.18737
3	b	EPI	0.1	0.975124
3	b	EPI	0.5	0.655095
3	b	EPI	1	0.548061
3	b	EPI	5	0.469327
3	b	EPI	10	0.257201
3	b	EPI	50	0.0181414
3	b	DNR	0.01	0.958425
3	b	DNR	0.05	1.1277
3	b	DNR	0.1	0.820273
3	b	DNR	0.5	0.503819
3	b	DNR	1	0.56442
3	b	DNR	5	0.0970711
3	b	DNR	10	0.0769074
3	b	DNR	50	0.0378355
3	b	MTX	0.01	1.02783
3	b	MTX	0.05	1.06401
3	b	MTX	0.1	0.903587
3	b	MTX	0.5	1.03595
3	b	MTX	1	0.615465
3	b	MTX	5	0.0377075
3	b	MTX	10	0.0313499
3	b	MTX	50	0.0172423
3	b	TRZ	0.01	1.07104
3	b	TRZ	0.05	1.02017
3	b	TRZ	0.1	0.854908
3	b	TRZ	0.5	1.32941
3	b	TRZ	1	1.08342
3	b	TRZ	5	0.978639
3	b	TRZ	10	0.661525
3	b	VEH	0.01	1.16802
3	b	VEH	0.05	1.00187
3	b	VEH	0.1	0.923553
3	b	VEH	0.5	1.01453
3	b	VEH	1	0.859421
3	b	VEH	5	1.11319
3	b	VEH	10	0.921715
3	b	VEH	50	1.07324
4	a	DOX	0.01	1.04692
4	a	DOX	0.05	0.958404
4	a	DOX	0.1	0.831053
4	a	DOX	0.5	0.831818
4	a	DOX	1	0.468429
4	a	DOX	5	0.339423
4	a	DOX	10	0.255955
4	a	DOX	50	0.0131187
4	a	EPI	0.01	1.07776
4	a	EPI	0.05	1.03029
4	a	EPI	0.1	0.879288
4	a	EPI	0.5	0.835201
4	a	EPI	1	0.501793
4	a	EPI	5	0.39178
4	a	EPI	10	0.215017
4	a	EPI	50	0
4	a	DNR	0.01	1.01762
4	a	DNR	0.05	1.01087
4	a	DNR	0.1	0.919143
4	a	DNR	0.5	0.560797
4	a	DNR	1	0.385121
4	a	DNR	5	0.12274
4	a	DNR	10	0.002796
4	a	DNR	50	0
4	a	MTX	0.01	0.85287
4	a	MTX	0.05	0.933407
4	a	MTX	0.1	0.805644
4	a	MTX	0.5	0.941304
4	a	MTX	1	0.725511
4	a	MTX	5	0.0130629
4	a	MTX	10	0.00412053
4	a	MTX	50	0.00549451
4	a	TRZ	0.01	0.915344
4	a	TRZ	0.05	1.02398
4	a	TRZ	0.1	0.755343
4	a	TRZ	0.5	0.855103
4	a	TRZ	1	1.0813
4	a	TRZ	5	1.0277
4	a	TRZ	10	0.817482
4	a	VEH	0.01	0.956973
4	a	VEH	0.05	1.0108
4	a	VEH	0.1	1.04478
4	a	VEH	0.5	0.996993
4	a	VEH	1	1.17507
4	a	VEH	5	1.02297
4	a	VEH	10	0.972576
4	a	VEH	50	1.06092
4	b	DOX	0.01	0.739171
4	b	DOX	0.05	0.789544
4	b	DOX	0.1	0.936062
4	b	DOX	0.5	0.345794
4	b	DOX	1	0.299158
4	b	DOX	5	0.191461
4	b	DOX	10	0.123576
4	b	DOX	50	0.0120726
4	b	EPI	0.01	0.906393
4	b	EPI	0.05	0.832693
4	b	EPI	0.1	0.702039
4	b	EPI	0.5	0.318999
4	b	EPI	1	0.261568
4	b	EPI	5	0.209421
4	b	EPI	10	0.122165
4	b	EPI	50	0.00079744
4	b	DNR	0.01	0.844103
4	b	DNR	0.05	0.634652
4	b	DNR	0.1	0.606442
4	b	DNR	0.5	0.41975
4	b	DNR	1	0.233455
4	b	DNR	5	0.0056552
4	b	DNR	10	0.00288856
4	b	DNR	50	0
4	b	MTX	0.01	0.844103
4	b	MTX	0.05	0.634652
4	b	MTX	0.1	0.606442
4	b	MTX	0.5	0.41975
4	b	MTX	1	0.233455
4	b	MTX	5	0.00569271
4	b	MTX	10	0.00288856
4	b	MTX	50	0
4	b	TRZ	0.01	1.00857
4	b	TRZ	0.05	0.850089
4	b	TRZ	0.1	0.966766
4	b	TRZ	0.5	0.762691
4	b	TRZ	1	0.777004
4	b	TRZ	5	0.905948
4	b	TRZ	10	0.730433
4	b	VEH	0.01	0.9874
4	b	VEH	0.05	1.00404
4	b	VEH	0.1	0.868436
4	b	VEH	0.5	0.962573
4	b	VEH	1	0.920628
4	b	VEH	5	0.966503
4	b	VEH	10	0.930897
4	b	VEH	50	1.12315
5	a	DOX	0.01	1.03749
5	a	DOX	0.05	0.99262
5	a	DOX	0.1	0.743079
5	a	DOX	0.5	0.816758
5	a	DOX	1	0.509173
5	a	DOX	5	0.453715
5	a	DOX	10	0.436833
5	a	DOX	50	0.0294383
5	a	EPI	0.01	1.08918
5	a	EPI	0.05	1.06598
5	a	EPI	0.1	0.748919
5	a	EPI	0.5	0.796816
5	a	EPI	1	0.384959
5	a	EPI	5	0.423794
5	a	EPI	10	0.56277
5	a	EPI	50	0
5	a	DNR	0.01	1.10835
5	a	DNR	0.05	0.956174
5	a	DNR	0.1	0.734093
5	a	DNR	0.5	0.783771
5	a	DNR	1	0.384551
5	a	DNR	5	0.361092
5	a	DNR	10	0.00148822
5	a	DNR	50	0
5	a	MTX	0.01	1.04682
5	a	MTX	0.05	1.04837
5	a	MTX	0.1	0.741673
5	a	MTX	0.5	0.814706
5	a	MTX	1	0.448042
5	a	MTX	5	0.0282638
5	a	MTX	10	0
5	a	MTX	50	0
5	a	TRZ	0.01	0.962
5	a	TRZ	0.05	0.904954
5	a	TRZ	0.1	0.806936
5	a	TRZ	0.5	0.915999
5	a	TRZ	1	0.812981
5	a	TRZ	5	0.884681
5	a	TRZ	10	0.929317
5	a	VEH	0.01	1.02319
5	a	VEH	0.05	0.904414
5	a	VEH	0.1	0.870532
5	a	VEH	0.5	0.884353
5	a	VEH	1	0.886869
5	a	VEH	5	1.04382
5	a	VEH	10	1.21138
5	a	VEH	50	0.908046
5	b	DOX	0.01	1.32382
5	b	DOX	0.05	1.26984
5	b	DOX	0.1	0.914848
5	b	DOX	0.5	0.833177
5	b	DOX	1	0.687019
5	b	DOX	5	0.537669
5	b	DOX	10	0.511627
5	b	DOX	50	0.00778491
5	b	EPI	0.01	1.04084
5	b	EPI	0.05	1.16339
5	b	EPI	0.1	0.814165
5	b	EPI	0.5	0.707083
5	b	EPI	1	0.504668
5	b	EPI	5	0.500761
5	b	EPI	10	0.32023
5	b	EPI	50	0.00350856
5	b	DNR	0.01	0.939154
5	b	DNR	0.05	1.24042
5	b	DNR	0.1	0.657745
5	b	DNR	0.5	0.681943
5	b	DNR	1	0.342381
5	b	DNR	5	0.0208335
5	b	DNR	10	0.00325543
5	b	DNR	50	0
5	b	MTX	0.01	1.00023
5	b	MTX	0.05	1.09243
5	b	MTX	0.1	0.937263
5	b	MTX	0.5	0.928415
5	b	MTX	1	0.418096
5	b	MTX	5	0.0130328
5	b	MTX	10	8.55734e-05
5	b	MTX	50	0.0123996
5	b	TRZ	0.01	0.992158
5	b	TRZ	0.05	1.06956
5	b	TRZ	0.1	0.6341
5	b	TRZ	0.5	1.09457
5	b	TRZ	1	1.01012
5	b	TRZ	5	1.13573
5	b	TRZ	10	1.13441
5	b	VEH	0.01	1.0446
5	b	VEH	0.05	0.97216
5	b	VEH	0.1	1.05278
5	b	VEH	0.5	1.14306
5	b	VEH	1	1.19136
5	b	VEH	5	1.04625
5	b	VEH	10	1.14071
5	b	VEH	50	0.936907
6	a	DOX	0.01	0.629539
6	a	DOX	0.05	1.01823
6	a	DOX	0.1	0.961546
6	a	DOX	0.5	0.777209
6	a	DOX	1	0.627051
6	a	DOX	5	0.321561
6	a	DOX	10	0.315342
6	a	DOX	50	0.0246234
6	a	EPI	0.01	0.791999
6	a	EPI	0.05	0.973614
6	a	EPI	0.1	0.9002
6	a	EPI	0.5	0.723486
6	a	EPI	1	0.537177
6	a	EPI	5	0.307935
6	a	EPI	10	0.235732
6	a	EPI	50	0.0136212
6	a	DNR	0.01	0.885132
6	a	DNR	0.05	0.942131
6	a	DNR	0.1	0.764149
6	a	DNR	0.5	0.734169
6	a	DNR	1	0.549112
6	a	DNR	5	0.105615
6	a	DNR	10	0.0193927
6	a	DNR	50	0.00664432
6	a	MTX	0.01	0.901164
6	a	MTX	0.05	0.988627
6	a	MTX	0.1	1.10114
6	a	MTX	0.5	0.977568
6	a	MTX	1	0.697176
6	a	MTX	5	0.0123636
6	a	MTX	10	0.0124073
6	a	MTX	50	0.0153301
6	a	TRZ	0.01	0.853123
6	a	TRZ	0.05	0.958028
6	a	TRZ	0.1	0.897581
6	a	TRZ	0.5	0.937868
6	a	TRZ	1	0.939308
6	a	TRZ	5	0.898279
6	a	TRZ	10	0.672132
6	a	VEH	0.01	1.00155
6	a	VEH	0.05	1.13899
6	a	VEH	0.1	0.819418
6	a	VEH	0.5	1.00741
6	a	VEH	1	1.10311
6	a	VEH	5	0.969531
6	a	VEH	10	1.08482
6	a	VEH	50	1.19428
6	b	DOX	0.01	0.798898
6	b	DOX	0.05	1.01689
6	b	DOX	0.1	1.09444
6	b	DOX	0.5	0.703918
6	b	DOX	1	0.523675
6	b	DOX	5	0.204921
6	b	DOX	10	0.219606
6	b	DOX	50	0.0226429
6	b	EPI	0.01	1.07066
6	b	EPI	0.05	0.975862
6	b	EPI	0.1	1.046
6	b	EPI	0.5	0.57459
6	b	EPI	1	0.381937
6	b	EPI	5	0.19877
6	b	EPI	10	0.282404
6	b	EPI	50	0.00536687
6	b	DNR	0.01	0.906263
6	b	DNR	0.05	0.779517
6	b	DNR	0.1	0.738435
6	b	DNR	0.5	0.633486
6	b	DNR	1	0.491299
6	b	DNR	5	0.024577
6	b	DNR	10	0.00295228
6	b	DNR	50	0
6	b	MTX	0.01	0.802182
6	b	MTX	0.05	1.08453
6	b	MTX	0.1	0.751
6	b	MTX	0.5	0.851706
6	b	MTX	1	0.538439
6	b	MTX	5	0.0116527
6	b	MTX	10	0.00536962
6	b	MTX	50	0.000691775
6	b	TRZ	0.01	0.791793
6	b	TRZ	0.05	0.992424
6	b	TRZ	0.1	0.879848
6	b	TRZ	0.5	0.965207
6	b	TRZ	1	1.12978
6	b	TRZ	5	0.90657
6	b	TRZ	10	0.969601
6	b	VEH	0.01	0.993319
6	b	VEH	0.05	0.930531
6	b	VEH	0.1	0.93676
6	b	VEH	0.5	1.00097
6	b	VEH	1	1.40672
6	b	VEH	5	1.01747
6	b	VEH	10	0.982063
6	b	VEH	50	0.878448
