# Supplementary material for: Anthracyclines induce cardiotoxicity through a shared gene expression response signature
Source: PLoS Genet. 2024 Feb 28;20(2):e1011164. doi: 10.1371/journal.pgen.1011164 (PMC10927150; doi:10.1371/journal.pgen.1011164)
Supplement: S2 Table — Data related to Fig 1C. (XLSX) [file pgen.1011164.s017.xlsx]

## Sheet: S2Table
S2 Table: Estimated LD50 using average viability from both replicates (related to Fig1C), and estimated LD50 used for each individual replicate
Treatment	indv	Estimate_LD50_avg(Fig1C)	Estimate_LD50_rep1	Estimate_LD50_rep2
DOX	1	1.97467	15.3725	0.634388
DOX	2	60.7251	18.0746	35.9268
DOX	3	32.7009	25.8029	21.2818
DOX	4	0.850167	2.03354	0.354228
DOX	5	17.047	28.0834	12.0088
DOX	6	1.73278	3.93976	0.944244
EPI	1	15.4287	15.1261	2.86104
EPI	2	4.68642	11.5075	9.02056
EPI	3	2.15603	0.544852	2.77243
EPI	4	0.793127	2.47837	0.219513
EPI	5	4.90639	7.39016	4.4432
EPI	6	0.955007	2.49187	0.537609
DNR	1	0.950843	0.971102	0.88261
DNR	2	1.83407	2.01838	4.18972
DNR	3	0.605524	0.539453	0.789699
DNR	4	0.469785	0.668268	0.252826
DNR	5	0.86278	1.37331	0.705079
DNR	6	1.13255	1.23517	0.882361
MTX	1	1.09165	0.89408	2.25106
MTX	2	1.10137	0.960261	0.9919
MTX	3	0.982993	1.09122	1.00788
MTX	4	1.04791	0.883309	0.875754
MTX	5	0.914687	0.95101	1.01015
MTX	6	1.18498	0.996719	0.879672
