# Supplementary material for: Anthracyclines induce cardiotoxicity through a shared gene expression response signature
Source: PLoS Genet. 2024 Feb 28;20(2):e1011164. doi: 10.1371/journal.pgen.1011164 (PMC10927150; doi:10.1371/journal.pgen.1011164)
Supplement: S3 Table — Data related to Fig 1D. (XLSX) [file pgen.1011164.s018.xlsx]

## Sheet: S3Table
S3 Table: Drug concentrations in cancer patient serum based on literature (related to Fig1D)
measurement_type - type of measurement reported; Cmax - maximum concentration; Ctrough (lowest concentration); SD - standard deviation
Drug	measurement_type	reported_values	serum_conc_min (µM)	serum_conc_max(µM)	Reference
Daunorubicin	mean Cmax (range)	0.31 µM (0.12 - 0.56) µM	0.12	0.56	1
Daunorubicin	range	0.1 - 1000 ng/mL	0.0002	1.7731	2
Daunorubicin	range	0.004 - 0.032 uM	0.004	0.032	3
Daunorubicin	Peak plasma	0.302 µM	NR	0.302	4
Daunorubicin	mean +/- sd. (range)	403.8 ± 349.2 nM,(60 – 1370 nM)	0.06	1.37	5
Doxorubicin	Cmax range	100 ng/mL - 1500 ng/mL	0.17242	2.5863	6
Doxorubicin	Cmax range	397 ng/mL - 638 ng/mL	0.684506	1.10004	7
Doxorubicin	mean (range)	248 ng/ml (34.8 - 748 ng/ml)	0.06	1.2897	8
Doxorubicin	Cmax	45.2 ng/mL	NR	0.0779337	9
Doxorubicin	range	12.54 - 620.01 ng/mL	0.0218111	1.06902	10
Epirubicin	range across groups of median Cmax	288 ng/ml - 386 ng/mL	0.4966	0.57933	11
Epirubicin	range	13 ng/mL - 41 ng/mL	0.0224146	0.0706921	12
Epirubicin	range	22.5 - 304.8 ng/mL	0.0393	0.5255	13
Epirubicin	range	11.2 - 36.6 ng/mL	0.019311	0.0631056	14
Mitoxantrone	Peak plasma +/- SD (range)	527 ± 370 ng/mL (157-897 ng/mL)	0.30344	1.73367	15
Mitoxantrone	median range	1 - 34 ng/mL	0.00193274	0.0657132	16
Mitoxantrone	Cmax range	14 - 337 ng/mL	0.0270584	0.651334	17
Mitoxantrone	Peak plasma +/- SD (range)	510 ± 206 ng/mL (304 - 716 ng/mL)	0.587553	1.38384	18
Mitoxantrone	range	2.3 ng/ml - 570.8 ng/mL	0.0044	1.1032	19
Trastuzumab	mean Cmin (range)	19.0 µg/mL (6.97 - 31.1 µg/mL)	0.0474	0.2137	20
Trastuzumab	Cmax range	37.1 - 173.9 µg/mL	0.2618	1.1949	21
Trastuzumab	Cmax (range)	71.5 µg/mL (55.7 - 88.3 ±g/mL)	0.0004	0.0006	22
Trastuzumab	Ctrough	< 20 µg/mL	0.137429	NR	23
Trastuzumab	Cmax (range)	77.6 µg/mL (60.2 - 95.0 µg/mL)	0.4137	0.6528	24

## Sheet: References
References
1	Lofgren, C., S. Lehmann, K. Jonsson-Videsater, L. Mollgard, O. Linder, U. Tidefelt, M. Hassan, and C. Paul. "Higher Plasma but Not Intracellular Concentrations after Infusion with Liposomal Daunorubicin Compared with Conventional Daunorubicin in Adult Acute Myeloid Leukemia." Ther Drug Monit 29, no. 5 (Oct 2007): 626-31.
2	Oliveira, M. L., A. Rocha, G. H. B. Nardotto, L. F. Pippa, B. P. Simoes, and V. L. Lanchote. "Analysis of Daunorubicin and Its Metabolite Daunorubicinol in Plasma and Urine with Application in the Evaluation of Total, Renal and Metabolic Formation Clearances in Patients with Acute Myeloid Leukemia." J Pharm Biomed Anal 191 (Nov 30 2020): 113576.
3	Paul, C., R. Baurain, G. Gahrton, and C. Peterson. "Determination of Daunorubicin and Its Main Metabolites in Plasma, Urine and Leukaemic Cells in Patients with Acute Myeloblastic Leukaemia." Cancer Lett 9, no. 4 (Jun 1980): 263-9.
4	Tidefelt, U., B. Sundman-Engberg, and C. Paul. "Comparison of the Intracellular Pharmacokinetics of Daunorubicin and Idarubicin in Patients with Acute Leukemia." Leuk Res 18, no. 4 (Apr 1994): 293-7.
5	Bogason, A., A. L. Quartino, P. Lafolie, M. Masquelier, M. O. Karlsson, C. Paul, A. Gruber, and S. Vitols. "Inverse Relationship between Leukaemic Cell Burden and Plasma Concentrations of Daunorubicin in Patients with Acute Myeloid Leukaemia." Br J Clin Pharmacol 71, no. 4 (Apr 2011): 514-21.
6	Hempel, G., S. Flege, G. Wurthwein, and J. Boos. "Peak Plasma Concentrations of Doxorubicin in Children with Acute Lymphoblastic Leukemia or Non-Hodgkin Lymphoma." Cancer Chemother Pharmacol 49, no. 2 (Feb 2002): 133-41.
7	Barpe, D. R., D. D. Rosa, and P. E. Froehlich. "Pharmacokinetic Evaluation of Doxorubicin Plasma Levels in Normal and Overweight Patients with Breast Cancer and Simulation of Dose Adjustment by Different Indexes of Body Mass." Eur J Pharm Sci 41, no. 3-4 (Nov 20 2010): 458-63.
8	Palm, C., O. Bjork, M. Bjorkholm, and S. Eksborg. "Quantification of Doxorubicin in Plasma--a Comparative Study of Capillary and Venous Blood Sampling." Anticancer Drugs 12, no. 10 (Nov 2001): 859-64.
9	Sottani, C., G. Poggi, F. Melchiorre, B. Montagna, and C. Minoia. "Simultaneous Measurement of Doxorubicin and Reduced Metabolite Doxorubicinol by Uhplc-Ms/Ms in Human Plasma of Hcc Patients Treated with Tace." J Chromatogr B Analyt Technol Biomed Life Sci 915-916 (Feb 1 2013): 71-8.
10	Harahap Y, Ardiningsih P, Corintias Winarti A, Purwanto DJ. Analysis of the Doxorubicin and Doxorubicinol in the Plasma of Breast Cancer Patients for Monitoring the Toxicity of Doxorubicin. Drug Des Devel Ther. 2020;14:3469-75. Epub 20200825.
11	Eksborg S, Hardell L, Bengtsson NO, Sjodin M, Elfsson B. Epirubicin as a single agent therapy for the treatment of breast cancer--a pharmacokinetic and clinical study. Med Oncol Tumor Pharmacother. 1992;9(2):75-80.
12	Barker IK, Crawford SM, Fell AF. Determination of plasma concentrations of epirubicin and its metabolites by high-performance liquid chromatography during a 96-h infusion in cancer chemotherapy. J Chromatogr B Biomed Appl. 1996;681(2):323-9.
13	Treder N, Maliszewska O, Oledzka I, Kowalski P, Miekus N, Baczek T, et al. Development and validation of a high-performance liquid chromatographic method with a fluorescence detector for the analysis of epirubicin in human urine and plasma, and its application in drug monitoring. J Chromatogr B Analyt Technol Biomed Life Sci. 2020;1136:121910. Epub 20191130.
14	Ricciarello R, Pichini S, Pacifici R, Altieri I, Pellegrini M, Fattorossi A, Zuccaro P. Simultaneous determination of epirubicin, doxorubicin and their principal metabolites in human plasma by high-performance liquid chromatography and electrochemical detection. J Chromatogr B Biomed Sci Appl. 1998;707(1-2):219-25.
15	Green RM, Stewart DJ, Hugenholtz H, Richard MT, Thibault M, Montpetit V. Human central nervous system and plasma pharmacology of mitoxantrone. J Neurooncol. 1988;6(1):75-83.
16	Nagel JD, Varossieau FJ, Dubbelman R, ten Bokkel Huinink WW, McVie JG. Clinical pharmacokinetics of mitoxantrone after intraperitoneal administration. Cancer Chemother Pharmacol. 1992;29(6):480-4.
17	Nicoletto MO, Padrini R, Galeotti F, Ferrazzi E, Cartei G, Riddi F, et al. Pharmacokinetics of intraperitoneal hyperthermic perfusion with mitoxantrone in ovarian cancer. Cancer Chemother Pharmacol. 2000;45(6):457-62.
18	Larson RA, Daly KM, Choi KE, Han DS, Sinkule JA. A clinical and pharmacokinetic study of mitoxantrone in acute nonlymphocytic leukemia. J Clin Oncol. 1987;5(3):391-7.
19	Hu OY, Chang SP, Song YB, Chen KY, Law CK. Novel assay method for mitoxantrone in plasma, and its application in cancer patients. J Chromatogr. 1990;532(2):337-50.
20	Gonzalez Garcia J, Gutierrez Nicolas F, Nazco Casariego GJ, Batista Lopez JN, Ceballos Lenza I, Ramos Diaz R, Llabres Martinez M. Influence of Anthropometric Characteristics in Patients With Her2-Positive Breast Cancer on Initial Plasma Concentrations of Trastuzumab. Ann Pharmacother. 2017;51(11):976-80. Epub 20170623.
21	Zhou X, Yu J, Wang W, Song G, Wang X, Ren J, et al. A phase I dose-escalation study of a biosimilar trastuzumab in Chinese metastasis breast cancer patients. Springerplus. 2015;4:803. Epub 20151222.
22	Storniolo AM, Pegram MD, Overmoyer B, Silverman P, Peacock NW, Jones SF, et al. Phase I dose escalation and pharmacokinetic study of lapatinib in combination with trastuzumab in patients with advanced ErbB2-positive breast cancer. J Clin Oncol. 2008;26(20):3317-23. Epub 20080519.
23	Lammers PE, Dank M, Masetti R, Abbas R, Hilton F, Coppola J, Jacobs I. Neoadjuvant PF-05280014 (a potential trastuzumab biosimilar) versus trastuzumab for operable HER2+ breast cancer. Br J Cancer. 2018;119(3):266-73. Epub 20180713.
24	Ji D, Shen W, Zhang J, Cao J, Li W, Lam LH, et al. A phase I study of pharmacokinetics of trastuzumab emtansine in Chinese patients with locally advanced inoperable or metastatic human epidermal growth factor receptor 2-positive breast cancer who have received prior trastuzumab-based therapy. Medicine (Baltimore). 2020;99(44):e22886.
