# Supplementary material for: Anthracyclines induce cardiotoxicity through a shared gene expression response signature
Source: PLoS Genet. 2024 Feb 28;20(2):e1011164. doi: 10.1371/journal.pgen.1011164 (PMC10927150; doi:10.1371/journal.pgen.1011164)
Supplement: S4 Table — Data related to S3 Fig. (XLSX) [file pgen.1011164.s019.xlsx]

## Sheet: S4Table
S4 Table: Table of relative LDH values (related to S3 Fig)
Drug	Conc	indv	Relative_LDH
Vehicle	50	6	1
Vehicle	50	1	1.06092
Vehicle	50	3	1.0464
Vehicle	50	5	1.07894
Vehicle	50	4	0.942756
Vehicle	50	2	1.11767
Daunorubicin	50	6	1.68072
Daunorubicin	50	1	2.02635
Daunorubicin	50	3	1.03618
Daunorubicin	50	5	1.62243
Daunorubicin	50	4	2.21499
Daunorubicin	50	2	4.28931
Doxorubicin	50	6	1.89351
Doxorubicin	50	1	2.67534
Doxorubicin	50	3	2.17078
Doxorubicin	50	5	1.87994
Doxorubicin	50	4	1.89145
Doxorubicin	50	2	11.095
Epirubicin	50	6	0.779651
Epirubicin	50	1	1.67306
Epirubicin	50	3	1.04493
Epirubicin	50	5	1.41654
Epirubicin	50	4	2.22403
Epirubicin	50	2	9.01136
Mitoxantrone	50	6	2.05534
Mitoxantrone	50	1	1.90907
Mitoxantrone	50	3	1.03397
Mitoxantrone	50	5	2.6079
Mitoxantrone	50	4	1.73507
Mitoxantrone	50	2	5.17804
Vehicle	10	6	1
Vehicle	10	1	0.924547
Vehicle	10	3	1.02865
Vehicle	10	5	0.987762
Vehicle	10	4	0.92523
Vehicle	10	2	1.0127
Daunorubicin	10	6	0.565288
Daunorubicin	10	1	1.46903
Daunorubicin	10	3	0.803298
Daunorubicin	10	5	2.62806
Daunorubicin	10	4	2.76661
Daunorubicin	10	2	4.78779
Doxorubicin	10	6	0.891545
Doxorubicin	10	1	1.01972
Doxorubicin	10	3	1.08611
Doxorubicin	10	5	1.28522
Doxorubicin	10	4	1.20825
Doxorubicin	10	2	3.18791
Epirubicin	10	6	1.37622
Epirubicin	10	1	0.83479
Epirubicin	10	3	1.05996
Epirubicin	10	5	0.684136
Epirubicin	10	4	1.63533
Epirubicin	10	2	3.16515
Mitoxantrone	10	6	1.5924
Mitoxantrone	10	1	1.5618
Mitoxantrone	10	3	1.36377
Mitoxantrone	10	5	2.16738
Mitoxantrone	10	4	1.99208
Mitoxantrone	10	2	3.43446
Trastuzumab	10	6	0.975976
Trastuzumab	10	1	1.27805
Trastuzumab	10	3	1.36107
Trastuzumab	10	5	0.972908
Trastuzumab	10	4	0.893835
Trastuzumab	10	2	0.984701
Vehicle	5	6	1
Vehicle	5	1	0.970638
Vehicle	5	3	1.01422
Vehicle	5	5	0.993519
Vehicle	5	4	0.870658
Vehicle	5	2	1.01571
Daunorubicin	5	6	1.39888
Daunorubicin	5	1	1.47662
Daunorubicin	5	3	0.740425
Daunorubicin	5	5	2.19168
Daunorubicin	5	4	1.018
Daunorubicin	5	2	4.63606
Doxorubicin	5	6	1.18589
Doxorubicin	5	1	1.25637
Doxorubicin	5	3	0.48468
Doxorubicin	5	5	1.20541
Doxorubicin	5	4	0.650041
Doxorubicin	5	2	1.95274
Epirubicin	5	6	1.24689
Epirubicin	5	1	1.02567
Epirubicin	5	3	0.347207
Epirubicin	5	5	0.794761
Epirubicin	5	4	0.691948
Epirubicin	5	2	4.34837
Mitoxantrone	5	6	1.49972
Mitoxantrone	5	1	1.75696
Mitoxantrone	5	3	0.837263
Mitoxantrone	5	5	3.083
Mitoxantrone	5	4	0.949706
Mitoxantrone	5	2	3.67071
Trastuzumab	5	6	0.738462
Trastuzumab	5	1	0.880588
Trastuzumab	5	3	0.502008
Trastuzumab	5	5	1.72674
Trastuzumab	5	4	0.464607
Trastuzumab	5	2	0.943158
Vehicle	1	6	1
Vehicle	1	1	0.99137
Vehicle	1	3	1.01022
Vehicle	1	5	0.919657
Vehicle	1	4	0.961796
Vehicle	1	2	1.05045
Daunorubicin	1	6	1.38793
Daunorubicin	1	1	0.680893
Daunorubicin	1	3	0.901596
Daunorubicin	1	5	0.893906
Daunorubicin	1	4	1.48767
Daunorubicin	1	2	2.30987
Doxorubicin	1	6	1.22603
Doxorubicin	1	1	1.26948
Doxorubicin	1	3	0.828527
Doxorubicin	1	5	0.721388
Doxorubicin	1	4	1.30919
Doxorubicin	1	2	2.47888
Epirubicin	1	6	1.55045
Epirubicin	1	1	1.05634
Epirubicin	1	3	0.604996
Epirubicin	1	5	0.672552
Epirubicin	1	4	1.2624
Epirubicin	1	2	2.95063
Mitoxantrone	1	6	0.988661
Mitoxantrone	1	1	1.06687
Mitoxantrone	1	3	0.778163
Mitoxantrone	1	5	0.907399
Mitoxantrone	1	4	1.12352
Mitoxantrone	1	2	1.49891
Trastuzumab	1	6	1.33484
Trastuzumab	1	1	0.883612
Trastuzumab	1	3	0.819116
Trastuzumab	1	5	0.700884
Trastuzumab	1	4	1.22885
Trastuzumab	1	2	2.0749
Vehicle	0.5	6	1
Vehicle	0.5	1	1.04406
Vehicle	0.5	3	1.07082
Vehicle	0.5	5	1.03549
Vehicle	0.5	4	1.0625
Vehicle	0.5	2	1.0512
Daunorubicin	0.5	6	0.745321
Daunorubicin	0.5	1	1.04088
Daunorubicin	0.5	3	0.565455
Daunorubicin	0.5	5	1.24452
Daunorubicin	0.5	4	1.74275
Daunorubicin	0.5	2	0.854941
Doxorubicin	0.5	6	0.766484
Doxorubicin	0.5	1	1.47615
Doxorubicin	0.5	3	0.867653
Doxorubicin	0.5	5	0.765431
Doxorubicin	0.5	4	1.37297
Doxorubicin	0.5	2	1.81281
Epirubicin	0.5	6	1.00085
Epirubicin	0.5	1	1.07476
Epirubicin	0.5	3	1.4006
Epirubicin	0.5	5	0.78353
Epirubicin	0.5	4	1.19835
Epirubicin	0.5	2	1.16355
Mitoxantrone	0.5	6	0.630271
Mitoxantrone	0.5	1	1.28462
Mitoxantrone	0.5	3	1.02145
Mitoxantrone	0.5	5	0.814684
Mitoxantrone	0.5	4	1.26452
Mitoxantrone	0.5	2	0.914358
Trastuzumab	0.5	6	0.723214
Trastuzumab	0.5	1	0.913071
Trastuzumab	0.5	3	1.08676
Trastuzumab	0.5	5	1.38665
Trastuzumab	0.5	4	1.65104
Trastuzumab	0.5	2	0.953236
Vehicle	0.1	6	1
Vehicle	0.1	1	1.05233
Vehicle	0.1	3	1.12264
Vehicle	0.1	5	1.13747
Vehicle	0.1	4	1.02802
Vehicle	0.1	2	1.0834
Daunorubicin	0.1	6	0.70563
Daunorubicin	0.1	1	0.639723
Daunorubicin	0.1	3	0.805615
Daunorubicin	0.1	5	1.12033
Daunorubicin	0.1	4	0.865609
Daunorubicin	0.1	2	0.70105
Doxorubicin	0.1	6	0.624504
Doxorubicin	0.1	1	0.683481
Doxorubicin	0.1	3	0.651737
Doxorubicin	0.1	5	1.25711
Doxorubicin	0.1	4	1.30332
Doxorubicin	0.1	2	1.5688
Epirubicin	0.1	6	0.775448
Epirubicin	0.1	1	1.04185
Epirubicin	0.1	3	0.867449
Epirubicin	0.1	5	0.63891
Epirubicin	0.1	4	1.15258
Epirubicin	0.1	2	1.34843
Mitoxantrone	0.1	6	0.717048
Mitoxantrone	0.1	1	0.585208
Mitoxantrone	0.1	3	0.724757
Mitoxantrone	0.1	5	0.794047
Mitoxantrone	0.1	4	0.853439
Mitoxantrone	0.1	2	0.93342
Trastuzumab	0.1	6	0.744565
Trastuzumab	0.1	1	0.634388
Trastuzumab	0.1	3	1.34019
Trastuzumab	0.1	5	0.932867
Trastuzumab	0.1	4	1.20641
Trastuzumab	0.1	2	1.06092
Vehicle	0.05	6	1
Vehicle	0.05	1	1.09023
Vehicle	0.05	3	1.08081
Vehicle	0.05	5	1.14493
Vehicle	0.05	4	0.976462
Vehicle	0.05	2	1.08542
Daunorubicin	0.05	6	0.77689
Daunorubicin	0.05	1	0.823106
Daunorubicin	0.05	3	0.375612
Daunorubicin	0.05	5	1.03855
Daunorubicin	0.05	4	0.601111
Daunorubicin	0.05	2	0.909793
Doxorubicin	0.05	6	0.697014
Doxorubicin	0.05	1	1.10673
Doxorubicin	0.05	3	0.779893
Doxorubicin	0.05	5	2.00083
Doxorubicin	0.05	4	0.716945
Doxorubicin	0.05	2	2.15429
Epirubicin	0.05	6	1.02558
Epirubicin	0.05	1	1.18235
Epirubicin	0.05	3	0.765754
Epirubicin	0.05	5	0.498926
Epirubicin	0.05	4	0.695691
Epirubicin	0.05	2	2.24381
Mitoxantrone	0.05	6	0.627098
Mitoxantrone	0.05	1	0.889582
Mitoxantrone	0.05	3	0.393301
Mitoxantrone	0.05	5	0.901623
Mitoxantrone	0.05	4	0.710688
Mitoxantrone	0.05	2	1.39898
Trastuzumab	0.05	6	0.906344
Trastuzumab	0.05	1	1.04367
Trastuzumab	0.05	3	0.891538
Trastuzumab	0.05	5	1.16976
Trastuzumab	0.05	4	0.818764
Trastuzumab	0.05	2	1.29937
Vehicle	0.01	6	1
Vehicle	0.01	1	0.906897
Vehicle	0.01	3	1.02124
Vehicle	0.01	5	1.0216
Vehicle	0.01	4	0.887685
Vehicle	0.01	2	0.965765
Daunorubicin	0.01	6	0.822093
Daunorubicin	0.01	1	1.07309
Daunorubicin	0.01	3	0.600397
Daunorubicin	0.01	5	0.695065
Daunorubicin	0.01	4	0.647298
Daunorubicin	0.01	2	0.865127
Doxorubicin	0.01	6	0.51932
Doxorubicin	0.01	1	1.18903
Doxorubicin	0.01	3	0.818622
Doxorubicin	0.01	5	0.542333
Doxorubicin	0.01	4	0.757314
Doxorubicin	0.01	2	1.88536
Epirubicin	0.01	6	1.23215
Epirubicin	0.01	1	0.999135
Epirubicin	0.01	3	0.470092
Epirubicin	0.01	5	0.456048
Epirubicin	0.01	4	0.651522
Epirubicin	0.01	2	1.66219
Mitoxantrone	0.01	6	0.892558
Mitoxantrone	0.01	1	1.37268
Mitoxantrone	0.01	3	0.526287
Mitoxantrone	0.01	5	0.620536
Mitoxantrone	0.01	4	0.703709
Mitoxantrone	0.01	2	0.747875
Trastuzumab	0.01	6	0.84472
Trastuzumab	0.01	1	0.963293
Trastuzumab	0.01	3	1.12208
Trastuzumab	0.01	5	0.593502
Trastuzumab	0.01	4	0.812555
Trastuzumab	0.01	2	0.889806
