# Supplementary material for: Anthracyclines induce cardiotoxicity through a shared gene expression response signature
Source: PLoS Genet. 2024 Feb 28;20(2):e1011164. doi: 10.1371/journal.pgen.1011164 (PMC10927150; doi:10.1371/journal.pgen.1011164)
Supplement: S5 Table — Data related to Fig 2B–2F. (XLSX) [file pgen.1011164.s020.xlsx]

## Sheet: S5Table
S5 Table: Experimentally derived values from calcium experiments (related to Fig2B-Fig2F)
Treatment	indv	Mean_Amplitude	FWHM	Rise_Time	Rise_Slope	Decay_Time	Decay_Slope	Peak_variance	Ave_FF0	Rate	Drug	Conc
Control	2	5.20012	0.366449	0.274783	53.1685	0.52695	-30.9447	0.123508	1.42982	0.382875	VEH	0
Dau_0.5	2	2.00773	0.284643	0.138481	48.4881	0.340639	-14.778	0.000255183	1.54828	1.05291	DNR	0.5
Dox_0.5	2	3.98526	0.822611	0.33107	32.7136	1.14002	-8.61531	0.0250079	1.983	0.382875	DOX	0.5
Epi_0.5	2	1.82733	0.657347	0.330294	16.4808	0.78095	-6.72501	0.184242	1.88189	0.287156	EPI	0.5
Mito_0.5	2	0.160509	0.21656	0.182031	9.37703	0.241317	-6.06797	0.00306219	1.21314	0.382875	MTX	0.5
Tras_0.5	2	1.1484	0.384589	0.309583	11.6103	0.438012	-5.82123	0.923081	1.71763	0.478593	TRZ	0.5
Control	5	4.40051	0.586494	0.26865	48.511	0.892485	-21.1811	NA	1.75449	0.2	VEH	0
Dau_0.5	5	2.82261	0.355462	0.148219	52.3963	0.392769	-14.9794	1.36955e-31	1.4664	1.05291	DNR	0.5
Dox_0.5	5	4.1826	0.696961	0.393792	27.6364	0.93822	-10.8294	0.0326634	1.82439	0.287156	DOX	0.5
Epi_0.5	5	1.60601	0.420606	0.317312	13.4907	0.560904	-8.20567	0.352492	1.36894	0.382875	EPI	0.5
Mito_0.5	5	0.553011	0.302956	0.262456	11.8032	0.407817	-6.07171	3.38296	1.18085	0.574312	MTX	0.5
Tras_0.5	5	3.81376	0.242801	0.212058	69.8942	0.357037	-39.488	0.000340244	1.21713	0.382875	TRZ	0.5
Control	3	3.68858	0.242695	0.21413	50.3529	0.341895	-32.8854	NA	1.37235	0.191437	VEH	0
Dau_0.5	3	0.277103	0.24429	0.18013	24.6943	0.320475	-8.85872	0.00384475	1.33828	0.7	DNR	0.5
Dox_0.5	3	1.94553	0.399421	0.191942	30.4056	0.514912	-9.12196	NA	1.34485	0.2	DOX	0.5
Epi_0.5	3	0.915931	0.21763	0.165896	25.7069	0.298436	-11.9144	0.000306219	1.12625	0.670031	EPI	0.5
Mito_0.5	3	0.449691	0.291607	0.206582	10.5947	0.349814	-6.14109	0.0267942	1.16562	0.670031	MTX	0.5
Tras_0.5	3	3.9348	0.254847	0.204155	78.8265	0.380661	-43.3799	0.00136097	1.22688	0.478593	TRZ	0.5
