# Supplementary material for: Anthracyclines induce cardiotoxicity through a shared gene expression response signature
Source: PLoS Genet. 2024 Feb 28;20(2):e1011164. doi: 10.1371/journal.pgen.1011164 (PMC10927150; doi:10.1371/journal.pgen.1011164)
Supplement: S6 Table — Data related to S1 and S5 Figs. (XLSX) [file pgen.1011164.s021.xlsx]

## Sheet: S6Table
S6 Table: RNA-seq sample metadata (related to S1 Fig; S5 Fig)
sample	sample_name	drug	time	indvidual	CM_purity	RNA_extraction_batch	RNA_purity(260/280)	RIN	library_prep_batch	seq_batch	Filename	Total_reads	Mapped_reads	Uniquely_mapped_reads
MCW_RM_R_11	Da.1.3h	DNR	3h	1	98.55	1	2.06	9.3	6	1	DNR_1_3hfastq.gz	29998605	29422484	26837861
MCW_RM_R_12	Dx.1.3h	DOX	3h	1	98.55	1	2.07	9.8	6	1	DOX_1_3hfastq.gz	31471285	30342635	27948046
MCW_RM_R_13	Ep.1.3h	EPI	3h	1	98.55	1	2.12	9.8	6	1	EPI_1_3hfastq.gz	43401138	42536918	39175074
MCW_RM_R_14	Mi.1.3h	MTX	3h	1	98.55	1	2.06	10	6	1	MTX_1_3hfastq.gz	27328076	26793943	24750123
MCW_RM_R_15	Tr.1.3h	TRZ	3h	1	98.55	1	2.08	9.6	6	1	TRZ_1_3hfastq.gz	26045639	25505895	23446566
MCW_RM_R_16	Ve.1.3h	VEH	3h	1	98.55	1	2.1	9.9	6	1	VEH_1_3hfastq.gz	25545330	25031975	23092121
MCW_RM_R_17	Da.1.24h	DNR	24h	1	98.55	1	2.11	9.3	6	1	DNR_1_24hfastq.gz	26495759	25875564	23456564
MCW_RM_R_18	Dx.1.24h	DOX	24h	1	98.55	1	2.1	8.7	6	1	DOX_1_24hfastq.gz	28314321	27473207	25128165
MCW_RM_R_19	Ep.1.24h	EPI	24h	1	98.55	1	2.14	8.6	6	1	EPI_1_24hfastq.gz	60469958	58946198	54014391
MCW_RM_R_20	Mi.1.24h	MTX	24h	1	98.55	1	2.15	9.1	6	1	MTX_1_24hfastq.gz	33570309	32738288	30024989
MCW_RM_R_21	Tr.1.24h	TRZ	24h	1	98.55	1	2.09	9.4	6	1	TRZ_1_24hfastq.gz	45658835	44572735	41197423
MCW_RM_R_22	Ve.1.24h	VEH	24h	1	98.55	1	2.19	9.3	6	1	VEH_1_24hfastq.gz	47738891	46684198	42722545
MCW_RM_R_23	Da.2.3h	DNR	3h	2	98.3	2	2.06	9.4	5	1	DNR_2_3hfastq.gz	28451514	27869719	25076304
MCW_RM_R_24	Dx.2.3h	DOX	3h	2	98.3	2	2.07	9.6	5	1	DOX_2_3hfastq.gz	30747250	30142221	27951533
MCW_RM_R_25	Ep.2.3h	EPI	3h	2	98.3	2	2.15	9.9	5	1	EPI_2_3hfastq.gz	26043293	25528378	23657858
MCW_RM_R_26	Mi.2.3h	MTX	3h	2	98.3	2	2.06	9.4	5	1	MTX_2_3hfastq.gz	71388796	69743925	58162651
MCW_RM_R_27	Tr.2.3h	TRZ	3h	2	98.3	2	2.08	9.9	5	1	TRZ_2_3hfastq.gz	30151500	29576189	27373937
MCW_RM_R_28	Ve.2.3h	VEH	3h	2	98.3	2	2.1	9.8	5	1	VEH_2_3hfastq.gz	35199320	34434834	31933428
MCW_RM_R_29	Da.2.24h	DNR	24h	2	98.3	2	1.94	9.5	5	1	DNR_2_24hfastq.gz	30100599	29323875	26979761
MCW_RM_R_30	Dx.2.24h	DOX	24h	2	98.3	2	2.08	9.9	5	1	DOX_2_24hfastq.gz	23146197	22648610	20694553
MCW_RM_R_31	Ep.2.24h	EPI	24h	2	98.3	2	2.01	9.6	5	1	EPI_2_24hfastq.gz	23800482	23256415	21247023
MCW_RM_R_32	Mi.2.24h	MTX	24h	2	98.3	2	2.06	9.9	5	1	MTX_2_24hfastq.gz	40663311	39731685	36631582
MCW_RM_R_33	Tr.2.24h	TRZ	24h	2	98.3	2	2.09	8.8	5	1	TRZ_2_24hfastq.gz	30005390	29340201	27004804
MCW_RM_R_34	Ve.2.24h	VEH	24h	2	98.3	2	2.09	9.5	5	1	VEH_2_24hfastq.gz	27086917	26499937	23460636
MCW_RM_R_35	Da.3.3h	DNR	3h	3	99.5	3	2.05	9.3	1	1	DNR_3_3hfastq.gz	32087250	31475872	28638081
MCW_RM_R_36	Dx.3.3h	DOX	3h	3	99.5	3	2.06	10	1	1	DOX_3_3hfastq.gz	28561649	28025006	25934628
MCW_RM_R_37	Ep.3.3h	EPI	3h	3	99.5	3	2.08	9.3	1	1	EPI_3_3hfastq.gz	31909962	31197014	28115360
MCW_RM_R_38	Mi.3.3h	MTX	3h	3	99.5	3	2.09	9.6	1	1	MTX_3_3hfastq.gz	26900318	26353773	24112607
MCW_RM_R_39	Tr.3.3h	TRZ	3h	3	99.5	3	2.08	9.7	1	1	TRZ_3_3hfastq.gz	37805759	37079516	34190527
MCW_RM_R_40	Ve.3.3h	VEH	3h	3	99.5	3	2.04	9.4	1	1	VEH_3_3hfastq.gz	37171591	36479018	33300648
MCW_RM_R_41	Da.3.24h	DNR	24h	3	99.5	3	2.01	8.9	1	1	DNR_3_24hfastq.gz	30153542	29474116	26739408
MCW_RM_R_42	Dx.3.24h	DOX	24h	3	99.5	3	1.93	7.5	1	1	DOX_3_24hfastq.gz	34648585	33870578	30682180
MCW_RM_R_43	Ep.3.24h	EPI	24h	3	99.5	3	2.13	8.6	1	1	EPI_3_24hfastq.gz	28290871	27712214	25420083
MCW_RM_R_44	Mi.3.24h	MTX	24h	3	99.5	3	2.09	8.5	1	1	MTX_3_24hfastq.gz	28749812	28149455	25659807
MCW_RM_R_45	Tr.3.24h	TRZ	24h	3	99.5	3	2.08	8.6	1	1	TRZ_3_24hfastq.gz	35848685	35149561	32366739
MCW_RM_R_46	Ve.3.24h	VEH	24h	3	99.5	3	2.11	9.3	1	1	VEH_3_24hfastq.gz	26509213	25998970	23737970
MCW_RM_R_47	Da.4.3h	DNR	3h	4	91.8	4	2.03	9.6	2	1	DNR_4_3hfastq.gz	31637576	31051214	28450533
MCW_RM_R_48	Dx.4.3h	DOX	3h	4	91.8	4	1.89	9.6	2	1	DOX_4_3hfastq.gz	42425874	41656119	38228119
MCW_RM_R_49	Ep.4.3h	EPI	3h	4	91.8	4	1.95	9.4	2	1	EPI_4_3hfastq.gz	36472161	35751135	32841983
MCW_RM_R_50	Mi.4.3h	MTX	3h	4	91.8	4	1.95	9.7	2	1	MTX_4_3hfastq.gz	32239409	31568069	29099045
MCW_RM_R_51	Tr.4.3h	TRZ	3h	4	91.8	4	1.98	9.9	2	1	TRZ_4_3hfastq.gz	63950671	62665714	57876850
MCW_RM_R_52	Ve.4.3h	VEH	3h	4	91.8	4	2.04	10	2	1	VEH_4_3hfastq.gz	31444614	30823692	28512722
MCW_RM_R_53	Da.4.24h	DNR	24h	4	91.8	4	2.09	9.4	2	1	DNR_4_24hfastq.gz	42236500	41183523	38119949
MCW_RM_R_54	Dx.4.24h	DOX	24h	4	91.8	4	1.97	9.6	2	1	DOX_4_24hfastq.gz	44200050	43127792	39861553
MCW_RM_R_55	Ep.4.24h	EPI	24h	4	91.8	4	2.04	9.4	2	1	EPI_4_24hfastq.gz	39066528	38161239	35032600
MCW_RM_R_56	Mi.4.24h	MTX	24h	4	91.8	4	2.07	9.5	2	1	MTX_4_24hfastq.gz	39074196	38216420	35122371
MCW_RM_R_57	Tr.4.24h	TRZ	24h	4	91.8	4	1.98	9.8	2	1	TRZ_4_24hfastq.gz	69308302	67895399	62639921
MCW_RM_R_58	Ve.4.24h	VEH	24h	4	91.8	4	1.93	9.5	2	1	VEH_4_24hfastq.gz	29639517	29062367	26787753
MCW_RM_R_59	Da.5.3h	DNR	3h	5	78.95	5	2.14	9.6	3	1	DNR_5_3hfastq.gz	26135894	25639293	23310994
MCW_RM_R_60	Dx.5.3h	DOX	3h	5	78.95	5	2.06	9.7	3	1	DOX_5_3hfastq.gz	29609318	28990994	26706039
MCW_RM_R_61	Ep.5.3h	EPI	3h	5	78.95	5	2.11	9.6	3	1	EPI_5_3hfastq.gz	31967637	31372597	28757954
MCW_RM_R_62	Mi.5.3h	MTX	3h	5	78.95	5	2.09	9.9	3	1	MTX_5_3hfastq.gz	31491686	30834665	28298495
MCW_RM_R_63	Tr.5.3h	TRZ	3h	5	78.95	5	2.09	9.6	3	1	TRZ_5_3hfastq.gz	31872687	31132932	16817783
MCW_RM_R_64	Ve.5.3h	VEH	3h	5	78.95	5	2.13	10	3	1	VEH_5_3hfastq.gz	33660742	33002131	17018160
MCW_RM_R_65	Da.5.24h	DNR	24h	5	78.95	5	1.98	8.3	3	1	DNR_5_24hfastq.gz	31993973	31365710	20344562
MCW_RM_R_66	Dx.5.24h	DOX	24h	5	78.95	5	2.12	8.4	3	1	DOX_5_24hfastq.gz	48151996	46924965	39203577
MCW_RM_R_67	Ep.5.24h	EPI	24h	5	78.95	5	2.16	9.4	3	1	EPI_5_24hfastq.gz	29544694	28983113	26476618
MCW_RM_R_68	Mi.5.24h	MTX	24h	5	78.95	5	2.08	9.7	3	1	MTX_5_24hfastq.gz	34325889	33551518	30994651
MCW_RM_R_69	Tr.5.24h	TRZ	24h	5	78.95	5	2.14	10	3	1	TRZ_5_24hfastq.gz	39153079	38363444	35044045
MCW_RM_R_70	Ve.5.24h	VEH	24h	5	78.95	5	2.11	10	3	1	VEH_5_24hfastq.gz	25531569	25024335	23021439
MCW_RM_R_71	Da.6.3h	DNR	3h	6	86.75	6	2.13	9.6	4	1	DNR_6_3hfastq.gz	49977892	48991715	45062997
MCW_RM_R_72	Dx.6.3h	DOX	3h	6	86.75	6	2.08	9.6	4	1	DOX_6_3hfastq.gz	28342770	27800285	25521633
MCW_RM_R_73	Ep.6.3h	EPI	3h	6	86.75	6	2.03	9.7	4	1	EPI_6_3hfastq.gz	29156636	28627954	26258474
MCW_RM_R_74	Mi.6.3h	MTX	3h	6	86.75	6	2.03	9.5	4	1	MTX_6_3hfastq.gz	28946571	28367611	26191038
MCW_RM_R_75	Tr.6.3h	TRZ	3h	6	86.75	6	2.03	9.8	4	1	TRZ_6_3hfastq.gz	64210049	62808399	57744177
MCW_RM_R_76	Ve.6.3h	VEH	3h	6	86.75	6	2.02	9.5	4	1	VEH_6_3hfastq.gz	35306709	34617598	31767510
MCW_RM_R_77	Da.6.24h	DNR	24h	6	86.75	6	2.07	9.8	4	1	DNR_6_24hfastq.gz	50129173	48902368	44931405
MCW_RM_R_78	Dx.6.24h	DOX	24h	6	86.75	6	2.03	8.6	4	1	DOX_6_24hfastq.gz	51343962	50339466	46002520
MCW_RM_R_79	Ep.6.24h	EPI	24h	6	86.75	6	1.96	8.9	4	1	EPI_6_24hfastq.gz	22754592	21932465	19962990
MCW_RM_R_80	Mi.6.24h	MTX	24h	6	86.75	6	2.11	9.1	4	1	MTX_6_24hfastq.gz	26813949	26295213	24066553
MCW_RM_R_81	Tr.6.24h	TRZ	24h	6	86.75	6	2.11	9.3	4	1	TRZ_6_24hfastq.gz	29138507	28530639	25850017
MCW_RM_R_82	Ve.6.24h	VEH	24h	6	86.75	6	2.11	9.6	4	1	VEH_6_24hfastq.gz	31696192	30948354	27837486
