# Supplementary material for: Anthracyclines induce cardiotoxicity through a shared gene expression response signature
Source: PLoS Genet. 2024 Feb 28;20(2):e1011164. doi: 10.1371/journal.pgen.1011164 (PMC10927150; doi:10.1371/journal.pgen.1011164)
Supplement: S7 Table — Data related to Figs 3B–3D, 7, S8, S9, and S10. (XLSX) [file pgen.1011164.s022.xlsx]

## Sheet: S7Table
S7 Table: Pairwise differential expression analysis for DNR vs VEH (related to Fig3B-Fig3D; Fig7; S8 Fig; S9 Fig; S10 Fig)
time	drug	ENTREZID	SYMBOL	logFC	AveExpr	P.Value	adj.P.Val
24_hours	DNR	1643	DDB2	-2.72105	5.18885	1.308e-29	1.84219e-25
24_hours	DNR	7803	PTP4A1	-1.99266	7.6627	2.44768e-24	1.72366e-20
24_hours	DNR	25861	WHRN	-4.19868	3.77114	3.03821e-23	1.406e-19
24_hours	DNR	29965	CDIP1	-2.73525	7.28744	3.99318e-23	1.406e-19
24_hours	DNR	85459	CEP295	2.04164	4.04605	1.24515e-22	3.02602e-19
24_hours	DNR	4488	MSX2	-3.31153	4.33222	1.28913e-22	3.02602e-19
24_hours	DNR	56474	CTPS2	1.59606	5.27733	2.99873e-22	6.03344e-19
24_hours	DNR	56963	RGMA	-6.89796	1.53838	1.56282e-21	2.75135e-18
24_hours	DNR	51191	HERC5	-4.21179	1.21293	4.26676e-21	6.67701e-18
24_hours	DNR	8337	H2AC18	-2.64797	4.86193	5.7034e-21	8.03267e-18
24_hours	DNR	8493	PPM1D	-1.96681	5.52789	7.23571e-21	9.26434e-18
24_hours	DNR	9148	NEURL1	-2.96415	2.6337	1.4386e-20	1.68843e-17
24_hours	DNR	723790	H2AC19	-2.62835	4.86662	1.60637e-20	1.74031e-17
24_hours	DNR	55632	G2E3	2.88537	3.11256	1.88333e-20	1.89463e-17
24_hours	DNR	100144748	KLLN	-4.29929	2.55616	2.22556e-20	2.08965e-17
24_hours	DNR	57828	CATSPERG	-3.68009	0.476859	3.42963e-20	3.01893e-17
24_hours	DNR	60509	AGBL5	-1.9245	5.18377	4.51979e-20	3.74451e-17
24_hours	DNR	3628	INPP1	-2.65291	4.22755	7.15731e-20	5.6002e-17
24_hours	DNR	27165	GLS2	-6.32867	2.39253	9.57107e-20	7.09468e-17
24_hours	DNR	51557	LGSN	-5.08912	2.62614	1.27232e-19	8.9597e-17
24_hours	DNR	5198	PFAS	1.85274	4.77459	1.39468e-19	9.35362e-17
24_hours	DNR	8671	SLC4A4	2.64489	5.20798	1.52692e-19	9.77504e-17
24_hours	DNR	83667	SESN2	-2.31838	7.01912	2.42923e-19	1.48754e-16
24_hours	DNR	9538	EI24	-2.10295	7.49366	3.92283e-19	2.30205e-16
24_hours	DNR	100	ADA	-3.26856	4.33266	4.93578e-19	2.78062e-16
24_hours	DNR	5564	PRKAB1	-1.95844	5.39161	5.6495e-19	3.05345e-16
24_hours	DNR	57622	LRFN1	3.12169	3.43266	5.85367e-19	3.05345e-16
24_hours	DNR	5453	POU3F1	-8.20817	1.88598	9.089e-19	4.57177e-16
24_hours	DNR	121053	NOPCHAP1	-2.73248	3.02874	1.04863e-18	5.09273e-16
24_hours	DNR	8079	MLF2	-1.69466	8.17482	1.56338e-18	7.33955e-16
24_hours	DNR	8339	H2BC8	-4.90382	1.93858	1.79002e-18	8.13245e-16
24_hours	DNR	5437	POLR2H	-2.10328	5.16917	2.40019e-18	1.05639e-15
24_hours	DNR	642938	INSYN2A	-6.26323	0.276319	2.59277e-18	1.10656e-15
24_hours	DNR	100294145	LOC100294145	-1.99105	4.56534	3.43223e-18	1.42175e-15
24_hours	DNR	22837	COBLL1	-2.78922	4.52849	4.01739e-18	1.6166e-15
24_hours	DNR	132	ADK	-1.61848	5.17881	4.91976e-18	1.92472e-15
24_hours	DNR	4248	MGAT3	1.69991	5.11153	5.86317e-18	2.23181e-15
24_hours	DNR	8797	TNFRSF10A	-4.84918	3.0335	7.19209e-18	2.66561e-15
24_hours	DNR	55502	HES6	-3.72159	3.30311	8.22868e-18	2.97161e-15
24_hours	DNR	26263	FBXO22	-1.67453	5.85716	8.82257e-18	3.10643e-15
24_hours	DNR	55585	UBE2Q1	-0.93674	6.40853	9.52787e-18	3.27294e-15
24_hours	DNR	84722	PSRC1	4.05561	0.652448	1.06202e-17	3.56132e-15
24_hours	DNR	8463	TEAD2	1.19093	5.57903	1.28737e-17	4.2166e-15
24_hours	DNR	57369	GJD2	5.94596	1.01283	1.37978e-17	4.35031e-15
24_hours	DNR	3268	AGFG2	2.21642	3.01926	1.38997e-17	4.35031e-15
24_hours	DNR	8930	MBD4	1.91386	4.14854	1.47853e-17	4.4925e-15
24_hours	DNR	199699	DAND5	5.00256	0.280988	1.4992e-17	4.4925e-15
24_hours	DNR	23312	DMXL2	1.36554	4.81794	1.7382e-17	5.10015e-15
24_hours	DNR	148756	OVAAL	-5.28526	2.34593	1.81591e-17	5.21945e-15
24_hours	DNR	127544	RNF19B	-2.39845	5.37926	1.93585e-17	5.45289e-15
24_hours	DNR	55125	CEP192	2.06616	4.02027	2.30147e-17	6.35566e-15
24_hours	DNR	124997	WDR81	-2.4553	5.66384	3.39633e-17	9.19884e-15
24_hours	DNR	57763	ANKRA2	-1.5774	4.85865	3.755e-17	9.97838e-15
24_hours	DNR	8970	H2BC11	-3.66445	1.62846	4.3043e-17	1.12263e-14
24_hours	DNR	43	ACHE	-3.29185	3.95388	5.85318e-17	1.49884e-14
24_hours	DNR	151534	LBX2-AS1	-3.93082	-0.0660208	5.98317e-17	1.50477e-14
24_hours	DNR	105373311	LOC105373311	-3.34819	2.42091	8.1778e-17	2.02063e-14
24_hours	DNR	284252	KCTD1	-1.61652	5.27454	8.60224e-17	2.08886e-14
24_hours	DNR	54566	EPB41L4B	-4.39308	1.5617	9.09895e-17	2.17203e-14
24_hours	DNR	5141	PDE4A	-4.04446	1.74325	9.55163e-17	2.24209e-14
24_hours	DNR	6772	STAT1	-1.81695	7.4643	1.17433e-16	2.66987e-14
24_hours	DNR	2232	FDXR	-2.86757	6.40552	1.18464e-16	2.66987e-14
24_hours	DNR	441631	TSPAN11	-4.03877	4.63008	1.19427e-16	2.66987e-14
24_hours	DNR	5333	PLCD1	-3.67374	4.17795	1.30648e-16	2.87507e-14
24_hours	DNR	27184	DISC2	5.12894	1.71626	1.40824e-16	3.05132e-14
24_hours	DNR	8531	YBX3	-2.1356	7.79837	1.52436e-16	3.25289e-14
24_hours	DNR	493869	GPX8	3.33906	5.89654	1.5985e-16	3.36019e-14
24_hours	DNR	1943	EFNA2	3.075	1.55372	2.12788e-16	4.40722e-14
24_hours	DNR	126820	DNAI3	-3.40994	4.19333	2.68051e-16	5.47134e-14
24_hours	DNR	29901	SAC3D1	-2.18732	4.64744	2.84218e-16	5.71846e-14
24_hours	DNR	28960	DCPS	2.24884	2.7569	3.19608e-16	6.33994e-14
24_hours	DNR	390660	ADAMTS7P1	-2.78512	1.52371	4.58205e-16	8.96301e-14
24_hours	DNR	7155	TOP2B	0.939765	7.63015	4.72338e-16	9.11288e-14
24_hours	DNR	157506	RDH10	-2.19181	5.90717	4.86336e-16	9.16065e-14
24_hours	DNR	3012	H2AC8	-4.22667	2.14999	4.87822e-16	9.16065e-14
24_hours	DNR	8266	UBL4A	1.73652	5.21967	5.29313e-16	9.809e-14
24_hours	DNR	284080	PICART1	-4.58676	-0.150863	5.55783e-16	1.01658e-13
24_hours	DNR	340526	RTL5	-2.26957	5.58549	6.76999e-16	1.22242e-13
24_hours	DNR	9001	HAP1	-4.27042	1.28419	6.96932e-16	1.23987e-13
24_hours	DNR	6547	SLC8A3	-6.40987	0.351776	7.04274e-16	1.23987e-13
24_hours	DNR	3958	LGALS3	-2.84165	4.66673	7.15042e-16	1.24329e-13
24_hours	DNR	7633	ZNF79	-2.20826	4.2317	7.80665e-16	1.34084e-13
24_hours	DNR	127281	PRXL2B	2.10476	4.15437	8.51822e-16	1.44543e-13
24_hours	DNR	57549	IGSF9	3.43926	3.05824	9.71362e-16	1.61331e-13
24_hours	DNR	389792	IER5L	-2.46321	5.07004	9.73669e-16	1.61331e-13
24_hours	DNR	56999	ADAMTS9	2.46768	7.10462	9.92615e-16	1.62558e-13
24_hours	DNR	740	MRPL49	-0.975893	5.86033	1.04424e-15	1.67691e-13
24_hours	DNR	55118	CRTAC1	-6.82389	1.58312	1.05242e-15	1.67691e-13
24_hours	DNR	203068	TUBB	2.58136	9.2344	1.05968e-15	1.67691e-13
24_hours	DNR	54443	ANLN	3.29862	6.54929	1.13858e-15	1.78176e-13
24_hours	DNR	23090	ZNF423	-3.60247	1.79099	1.28819e-15	1.99372e-13
24_hours	DNR	92815	H2AW	-2.51985	3.91139	1.54835e-15	2.37032e-13
24_hours	DNR	8877	SPHK1	-3.61166	4.64493	1.58177e-15	2.39544e-13
24_hours	DNR	11159	RABL2A	-2.03193	3.28454	1.78725e-15	2.67783e-13
24_hours	DNR	23174	ZCCHC14	-1.47529	5.81668	1.89311e-15	2.80658e-13
24_hours	DNR	64782	AEN	-1.76371	6.77464	1.98753e-15	2.91587e-13
24_hours	DNR	256949	KANK3	-3.95455	0.852377	2.06395e-15	2.99677e-13
24_hours	DNR	23468	CBX5	1.68341	6.49239	2.11084e-15	3.02282e-13
24_hours	DNR	6427	SRSF2	1.3242	6.61918	2.12482e-15	3.02282e-13
24_hours	DNR	10610	ST6GALNAC2	-4.67244	2.47246	2.22822e-15	3.12885e-13
24_hours	DNR	57535	ELAPOR1	-3.53599	0.758791	2.24378e-15	3.12885e-13
24_hours	DNR	79866	BORA	2.75311	0.660132	2.31372e-15	3.19475e-13
24_hours	DNR	23331	TTC28	1.72598	5.22754	2.36178e-15	3.22896e-13
24_hours	DNR	10890	RAB10	0.976935	6.83225	2.38435e-15	3.22896e-13
24_hours	DNR	639	PRDM1	-5.87745	-0.178915	2.49845e-15	3.35125e-13
24_hours	DNR	105371405	NA	-2.62563	2.33862	2.82226e-15	3.74988e-13
24_hours	DNR	475	ATOX1	-1.28221	4.57324	3.1679e-15	4.16979e-13
24_hours	DNR	1647	GADD45A	-1.70364	7.61929	3.24408e-15	4.23052e-13
24_hours	DNR	84818	IL17RC	1.90004	4.40074	3.50917e-15	4.45951e-13
24_hours	DNR	11340	EXOSC8	2.03405	3.40317	3.51374e-15	4.45951e-13
24_hours	DNR	339453	TMEM240	2.99099	0.970102	3.51467e-15	4.45951e-13
24_hours	DNR	5881	RAC3	2.82834	3.05764	3.86886e-15	4.86509e-13
24_hours	DNR	2905	GRIN2C	-4.4418	0.667178	3.96639e-15	4.9004e-13
24_hours	DNR	7840	ALMS1	1.50862	3.87502	3.96653e-15	4.9004e-13
24_hours	DNR	27239	GPR162	2.95567	3.41955	4.04481e-15	4.95366e-13
24_hours	DNR	83959	SLC4A11	-5.70812	2.41821	4.66785e-15	5.66742e-13
24_hours	DNR	25819	NOCT	-3.00455	4.32292	4.72668e-15	5.6898e-13
24_hours	DNR	26031	OSBPL3	-2.17721	5.33719	5.02095e-15	5.9928e-13
24_hours	DNR	1063	CENPF	3.25589	4.72191	5.43178e-15	6.42867e-13
24_hours	DNR	23491	CES3	-4.6173	1.07756	5.50511e-15	6.46116e-13
24_hours	DNR	9766	SUSD6	-1.71745	6.24532	5.9046e-15	6.87276e-13
24_hours	DNR	10376	TUBA1B	1.86931	8.68824	5.98993e-15	6.91493e-13
24_hours	DNR	60492	CCDC90B	-1.49209	6.1582	7.25133e-15	8.26843e-13
24_hours	DNR	5138	PDE2A	-4.1267	0.00365951	7.27979e-15	8.26843e-13
24_hours	DNR	309	ANXA6	1.03477	9.16817	7.60173e-15	8.56502e-13
24_hours	DNR	4598	MVK	1.86356	3.89035	7.94969e-15	8.84298e-13
24_hours	DNR	28981	IFT81	1.86334	4.66602	7.974e-15	8.84298e-13
24_hours	DNR	23621	BACE1	-2.17185	7.21469	8.3285e-15	9.10447e-13
24_hours	DNR	529	ATP6V1E1	-1.16785	7.76268	8.33908e-15	9.10447e-13
24_hours	DNR	387119	CEP85L	-2.16116	3.69307	8.97324e-15	9.72147e-13
24_hours	DNR	4172	MCM3	2.37997	5.78699	9.4982e-15	1.02116e-12
24_hours	DNR	80013	MINDY3	-1.05261	5.39787	9.9687e-15	1.06363e-12
24_hours	DNR	125111	GJD3	-2.07866	3.85222	1.04677e-14	1.10847e-12
24_hours	DNR	79830	ZMYM1	1.70841	2.82613	1.09135e-14	1.14705e-12
24_hours	DNR	4094	MAF	-2.78206	4.36417	1.16168e-14	1.21193e-12
24_hours	DNR	3006	H1-2	-2.27162	5.37881	1.24089e-14	1.28505e-12
24_hours	DNR	6494	SIPA1	1.5046	3.60553	1.29295e-14	1.32919e-12
24_hours	DNR	8878	SQSTM1	-1.69792	9.12377	1.47681e-14	1.5072e-12
24_hours	DNR	100506119	LINC01503	-2.45613	1.60101	1.48768e-14	1.50737e-12
24_hours	DNR	55020	TTC38	1.33366	4.24338	1.7368e-14	1.74722e-12
24_hours	DNR	84904	ARHGEF39	2.69051	0.0557573	1.78698e-14	1.78495e-12
24_hours	DNR	8811	GALR2	-5.0924	1.74749	1.85086e-14	1.83574e-12
24_hours	DNR	11334	TUSC2	-1.13716	5.61768	1.86927e-14	1.84104e-12
24_hours	DNR	9493	KIF23	2.94943	4.35144	1.92814e-14	1.88583e-12
24_hours	DNR	4782	NFIC	1.57124	6.19056	2.04421e-14	1.98556e-12
24_hours	DNR	55367	PIDD1	-3.02885	5.14297	2.13643e-14	2.05856e-12
24_hours	DNR	6330	SCN4B	-4.93194	2.87476	2.14859e-14	2.05856e-12
24_hours	DNR	54663	WDR74	-1.11022	5.10297	2.17229e-14	2.0672e-12
24_hours	DNR	6004	RGS16	-5.74801	2.08874	2.26974e-14	2.14544e-12
24_hours	DNR	159091	PABIR3	-1.85083	1.93791	2.30949e-14	2.16079e-12
24_hours	DNR	148808	MFSD4A	-3.82735	0.358346	2.31667e-14	2.16079e-12
24_hours	DNR	83479	DDX59	-1.15573	3.94998	2.36702e-14	2.19278e-12
24_hours	DNR	7879	RAB7A	-1.153	8.04941	2.38789e-14	2.19278e-12
24_hours	DNR	7041	TGFB1I1	3.54767	5.36126	2.39767e-14	2.19278e-12
24_hours	DNR	5111	PCNA	-2.36143	6.55974	2.50397e-14	2.27225e-12
24_hours	DNR	85358	SHANK3	-1.91658	4.23487	2.5247e-14	2.27225e-12
24_hours	DNR	94241	TP53INP1	-1.87956	6.68976	2.5442e-14	2.27225e-12
24_hours	DNR	4953	ODC1	-1.49061	7.69891	2.5491e-14	2.27225e-12
24_hours	DNR	5347	PLK1	3.46426	3.41437	2.56549e-14	2.27247e-12
24_hours	DNR	51542	VPS54	0.887084	5.03155	2.83046e-14	2.49151e-12
24_hours	DNR	28964	GIT1	-1.706	6.07045	3.03356e-14	2.63761e-12
24_hours	DNR	5371	PML	-2.28494	5.23082	3.03389e-14	2.63761e-12
24_hours	DNR	4354	MPP1	1.66592	3.88809	3.30802e-14	2.85829e-12
24_hours	DNR	3068	HDGF	1.13965	7.34991	3.47859e-14	2.98735e-12
24_hours	DNR	55191	NADSYN1	-2.72277	5.68734	3.63095e-14	3.09929e-12
24_hours	DNR	5424	POLD1	2.19119	4.3016	3.70692e-14	3.14507e-12
24_hours	DNR	105375039	NA	-3.47223	1.37194	4.0787e-14	3.43979e-12
24_hours	DNR	337873	H2BC20P	-2.74805	0.601013	4.12778e-14	3.45953e-12
24_hours	DNR	100216545	KMT2E-AS1	-2.11536	1.5589	4.15124e-14	3.45953e-12
24_hours	DNR	374786	EFCAB5	-3.03965	0.0215564	4.18566e-14	3.4677e-12
24_hours	DNR	4780	NFE2L2	-1.21613	7.07579	4.31056e-14	3.55028e-12
24_hours	DNR	85360	SYDE1	3.08716	5.11147	4.5596e-14	3.73357e-12
24_hours	DNR	90634	N4BP2L1	-2.915	0.297738	4.66481e-14	3.79764e-12
24_hours	DNR	400617	KCNJ2-AS1	-4.22311	0.0705084	4.69525e-14	3.80045e-12
24_hours	DNR	4437	MSH3	1.19526	4.38093	4.76231e-14	3.8327e-12
24_hours	DNR	7442	TRPV1	-2.65443	2.65466	4.80537e-14	3.84244e-12
24_hours	DNR	25946	ZNF385A	-2.9354	4.9422	4.82897e-14	3.84244e-12
24_hours	DNR	987	LRBA	1.86398	5.69615	5.16707e-14	4.08837e-12
24_hours	DNR	11095	ADAMTS8	-3.68804	3.34874	5.4657e-14	4.3005e-12
24_hours	DNR	3835	KIF22	2.39915	4.13051	5.74137e-14	4.4923e-12
24_hours	DNR	11200	CHEK2	1.80772	2.46076	6.38095e-14	4.96515e-12
24_hours	DNR	116843	SLC18B1	2.50543	3.69791	6.47457e-14	4.98499e-12
24_hours	DNR	9404	LPXN	-1.54572	2.17104	6.47724e-14	4.98499e-12
24_hours	DNR	2117	ETV3	-1.42472	5.16903	6.59531e-14	5.04828e-12
24_hours	DNR	6882	TAF11	-0.737324	5.24615	7.21974e-14	5.49637e-12
24_hours	DNR	80723	SLC35G2	-3.12864	2.59783	7.64779e-14	5.76228e-12
24_hours	DNR	701	BUB1B	2.97129	3.3037	7.67695e-14	5.76228e-12
24_hours	DNR	22871	NLGN1	2.61116	5.06725	7.69176e-14	5.76228e-12
24_hours	DNR	9911	TMCC2	-1.87428	3.60933	7.90526e-14	5.89088e-12
24_hours	DNR	5433	POLR2D	-1.26772	5.00616	8.3143e-14	6.16308e-12
24_hours	DNR	7508	XPC	-2.20824	5.98652	8.43037e-14	6.2164e-12
24_hours	DNR	163071	ZNF114	-4.15998	1.11948	8.60523e-14	6.31229e-12
24_hours	DNR	5218	CDK14	1.47957	5.54672	8.66438e-14	6.32275e-12
24_hours	DNR	378805	LINC-PINT	-2.282	1.9496	8.87869e-14	6.44575e-12
24_hours	DNR	59349	KLHL12	-1.12116	5.62177	9.13024e-14	6.59438e-12
24_hours	DNR	93134	ZNF561	-2.64133	5.97715	9.30884e-14	6.65604e-12
24_hours	DNR	23673	STX12	-1.53981	5.73125	9.31014e-14	6.65604e-12
24_hours	DNR	115399	LRRC56	-3.31633	1.42166	9.51775e-14	6.7701e-12
24_hours	DNR	56180	MOSPD1	-1.84416	6.33565	9.63178e-14	6.81679e-12
24_hours	DNR	6382	SDC1	-4.19397	5.54066	9.8279e-14	6.9208e-12
24_hours	DNR	26232	FBXO2	-2.36546	5.3809	1.00003e-13	7.00716e-12
24_hours	DNR	5933	RBL1	2.04596	2.44903	1.00949e-13	7.03848e-12
24_hours	DNR	9452	ITM2A	-3.02095	4.19314	1.04197e-13	7.22912e-12
24_hours	DNR	440359	YBX3P1	-2.18126	3.83745	1.04971e-13	7.24712e-12
24_hours	DNR	240	ALOX5	-5.42139	-0.280582	1.07307e-13	7.37223e-12
24_hours	DNR	116236	ABHD15	-2.08344	4.96252	1.28884e-13	8.81164e-12
24_hours	DNR	84250	SLF1	2.3596	3.55069	1.3247e-13	9.01309e-12
24_hours	DNR	11116	CEP43	-1.33777	4.8322	1.43385e-13	9.70879e-12
24_hours	DNR	11173	ADAMTS7	-2.83086	6.09408	1.46582e-13	9.83204e-12
24_hours	DNR	11218	DDX20	1.21128	4.66839	1.46601e-13	9.83204e-12
24_hours	DNR	11158	RABL2B	-1.766	3.6848	1.55662e-13	1.03596e-11
24_hours	DNR	5790	PTPRCAP	-2.72409	0.323976	1.56439e-13	1.03596e-11
24_hours	DNR	57414	RHBDD2	-1.46705	7.0188	1.56674e-13	1.03596e-11
24_hours	DNR	27350	APOBEC3C	-2.21714	5.80527	1.58788e-13	1.04503e-11
24_hours	DNR	253980	KCTD13	-2.37705	3.38154	1.62395e-13	1.0638e-11
24_hours	DNR	286	ANK1	-3.83136	5.18043	1.63417e-13	1.06554e-11
24_hours	DNR	2491	CENPI	3.52905	0.934446	1.68845e-13	1.09586e-11
24_hours	DNR	55222	LRRC20	2.60847	4.7305	1.72859e-13	1.11677e-11
24_hours	DNR	5264	PHYH	-1.42021	5.60036	1.77347e-13	1.14053e-11
24_hours	DNR	8969	H2AC11	-4.48941	0.405556	1.78446e-13	1.14238e-11
24_hours	DNR	282679	AQP11	-2.99243	2.2944	1.80153e-13	1.14809e-11
24_hours	DNR	5128	CDK17	-1.1752	5.78292	1.82242e-13	1.15617e-11
24_hours	DNR	8720	MBTPS1	1.51478	6.75876	1.88654e-13	1.19148e-11
24_hours	DNR	8365	H4C8	-2.90685	2.98078	1.98741e-13	1.24959e-11
24_hours	DNR	55316	RSAD1	1.69072	4.57695	1.9969e-13	1.24997e-11
24_hours	DNR	4683	NBN	1.31406	4.79005	2.11662e-13	1.3161e-11
24_hours	DNR	1506	CTRL	-2.70801	0.425816	2.12124e-13	1.3161e-11
24_hours	DNR	54557	SGTB	-1.19273	4.4213	2.16187e-13	1.33358e-11
24_hours	DNR	57050	UTP3	-1.00445	6.09233	2.16835e-13	1.33358e-11
24_hours	DNR	8775	NAPA	-1.07674	6.57207	2.19598e-13	1.3447e-11
24_hours	DNR	84989	JMJD1C-AS1	-2.94582	1.16078	2.324e-13	1.41113e-11
24_hours	DNR	79857	FLJ13224	-4.27161	-0.120134	2.33457e-13	1.41113e-11
24_hours	DNR	10570	DPYSL4	-2.68935	6.9203	2.33592e-13	1.41113e-11
24_hours	DNR	11103	KRR1	-1.22123	5.00363	2.34454e-13	1.41113e-11
24_hours	DNR	64328	XPO4	2.7885	7.43454	2.36326e-13	1.41635e-11
24_hours	DNR	80313	LRRC27	1.53407	2.53458	2.41925e-13	1.44364e-11
24_hours	DNR	85301	COL27A1	-2.97063	4.65057	2.42929e-13	1.44364e-11
24_hours	DNR	221687	RNF182	-4.55415	1.43577	2.44371e-13	1.4461e-11
24_hours	DNR	340485	ACER2	-3.79598	2.75524	2.47221e-13	1.45685e-11
24_hours	DNR	115201	ATG4A	-0.874079	5.88472	2.5156e-13	1.47624e-11
24_hours	DNR	79096	CSTPP1	1.69526	3.89358	2.55209e-13	1.49143e-11
24_hours	DNR	2876	GPX1	-2.13245	8.16125	2.57185e-13	1.49677e-11
24_hours	DNR	6548	SLC9A1	-2.32791	6.09371	2.62666e-13	1.52238e-11
24_hours	DNR	113174	SAAL1	2.19096	2.86153	2.76747e-13	1.5928e-11
24_hours	DNR	101926888	RALY-AS1	-2.21737	0.0133138	2.77077e-13	1.5928e-11
24_hours	DNR	100302401	RASAL2-AS1	-2.10113	2.02082	2.79711e-13	1.6014e-11
24_hours	DNR	645	BLVRB	-2.06501	5.30148	2.82616e-13	1.61148e-11
24_hours	DNR	4436	MSH2	1.50742	5.13862	2.85349e-13	1.62051e-11
24_hours	DNR	64901	RANBP17	1.94266	2.40117	2.88104e-13	1.62958e-11
24_hours	DNR	4026	LPP	1.55705	6.92695	3.01096e-13	1.69626e-11
24_hours	DNR	50484	RRM2B	-2.5437	6.77033	3.2674e-13	1.82637e-11
24_hours	DNR	284106	CISD3	2.08872	4.20151	3.26786e-13	1.82637e-11
24_hours	DNR	81688	C6orf62	-1.10964	7.47765	3.283e-13	1.82758e-11
24_hours	DNR	90410	IFT20	-1.5383	3.67288	3.3219e-13	1.84195e-11
24_hours	DNR	26256	CABYR	-4.59333	2.37098	3.38843e-13	1.86505e-11
24_hours	DNR	5228	PGF	-4.01042	2.45626	3.39004e-13	1.86505e-11
24_hours	DNR	10301	DLEU1	2.41852	2.52119	3.42804e-13	1.87862e-11
24_hours	DNR	7378	UPP1	-2.02912	5.29635	3.59963e-13	1.96501e-11
24_hours	DNR	55790	CSGALNACT1	-3.16331	2.19702	3.6793e-13	2.00074e-11
24_hours	DNR	7016	TESK1	-1.45666	5.34508	3.81063e-13	2.06419e-11
24_hours	DNR	201134	CEP112	1.44523	2.87145	3.82878e-13	2.06607e-11
24_hours	DNR	51278	IER5	-1.36288	5.9473	4.05365e-13	2.17238e-11
24_hours	DNR	9026	HIP1R	-2.08432	5.3012	4.05663e-13	2.17238e-11
24_hours	DNR	9648	GCC2	-0.856683	5.60979	4.11467e-13	2.19511e-11
24_hours	DNR	6821	SUOX	1.75564	4.85416	4.24196e-13	2.25448e-11
24_hours	DNR	23623	RUSC1	-1.06068	5.04881	4.28689e-13	2.2698e-11
24_hours	DNR	90417	KNSTRN	1.7912	3.86258	4.45984e-13	2.35252e-11
24_hours	DNR	5536	PPP5C	0.913098	6.72556	4.57217e-13	2.40278e-11
24_hours	DNR	164091	PAQR7	-2.04224	5.03053	4.68582e-13	2.45335e-11
24_hours	DNR	6839	SUV39H1	2.15964	2.41069	4.72433e-13	2.46435e-11
24_hours	DNR	7483	WNT9A	-3.43914	3.48238	4.74544e-13	2.46623e-11
24_hours	DNR	4294	MAP3K10	-1.58797	4.65262	4.87769e-13	2.512e-11
24_hours	DNR	55766	H2AJ	-2.34317	5.10314	4.8825e-13	2.512e-11
24_hours	DNR	54855	TENT5C	-3.10117	2.64843	4.88701e-13	2.512e-11
24_hours	DNR	9823	ARMCX2	2.07972	7.60379	5.02825e-13	2.57519e-11
24_hours	DNR	10929	SRSF8	-1.37466	5.5568	5.20458e-13	2.65498e-11
24_hours	DNR	23308	ICOSLG	-2.76779	0.965668	5.22173e-13	2.65498e-11
24_hours	DNR	115703	ARHGAP33	2.93448	1.89341	5.33189e-13	2.70124e-11
24_hours	DNR	585	BBS4	-1.50085	5.146	5.50224e-13	2.77755e-11
24_hours	DNR	127829	ARL8A	-1.07836	6.15721	5.53257e-13	2.78288e-11
24_hours	DNR	547	KIF1A	2.08	7.29304	5.64271e-13	2.82634e-11
24_hours	DNR	80019	UBTD1	-1.7026	4.51063	5.65911e-13	2.82634e-11
24_hours	DNR	57103	TIGAR	-2.173	6.41876	5.69262e-13	2.83304e-11
24_hours	DNR	23284	ADGRL3	2.26807	6.00001	5.73068e-13	2.84193e-11
24_hours	DNR	5143	PDE4C	-4.51693	1.13903	5.75314e-13	2.84306e-11
24_hours	DNR	5603	MAPK13	-4.00306	2.5131	5.85967e-13	2.88558e-11
24_hours	DNR	80746	TSEN2	1.37346	2.93951	5.88944e-13	2.89013e-11
24_hours	DNR	81566	CSRNP2	-1.4178	5.95139	5.92823e-13	2.89907e-11
24_hours	DNR	10038	PARP2	1.93471	4.21266	6.42052e-13	3.11876e-11
24_hours	DNR	23087	TRIM35	-1.91556	4.72807	6.42176e-13	3.11876e-11
24_hours	DNR	55210	ATAD3A	1.24975	5.55729	6.4897e-13	3.13037e-11
24_hours	DNR	160518	DENND5B	1.56817	7.59473	6.49011e-13	3.13037e-11
24_hours	DNR	55964	SEPTIN3	-3.79929	0.821125	6.70558e-13	3.22325e-11
24_hours	DNR	6310	ATXN1	1.11243	5.85668	6.73409e-13	3.22475e-11
24_hours	DNR	54991	C1orf159	1.31982	2.96761	6.75449e-13	3.22475e-11
24_hours	DNR	55366	LGR4	1.64267	8.7037	6.86853e-13	3.26812e-11
24_hours	DNR	55212	BBS7	-1.98293	4.56626	6.90458e-13	3.27421e-11
24_hours	DNR	25807	RHBDD3	-1.24012	6.0074	6.93063e-13	3.27554e-11
24_hours	DNR	494514	TYMSOS	-2.7888	1.53797	7.51071e-13	3.53782e-11
24_hours	DNR	2668	GDNF	-5.88664	0.496726	7.75661e-13	3.64147e-11
24_hours	DNR	8030	CCDC6	1.42388	5.35751	7.89338e-13	3.69337e-11
24_hours	DNR	220	ALDH1A3	-5.82529	1.57151	8.06688e-13	3.76205e-11
24_hours	DNR	7486	WRN	1.47647	3.20966	8.47205e-13	3.93797e-11
24_hours	DNR	124930	ANKRD13B	-2.03463	3.80882	8.65368e-13	4.00916e-11
24_hours	DNR	26586	CKAP2	1.58376	6.26541	8.73502e-13	4.03358e-11
24_hours	DNR	2571	GAD1	-3.45986	1.36796	8.8514e-13	4.05989e-11
24_hours	DNR	388407	LINC02875	-3.3394	1.03563	8.85379e-13	4.05989e-11
24_hours	DNR	163786	SASS6	2.05931	1.9218	8.87848e-13	4.05989e-11
24_hours	DNR	26086	GPSM1	1.30956	5.52488	9.13404e-13	4.16323e-11
24_hours	DNR	7011	TEP1	-2.32984	5.151	9.56748e-13	4.34672e-11
24_hours	DNR	125061	AFMID	1.47779	3.52334	9.79284e-13	4.4348e-11
24_hours	DNR	338758	ATP2B1-AS1	-3.58246	0.587916	1.02809e-12	4.62353e-11
24_hours	DNR	84875	PARP10	-2.58756	2.6836	1.03075e-12	4.62353e-11
24_hours	DNR	1435	CSF1	-2.72638	5.91268	1.03081e-12	4.62353e-11
24_hours	DNR	10592	SMC2	2.13277	5.57808	1.04097e-12	4.65431e-11
24_hours	DNR	440730	TRIM67	-4.11324	0.0175433	1.08578e-12	4.83927e-11
24_hours	DNR	8347	H2BC4	-1.97642	2.24188	1.10005e-12	4.88315e-11
24_hours	DNR	10612	TRIM3	-2.01769	4.43776	1.10256e-12	4.88315e-11
24_hours	DNR	3397	ID1	-2.83722	4.88737	1.1109e-12	4.9047e-11
24_hours	DNR	1263	PLK3	-3.61253	5.23859	1.12601e-12	4.95583e-11
24_hours	DNR	23595	ORC3	1.66406	5.22928	1.14435e-12	5.0209e-11
24_hours	DNR	5036	PA2G4	-0.945835	7.22609	1.20804e-12	5.28384e-11
24_hours	DNR	554313	H4C15	-2.30925	1.78996	1.2258e-12	5.34496e-11
24_hours	DNR	25802	LMOD1	3.77687	6.12516	1.25263e-12	5.44507e-11
24_hours	DNR	89782	LMLN	1.78726	3.70337	1.25749e-12	5.44939e-11
24_hours	DNR	2058	EPRS1	1.40234	7.90737	1.26521e-12	5.46603e-11
24_hours	DNR	8303	SNN	-2.22511	5.28343	1.28069e-12	5.51596e-11
24_hours	DNR	10585	POMT1	1.39672	5.62807	1.28834e-12	5.532e-11
24_hours	DNR	100126784	NAV2-AS6	-3.74614	0.559376	1.29246e-12	5.53285e-11
24_hours	DNR	7474	WNT5A	3.12473	4.94244	1.34876e-12	5.75123e-11
24_hours	DNR	145864	HAPLN3	-3.42249	5.0611	1.35165e-12	5.75123e-11
24_hours	DNR	10198	MPHOSPH9	1.34107	4.16326	1.38696e-12	5.8837e-11
24_hours	DNR	93145	OLFM2	-2.79138	4.61143	1.41832e-12	5.97345e-11
24_hours	DNR	57132	CHMP1B	-0.761531	6.50273	1.41867e-12	5.97345e-11
24_hours	DNR	219899	TBCEL	-1.34891	5.42765	1.42468e-12	5.97345e-11
24_hours	DNR	387921	NHLRC3	1.61393	3.91671	1.42508e-12	5.97345e-11
24_hours	DNR	2013	EMP2	1.96552	8.47775	1.44313e-12	6.03118e-11
24_hours	DNR	2982	GUCY1A1	2.00548	8.17382	1.45537e-12	6.06397e-11
24_hours	DNR	7832	BTG2	-1.77535	6.84607	1.45959e-12	6.06397e-11
24_hours	DNR	9518	GDF15	-4.47009	6.87103	1.4855e-12	6.15347e-11
24_hours	DNR	79640	C22orf46	1.57898	3.73783	1.50865e-12	6.23103e-11
24_hours	DNR	355	FAS	-2.57695	5.23337	1.55801e-12	6.41607e-11
24_hours	DNR	55163	PNPO	-2.01843	5.09971	1.73362e-12	7.11844e-11
24_hours	DNR	771	CA12	-3.82659	0.113002	1.79982e-12	7.36879e-11
24_hours	DNR	55294	FBXW7	-1.90505	5.65833	1.9725e-12	8.05237e-11
24_hours	DNR	4796	TONSL	1.49372	3.58982	1.98311e-12	8.07229e-11
24_hours	DNR	56992	KIF15	3.16028	0.869531	2.05393e-12	8.33646e-11
24_hours	DNR	221527	ZBTB12	2.41315	1.91877	2.11888e-12	8.56006e-11
24_hours	DNR	729614	SPEN-AS1	-2.02003	3.62586	2.12117e-12	8.56006e-11
24_hours	DNR	222229	LRWD1	-1.1818	5.48467	2.19688e-12	8.84023e-11
24_hours	DNR	2651	GCNT2	1.88474	6.03632	2.2307e-12	8.95077e-11
24_hours	DNR	333929	SNAI3	-2.40843	0.807423	2.24982e-12	9.00185e-11
24_hours	DNR	84838	ZNF496	1.49321	5.0922	2.271e-12	9.04405e-11
24_hours	DNR	196394	AMN1	-1.99206	3.27477	2.27321e-12	9.04405e-11
24_hours	DNR	57501	CFAP92	-3.34873	-0.0239968	2.28425e-12	9.06236e-11
24_hours	DNR	57488	ESYT2	-1.4361	7.30112	2.39042e-12	9.45693e-11
24_hours	DNR	84280	BTBD10	-1.64042	6.24627	2.4248e-12	9.56609e-11
24_hours	DNR	23564	DDAH2	2.44389	4.85053	2.45543e-12	9.65984e-11
24_hours	DNR	23452	ANGPTL2	-2.63214	6.22158	2.58934e-12	1.01583e-10
24_hours	DNR	400236	FOXN3-AS1	-2.01532	2.01847	2.5972e-12	1.01608e-10
24_hours	DNR	22824	HSPA4L	-1.75042	4.9198	2.63332e-12	1.02736e-10
24_hours	DNR	5590	PRKCZ	1.74716	4.87586	2.6579e-12	1.03408e-10
24_hours	DNR	79671	NLRX1	-1.61956	5.82427	2.69315e-12	1.04491e-10
24_hours	DNR	85451	UNK	-1.30372	4.9905	2.86559e-12	1.10876e-10
24_hours	DNR	9656	MDC1	1.42276	4.4064	3.01588e-12	1.16206e-10
24_hours	DNR	151056	PLB1	-2.18388	0.0613364	3.01983e-12	1.16206e-10
24_hours	DNR	51092	SIDT2	-2.07484	6.50825	3.1971e-12	1.22692e-10
24_hours	DNR	10425	ARIH2	-1.03502	6.57008	3.21707e-12	1.23123e-10
24_hours	DNR	388591	RNF207	3.04819	4.82605	3.3425e-12	1.27577e-10
24_hours	DNR	8927	BSN	1.76869	1.79694	3.35316e-12	1.27638e-10
24_hours	DNR	891	CCNB1	2.20546	4.77106	3.48976e-12	1.32479e-10
24_hours	DNR	56900	TMEM167B	1.06077	5.20539	3.54977e-12	1.34395e-10
24_hours	DNR	283643	TEDC1	1.82716	2.87512	3.68348e-12	1.38873e-10
24_hours	DNR	27244	SESN1	-1.89405	6.15005	3.68778e-12	1.38873e-10
24_hours	DNR	126789	PUSL1	1.49996	3.10984	3.83445e-12	1.44012e-10
24_hours	DNR	26160	IFT172	1.90157	3.78141	3.84944e-12	1.4419e-10
24_hours	DNR	54716	SLC6A20	-2.76589	1.42518	3.90447e-12	1.45864e-10
24_hours	DNR	2185	PTK2B	-2.02719	2.8031	3.99908e-12	1.49003e-10
24_hours	DNR	51099	ABHD5	-1.50403	5.40026	4.11876e-12	1.53057e-10
24_hours	DNR	168455	CCDC71L	-1.65327	4.55314	4.17332e-12	1.54442e-10
24_hours	DNR	79966	SCD5	-2.0847	3.67419	4.17796e-12	1.54442e-10
24_hours	DNR	10926	DBF4	1.96063	2.45551	4.24913e-12	1.56662e-10
24_hours	DNR	283463	MUC19	-4.65391	0.283866	4.27172e-12	1.57083e-10
24_hours	DNR	64773	PCED1A	-0.852794	4.0771	4.33378e-12	1.5895e-10
24_hours	DNR	699	BUB1	2.55823	4.5277	4.35568e-12	1.59339e-10
24_hours	DNR	7779	SLC30A1	-1.75253	6.24592	4.43311e-12	1.61751e-10
24_hours	DNR	79754	ASB13	3.38283	2.97658	4.48873e-12	1.63357e-10
24_hours	DNR	54936	ADPRS	-0.749669	4.98505	4.5986e-12	1.66575e-10
24_hours	DNR	55320	MIS18BP1	2.76414	2.76825	4.60079e-12	1.66575e-10
24_hours	DNR	57822	GRHL3	-6.05021	0.992032	4.89727e-12	1.76854e-10
24_hours	DNR	154007	SNRNP48	1.18512	3.92819	4.94872e-12	1.78255e-10
24_hours	DNR	8518	ELP1	1.23879	5.78375	5.13027e-12	1.84323e-10
24_hours	DNR	5636	PRPSAP2	-1.09723	5.08453	5.17007e-12	1.8528e-10
24_hours	DNR	80232	WDR26	-0.649732	7.24409	5.37931e-12	1.91975e-10
24_hours	DNR	6303	SAT1	-2.28855	7.40204	5.38412e-12	1.91975e-10
24_hours	DNR	81553	CYRIA	-2.93209	0.436405	5.44796e-12	1.9376e-10
24_hours	DNR	10898	CPSF4	-2.19609	4.6954	5.57579e-12	1.97807e-10
24_hours	DNR	1062	CENPE	3.37194	3.34932	5.62667e-12	1.99111e-10
24_hours	DNR	90141	EFCAB11	2.02944	1.30669	5.67402e-12	1.99806e-10
24_hours	DNR	9935	MAFB	-3.77031	3.27283	5.67732e-12	1.99806e-10
24_hours	DNR	26154	ABCA12	-4.42537	2.381	5.68889e-12	1.99806e-10
24_hours	DNR	51477	ISYNA1	-1.55513	8.85582	5.71566e-12	2.00247e-10
24_hours	DNR	93649	MYOCD	2.69536	7.40039	5.82286e-12	2.03497e-10
24_hours	DNR	9937	DCLRE1A	1.42743	3.11374	5.91283e-12	2.0613e-10
24_hours	DNR	728741	NPIPB6	-2.27318	0.373083	5.96213e-12	2.07335e-10
24_hours	DNR	100507053	LOC100507053	-2.2381	1.1518	6.07666e-12	2.10797e-10
24_hours	DNR	201163	FLCN	-1.3652	4.77035	6.14562e-12	2.12666e-10
24_hours	DNR	3619	INCENP	2.1643	3.46772	6.41265e-12	2.21362e-10
24_hours	DNR	84547	PGBD1	2.13055	2.97621	6.72666e-12	2.31634e-10
24_hours	DNR	317648	NOP14-AS1	-1.51427	2.76011	6.82812e-12	2.34554e-10
24_hours	DNR	9249	DHRS3	-2.55817	5.0249	7.39524e-12	2.53418e-10
24_hours	DNR	158866	ZDHHC15	2.35604	2.20483	7.59405e-12	2.59598e-10
24_hours	DNR	80237	ELL3	-2.02623	3.19717	7.95721e-12	2.71354e-10
24_hours	DNR	307	ANXA4	-2.03765	5.34806	8.05008e-12	2.73858e-10
24_hours	DNR	116173	CMTM5	3.3947	4.9606	8.19651e-12	2.78168e-10
24_hours	DNR	401106	ATP13A3-DT	-3.73555	0.174445	8.26535e-12	2.7983e-10
24_hours	DNR	84628	NTNG2	-3.63584	0.46067	8.29954e-12	2.80313e-10
24_hours	DNR	151354	LRATD1	-6.55533	0.567424	8.51247e-12	2.86817e-10
24_hours	DNR	5986	RFNG	-1.36502	5.41238	8.5364e-12	2.86937e-10
24_hours	DNR	1019	CDK4	1.13481	5.83383	8.63953e-12	2.89037e-10
24_hours	DNR	2643	GCH1	-2.72509	2.96793	8.63992e-12	2.89037e-10
24_hours	DNR	220001	VWCE	-3.84682	2.56826	8.7912e-12	2.93401e-10
24_hours	DNR	140700	SAMD10	1.48719	2.61443	8.90687e-12	2.96559e-10
24_hours	DNR	130888	FBXO36	2.07805	0.292105	8.9462e-12	2.97166e-10
24_hours	DNR	55283	MCOLN3	-4.40113	1.27059	8.9848e-12	2.97746e-10
24_hours	DNR	8110	DPF3	1.61313	5.57072	9.02432e-12	2.98353e-10
24_hours	DNR	360	AQP3	-3.75749	3.80348	9.20599e-12	3.03647e-10
24_hours	DNR	55781	RIOK2	1.37961	4.98953	9.29882e-12	3.05992e-10
24_hours	DNR	9824	ARHGAP11A	2.74244	3.30267	9.45005e-12	3.10244e-10
24_hours	DNR	8795	TNFRSF10B	-1.97593	8.36547	9.50157e-12	3.1121e-10
24_hours	DNR	90102	PHLDB2	2.08451	7.13586	9.74253e-12	3.18362e-10
24_hours	DNR	6331	SCN5A	1.86555	7.54718	9.90695e-12	3.22985e-10
24_hours	DNR	9423	NTN1	-3.4353	5.51543	1.00303e-11	3.26001e-10
24_hours	DNR	8646	CHRD	-4.6341	1.6588	1.00458e-11	3.26001e-10
24_hours	DNR	22993	HMGXB3	-1.19317	6.04777	1.01258e-11	3.27843e-10
24_hours	DNR	128989	TANGO2	-1.33017	4.96515	1.02812e-11	3.32112e-10
24_hours	DNR	23362	PSD3	1.89861	6.76158	1.05873e-11	3.41218e-10
24_hours	DNR	126669	SHE	-5.1265	0.285841	1.06466e-11	3.41945e-10
24_hours	DNR	285671	RNF180	1.66513	2.10422	1.06585e-11	3.41945e-10
24_hours	DNR	145282	MIPOL1	2.39467	2.6351	1.09129e-11	3.49312e-10
24_hours	DNR	730101	LOC730101	-1.70352	3.40943	1.11685e-11	3.56683e-10
24_hours	DNR	9738	CCP110	-1.58499	4.75404	1.11988e-11	3.56841e-10
24_hours	DNR	100996539	ITPR1-DT	-2.97466	-0.109914	1.142e-11	3.6307e-10
24_hours	DNR	4097	MAFG	-1.1503	6.31316	1.14995e-11	3.64774e-10
24_hours	DNR	285613	RELL2	-2.5317	1.22043	1.15998e-11	3.67128e-10
24_hours	DNR	24137	KIF4A	2.90091	2.6006	1.20465e-11	3.80411e-10
24_hours	DNR	400954	EML6	-2.31668	0.456666	1.26007e-11	3.97021e-10
24_hours	DNR	160777	CCDC60	-4.63834	0.972456	1.26376e-11	3.97294e-10
24_hours	DNR	284086	NEK8	-2.86053	1.95086	1.28601e-11	4.0339e-10
24_hours	DNR	2645	GCK	4.02612	1.86842	1.30167e-11	4.07393e-10
24_hours	DNR	203259	FAM219A	-1.45411	5.08585	1.31478e-11	4.10583e-10
24_hours	DNR	84221	SPATC1L	2.33762	3.50954	1.36868e-11	4.26471e-10
24_hours	DNR	54458	PRR13	-1.3575	5.61346	1.38159e-11	4.29542e-10
24_hours	DNR	115290	FBXO17	1.57917	3.26354	1.39666e-11	4.33273e-10
24_hours	DNR	353500	BMP8A	-2.68653	0.838043	1.40354e-11	4.34451e-10
24_hours	DNR	3014	H2AX	1.51538	5.06757	1.48951e-11	4.60049e-10
24_hours	DNR	5029	P2RY2	-2.86744	1.83673	1.52319e-11	4.69423e-10
24_hours	DNR	57608	JCAD	-1.79583	4.42284	1.54992e-11	4.76617e-10
24_hours	DNR	1894	ECT2	1.87349	4.66769	1.57864e-11	4.84391e-10
24_hours	DNR	80705	TSGA10	-2.54915	1.27261	1.59895e-11	4.89557e-10
24_hours	DNR	220972	MARCHF8	-1.33898	5.55035	1.60754e-11	4.9083e-10
24_hours	DNR	22994	CEP131	1.67434	3.46934	1.61341e-11	4.9083e-10
24_hours	DNR	8824	CES2	-1.94516	6.4965	1.61356e-11	4.9083e-10
24_hours	DNR	10228	STX6	-1.31616	5.01541	1.63242e-11	4.95394e-10
24_hours	DNR	6546	SLC8A1	3.41397	9.62163	1.6356e-11	4.95394e-10
24_hours	DNR	132320	SCLT1	1.53054	2.98346	1.63939e-11	4.95477e-10
24_hours	DNR	10058	ABCB6	-1.99984	5.15679	1.64337e-11	4.95616e-10
24_hours	DNR	399694	SHC4	-2.98854	2.38571	1.72766e-11	5.19922e-10
24_hours	DNR	80146	UXS1	-1.54192	6.84533	1.7372e-11	5.21678e-10
24_hours	DNR	55312	RFK	-1.30408	5.71991	1.74224e-11	5.22078e-10
24_hours	DNR	27347	STK39	1.71021	7.66375	1.76115e-11	5.26624e-10
24_hours	DNR	54149	C21orf91	-1.6505	5.36292	1.76568e-11	5.26862e-10
24_hours	DNR	55559	HAUS7	1.64849	2.10932	1.79807e-11	5.35393e-10
24_hours	DNR	4299	AFF1	-1.08278	6.05815	1.82564e-11	5.42454e-10
24_hours	DNR	138311	DIPK1B	2.57176	6.35145	1.8622e-11	5.52152e-10
24_hours	DNR	11047	ADRM1	-0.824882	7.2589	1.87241e-11	5.54013e-10
24_hours	DNR	6524	SLC5A2	-2.73284	0.171016	1.89467e-11	5.59423e-10
24_hours	DNR	80127	BBOF1	1.60872	2.09169	1.92536e-11	5.67297e-10
24_hours	DNR	4175	MCM6	2.55404	4.94235	1.94677e-11	5.72408e-10
24_hours	DNR	64393	ZMAT3	-1.29066	7.70111	2.00155e-11	5.87289e-10
24_hours	DNR	4919	ROR1	1.45836	7.25567	2.02026e-11	5.90334e-10
24_hours	DNR	388021	TMEM179	2.88272	1.98032	2.02031e-11	5.90334e-10
24_hours	DNR	114	ADCY8	-3.7168	1.50408	2.03119e-11	5.92284e-10
24_hours	DNR	283638	CEP170B	-1.84176	6.16894	2.05815e-11	5.98903e-10
24_hours	DNR	146705	TEPSIN	-1.59733	4.43939	2.06325e-11	5.99152e-10
24_hours	DNR	7576	ZNF28	-1.60774	4.40103	2.09732e-11	6.07792e-10
24_hours	DNR	79884	MAP9	1.19068	5.8286	2.10815e-11	6.09677e-10
24_hours	DNR	51599	LSR	-2.03296	5.92472	2.1209e-11	6.12105e-10
24_hours	DNR	753	LDLRAD4	2.44548	3.40494	2.15495e-11	6.19582e-10
24_hours	DNR	253827	MSRB3	1.43193	6.76936	2.1556e-11	6.19582e-10
24_hours	DNR	5429	POLH	-1.91388	5.8145	2.16402e-11	6.20735e-10
24_hours	DNR	10298	PAK4	1.41163	5.94413	2.28594e-11	6.54373e-10
24_hours	DNR	80178	TEDC2	1.90255	1.95484	2.30247e-11	6.57769e-10
24_hours	DNR	4832	NME3	2.5545	4.20368	2.36938e-11	6.74207e-10
24_hours	DNR	100289341	MAN1B1-DT	-1.82425	1.96297	2.36958e-11	6.74207e-10
24_hours	DNR	84303	CHCHD6	1.85562	4.16534	2.37594e-11	6.74652e-10
24_hours	DNR	2870	GRK6	0.817174	5.11467	2.39419e-11	6.78468e-10
24_hours	DNR	1468	SLC25A10	1.49131	4.09406	2.40499e-11	6.80157e-10
24_hours	DNR	6327	SCN2B	3.30473	2.22698	2.41204e-11	6.80785e-10
24_hours	DNR	7064	THOP1	1.09385	5.31951	2.43328e-11	6.85408e-10
24_hours	DNR	65989	DLK2	-3.22468	2.07981	2.48884e-11	6.99658e-10
24_hours	DNR	222236	NAPEPLD	1.11221	3.65564	2.50012e-11	7.01429e-10
24_hours	DNR	376132	LRRC10	4.59774	6.92201	2.61391e-11	7.31896e-10
24_hours	DNR	51337	THEM6	2.78161	4.12683	2.62371e-11	7.3318e-10
24_hours	DNR	1742	DLG4	1.59352	3.83874	2.64526e-11	7.37739e-10
24_hours	DNR	80271	ITPKC	-1.81942	5.22404	2.79408e-11	7.77703e-10
24_hours	DNR	10059	DNM1L	0.753356	6.60716	2.81955e-11	7.83246e-10
24_hours	DNR	81704	DOCK8	-4.93251	0.385249	2.87681e-11	7.97578e-10
24_hours	DNR	9569	GTF2IRD1	1.02221	4.13374	2.89872e-11	8.02074e-10
24_hours	DNR	5522	PPP2R2C	-3.19966	2.3379	2.93672e-11	8.10996e-10
24_hours	DNR	10531	PITRM1	-1.6485	6.90709	2.97294e-11	8.19321e-10
24_hours	DNR	54908	SPDL1	1.31503	4.07124	2.9785e-11	8.19321e-10
24_hours	DNR	51754	TMEM8B	-1.29555	4.64088	2.98564e-11	8.19684e-10
24_hours	DNR	130940	CCDC148	-3.5709	0.832111	3.09316e-11	8.47551e-10
24_hours	DNR	1187	CLCNKA	-1.90567	2.07658	3.14453e-11	8.59953e-10
24_hours	DNR	11313	LYPLA2	-1.36949	5.92967	3.18487e-11	8.69296e-10
24_hours	DNR	80020	FOXRED2	1.18135	4.75738	3.20766e-11	8.73823e-10
24_hours	DNR	60370	AVPI1	-1.82814	3.56037	3.25197e-11	8.84183e-10
24_hours	DNR	79815	NIPAL2	-1.15366	5.11793	3.30611e-11	8.97171e-10
24_hours	DNR	8349	H2BC21	-1.49637	7.41428	3.37791e-11	9.14894e-10
24_hours	DNR	23645	PPP1R15A	-1.43837	7.03531	3.56592e-11	9.63961e-10
24_hours	DNR	8492	PRSS12	-4.34568	0.709727	3.79657e-11	1.02435e-09
24_hours	DNR	6854	SYN2	-3.88711	0.0329998	3.8511e-11	1.03707e-09
24_hours	DNR	284114	TMEM102	2.50645	2.61423	3.87015e-11	1.04021e-09
24_hours	DNR	81603	TRIM8	-1.3229	7.33404	3.91223e-11	1.04952e-09
24_hours	DNR	6301	SARS1	-1.15321	7.34535	3.92269e-11	1.05033e-09
24_hours	DNR	4040	LRP6	0.95623	5.4322	3.93651e-11	1.05203e-09
24_hours	DNR	84445	LZTS2	-0.780248	6.45882	3.95528e-11	1.05504e-09
24_hours	DNR	9792	SERTAD2	-1.13735	5.89571	3.99311e-11	1.06312e-09
24_hours	DNR	1723	DHODH	1.56199	2.36284	4.02282e-11	1.06901e-09
24_hours	DNR	151176	ERFE	-2.74707	0.171886	4.08425e-11	1.08329e-09
24_hours	DNR	29903	CCDC106	1.81057	4.2422	4.12466e-11	1.09195e-09
24_hours	DNR	170261	ZCCHC12	-3.66286	2.31654	4.26533e-11	1.12707e-09
24_hours	DNR	1959	EGR2	-5.3877	0.432783	4.29753e-11	1.13248e-09
24_hours	DNR	9267	CYTH1	-1.38252	4.37937	4.3019e-11	1.13248e-09
24_hours	DNR	708	C1QBP	1.21544	6.58049	4.35339e-11	1.1439e-09
24_hours	DNR	64285	RHBDF1	-1.39421	5.86141	4.44773e-11	1.16651e-09
24_hours	DNR	147807	ZNF524	-1.4876	3.30157	4.56428e-11	1.19486e-09
24_hours	DNR	6094	ROM1	-2.52346	1.32448	4.60466e-11	1.20319e-09
24_hours	DNR	1780	DYNC1I1	2.00371	3.29472	4.61839e-11	1.20454e-09
24_hours	DNR	84645	C22orf23	-2.5248	4.17028	4.63739e-11	1.20601e-09
24_hours	DNR	1967	EIF2B1	-0.714592	5.37711	4.64113e-11	1.20601e-09
24_hours	DNR	54930	HAUS4	1.76588	3.6734	4.72042e-11	1.22435e-09
24_hours	DNR	79077	DCTPP1	1.5515	4.59895	4.75026e-11	1.22983e-09
24_hours	DNR	92979	MARCHF9	1.39429	4.1369	4.78675e-11	1.23543e-09
24_hours	DNR	94030	LRRC4B	3.16111	4.79171	4.78945e-11	1.23543e-09
24_hours	DNR	91445	RNF185	-0.937701	5.29022	4.82457e-11	1.24222e-09
24_hours	DNR	7754	ZNF204P	2.98143	1.75635	4.90061e-11	1.25949e-09
24_hours	DNR	54491	OTULINL	-4.39933	1.35506	4.93302e-11	1.26551e-09
24_hours	DNR	1947	EFNB1	-1.97262	7.36482	4.96186e-11	1.2706e-09
24_hours	DNR	5836	PYGL	-1.28129	6.46861	5.08116e-11	1.29879e-09
24_hours	DNR	91056	AP5B1	-1.62816	4.94455	5.09465e-11	1.29979e-09
24_hours	DNR	196513	DCP1B	-2.1829	3.64523	5.10356e-11	1.29979e-09
24_hours	DNR	5151	PDE8A	-1.6513	4.04434	5.25127e-11	1.335e-09
24_hours	DNR	6305	SBF1	-0.927348	7.73304	5.28373e-11	1.34083e-09
24_hours	DNR	3551	IKBKB	-1.20598	4.6924	5.39248e-11	1.36597e-09
24_hours	DNR	85377	MICALL1	-2.34839	6.1644	5.51742e-11	1.3951e-09
24_hours	DNR	113157	RPLP0P2	-1.80603	1.82773	5.66041e-11	1.4287e-09
24_hours	DNR	8487	GEMIN2	2.0826	2.67477	5.87389e-11	1.47993e-09
24_hours	DNR	2702	GJA5	4.32048	3.19322	5.90238e-11	1.48135e-09
24_hours	DNR	285605	DTWD2	1.97327	3.70874	5.90498e-11	1.48135e-09
24_hours	DNR	10994	ILVBL	1.58913	6.18453	5.91108e-11	1.48135e-09
24_hours	DNR	388499	LYPLA2P2	-1.56342	2.03558	5.96146e-11	1.49132e-09
24_hours	DNR	80852	GRIP2	-4.04932	1.52747	6.09462e-11	1.52192e-09
24_hours	DNR	51097	SCCPDH	0.980559	6.32731	6.11273e-11	1.52277e-09
24_hours	DNR	79156	PLEKHF1	-3.00015	2.39958	6.11962e-11	1.52277e-09
24_hours	DNR	28232	SLCO3A1	1.35946	6.50426	6.27194e-11	1.55792e-09
24_hours	DNR	91647	ATPAF2	-0.996439	4.51028	6.30955e-11	1.5645e-09
24_hours	DNR	6432	SRSF7	1.49289	6.29418	6.38077e-11	1.57938e-09
24_hours	DNR	100507607	NPIPB9	-2.27164	1.61641	6.47622e-11	1.60019e-09
24_hours	DNR	8357	H3C10	-3.19878	0.154532	6.49364e-11	1.60169e-09
24_hours	DNR	8408	ULK1	-1.22452	6.76304	6.59909e-11	1.62485e-09
24_hours	DNR	6837	MED22	1.18302	4.90793	6.65732e-11	1.63633e-09
24_hours	DNR	57571	CARNS1	-3.65918	3.16198	6.73938e-11	1.65361e-09
24_hours	DNR	57149	LYRM1	-1.32386	4.68454	6.84871e-11	1.67752e-09
24_hours	DNR	328	APEX1	0.845742	6.9025	7.01139e-11	1.71438e-09
24_hours	DNR	2582	GALE	-1.41066	5.44913	7.15718e-11	1.747e-09
24_hours	DNR	9516	LITAF	-3.11699	5.50938	7.23291e-11	1.76243e-09
24_hours	DNR	10202	DHRS2	-5.64541	0.459188	7.27004e-11	1.76842e-09
24_hours	DNR	220359	TIGD3	-2.52118	0.106597	7.29929e-11	1.77247e-09
24_hours	DNR	51513	ETV7	-5.78531	-0.129732	7.39365e-11	1.79223e-09
24_hours	DNR	4356	MPP3	1.98409	1.72279	7.40611e-11	1.79223e-09
24_hours	DNR	10939	AFG3L2	0.972562	7.37857	7.69876e-11	1.85985e-09
24_hours	DNR	55023	PHIP	1.39506	5.83212	7.71443e-11	1.86044e-09
24_hours	DNR	125476	INO80C	-0.84483	4.37278	7.75406e-11	1.86681e-09
24_hours	DNR	80329	ULBP1	-4.77116	1.52308	7.85262e-11	1.88731e-09
24_hours	DNR	6434	TRA2B	0.820979	6.17019	8.05859e-11	1.93351e-09
24_hours	DNR	389692	MAFA	-4.99756	0.990177	8.1022e-11	1.94067e-09
24_hours	DNR	23414	ZFPM2	1.20551	4.83989	8.21345e-11	1.96398e-09
24_hours	DNR	54881	TEX10	-1.46739	5.19791	8.29452e-11	1.98e-09
24_hours	DNR	284309	ZNF776	1.21072	3.82368	8.51523e-11	2.02925e-09
24_hours	DNR	3837	KPNB1	0.899124	8.14175	8.85612e-11	2.10692e-09
24_hours	DNR	647033	PA2G4P4	-0.763557	4.7401	8.87664e-11	2.10824e-09
24_hours	DNR	101927789	LOC101927789	-3.54001	1.35503	9.03785e-11	2.14291e-09
24_hours	DNR	55164	SHQ1	-0.911269	4.70513	9.09817e-11	2.15359e-09
24_hours	DNR	23093	TTLL5	1.0294	3.9832	9.24274e-11	2.18122e-09
24_hours	DNR	51559	NT5DC3	-1.54194	3.41371	9.24588e-11	2.18122e-09
24_hours	DNR	100507050	TPBGL	-3.67558	1.22425	9.30226e-11	2.19085e-09
24_hours	DNR	51114	ZDHHC9	-1.97136	7.19424	9.3858e-11	2.20684e-09
24_hours	DNR	79694	MANEA	1.8672	4.46067	9.47523e-11	2.22415e-09
24_hours	DNR	29070	CCDC113	2.67704	1.88124	9.61478e-11	2.25315e-09
24_hours	DNR	128387	TATDN3	1.43438	3.33025	9.70454e-11	2.27041e-09
24_hours	DNR	8351	H3C4	-2.8532	0.400293	9.72207e-11	2.27074e-09
24_hours	DNR	25896	INTS7	1.01602	4.14953	9.85876e-11	2.29582e-09
24_hours	DNR	8490	RGS5	-1.34503	8.53299	9.86205e-11	2.29582e-09
24_hours	DNR	4913	NTHL1	1.8456	3.57266	9.9241e-11	2.30645e-09
24_hours	DNR	5912	RAP2B	-1.85956	5.44093	1.00964e-10	2.34263e-09
24_hours	DNR	83648	FAM167A	-2.48003	1.19396	1.01304e-10	2.34666e-09
24_hours	DNR	389941	C1QL3	-3.26019	1.40867	1.02973e-10	2.38141e-09
24_hours	DNR	5900	RALGDS	-1.75922	5.77364	1.03724e-10	2.39484e-09
24_hours	DNR	10403	NDC80	3.22161	2.71134	1.05632e-10	2.43489e-09
24_hours	DNR	105377200	NA	-1.71795	1.76835	1.05943e-10	2.43807e-09
24_hours	DNR	641467	TSC22D1-AS1	-1.89823	0.186888	1.06883e-10	2.4557e-09
24_hours	DNR	84939	PWWP3A	0.990331	5.0137	1.0722e-10	2.45943e-09
24_hours	DNR	4357	MPST	1.13174	5.07811	1.08568e-10	2.48629e-09
24_hours	DNR	80025	PANK2	-1.2826	4.68178	1.09283e-10	2.49862e-09
24_hours	DNR	283807	FBXL22	4.32625	3.29241	1.10213e-10	2.51578e-09
24_hours	DNR	4814	NINJ1	-2.04777	4.30517	1.10785e-10	2.52475e-09
24_hours	DNR	8428	STK24	-0.930753	6.52261	1.12034e-10	2.54909e-09
24_hours	DNR	160897	GPR180	1.69964	3.70255	1.13207e-10	2.57162e-09
24_hours	DNR	2068	ERCC2	1.27916	4.61378	1.13619e-10	2.57682e-09
24_hours	DNR	9055	PRC1	2.62049	4.22364	1.14344e-10	2.58909e-09
24_hours	DNR	4162	MCAM	1.99153	6.91469	1.15856e-10	2.61772e-09
24_hours	DNR	26985	AP3M1	0.697568	6.07826	1.16098e-10	2.61772e-09
24_hours	DNR	56894	AGPAT3	1.38345	6.26776	1.16165e-10	2.61772e-09
24_hours	DNR	79828	METTL8	-2.19925	4.65224	1.17144e-10	2.63555e-09
24_hours	DNR	4983	OPHN1	1.63836	5.22938	1.20685e-10	2.7109e-09
24_hours	DNR	10513	APPBP2	-0.692583	6.18621	1.21966e-10	2.73531e-09
24_hours	DNR	220064	LTO1	-1.31592	3.53653	1.2307e-10	2.75568e-09
24_hours	DNR	102723996	LOC102723996	-2.8895	0.915455	1.23438e-10	2.75951e-09
24_hours	DNR	996	CDC27	0.796551	6.14769	1.2709e-10	2.83497e-09
24_hours	DNR	153830	RNF145	0.887852	6.1636	1.27215e-10	2.83497e-09
24_hours	DNR	146198	ZFP90	-1.51054	4.91337	1.32451e-10	2.94699e-09
24_hours	DNR	5892	RAD51D	1.4591	2.33513	1.33255e-10	2.9602e-09
24_hours	DNR	1051	CEBPB	-1.76554	4.58076	1.35445e-10	3.00411e-09
24_hours	DNR	105377021	NA	-2.23954	1.43591	1.36179e-10	3.01131e-09
24_hours	DNR	22974	TPX2	2.47936	4.95759	1.36197e-10	3.01131e-09
24_hours	DNR	51780	KDM3B	1.10749	6.5053	1.38017e-10	3.04677e-09
24_hours	DNR	1376	CPT2	-1.08868	5.96896	1.3846e-10	3.05176e-09
24_hours	DNR	2135	EXTL2	1.62709	5.16613	1.40643e-10	3.09502e-09
24_hours	DNR	161145	TMEM229B	-4.23336	2.49889	1.4153e-10	3.10969e-09
24_hours	DNR	23053	ZSWIM8	-0.960987	5.80448	1.42376e-10	3.12339e-09
24_hours	DNR	83715	ESPN	-5.38457	0.966437	1.43715e-10	3.14788e-09
24_hours	DNR	98	ACYP2	-2.39705	4.59233	1.48157e-10	3.24014e-09
24_hours	DNR	79778	MICALL2	-2.47701	3.85135	1.57254e-10	3.43169e-09
24_hours	DNR	2770	GNAI1	-1.24159	5.24867	1.57403e-10	3.43169e-09
24_hours	DNR	28966	SNX24	1.25543	4.39886	1.58966e-10	3.46041e-09
24_hours	DNR	138151	NACC2	-1.38971	6.68231	1.61364e-10	3.50718e-09
24_hours	DNR	118738	ZNF488	-4.53613	0.875184	1.6508e-10	3.58241e-09
24_hours	DNR	1737	DLAT	1.55235	6.56331	1.71942e-10	3.7256e-09
24_hours	DNR	116238	TLCD1	-2.08341	3.47694	1.73735e-10	3.75866e-09
24_hours	DNR	100128292	DLG5-AS1	-2.27783	0.839432	1.74018e-10	3.75899e-09
24_hours	DNR	51643	TMBIM4	1.54213	3.9625	1.77472e-10	3.82775e-09
24_hours	DNR	440465	BAIAP2-DT	1.56419	4.13702	1.79143e-10	3.85788e-09
24_hours	DNR	9414	TJP2	-1.24403	6.37912	1.81759e-10	3.90823e-09
24_hours	DNR	286467	FIRRE	3.16237	0.0663686	1.8243e-10	3.91669e-09
24_hours	DNR	23598	PATZ1	1.13195	4.80184	1.84762e-10	3.96071e-09
24_hours	DNR	26059	ERC2	1.46956	3.39901	1.85882e-10	3.97867e-09
24_hours	DNR	7412	VCAM1	6.71818	5.24993	1.87916e-10	4.01609e-09
24_hours	DNR	1901	S1PR1	1.70128	7.27269	1.90618e-10	4.06768e-09
24_hours	DNR	10741	RBBP9	1.54158	4.05481	1.92415e-10	4.09981e-09
24_hours	DNR	2531	KDSR	-1.57147	6.00248	1.97185e-10	4.1951e-09
24_hours	DNR	8398	PLA2G6	-1.38361	3.68158	2.02009e-10	4.2893e-09
24_hours	DNR	8370	H4C14	-2.19113	1.40685	2.02222e-10	4.2893e-09
24_hours	DNR	5447	POR	-1.60652	7.03434	2.03581e-10	4.31164e-09
24_hours	DNR	64114	TMBIM1	-2.40812	6.30763	2.04139e-10	4.31697e-09
24_hours	DNR	9203	ZMYM3	1.18342	5.67871	2.05144e-10	4.33171e-09
24_hours	DNR	1028	CDKN1C	-1.513	4.7917	2.10107e-10	4.42987e-09
24_hours	DNR	4675	NAP1L3	1.81113	6.05591	2.12991e-10	4.48396e-09
24_hours	DNR	10082	GPC6	2.46326	6.21723	2.14484e-10	4.50865e-09
24_hours	DNR	388323	GLTPD2	-2.50437	1.78623	2.18004e-10	4.57581e-09
24_hours	DNR	283687	ST20-AS1	-1.16154	3.07577	2.20022e-10	4.60721e-09
24_hours	DNR	5831	PYCR1	1.64668	5.63537	2.20154e-10	4.60721e-09
24_hours	DNR	9114	ATP6V0D1	-0.966057	7.34213	2.2133e-10	4.62495e-09
24_hours	DNR	5860	QDPR	1.4087	5.04915	2.27463e-10	4.74606e-09
24_hours	DNR	527	ATP6V0C	-1.17014	8.25749	2.28751e-10	4.76587e-09
24_hours	DNR	10672	GNA13	-0.896893	5.85309	2.32976e-10	4.84543e-09
24_hours	DNR	55696	RBM22	-0.934639	5.43745	2.33258e-10	4.84543e-09
24_hours	DNR	7126	TNFAIP1	-1.76636	6.91328	2.34601e-10	4.86616e-09
24_hours	DNR	94027	CGB7	-2.46386	0.945317	2.37328e-10	4.91547e-09
24_hours	DNR	255394	TCP11L2	-1.29944	2.98142	2.38122e-10	4.92468e-09
24_hours	DNR	5820	PVT1	-2.32453	1.85851	2.38579e-10	4.92691e-09
24_hours	DNR	29057	FAM156A	1.27616	2.92779	2.40411e-10	4.95746e-09
24_hours	DNR	55635	DEPDC1	3.44056	3.78331	2.45808e-10	5.06135e-09
24_hours	DNR	4171	MCM2	2.19315	4.58463	2.46456e-10	5.06728e-09
24_hours	DNR	55279	ZNF654	-1.30655	4.96846	2.46863e-10	5.06825e-09
24_hours	DNR	3832	KIF11	2.98251	3.26482	2.47711e-10	5.07825e-09
24_hours	DNR	1909	EDNRA	1.51243	7.5072	2.51198e-10	5.14225e-09
24_hours	DNR	101927989	ZNF516-AS1	-1.83682	0.30549	2.62538e-10	5.36659e-09
24_hours	DNR	137492	VPS37A	-0.96908	6.04131	2.65818e-10	5.42577e-09
24_hours	DNR	7536	SF1	1.05827	6.81082	2.67775e-10	5.45671e-09
24_hours	DNR	53836	GPR87	-5.20584	2.21078	2.68324e-10	5.45671e-09
24_hours	DNR	257000	TINCR	-3.82583	1.70432	2.68496e-10	5.45671e-09
24_hours	DNR	405753	DUOXA2	-5.98275	0.627788	2.69295e-10	5.46507e-09
24_hours	DNR	8883	NAE1	0.838024	5.38546	2.7157e-10	5.50329e-09
24_hours	DNR	57576	KIF17	-3.25889	1.29137	2.7379e-10	5.54032e-09
24_hours	DNR	6535	SLC6A8	-1.50869	7.43615	2.76776e-10	5.59269e-09
24_hours	DNR	133686	NADK2	-1.14367	5.67176	2.79707e-10	5.64383e-09
24_hours	DNR	81629	TSSK3	-1.88736	0.547898	2.80142e-10	5.64451e-09
24_hours	DNR	55207	ARL8B	-0.913183	6.82592	2.81383e-10	5.65996e-09
24_hours	DNR	374987	NEXN-AS1	-2.20611	0.538793	2.818e-10	5.65996e-09
24_hours	DNR	105371730	LOC105371730	-1.99177	1.93719	2.82433e-10	5.65996e-09
24_hours	DNR	1024	CDK8	1.13636	5.60637	2.82516e-10	5.65996e-09
24_hours	DNR	4493	MT1E	2.48448	2.26995	2.84834e-10	5.6983e-09
24_hours	DNR	8467	SMARCA5	0.732228	7.14129	2.89948e-10	5.79237e-09
24_hours	DNR	9410	SNRNP40	0.966944	4.042	2.92765e-10	5.84038e-09
24_hours	DNR	4824	NKX3-1	-2.20487	3.72385	2.94607e-10	5.8688e-09
24_hours	DNR	55355	HJURP	3.26096	2.31719	2.99442e-10	5.95669e-09
24_hours	DNR	146909	KIF18B	3.23239	0.706134	3.00435e-10	5.96802e-09
24_hours	DNR	55823	VPS11	-0.890269	5.47252	3.00895e-10	5.96874e-09
24_hours	DNR	84777	DLGAP1-AS2	-3.32069	0.773183	3.04081e-10	6.02346e-09
24_hours	DNR	4897	NRCAM	-2.34401	3.631	3.08018e-10	6.09288e-09
24_hours	DNR	4624	MYH6	2.58609	11.3081	3.13584e-10	6.19428e-09
24_hours	DNR	55182	RNF220	0.844282	5.22516	3.14772e-10	6.20904e-09
24_hours	DNR	25925	ZNF521	1.26521	3.84192	3.22583e-10	6.35421e-09
24_hours	DNR	256302	NATD1	-1.91457	5.345	3.23715e-10	6.3676e-09
24_hours	DNR	29843	SENP1	0.874456	3.60574	3.28703e-10	6.4567e-09
24_hours	DNR	55954	ZMAT5	-1.27778	4.16688	3.30948e-10	6.49174e-09
24_hours	DNR	55905	RNF114	-0.793009	5.45075	3.36335e-10	6.58824e-09
24_hours	DNR	8882	ZPR1	-1.02243	5.18912	3.43977e-10	6.72857e-09
24_hours	DNR	64342	HS1BP3	-1.53312	4.38069	3.45147e-10	6.7421e-09
24_hours	DNR	9368	SLC9A3R1	-2.23935	3.16955	3.50633e-10	6.83978e-09
24_hours	DNR	51319	RSRC1	1.46508	3.06392	3.5684e-10	6.94208e-09
24_hours	DNR	54662	TBC1D13	-1.18297	5.53364	3.56864e-10	6.94208e-09
24_hours	DNR	28984	RGCC	-3.9405	1.56001	3.57671e-10	6.94819e-09
24_hours	DNR	6674	SPAG1	-1.72555	2.90229	3.59537e-10	6.97481e-09
24_hours	DNR	101928674	SOCS3-DT	-3.48374	0.253048	3.6763e-10	7.12201e-09
24_hours	DNR	3757	KCNH2	1.55357	8.24382	3.68797e-10	7.13481e-09
24_hours	DNR	146712	B3GNTL1	1.35494	1.76947	3.72784e-10	7.20204e-09
24_hours	DNR	129880	BBS5	1.3644	2.65941	3.7339e-10	7.20387e-09
24_hours	DNR	259266	ASPM	3.4837	3.80663	3.74288e-10	7.21131e-09
24_hours	DNR	10915	TCERG1	0.770069	5.62886	3.78699e-10	7.28634e-09
24_hours	DNR	285489	DOK7	3.49244	3.8992	3.79565e-10	7.29304e-09
24_hours	DNR	10668	CGRRF1	-1.07967	3.92695	3.81148e-10	7.31348e-09
24_hours	DNR	6051	RNPEP	-1.65689	5.68237	3.88489e-10	7.44093e-09
24_hours	DNR	1182	CLCN3	1.08423	7.02799	3.88847e-10	7.44093e-09
24_hours	DNR	6422	SFRP1	2.12673	7.85734	3.92996e-10	7.51012e-09
24_hours	DNR	79710	MORC4	-2.44972	4.79023	3.98705e-10	7.60889e-09
24_hours	DNR	6618	SNAPC2	0.940245	3.79322	4.11492e-10	7.84228e-09
24_hours	DNR	23196	FAM120A	1.20424	6.71231	4.13258e-10	7.86531e-09
24_hours	DNR	11146	GLMN	1.11229	3.71327	4.29496e-10	8.16332e-09
24_hours	DNR	84837	ARHGAP5-AS1	-1.82852	3.01528	4.36722e-10	8.28948e-09
24_hours	DNR	202018	TAPT1	-0.892155	5.60353	4.39959e-10	8.33968e-09
24_hours	DNR	51209	RAB9B	2.66726	5.30639	4.49095e-10	8.49573e-09
24_hours	DNR	2052	EPHX1	-2.15349	5.67056	4.49398e-10	8.49573e-09
24_hours	DNR	114789	SLC25A25	-1.77012	4.60094	4.58636e-10	8.65876e-09
24_hours	DNR	9779	TBC1D5	0.986536	4.95239	4.64229e-10	8.75261e-09
24_hours	DNR	57508	INTS2	1.5419	3.66674	4.68059e-10	8.81303e-09
24_hours	DNR	83932	SPRTN	-0.882043	4.45409	4.68984e-10	8.81866e-09
24_hours	DNR	55280	CWF19L1	1.38455	4.05332	4.71134e-10	8.84726e-09
24_hours	DNR	100288413	ERVMER34-1	-2.11854	2.32565	4.75911e-10	8.92506e-09
24_hours	DNR	53944	CSNK1G1	-1.8534	4.75955	4.78918e-10	8.96952e-09
24_hours	DNR	132671	SPATA18	-2.13918	5.00727	4.84375e-10	9.05967e-09
24_hours	DNR	286205	SCAI	1.2079	3.95661	4.86308e-10	9.08094e-09
24_hours	DNR	10611	PDLIM5	1.60258	9.31237	4.86801e-10	9.08094e-09
24_hours	DNR	1460	CSNK2B	-0.904532	6.47646	4.87513e-10	9.08219e-09
24_hours	DNR	100268168	RPL26L1-AS1	-1.76729	1.00579	4.94895e-10	9.20753e-09
24_hours	DNR	51307	FAM53C	-1.19514	6.45787	5.04735e-10	9.37822e-09
24_hours	DNR	79140	CCDC28B	1.4978	3.80659	5.10026e-10	9.46404e-09
24_hours	DNR	11222	MRPL3	1.06754	6.25426	5.11292e-10	9.47504e-09
24_hours	DNR	138162	PIERCE1	1.96857	1.4726	5.24322e-10	9.70374e-09
24_hours	DNR	10426	TUBGCP3	1.05949	4.01052	5.27953e-10	9.75812e-09
24_hours	DNR	203238	CCDC171	1.75613	0.616054	5.33439e-10	9.8466e-09
24_hours	DNR	155054	ZNF425	-2.01179	3.62182	5.38008e-10	9.91793e-09
24_hours	DNR	29950	SERTAD1	-1.69303	5.16625	5.43311e-10	1.00026e-08
24_hours	DNR	84958	SYTL1	-3.49696	3.83094	5.71902e-10	1.05075e-08
24_hours	DNR	55588	MED29	-0.79507	5.75884	5.72229e-10	1.05075e-08
24_hours	DNR	92610	TIFA	3.0821	2.4051	5.75881e-10	1.05477e-08
24_hours	DNR	79829	NAA40	1.2436	4.89032	5.75914e-10	1.05477e-08
24_hours	DNR	388650	DIPK1A	1.031	4.49525	5.81849e-10	1.06425e-08
24_hours	DNR	55131	RBM28	1.00463	4.34474	5.89271e-10	1.07643e-08
24_hours	DNR	246330	PELI3	-1.25823	3.21241	5.94949e-10	1.0854e-08
24_hours	DNR	79647	AKIRIN1	-0.88196	7.61956	6.0158e-10	1.09607e-08
24_hours	DNR	5050	PAFAH1B3	1.37904	3.74819	6.09548e-10	1.10916e-08
24_hours	DNR	51116	MRPS2	0.95447	5.06502	6.13737e-10	1.11534e-08
24_hours	DNR	6339	SCNN1D	-2.26513	2.02007	6.24531e-10	1.13349e-08
24_hours	DNR	94056	SYAP1	-1.0192	6.71711	6.26463e-10	1.13438e-08
24_hours	DNR	65249	ZSWIM4	-1.56392	4.17658	6.26634e-10	1.13438e-08
24_hours	DNR	26128	KIFBP	0.973619	6.22055	6.3532e-10	1.14863e-08
24_hours	DNR	1824	DSC2	1.27909	5.48948	6.37968e-10	1.15194e-08
24_hours	DNR	6284	S100A13	-1.51707	5.53473	6.44768e-10	1.16273e-08
24_hours	DNR	374659	HDDC3	1.54842	2.43743	6.46827e-10	1.16495e-08
24_hours	DNR	11099	PTPN21	1.41984	6.69841	6.65677e-10	1.19737e-08
24_hours	DNR	55017	C14orf119	-0.799555	5.57267	6.76104e-10	1.21457e-08
24_hours	DNR	5923	RASGRF1	-4.80136	0.365469	6.84155e-10	1.22747e-08
24_hours	DNR	580	BARD1	2.44262	3.12829	6.85471e-10	1.22827e-08
24_hours	DNR	7091	TLE4	-1.63742	4.29505	6.88993e-10	1.23301e-08
24_hours	DNR	256987	SERINC5	-1.7099	5.63212	6.96785e-10	1.24537e-08
24_hours	DNR	148789	B3GALNT2	-0.961281	4.79368	7.09245e-10	1.26603e-08
24_hours	DNR	51734	MSRB1	1.18729	3.94647	7.13396e-10	1.27183e-08
24_hours	DNR	100129716	ARRDC3-AS1	-2.17765	0.686218	7.23782e-10	1.28814e-08
24_hours	DNR	6890	TAP1	-3.1485	5.63284	7.24374e-10	1.28814e-08
24_hours	DNR	65975	STK33	1.5234	3.81006	7.31327e-10	1.29887e-08
24_hours	DNR	374618	TEX9	-2.05939	1.03724	7.38319e-10	1.30963e-08
24_hours	DNR	64789	EXO5	-1.71766	2.91404	7.39716e-10	1.31046e-08
24_hours	DNR	4794	NFKBIE	-1.68043	4.12353	7.42011e-10	1.31288e-08
24_hours	DNR	26960	NBEA	1.12524	4.66148	7.44156e-10	1.31502e-08
24_hours	DNR	85463	ZC3H12C	-1.05816	5.02844	7.50088e-10	1.32384e-08
24_hours	DNR	5606	MAP2K3	-2.03831	6.0465	7.67777e-10	1.35336e-08
24_hours	DNR	81031	SLC2A10	1.77974	2.86438	7.73206e-10	1.36123e-08
24_hours	DNR	2189	FANCG	1.82011	2.72849	7.83207e-10	1.37711e-08
24_hours	DNR	5145	PDE6A	-1.94441	1.08679	7.96811e-10	1.39929e-08
24_hours	DNR	56605	ERO1B	-2.05025	4.47094	8.05088e-10	1.41206e-08
24_hours	DNR	60491	NIF3L1	1.29175	3.72837	8.08689e-10	1.41661e-08
24_hours	DNR	55746	NUP133	0.548938	6.06481	8.17742e-10	1.43069e-08
24_hours	DNR	8618	CADPS	1.41569	5.64602	8.2448e-10	1.44069e-08
24_hours	DNR	285349	ZNF660	1.59968	1.14329	8.33736e-10	1.45506e-08
24_hours	DNR	100506215	PAXBP1-AS1	-2.04457	0.191415	8.38936e-10	1.46232e-08
24_hours	DNR	390927	ZNF793	1.16442	2.58143	8.81227e-10	1.53414e-08
24_hours	DNR	121457	IKBIP	-2.53444	6.34429	8.8755e-10	1.54324e-08
24_hours	DNR	9695	EDEM1	-2.11783	5.33467	9.26888e-10	1.60965e-08
24_hours	DNR	202915	TMEM184A	2.90485	1.60736	9.28047e-10	1.60968e-08
24_hours	DNR	1844	DUSP2	-3.15796	-0.0128634	9.40052e-10	1.62663e-08
24_hours	DNR	8309	ACOX2	1.93673	3.35302	9.4013e-10	1.62663e-08
24_hours	DNR	51646	YPEL5	-1.12084	7.08784	9.43039e-10	1.62966e-08
24_hours	DNR	10193	RNF41	1.34569	5.70145	9.60178e-10	1.65725e-08
24_hours	DNR	6430	SRSF5	-0.940006	6.91023	9.62597e-10	1.65939e-08
24_hours	DNR	64210	MMS19	-0.855684	6.02974	9.73475e-10	1.67609e-08
24_hours	DNR	1846	DUSP4	-3.10858	3.28277	1.00595e-09	1.72873e-08
24_hours	DNR	7263	TST	-1.29322	5.03333	1.0065e-09	1.72873e-08
24_hours	DNR	104472848	IRAIN	-3.49333	2.28422	1.0092e-09	1.73124e-08
24_hours	DNR	5187	PER1	-1.51622	5.0018	1.01654e-09	1.74155e-08
24_hours	DNR	219833	KCNJ5-AS1	-1.76263	1.63492	1.01768e-09	1.74155e-08
24_hours	DNR	80222	TARS2	1.48326	5.24628	1.03198e-09	1.76388e-08
24_hours	DNR	93343	MVB12A	1.32512	4.31388	1.034e-09	1.76394e-08
24_hours	DNR	9468	PCYT1B	2.38194	1.83487	1.03451e-09	1.76394e-08
24_hours	DNR	9950	GOLGA5	-0.631252	5.70017	1.03699e-09	1.76601e-08
24_hours	DNR	89796	NAV1	2.01059	8.4679	1.03827e-09	1.76606e-08
24_hours	DNR	9568	GABBR2	-4.1175	0.0952209	1.04099e-09	1.76856e-08
24_hours	DNR	64121	RRAGC	-1.247	5.62068	1.0554e-09	1.79087e-08
24_hours	DNR	100101267	POM121C	-1.20185	6.37772	1.07244e-09	1.81759e-08
24_hours	DNR	55603	TENT5A	-1.28828	6.40746	1.10851e-09	1.87647e-08
24_hours	DNR	79048	SECISBP2	-0.818995	4.42716	1.12574e-09	1.90139e-08
24_hours	DNR	1000	CDH2	1.26326	10.0472	1.12593e-09	1.90139e-08
24_hours	DNR	9926	LPGAT1	0.907798	6.07229	1.13599e-09	1.91607e-08
24_hours	DNR	8678	BECN1	-0.70267	5.80269	1.16358e-09	1.96027e-08
24_hours	DNR	3991	LIPE	2.43601	2.90331	1.1752e-09	1.97748e-08
24_hours	DNR	84959	UBASH3B	-2.82826	3.93741	1.18042e-09	1.98389e-08
24_hours	DNR	5557	PRIM1	2.45488	1.26539	1.19444e-09	2.00506e-08
24_hours	DNR	7374	UNG	1.23535	4.66322	1.20038e-09	2.01263e-08
24_hours	DNR	81930	KIF18A	2.95788	2.01438	1.2067e-09	2.02082e-08
24_hours	DNR	148252	DIRAS1	2.44535	3.21412	1.21557e-09	2.03247e-08
24_hours	DNR	54496	PRMT7	0.919414	4.93031	1.21654e-09	2.03247e-08
24_hours	DNR	55218	EXD2	1.11943	5.33781	1.2266e-09	2.04685e-08
24_hours	DNR	6811	STX5	-1.06368	5.17507	1.24704e-09	2.0785e-08
24_hours	DNR	440689	H2BC18	-1.51687	3.02519	1.26322e-09	2.10298e-08
24_hours	DNR	25855	BRMS1	-0.839485	5.24014	1.26659e-09	2.1061e-08
24_hours	DNR	91663	MYADM	1.58955	8.51817	1.31092e-09	2.17724e-08
24_hours	DNR	9928	KIF14	2.65498	2.12513	1.31858e-09	2.18738e-08
24_hours	DNR	8601	RGS20	-3.63563	0.618671	1.33716e-09	2.2156e-08
24_hours	DNR	203260	CCDC107	2.75135	2.92283	1.34141e-09	2.22003e-08
24_hours	DNR	64787	EPS8L2	-2.03968	5.83716	1.35534e-09	2.23985e-08
24_hours	DNR	23310	NCAPD3	1.38345	3.66255	1.35657e-09	2.23985e-08
24_hours	DNR	399512	SLC25A35	1.37342	2.22929	1.36357e-09	2.24878e-08
24_hours	DNR	10715	CERS1	2.00992	1.53066	1.373e-09	2.26168e-08
24_hours	DNR	16	AARS1	1.52083	6.69481	1.37983e-09	2.27027e-08
24_hours	DNR	3795	KHK	1.75532	1.49794	1.38718e-09	2.2797e-08
24_hours	DNR	51763	INPP5K	-0.703064	4.92344	1.39387e-09	2.28803e-08
24_hours	DNR	83890	SPATA9	-1.63077	0.158337	1.40576e-09	2.30314e-08
24_hours	DNR	119391	GSTO2	-1.88994	0.804394	1.40635e-09	2.30314e-08
24_hours	DNR	51728	POLR3K	1.69737	3.43007	1.41811e-09	2.31815e-08
24_hours	DNR	10782	ZNF274	-0.897994	4.96673	1.41881e-09	2.31815e-08
24_hours	DNR	29919	RMC1	-0.903744	4.70883	1.42104e-09	2.31816e-08
24_hours	DNR	8613	PLPP3	-2.30002	3.84288	1.42211e-09	2.31816e-08
24_hours	DNR	26511	CHIC2	-0.956958	4.51728	1.42481e-09	2.31989e-08
24_hours	DNR	23479	ISCU	-1.13075	6.92512	1.43464e-09	2.33319e-08
24_hours	DNR	55314	TMEM144	1.98903	4.7828	1.45469e-09	2.36308e-08
24_hours	DNR	3177	SLC29A2	1.60735	4.77092	1.48225e-09	2.40507e-08
24_hours	DNR	8871	SYNJ2	-2.09341	6.19147	1.50484e-09	2.43891e-08
24_hours	DNR	10076	PTPRU	-2.32174	5.25067	1.51538e-09	2.45318e-08
24_hours	DNR	8794	TNFRSF10C	-2.98435	4.70338	1.54671e-09	2.50102e-08
24_hours	DNR	29089	UBE2T	2.61645	3.36596	1.5541e-09	2.51009e-08
24_hours	DNR	11342	RNF13	-1.0495	5.30225	1.5607e-09	2.51786e-08
24_hours	DNR	56155	TEX14	-3.48689	-0.161639	1.57237e-09	2.53379e-08
24_hours	DNR	64423	INF2	0.997572	6.18701	1.60117e-09	2.57725e-08
24_hours	DNR	5422	POLA1	2.04063	4.00991	1.60542e-09	2.58114e-08
24_hours	DNR	3636	INPPL1	-0.839005	8.07292	1.6501e-09	2.64794e-08
24_hours	DNR	100505994	LUCAT1	-3.11263	1.64323	1.65073e-09	2.64794e-08
24_hours	DNR	23052	ENDOD1	-2.02702	6.33043	1.66322e-09	2.66494e-08
24_hours	DNR	23516	SLC39A14	1.47943	6.9824	1.69665e-09	2.71054e-08
24_hours	DNR	125206	SLC5A10	-2.22304	1.66229	1.69686e-09	2.71054e-08
24_hours	DNR	57455	REXO1	-0.939703	5.58477	1.69745e-09	2.71054e-08
24_hours	DNR	3241	HPCAL1	-1.55949	3.61217	1.70016e-09	2.71178e-08
24_hours	DNR	1896	EDA	1.9603	4.38953	1.70849e-09	2.72198e-08
24_hours	DNR	6575	SLC20A2	1.49257	7.38498	1.72858e-09	2.75089e-08
24_hours	DNR	1662	DDX10	1.26452	4.1867	1.74239e-09	2.76974e-08
24_hours	DNR	11270	NRM	1.60653	2.77678	1.76466e-09	2.80197e-08
24_hours	DNR	333926	PPM1J	-1.98347	2.46418	1.76784e-09	2.80386e-08
24_hours	DNR	5430	POLR2A	-1.96596	8.34852	1.7798e-09	2.81965e-08
24_hours	DNR	100288152	SLC9A3-AS1	-1.56005	2.7284	1.80576e-09	2.85757e-08
24_hours	DNR	57658	CALCOCO1	-1.16259	6.98873	1.83132e-09	2.89475e-08
24_hours	DNR	79627	OGFRL1	-1.31932	5.07053	1.84134e-09	2.90734e-08
24_hours	DNR	8914	TIMELESS	2.01288	3.99263	1.84715e-09	2.91324e-08
24_hours	DNR	9344	TAOK2	0.741211	6.75603	1.89034e-09	2.97803e-08
24_hours	DNR	386757	SLC6A10P	-1.61474	2.33936	1.91268e-09	3.00985e-08
24_hours	DNR	8034	SLC25A16	-0.823447	3.67619	1.9306e-09	3.0343e-08
24_hours	DNR	10194	TSHZ1	1.44374	4.14275	1.93253e-09	3.0343e-08
24_hours	DNR	6730	SRP68	-1.08984	6.91698	1.95066e-09	3.05937e-08
24_hours	DNR	5714	PSMD8	-0.708142	7.3475	1.96484e-09	3.07817e-08
24_hours	DNR	10200	MPHOSPH6	1.85491	2.83626	1.97266e-09	3.087e-08
24_hours	DNR	8193	DPF1	2.10527	1.3901	1.97794e-09	3.09177e-08
24_hours	DNR	7013	TERF1	0.905011	4.64042	1.9801e-09	3.09177e-08
24_hours	DNR	29957	SLC25A24	1.17375	5.69628	1.98725e-09	3.0995e-08
24_hours	DNR	8726	EED	-1.39078	4.63097	1.99134e-09	3.10243e-08
24_hours	DNR	9833	MELK	2.93025	2.34071	2.00931e-09	3.12698e-08
24_hours	DNR	149420	PDIK1L	1.10445	2.32613	2.0127e-09	3.1288e-08
24_hours	DNR	9194	SLC16A7	1.98815	5.54457	2.03403e-09	3.15846e-08
24_hours	DNR	8643	PTCH2	-2.47261	0.559379	2.05281e-09	3.18412e-08
24_hours	DNR	84923	FAM104A	-1.3818	5.02513	2.06791e-09	3.204e-08
24_hours	DNR	11113	CIT	1.95442	2.2542	2.12209e-09	3.28434e-08
24_hours	DNR	84928	TMEM209	0.980244	4.04572	2.16465e-09	3.34653e-08
24_hours	DNR	91289	LMF2	-1.54996	7.25527	2.17387e-09	3.35711e-08
24_hours	DNR	160857	CCDC122	-2.05032	2.90631	2.21743e-09	3.42062e-08
24_hours	DNR	23229	ARHGEF9	1.31193	6.07279	2.24543e-09	3.45813e-08
24_hours	DNR	23761	PISD	-1.36589	5.14968	2.24665e-09	3.45813e-08
24_hours	DNR	55247	NEIL3	3.32063	0.0280719	2.26749e-09	3.48639e-08
24_hours	DNR	53335	BCL11A	2.35545	2.51504	2.28937e-09	3.5162e-08
24_hours	DNR	105378828	CLCA4-AS1	-2.63115	1.51997	2.33815e-09	3.5872e-08
24_hours	DNR	28956	LAMTOR2	-0.872956	5.18163	2.40986e-09	3.69319e-08
24_hours	DNR	134492	NUDCD2	1.51071	3.46227	2.44359e-09	3.74082e-08
24_hours	DNR	51665	ASB1	-0.988389	6.40902	2.46345e-09	3.76712e-08
24_hours	DNR	79957	PAQR6	-2.19953	2.64012	2.47694e-09	3.78364e-08
24_hours	DNR	5888	RAD51	2.44717	1.59142	2.54015e-09	3.87599e-08
24_hours	DNR	57526	PCDH19	-3.9995	1.66896	2.56278e-09	3.90629e-08
24_hours	DNR	5981	RFC1	0.900273	5.36651	2.59028e-09	3.94395e-08
24_hours	DNR	8367	H4C5	-3.17347	0.355334	2.60986e-09	3.96946e-08
24_hours	DNR	9415	FADS2	1.86328	7.19494	2.6376e-09	4.00733e-08
24_hours	DNR	340719	NANOS1	-1.81958	5.22925	2.64637e-09	4.01632e-08
24_hours	DNR	91687	CENPL	1.5283	1.80729	2.66252e-09	4.03648e-08
24_hours	DNR	55206	SBNO1	-0.939421	6.14379	2.66634e-09	4.03793e-08
24_hours	DNR	129401	NUP35	1.29078	2.96043	2.68363e-09	4.05975e-08
24_hours	DNR	100288198	HMGN3-AS1	-1.64586	1.70916	2.68898e-09	4.06348e-08
24_hours	DNR	23164	MPRIP	-0.894307	8.12179	2.74356e-09	4.14151e-08
24_hours	DNR	29982	NRBF2	-0.550031	4.70147	2.751e-09	4.1483e-08
24_hours	DNR	55154	MSTO1	1.30255	3.60255	2.76636e-09	4.167e-08
24_hours	DNR	1058	CENPA	3.29068	-0.0159636	2.79852e-09	4.21094e-08
24_hours	DNR	27145	FILIP1	1.7743	7.16972	2.81613e-09	4.22975e-08
24_hours	DNR	57795	BRINP2	-4.46623	0.873694	2.81703e-09	4.22975e-08
24_hours	DNR	27154	BRPF3	-1.12295	6.11047	2.89033e-09	4.33518e-08
24_hours	DNR	79616	CCNJL	1.87683	4.09907	2.91473e-09	4.36714e-08
24_hours	DNR	6717	SRI	1.33571	5.13021	2.92263e-09	4.37432e-08
24_hours	DNR	6560	SLC12A4	-1.57475	8.68037	3.02008e-09	4.51537e-08
24_hours	DNR	220134	SKA1	2.93279	1.24869	3.03799e-09	4.53733e-08
24_hours	DNR	10397	NDRG1	-3.02262	4.9514	3.06879e-09	4.57848e-08
24_hours	DNR	9913	SUPT7L	-0.584999	5.89996	3.10932e-09	4.63404e-08
24_hours	DNR	57600	FNIP2	-1.47679	5.45534	3.12871e-09	4.65801e-08
24_hours	DNR	375061	FAM89A	-2.0872	1.86746	3.13617e-09	4.66419e-08
24_hours	DNR	57513	CASKIN2	1.17631	5.16071	3.17149e-09	4.71173e-08
24_hours	DNR	9212	AURKB	2.8221	1.89514	3.21909e-09	4.77741e-08
24_hours	DNR	65080	MRPL44	-0.558696	5.55889	3.22984e-09	4.78832e-08
24_hours	DNR	11073	TOPBP1	1.0444	4.69724	3.23974e-09	4.79794e-08
24_hours	DNR	1025	CDK9	-0.852722	5.61897	3.24678e-09	4.80332e-08
24_hours	DNR	2542	SLC37A4	-1.06986	4.37291	3.2804e-09	4.84796e-08
24_hours	DNR	23265	EXOC7	-0.781295	7.10892	3.32778e-09	4.91284e-08
24_hours	DNR	51535	PPHLN1	-0.693777	5.65838	3.33699e-09	4.92127e-08
24_hours	DNR	55909	BIN3	-0.860668	3.85203	3.3932e-09	4.99893e-08
24_hours	DNR	54980	C2orf42	-1.31505	3.01557	3.42094e-09	5.03454e-08
24_hours	DNR	23336	SYNM	-1.3234	8.15489	3.42522e-09	5.03558e-08
24_hours	DNR	7272	TTK	3.14327	2.69594	3.44957e-09	5.06608e-08
24_hours	DNR	80212	CCDC92	-1.1817	5.8519	3.48248e-09	5.10908e-08
24_hours	DNR	6786	STIM1	-1.30387	5.79562	3.54309e-09	5.1926e-08
24_hours	DNR	90624	LYRM7	1.82723	4.37135	3.58045e-09	5.24189e-08
24_hours	DNR	899	CCNF	1.61578	3.03505	3.62009e-09	5.29443e-08
24_hours	DNR	10755	GIPC1	0.868976	6.87635	3.62826e-09	5.30087e-08
24_hours	DNR	23317	DNAJC13	0.697677	6.37953	3.6559e-09	5.33572e-08
24_hours	DNR	137695	TMEM68	-1.47475	4.44226	3.67763e-09	5.36188e-08
24_hours	DNR	23658	LSM5	1.26905	3.62766	3.69311e-09	5.37888e-08
24_hours	DNR	57636	ARHGAP23	1.38305	6.79105	3.75134e-09	5.45804e-08
24_hours	DNR	100507634	LOC100507634	-2.3159	0.366943	3.75648e-09	5.45988e-08
24_hours	DNR	5580	PRKCD	-2.26227	3.46552	3.80644e-09	5.52679e-08
24_hours	DNR	387509	GPR153	-1.70189	4.23376	3.81485e-09	5.5333e-08
24_hours	DNR	8178	ELL	-1.1717	4.0435	3.87419e-09	5.61264e-08
24_hours	DNR	644591	PPIAL4G	-0.930766	3.84051	3.87752e-09	5.61264e-08
24_hours	DNR	10166	SLC25A15	-1.1624	4.76061	3.89587e-09	5.63341e-08
24_hours	DNR	11046	SLC35D2	1.51481	4.43939	3.91959e-09	5.65695e-08
24_hours	DNR	10428	CFDP1	1.01501	5.00708	3.92018e-09	5.65695e-08
24_hours	DNR	10024	TROAP	2.76742	1.23187	3.93409e-09	5.67121e-08
24_hours	DNR	80301	PLEKHO2	-1.7209	3.9246	3.98983e-09	5.74569e-08
24_hours	DNR	26032	SUSD5	1.98074	4.48818	4.00401e-09	5.76021e-08
24_hours	DNR	836	CASP3	-1.39618	6.76433	4.02554e-09	5.78528e-08
24_hours	DNR	55959	SULF2	-2.91137	7.59157	4.05487e-09	5.82148e-08
24_hours	DNR	10606	PAICS	1.47821	6.57016	4.12447e-09	5.91538e-08
24_hours	DNR	64744	SMAP2	-1.07683	4.89818	4.19292e-09	6.00744e-08
24_hours	DNR	5983	RFC3	1.86753	3.08838	4.25477e-09	6.08629e-08
24_hours	DNR	6988	TCTA	-0.807156	5.32805	4.2566e-09	6.08629e-08
24_hours	DNR	79102	RNF26	0.842375	5.24269	4.28999e-09	6.12502e-08
24_hours	DNR	60488	MRPS35	0.826961	5.97733	4.29238e-09	6.12502e-08
24_hours	DNR	55332	DRAM1	-2.60556	3.09771	4.3048e-09	6.13652e-08
24_hours	DNR	6815	STYX	1.18986	4.46132	4.36602e-09	6.2175e-08
24_hours	DNR	56660	KCNK12	-3.20184	0.160266	4.4112e-09	6.27093e-08
24_hours	DNR	4841	NONO	0.611117	7.92288	4.41245e-09	6.27093e-08
24_hours	DNR	337867	UBAC2	0.905331	6.14403	4.43515e-09	6.29684e-08
24_hours	DNR	23729	SHPK	-2.15679	2.50812	4.51909e-09	6.40955e-08
24_hours	DNR	5875	RABGGTA	-1.21354	5.219	4.57175e-09	6.47772e-08
24_hours	DNR	375611	SLC26A5	-2.88065	-0.0694998	4.59873e-09	6.5094e-08
24_hours	DNR	5575	PRKAR1B	1.25304	4.7011	4.64358e-09	6.56628e-08
24_hours	DNR	843	CASP10	-4.99034	0.533372	4.64956e-09	6.56814e-08
24_hours	DNR	83786	FRMD8	-2.36289	5.86867	4.65606e-09	6.57073e-08
24_hours	DNR	8844	KSR1	-1.90646	4.74157	4.70561e-09	6.63402e-08
24_hours	DNR	89874	SLC25A21	1.92838	1.98076	4.71811e-09	6.64424e-08
24_hours	DNR	27183	VPS4A	0.582157	6.38659	4.7223e-09	6.64424e-08
24_hours	DNR	2767	GNA11	-0.690672	6.97058	4.80254e-09	6.74749e-08
24_hours	DNR	5155	PDGFB	-2.51618	4.61024	4.80526e-09	6.74749e-08
24_hours	DNR	64149	C17orf75	1.77103	3.95392	4.81958e-09	6.76085e-08
24_hours	DNR	79783	SUGCT	-1.02057	3.81844	4.82449e-09	6.761e-08
24_hours	DNR	643072	BAZ2B-AS1	-1.83853	1.39995	4.84841e-09	6.78741e-08
24_hours	DNR	7846	TUBA1A	1.76172	8.5879	4.85297e-09	6.78741e-08
24_hours	DNR	10670	RRAGA	-0.862927	6.93357	4.90186e-09	6.84899e-08
24_hours	DNR	51028	VPS36	1.22992	6.07535	4.92602e-09	6.87592e-08
24_hours	DNR	9	NAT1	1.83821	2.01055	4.94156e-09	6.89078e-08
24_hours	DNR	54840	APTX	-0.972671	5.03313	5.03332e-09	7.01179e-08
24_hours	DNR	2022	ENG	2.39183	1.45182	5.08861e-09	7.08182e-08
24_hours	DNR	6450	SH3BGR	2.83659	6.79101	5.14736e-09	7.15322e-08
24_hours	DNR	5441	POLR2L	-1.21477	7.13766	5.15007e-09	7.15322e-08
24_hours	DNR	114879	OSBPL5	1.07118	3.76576	5.25316e-09	7.28921e-08
24_hours	DNR	4288	MKI67	2.82858	4.52579	5.26897e-09	7.30395e-08
24_hours	DNR	79701	OGFOD3	0.873963	5.60181	5.28031e-09	7.31247e-08
24_hours	DNR	84986	ARHGAP19	1.19923	2.93119	5.35665e-09	7.41091e-08
24_hours	DNR	23074	UHRF1BP1L	-0.763582	5.24739	5.37373e-09	7.42724e-08
24_hours	DNR	348235	SKA2	1.28525	5.03299	5.40209e-09	7.45912e-08
24_hours	DNR	116461	TSEN15	1.33634	4.63024	5.41887e-09	7.47496e-08
24_hours	DNR	79712	GTDC1	0.98993	3.35373	5.43566e-09	7.49079e-08
24_hours	DNR	4751	NEK2	2.99255	1.89427	5.44392e-09	7.49483e-08
24_hours	DNR	23279	NUP160	0.795523	5.06207	5.48941e-09	7.54406e-08
24_hours	DNR	65993	MRPS34	1.16078	5.99149	5.49039e-09	7.54406e-08
24_hours	DNR	6526	SLC5A3	-2.11286	5.51264	5.50808e-09	7.56085e-08
24_hours	DNR	55170	PRMT6	0.633656	5.30054	5.51334e-09	7.56085e-08
24_hours	DNR	4168	MCF2	-2.17858	0.67648	5.57015e-09	7.63132e-08
24_hours	DNR	55352	COPRS	-0.825173	5.18413	5.61659e-09	7.68747e-08
24_hours	DNR	91614	DEPDC7	-2.80688	1.01221	5.63005e-09	7.69841e-08
24_hours	DNR	203523	ZNF449	1.26721	2.87135	5.67641e-09	7.75343e-08
24_hours	DNR	54984	PINX1	-0.927843	3.49719	5.6813e-09	7.75343e-08
24_hours	DNR	9901	SRGAP3	-1.71768	2.39493	5.83466e-09	7.95319e-08
24_hours	DNR	5257	PHKB	0.841673	6.62181	5.83897e-09	7.95319e-08
24_hours	DNR	92973	NA	-2.0669	1.66957	6.10806e-09	8.31168e-08
24_hours	DNR	23366	KIAA0895	0.845145	4.71582	6.13721e-09	8.34329e-08
24_hours	DNR	259217	HSPA12A	-2.12347	2.8489	6.14398e-09	8.34444e-08
24_hours	DNR	26091	HERC4	-1.18835	5.89269	6.22774e-09	8.45005e-08
24_hours	DNR	81928	CABLES2	1.33647	3.64517	6.26825e-09	8.49682e-08
24_hours	DNR	11072	DUSP14	-1.07888	6.16134	6.35747e-09	8.6046e-08
24_hours	DNR	79968	WDR76	2.35492	1.47043	6.35998e-09	8.6046e-08
24_hours	DNR	81794	ADAMTS10	1.84169	2.99252	6.41881e-09	8.67139e-08
24_hours	DNR	388588	SMIM1	2.37888	1.84993	6.42166e-09	8.67139e-08
24_hours	DNR	3836	KPNA1	-1.08728	7.04482	6.44272e-09	8.6915e-08
24_hours	DNR	9692	PRORP	0.880099	5.30737	6.48236e-09	8.73661e-08
24_hours	DNR	1653	DDX1	0.928338	7.22571	6.67986e-09	8.99418e-08
24_hours	DNR	55361	PI4K2A	-0.988396	5.83751	6.6956e-09	9.00677e-08
24_hours	DNR	10452	TOMM40	0.840856	6.17908	6.7212e-09	9.03257e-08
24_hours	DNR	63874	ABHD4	-1.6421	5.75058	6.77324e-09	9.09383e-08
24_hours	DNR	7980	TFPI2	-2.9447	4.82227	6.79116e-09	9.10921e-08
24_hours	DNR	374654	KIF7	1.84216	3.02192	6.81415e-09	9.12766e-08
24_hours	DNR	148738	HJV	4.09314	1.51952	6.81788e-09	9.12766e-08
24_hours	DNR	8910	SGCE	1.85345	4.11529	6.89904e-09	9.22754e-08
24_hours	DNR	8642	DCHS1	2.06849	6.5925	6.94728e-09	9.28325e-08
24_hours	DNR	10112	KIF20A	2.74058	3.71573	6.97156e-09	9.30569e-08
24_hours	DNR	133957	CCDC127	0.732081	4.53121	6.97729e-09	9.30569e-08
24_hours	DNR	6426	SRSF1	1.25067	6.79918	7.04185e-09	9.38291e-08
24_hours	DNR	57685	CACHD1	1.19987	6.78923	7.20004e-09	9.58463e-08
24_hours	DNR	79145	CHCHD7	-1.45141	5.35803	7.30979e-09	9.72153e-08
24_hours	DNR	55330	BLOC1S4	-0.865478	4.34977	7.36762e-09	9.7892e-08
24_hours	DNR	206358	SLC36A1	-1.76843	5.10713	7.45546e-09	9.89658e-08
24_hours	DNR	162681	C18orf54	2.76655	1.15371	7.60064e-09	1.00798e-07
24_hours	DNR	80256	FAM214B	1.3039	5.42837	7.63576e-09	1.01076e-07
24_hours	DNR	64850	ETNPPL	-3.65387	-0.189794	7.63597e-09	1.01076e-07
24_hours	DNR	100129387	GABPB1-AS1	-1.56452	2.19857	7.72825e-09	1.02202e-07
24_hours	DNR	10322	SMYD5	0.709079	4.20285	7.8504e-09	1.0372e-07
24_hours	DNR	207063	DHRSX	1.17779	4.46295	7.89337e-09	1.0419e-07
24_hours	DNR	11174	ADAMTS6	2.73964	2.10409	7.98351e-09	1.05281e-07
24_hours	DNR	257236	CCDC96	-1.36186	2.25906	8.07914e-09	1.06442e-07
24_hours	DNR	7818	DAP3	0.952729	6.9703	8.13654e-09	1.07098e-07
24_hours	DNR	122525	C14orf28	-0.983107	2.53403	8.22363e-09	1.08143e-07
24_hours	DNR	64172	OSGEPL1	1.50491	3.03123	8.25755e-09	1.08488e-07
24_hours	DNR	146862	UNC45B	1.86032	8.70937	8.47483e-09	1.11239e-07
24_hours	DNR	57620	STIM2	-1.182	4.64722	8.55411e-09	1.12175e-07
24_hours	DNR	105373926	NA	-4.35753	-0.0907282	8.56675e-09	1.12236e-07
24_hours	DNR	22826	DNAJC8	-0.61352	6.38728	8.64689e-09	1.13181e-07
24_hours	DNR	100507171	BOLA3-DT	1.91796	1.92624	8.66251e-09	1.1328e-07
24_hours	DNR	6505	SLC1A1	2.92771	2.37648	8.72048e-09	1.13932e-07
24_hours	DNR	8812	CCNK	-0.877392	5.71771	8.74977e-09	1.14209e-07
24_hours	DNR	7421	VDR	-3.99219	0.188126	8.88753e-09	1.159e-07
24_hours	DNR	27085	MTBP	1.8057	0.50962	8.90767e-09	1.16055e-07
24_hours	DNR	56255	TMX4	-1.27935	7.69779	9.34964e-09	1.21701e-07
24_hours	DNR	6049	RNF6	-0.751639	6.37451	9.40893e-09	1.2236e-07
24_hours	DNR	4803	NGF	-3.82653	2.55504	9.63933e-09	1.2524e-07
24_hours	DNR	23541	SEC14L2	-1.82076	2.4876	9.71154e-09	1.26062e-07
24_hours	DNR	2296	FOXC1	-4.25578	2.46184	9.87345e-09	1.27937e-07
24_hours	DNR	4193	MDM2	-1.47818	7.96915	9.87415e-09	1.27937e-07
24_hours	DNR	10714	POLD3	1.75038	3.08457	9.9906e-09	1.29327e-07
24_hours	DNR	79768	KATNBL1	1.03865	3.60194	1.00482e-08	1.29953e-07
24_hours	DNR	140883	ZNF280B	2.04406	1.90305	1.0063e-08	1.30025e-07
24_hours	DNR	89849	ATG16L2	-1.28931	2.1663	1.01969e-08	1.31634e-07
24_hours	DNR	221150	SKA3	3.15559	0.98671	1.02815e-08	1.32513e-07
24_hours	DNR	8924	HERC2	1.05721	6.96249	1.02838e-08	1.32513e-07
24_hours	DNR	728730	MAP4K3-DT	-1.2446	2.50381	1.03709e-08	1.33513e-07
24_hours	DNR	51760	SYT17	-3.3324	0.290175	1.06141e-08	1.3652e-07
24_hours	DNR	10919	EHMT2	1.20273	5.36948	1.07074e-08	1.37484e-07
24_hours	DNR	219854	TMEM218	1.13862	2.88231	1.07086e-08	1.37484e-07
24_hours	DNR	4750	NEK1	0.910148	4.50318	1.07406e-08	1.3774e-07
24_hours	DNR	89910	UBE3B	-1.29646	6.23036	1.07481e-08	1.3774e-07
24_hours	DNR	5095	PCCA	1.07145	4.4856	1.08418e-08	1.38815e-07
24_hours	DNR	54821	ERCC6L	2.2276	1.34239	1.08709e-08	1.3906e-07
24_hours	DNR	29035	C16orf72	-0.622439	6.87352	1.0892e-08	1.39204e-07
24_hours	DNR	5226	PGD	-1.12227	7.53975	1.10962e-08	1.41685e-07
24_hours	DNR	83475	DOHH	-0.888566	4.52346	1.11729e-08	1.42535e-07
24_hours	DNR	84312	BRMS1L	-0.909025	4.9247	1.12139e-08	1.42929e-07
24_hours	DNR	57095	PITHD1	-1.07069	5.47198	1.13018e-08	1.43846e-07
24_hours	DNR	1992	SERPINB1	-2.48405	3.53374	1.13089e-08	1.43846e-07
24_hours	DNR	54704	PDP1	-1.05003	5.39269	1.13165e-08	1.43846e-07
24_hours	DNR	100507283	MSANTD2-AS1	-2.51533	0.162337	1.13484e-08	1.44121e-07
24_hours	DNR	4915	NTRK2	-2.46436	2.20473	1.14401e-08	1.45156e-07
24_hours	DNR	339201	ASB16-AS1	-1.48227	2.40926	1.15189e-08	1.46024e-07
24_hours	DNR	51520	LARS1	0.599709	7.12941	1.18054e-08	1.49521e-07
24_hours	DNR	6322	SCML1	-1.28308	3.72655	1.18174e-08	1.49538e-07
24_hours	DNR	10186	LHFPL6	1.38646	5.20619	1.19492e-08	1.5106e-07
24_hours	DNR	1949	EFNB3	4.28799	4.31561	1.19591e-08	1.5106e-07
24_hours	DNR	205564	SENP5	-0.787996	5.29539	1.19953e-08	1.51381e-07
24_hours	DNR	55771	PRR11	2.52707	3.65756	1.20146e-08	1.5149e-07
24_hours	DNR	638	BIK	-2.80469	2.39517	1.20519e-08	1.51824e-07
24_hours	DNR	257397	TAB3	-1.64688	5.48567	1.20719e-08	1.51939e-07
24_hours	DNR	85456	TNKS1BP1	1.12887	6.32161	1.20967e-08	1.52116e-07
24_hours	DNR	23185	LARP4B	-0.824519	6.24115	1.21934e-08	1.53112e-07
24_hours	DNR	56261	GPCPD1	-1.18227	5.25241	1.21977e-08	1.53112e-07
24_hours	DNR	5393	EXOSC9	1.37125	4.31823	1.22494e-08	1.53624e-07
24_hours	DNR	5565	PRKAB2	-1.22736	6.33139	1.22649e-08	1.53682e-07
24_hours	DNR	56924	PAK6	-1.40394	2.0969	1.22798e-08	1.53732e-07
24_hours	DNR	196740	VSTM4	2.43575	0.806546	1.23047e-08	1.53907e-07
24_hours	DNR	6573	SLC19A1	2.74455	3.23826	1.23568e-08	1.54422e-07
24_hours	DNR	93643	TJAP1	-0.850484	4.22417	1.23997e-08	1.5482e-07
24_hours	DNR	2619	GAS1	-2.27402	2.81223	1.24147e-08	1.54871e-07
24_hours	DNR	58533	SNX6	0.83832	6.7523	1.25066e-08	1.55846e-07
24_hours	DNR	60485	SAV1	-0.973407	4.83219	1.25151e-08	1.55846e-07
24_hours	DNR	116988	AGAP3	-0.811113	6.86731	1.26138e-08	1.56937e-07
24_hours	DNR	130589	GALM	1.33647	4.31076	1.27353e-08	1.58309e-07
24_hours	DNR	80004	ESRP2	-2.79684	1.47134	1.27973e-08	1.5894e-07
24_hours	DNR	239	ALOX12	-1.81417	1.37607	1.28299e-08	1.59204e-07
24_hours	DNR	3265	HRAS	-1.26708	5.73615	1.28512e-08	1.59328e-07
24_hours	DNR	3759	KCNJ2	-2.97514	2.16225	1.29049e-08	1.59852e-07
24_hours	DNR	26271	FBXO5	2.10436	2.32299	1.29438e-08	1.60193e-07
24_hours	DNR	57465	TBC1D24	0.803509	3.49715	1.29635e-08	1.60297e-07
24_hours	DNR	79680	RTL10	-1.53952	4.76408	1.30616e-08	1.61368e-07
24_hours	DNR	26147	PHF19	1.99197	3.63962	1.31927e-08	1.62844e-07
24_hours	DNR	80270	HSD3B7	2.25223	2.58738	1.32736e-08	1.637e-07
24_hours	DNR	123016	TTC8	1.20139	3.82485	1.3293e-08	1.63796e-07
24_hours	DNR	57589	RIC1	-1.33476	5.6549	1.33196e-08	1.6398e-07
24_hours	DNR	22897	CEP164	-2.09456	4.1703	1.36726e-08	1.68179e-07
24_hours	DNR	23404	EXOSC2	0.995939	3.44847	1.37994e-08	1.69591e-07
24_hours	DNR	9263	STK17A	-1.42611	6.05584	1.38178e-08	1.69668e-07
24_hours	DNR	83860	TAF3	-1.48054	4.68599	1.38307e-08	1.6968e-07
24_hours	DNR	65110	UPF3A	-0.815224	4.67649	1.3861e-08	1.69903e-07
24_hours	DNR	84816	RTN4IP1	1.15221	3.72929	1.40594e-08	1.7207e-07
24_hours	DNR	54823	SWT1	-0.896848	3.1525	1.40623e-08	1.7207e-07
24_hours	DNR	51228	GLTP	-1.33403	4.73958	1.44606e-08	1.76791e-07
24_hours	DNR	25799	ZNF324	-1.41409	3.81595	1.4628e-08	1.78564e-07
24_hours	DNR	8536	CAMK1	1.57259	3.28247	1.46384e-08	1.78564e-07
24_hours	DNR	8936	WASF1	-1.05637	4.90808	1.46437e-08	1.78564e-07
24_hours	DNR	56479	KCNQ5	1.39125	4.15022	1.47018e-08	1.79118e-07
24_hours	DNR	29095	ORMDL2	-1.10015	5.17756	1.47428e-08	1.7942e-07
24_hours	DNR	9394	HS6ST1	-1.17154	5.14416	1.47521e-08	1.7942e-07
24_hours	DNR	55812	SPATA7	-1.60845	3.82893	1.48368e-08	1.80295e-07
24_hours	DNR	80028	FBXL18	-1.14412	5.31262	1.48976e-08	1.80878e-07
24_hours	DNR	5621	PRNP	-1.2559	7.88492	1.5118e-08	1.83396e-07
24_hours	DNR	339456	TMEM52	-2.89997	-0.0246591	1.51403e-08	1.83508e-07
24_hours	DNR	3914	LAMB3	-2.49436	2.65991	1.51875e-08	1.83794e-07
24_hours	DNR	64924	SLC30A5	0.884169	6.68139	1.519e-08	1.83794e-07
24_hours	DNR	134147	CMBL	-2.29907	3.92342	1.52077e-08	1.8385e-07
24_hours	DNR	1317	SLC31A1	1.212	6.72844	1.52776e-08	1.84536e-07
24_hours	DNR	28986	MAGEH1	-0.877178	5.50244	1.53355e-08	1.85058e-07
24_hours	DNR	26012	NSMF	-0.854447	6.13943	1.53516e-08	1.85058e-07
24_hours	DNR	55671	PPP4R3A	-0.716964	6.44516	1.53602e-08	1.85058e-07
24_hours	DNR	23397	NCAPH	2.49122	1.9837	1.55134e-08	1.86744e-07
24_hours	DNR	8036	SHOC2	-0.852159	6.26381	1.57397e-08	1.89306e-07
24_hours	DNR	358	AQP1	1.96812	7.82305	1.57978e-08	1.89843e-07
24_hours	DNR	144165	PRICKLE1	1.96404	6.90945	1.58665e-08	1.90507e-07
24_hours	DNR	51018	RRP15	0.985009	4.72334	1.61257e-08	1.93319e-07
24_hours	DNR	63925	ZNF335	-0.96175	4.66381	1.61282e-08	1.93319e-07
24_hours	DNR	10488	CREB3	1.17817	5.70538	1.61762e-08	1.93729e-07
24_hours	DNR	84823	LMNB2	1.47079	5.48467	1.6208e-08	1.93945e-07
24_hours	DNR	29993	PACSIN1	2.53814	2.90198	1.65341e-08	1.9768e-07
24_hours	DNR	55786	ZNF415	1.21817	3.3677	1.66234e-08	1.98482e-07
24_hours	DNR	406	ARNTL	-1.45851	3.11325	1.66294e-08	1.98482e-07
24_hours	DNR	27113	BBC3	-1.94733	5.16552	1.69096e-08	2.01656e-07
24_hours	DNR	6721	SREBF2	1.00974	8.50626	1.7189e-08	2.04813e-07
24_hours	DNR	100996792	LOC100996792	-2.02444	1.55557	1.72343e-08	2.05179e-07
24_hours	DNR	991	CDC20	2.97051	3.35105	1.72971e-08	2.05753e-07
24_hours	DNR	7067	THRA	1.78297	5.04846	1.73698e-08	2.06444e-07
24_hours	DNR	64320	RNF25	-0.68838	4.68396	1.74133e-08	2.06787e-07
24_hours	DNR	1508	CTSB	-1.05261	10.2286	1.76834e-08	2.09711e-07
24_hours	DNR	8790	FPGT	1.56557	3.10491	1.76893e-08	2.09711e-07
24_hours	DNR	3053	SERPIND1	-3.20934	1.9699	1.78869e-08	2.11875e-07
24_hours	DNR	400745	SH2D5	-3.89235	2.0704	1.79665e-08	2.12639e-07
24_hours	DNR	9107	MTMR6	0.981603	5.60886	1.80048e-08	2.12864e-07
24_hours	DNR	100133091	LINC03009	-1.38412	1.44398	1.80158e-08	2.12864e-07
24_hours	DNR	9118	INA	-2.29449	4.23517	1.81325e-08	2.14064e-07
24_hours	DNR	132949	AASDH	1.03985	3.03179	1.8206e-08	2.14751e-07
24_hours	DNR	55296	TBC1D19	1.48059	3.16602	1.83457e-08	2.16218e-07
24_hours	DNR	10380	BPNT1	1.06557	4.82526	1.84077e-08	2.16644e-07
24_hours	DNR	79980	DSN1	1.80608	2.72439	1.84126e-08	2.16644e-07
24_hours	DNR	55872	PBK	3.12263	3.49554	1.8501e-08	2.17503e-07
24_hours	DNR	7298	TYMS	-1.17189	5.05411	1.89124e-08	2.22154e-07
24_hours	DNR	116151	FAM210B	-1.08376	6.7239	1.90269e-08	2.23312e-07
24_hours	DNR	55466	DNAJA4	-2.10287	3.65023	1.90637e-08	2.23522e-07
24_hours	DNR	51281	ANKMY1	-1.19903	0.853599	1.90765e-08	2.23522e-07
24_hours	DNR	26286	ARFGAP3	-0.909931	5.62717	1.91002e-08	2.23613e-07
24_hours	DNR	1528	CYB5A	1.92981	4.04016	1.92298e-08	2.24944e-07
24_hours	DNR	2064	ERBB2	1.63393	8.60093	1.92519e-08	2.25016e-07
24_hours	DNR	3386	ICAM4	-3.88203	2.67189	1.93266e-08	2.25702e-07
24_hours	DNR	81890	QTRT1	-0.943027	4.17687	1.94434e-08	2.26877e-07
24_hours	DNR	284071	MEIOC	-1.5191	0.885924	1.95651e-08	2.28108e-07
24_hours	DNR	23354	HAUS5	1.24229	3.01454	1.9724e-08	2.2977e-07
24_hours	DNR	81631	MAP1LC3B	-1.30726	7.64114	1.97621e-08	2.30024e-07
24_hours	DNR	727866	FAM156B	1.1296	2.89135	1.97804e-08	2.30048e-07
24_hours	DNR	55086	RADX	1.58325	1.13635	1.98534e-08	2.30638e-07
24_hours	DNR	51586	MED15	-0.933494	6.46156	1.98639e-08	2.30638e-07
24_hours	DNR	88455	ANKRD13A	-1.24347	6.26909	2.00025e-08	2.31954e-07
24_hours	DNR	53349	ZFYVE1	-1.2878	5.25101	2.00103e-08	2.31954e-07
24_hours	DNR	5498	PPOX	1.33396	3.53167	2.02429e-08	2.34009e-07
24_hours	DNR	8604	SLC25A12	2.37065	6.38185	2.0251e-08	2.34009e-07
24_hours	DNR	10055	SAE1	0.855998	6.94663	2.02627e-08	2.34009e-07
24_hours	DNR	471	ATIC	0.525242	6.39002	2.02666e-08	2.34009e-07
24_hours	DNR	115557	ARHGEF25	2.10718	1.05927	2.02775e-08	2.34009e-07
24_hours	DNR	113189	CHST14	-1.45435	5.77318	2.02872e-08	2.34009e-07
24_hours	DNR	85236	H2BC12	-1.29113	5.28574	2.06283e-08	2.37749e-07
24_hours	DNR	54726	OTUD4	-0.772494	6.2136	2.12969e-08	2.45254e-07
24_hours	DNR	8900	CCNA1	-4.28002	2.17464	2.1327e-08	2.45399e-07
24_hours	DNR	284385	ZNF561-AS1	-1.21014	2.68018	2.13976e-08	2.46011e-07
24_hours	DNR	56731	SLC2A4RG	1.17971	5.19578	2.14581e-08	2.46506e-07
24_hours	DNR	1111	CHEK1	1.70069	3.69065	2.16273e-08	2.48034e-07
24_hours	DNR	26043	UBXN7	-0.823089	4.25114	2.16409e-08	2.48034e-07
24_hours	DNR	55143	CDCA8	2.81042	2.28137	2.16453e-08	2.48034e-07
24_hours	DNR	5833	PCYT2	1.38005	6.05844	2.16616e-08	2.48034e-07
24_hours	DNR	84188	FAR1	0.918939	5.91778	2.19583e-08	2.51227e-07
24_hours	DNR	80760	ITIH5	-4.00191	0.630753	2.20514e-08	2.52087e-07
24_hours	DNR	84100	ARL6	1.37986	2.46358	2.22529e-08	2.54185e-07
24_hours	DNR	100506302	RBM33-DT	-0.922405	1.03732	2.23474e-08	2.55057e-07
24_hours	DNR	142	PARP1	1.11181	7.02224	2.25396e-08	2.57042e-07
24_hours	DNR	287	ANK2	1.56399	7.138	2.27019e-08	2.58684e-07
24_hours	DNR	9693	RAPGEF2	1.11733	6.80032	2.34762e-08	2.67291e-07
24_hours	DNR	81831	NETO2	-1.47673	5.30326	2.35269e-08	2.67652e-07
24_hours	DNR	219539	YPEL4	-2.07694	-0.0832263	2.37411e-08	2.6987e-07
24_hours	DNR	8850	KAT2B	-1.4072	5.32575	2.42794e-08	2.75767e-07
24_hours	DNR	10742	RAI2	-2.0111	3.11213	2.49147e-08	2.82755e-07
24_hours	DNR	54962	TIPIN	1.51957	2.09748	2.59689e-08	2.94481e-07
24_hours	DNR	118424	UBE2J2	-0.780793	6.05309	2.62265e-08	2.97163e-07
24_hours	DNR	2517	FUCA1	-2.24221	6.16079	2.6253e-08	2.97224e-07
24_hours	DNR	93081	TEX30	-1.44536	2.90184	2.64164e-08	2.98835e-07
24_hours	DNR	9787	DLGAP5	2.67407	3.64444	2.65924e-08	3.00584e-07
24_hours	DNR	7186	TRAF2	1.09853	3.44104	2.6651e-08	3.01004e-07
24_hours	DNR	60401	EDA2R	-1.52289	6.01918	2.67168e-08	3.01506e-07
24_hours	DNR	11030	RBPMS	1.39299	7.14839	2.69849e-08	3.04288e-07
24_hours	DNR	56603	CYP26B1	-2.39235	1.83278	2.70776e-08	3.05089e-07
24_hours	DNR	83540	NUF2	2.90428	2.13598	2.73842e-08	3.08297e-07
24_hours	DNR	25788	RAD54B	1.92441	1.77197	2.74657e-08	3.08791e-07
24_hours	DNR	7587	ZNF37A	-1.98617	4.42201	2.74719e-08	3.08791e-07
24_hours	DNR	6604	SMARCD3	1.02991	7.20597	2.77977e-08	3.12203e-07
24_hours	DNR	115701	ALPK2	1.42206	8.69915	2.8206e-08	3.16097e-07
24_hours	DNR	440093	H3-5	-1.41573	4.46866	2.82078e-08	3.16097e-07
24_hours	DNR	26052	DNM3	-1.77022	-0.0407442	2.82117e-08	3.16097e-07
24_hours	DNR	1786	DNMT1	0.804169	5.89823	2.82616e-08	3.16404e-07
24_hours	DNR	134218	DNAJC21	-0.966189	6.55951	2.84715e-08	3.18249e-07
24_hours	DNR	23165	NUP205	1.25143	4.85835	2.84716e-08	3.18249e-07
24_hours	DNR	3021	H3-3B	-1.32915	7.28333	2.85585e-08	3.18967e-07
24_hours	DNR	4522	MTHFD1	1.24454	5.90078	2.8809e-08	3.21435e-07
24_hours	DNR	54069	MIS18A	1.3123	2.24251	2.88251e-08	3.21435e-07
24_hours	DNR	374393	FAM111B	3.10837	2.09822	2.88541e-08	3.21504e-07
24_hours	DNR	54894	RNF43	2.18395	1.30164	2.92977e-08	3.26189e-07
24_hours	DNR	57158	JPH2	1.57442	7.92303	2.991e-08	3.32742e-07
24_hours	DNR	10016	PDCD6	-0.7082	5.31744	3.01175e-08	3.34787e-07
24_hours	DNR	79073	TMEM109	1.04147	6.62019	3.02993e-08	3.3653e-07
24_hours	DNR	650669	GAS6-AS1	-2.664	0.254843	3.03221e-08	3.3653e-07
24_hours	DNR	4085	MAD2L1	2.51857	3.01323	3.0382e-08	3.36929e-07
24_hours	DNR	79622	SNRNP25	1.08562	5.1784	3.06002e-08	3.39045e-07
24_hours	DNR	9625	AATK	2.10349	1.8702	3.06209e-08	3.39045e-07
24_hours	DNR	688	KLF5	-2.39689	5.35703	3.06541e-08	3.39145e-07
24_hours	DNR	10329	RXYLT1	-0.914361	4.58112	3.08895e-08	3.41481e-07
24_hours	DNR	107	ADCY1	-1.85296	4.01399	3.09402e-08	3.41774e-07
24_hours	DNR	103091865	BRWD1-AS2	-1.91208	-0.00454329	3.1356e-08	3.46095e-07
24_hours	DNR	25913	POT1	1.12822	3.46279	3.17706e-08	3.50397e-07
24_hours	DNR	51123	ZNF706	-1.15161	5.01316	3.20529e-08	3.53234e-07
24_hours	DNR	121665	SPPL3	0.517047	6.30925	3.2195e-08	3.54523e-07
24_hours	DNR	128869	PIGU	1.47973	4.68779	3.2268e-08	3.55049e-07
24_hours	DNR	2261	FGFR3	-3.04699	3.34392	3.24458e-08	3.56727e-07
24_hours	DNR	10938	EHD1	-0.9406	7.98512	3.28804e-08	3.61222e-07
24_hours	DNR	1033	CDKN3	1.84879	2.09982	3.30673e-08	3.62992e-07
24_hours	DNR	101928736	MIR762HG	-1.52396	0.71528	3.33089e-08	3.6536e-07
24_hours	DNR	7516	XRCC2	2.28512	0.00138225	3.37982e-08	3.70439e-07
24_hours	DNR	10036	CHAF1A	1.63345	4.04405	3.44273e-08	3.7704e-07
24_hours	DNR	101752400	CAPN10-DT	-1.91611	1.36745	3.4515e-08	3.77707e-07
24_hours	DNR	11004	KIF2C	2.42169	3.09153	3.4911e-08	3.81744e-07
24_hours	DNR	2119	ETV5	-1.65132	6.78738	3.51439e-08	3.83847e-07
24_hours	DNR	283537	SLC46A3	1.95585	4.40432	3.51578e-08	3.83847e-07
24_hours	DNR	54442	KCTD5	-1.28497	5.53585	3.53883e-08	3.86064e-07
24_hours	DNR	9973	CCS	-1.11136	4.60015	3.5698e-08	3.89142e-07
24_hours	DNR	11041	B4GAT1	0.999781	6.30915	3.58175e-08	3.90142e-07
24_hours	DNR	375484	SIMC1	1.0313	2.96603	3.61802e-08	3.93788e-07
24_hours	DNR	152	ADRA2C	-2.92989	1.98625	3.63428e-08	3.95252e-07
24_hours	DNR	652968	CASTOR1	1.10247	2.04169	3.63722e-08	3.95267e-07
24_hours	DNR	441549	CDNF	-1.68137	0.616638	3.64658e-08	3.95979e-07
24_hours	DNR	27090	ST6GALNAC4	1.52327	5.65916	3.65521e-08	3.9661e-07
24_hours	DNR	201255	LRRC45	1.03482	3.59015	3.67045e-08	3.97957e-07
24_hours	DNR	2353	FOS	-2.20664	3.35602	3.72471e-08	4.0353e-07
24_hours	DNR	80775	TMEM177	1.92254	2.396	3.73605e-08	4.04447e-07
24_hours	DNR	54825	CDHR2	-2.38268	-0.0745965	3.76894e-08	4.07694e-07
24_hours	DNR	79663	HSPBAP1	-1.12411	1.95867	3.8165e-08	4.12522e-07
24_hours	DNR	26009	ZZZ3	0.685577	5.12724	3.82461e-08	4.13081e-07
24_hours	DNR	647979	NORAD	-0.830315	8.57702	3.82998e-08	4.13344e-07
24_hours	DNR	140680	C20orf96	1.29556	3.01146	3.83671e-08	4.13753e-07
24_hours	DNR	2535	FZD2	1.40451	6.64061	3.87145e-08	4.17181e-07
24_hours	DNR	27106	ARRDC2	-1.91425	1.72384	3.91401e-08	4.21444e-07
24_hours	DNR	10424	PGRMC2	1.03274	7.51738	3.93379e-08	4.23251e-07
24_hours	DNR	84271	POLDIP3	-0.611729	6.14273	3.97132e-08	4.26777e-07
24_hours	DNR	116349	EXOC3-AS1	-1.17718	2.68805	3.97262e-08	4.26777e-07
24_hours	DNR	441150	C6orf226	-1.54521	2.39422	3.99213e-08	4.28545e-07
24_hours	DNR	155382	VPS37D	-1.34354	2.69066	4.00048e-08	4.29115e-07
24_hours	DNR	5889	RAD51C	-1.87752	4.2308	4.05149e-08	4.34256e-07
24_hours	DNR	401024	FSIP2	1.76338	2.0078	4.08074e-08	4.37058e-07
24_hours	DNR	8675	STX16	-0.840474	5.84896	4.20921e-08	4.50475e-07
24_hours	DNR	79596	OBI1	1.25364	3.71555	4.24141e-08	4.53577e-07
24_hours	DNR	1810	DR1	-0.681127	5.843	4.25818e-08	4.55024e-07
24_hours	DNR	6491	STIL	2.38941	1.84696	4.26951e-08	4.55889e-07
24_hours	DNR	51175	TUBE1	1.50368	3.39325	4.27968e-08	4.56628e-07
24_hours	DNR	63971	KIF13A	0.843522	7.67915	4.29808e-08	4.58245e-07
24_hours	DNR	10056	FARSB	0.865492	5.59644	4.36421e-08	4.64944e-07
24_hours	DNR	9588	PRDX6	-0.891304	7.87232	4.42949e-08	4.71541e-07
24_hours	DNR	678655	CD27-AS1	1.4142	2.12562	4.48724e-08	4.77328e-07
24_hours	DNR	26073	POLDIP2	-0.477306	7.27587	4.49999e-08	4.78323e-07
24_hours	DNR	112936	VPS26B	0.854989	5.74587	4.57076e-08	4.85479e-07
24_hours	DNR	10962	MLLT11	1.31239	7.62399	4.68539e-08	4.9728e-07
24_hours	DNR	29985	SLC39A3	1.20965	4.89908	4.69003e-08	4.97397e-07
24_hours	DNR	112812	FDX2	-0.999625	4.64633	4.70574e-08	4.98663e-07
24_hours	DNR	345651	ACTBL2	-4.83893	1.01645	4.71164e-08	4.98663e-07
24_hours	DNR	29899	GPSM2	1.95423	0.862416	4.71258e-08	4.98663e-07
24_hours	DNR	58493	INIP	0.8809	3.30413	4.7191e-08	4.98894e-07
24_hours	DNR	51686	OAZ3	-1.55509	0.000148996	4.72185e-08	4.98894e-07
24_hours	DNR	91683	SYT12	-4.62041	1.81381	4.72607e-08	4.98965e-07
24_hours	DNR	5585	PKN1	0.922546	7.1966	4.81713e-08	5.08172e-07
24_hours	DNR	167691	LCA5	-1.12431	2.93315	4.82049e-08	5.08172e-07
24_hours	DNR	54812	AFTPH	-0.944322	4.33485	4.84287e-08	5.10149e-07
24_hours	DNR	54361	WNT4	-2.84316	2.81684	4.85441e-08	5.10983e-07
24_hours	DNR	23244	PDS5A	0.679938	6.17438	4.87851e-08	5.13136e-07
24_hours	DNR	5427	POLE2	2.37276	0.670133	4.92936e-08	5.18098e-07
24_hours	DNR	649446	DLGAP1-AS1	-1.45036	2.13175	4.97614e-08	5.22624e-07
24_hours	DNR	8625	RFXANK	0.996143	4.09668	4.99498e-08	5.24212e-07
24_hours	DNR	84515	MCM8	1.47189	3.07452	5.02339e-08	5.26802e-07
24_hours	DNR	147912	SIX5	1.29901	5.18536	5.07934e-08	5.32056e-07
24_hours	DNR	81562	LMAN2L	0.764442	5.8245	5.08105e-08	5.32056e-07
24_hours	DNR	9883	POM121	-1.01524	6.30528	5.09495e-08	5.33114e-07
24_hours	DNR	11161	ERG28	1.17849	4.53537	5.10545e-08	5.33817e-07
24_hours	DNR	3930	LBR	1.54557	4.96874	5.19991e-08	5.4329e-07
24_hours	DNR	54884	RETSAT	-1.98158	6.22208	5.2103e-08	5.43973e-07
24_hours	DNR	6693	SPN	2.85991	1.13973	5.33663e-08	5.56749e-07
24_hours	DNR	102723167	MIR133A1HG	4.95371	2.90509	5.36846e-08	5.59655e-07
24_hours	DNR	23259	DDHD2	0.744311	4.90704	5.39408e-08	5.6191e-07
24_hours	DNR	374879	ZNF699	-1.58107	0.872778	5.4117e-08	5.63329e-07
24_hours	DNR	9678	PHF14	0.728975	4.96695	5.46933e-08	5.68908e-07
24_hours	DNR	56940	DUSP22	-1.06634	5.43324	5.49669e-08	5.70987e-07
24_hours	DNR	286499	FAM133A	2.32978	0.291797	5.49744e-08	5.70987e-07
24_hours	DNR	79989	TTC26	1.68318	1.84739	5.53434e-08	5.74397e-07
24_hours	DNR	121551	BTBD11	-1.84455	2.67124	5.55607e-08	5.76228e-07
24_hours	DNR	11155	LDB3	2.75769	9.13748	5.65107e-08	5.85648e-07
24_hours	DNR	64284	RAB17	-2.46397	2.31661	5.65812e-08	5.85948e-07
24_hours	DNR	162417	NAGS	-1.88853	0.924404	5.66695e-08	5.8612e-07
24_hours	DNR	10015	PDCD6IP	-0.626346	7.24257	5.6681e-08	5.8612e-07
24_hours	DNR	26152	ZNF337	-1.609	3.89515	5.68367e-08	5.87144e-07
24_hours	DNR	23263	MCF2L	1.95996	3.92586	5.68958e-08	5.87144e-07
24_hours	DNR	56898	BDH2	1.30348	4.81418	5.69051e-08	5.87144e-07
24_hours	DNR	8326	FZD9	-1.45126	3.93338	5.70423e-08	5.88128e-07
24_hours	DNR	10051	SMC4	1.79211	5.86899	5.71066e-08	5.88361e-07
24_hours	DNR	10494	STK25	-0.525329	6.95535	5.72339e-08	5.89241e-07
24_hours	DNR	100507003	GFY	2.19298	1.36999	5.74128e-08	5.90652e-07
24_hours	DNR	51512	GTSE1	2.27387	2.97054	5.75459e-08	5.91588e-07
24_hours	DNR	83452	RAB33B	-1.13508	3.70232	5.82765e-08	5.98662e-07
24_hours	DNR	606553	LINC02905	1.54535	3.02833	5.88943e-08	6.04568e-07
24_hours	DNR	5366	PMAIP1	-2.8193	4.30702	5.96435e-08	6.11408e-07
24_hours	DNR	64753	CCDC136	-1.84408	1.46039	5.96475e-08	6.11408e-07
24_hours	DNR	80152	CENPT	-0.982985	5.2919	5.99573e-08	6.14138e-07
24_hours	DNR	3931	LCAT	-1.6846	3.75693	6.02488e-08	6.16674e-07
24_hours	DNR	57179	KIAA1191	-0.81286	7.11153	6.04076e-08	6.17851e-07
24_hours	DNR	55540	IL17RB	-1.80012	2.03395	6.07977e-08	6.21389e-07
24_hours	DNR	400604	TOB1-AS1	-1.70737	1.30539	6.18667e-08	6.31491e-07
24_hours	DNR	89839	ARHGAP11B	2.18597	0.112456	6.18757e-08	6.31491e-07
24_hours	DNR	100499466	LINC00674	-0.804768	5.91361	6.2236e-08	6.34708e-07
24_hours	DNR	9121	SLC16A5	-1.16135	3.65916	6.25388e-08	6.37334e-07
24_hours	DNR	55733	HHAT	-1.48518	3.85917	6.26629e-08	6.38138e-07
24_hours	DNR	29789	OLA1	0.831286	6.01299	6.2872e-08	6.39804e-07
24_hours	DNR	286077	FAM83H	-1.57392	5.40693	6.3276e-08	6.43041e-07
24_hours	DNR	90024	FLJ20021	-1.51385	1.68118	6.32973e-08	6.43041e-07
24_hours	DNR	79986	ZNF702P	-1.53212	4.11033	6.3327e-08	6.43041e-07
24_hours	DNR	55388	MCM10	2.70663	1.51594	6.40846e-08	6.50265e-07
24_hours	DNR	9542	NRG2	-2.09364	1.41287	6.46594e-08	6.55625e-07
24_hours	DNR	10461	MERTK	-1.81204	2.03424	6.48337e-08	6.56919e-07
24_hours	DNR	92659	MAFG-DT	-1.37237	2.02233	6.51009e-08	6.59152e-07
24_hours	DNR	196528	ARID2	0.801656	5.06692	6.51858e-08	6.59213e-07
24_hours	DNR	54839	LRRC49	1.78815	6.54373	6.52005e-08	6.59213e-07
24_hours	DNR	64793	CEP85	1.09428	4.04627	6.52781e-08	6.59524e-07
24_hours	DNR	9127	P2RX6	1.96414	0.364884	6.53694e-08	6.5995e-07
24_hours	DNR	26548	ITGB1BP2	2.62065	6.18296	6.5414e-08	6.5995e-07
24_hours	DNR	387338	NSUN4	0.947787	4.0764	6.55854e-08	6.61206e-07
24_hours	DNR	401264	TRAM2-AS1	-1.02199	2.84296	6.57946e-08	6.62841e-07
24_hours	DNR	91768	CABLES1	-2.26747	2.72832	6.59641e-08	6.64074e-07
24_hours	DNR	10346	TRIM22	-4.03112	2.68309	6.63533e-08	6.67514e-07
24_hours	DNR	79745	CLIP4	-1.12365	6.21836	6.65503e-08	6.67932e-07
24_hours	DNR	92162	TMEM88	2.6495	3.91865	6.6582e-08	6.67932e-07
24_hours	DNR	57472	CNOT6	-0.818072	5.33179	6.65877e-08	6.67932e-07
24_hours	DNR	285193	DUSP28	-1.33021	2.14798	6.65981e-08	6.67932e-07
24_hours	DNR	27074	LAMP3	-2.94916	2.03628	6.6632e-08	6.67932e-07
24_hours	DNR	339483	MTMR9LP	-2.01039	0.371767	6.69396e-08	6.70538e-07
24_hours	DNR	8892	EIF2B2	-0.719709	5.38979	6.73767e-08	6.74437e-07
24_hours	DNR	200916	RPL22L1	2.48176	4.08754	6.75587e-08	6.75779e-07
24_hours	DNR	113878	DTX2	-1.11555	3.24821	6.77536e-08	6.77248e-07
24_hours	DNR	1952	CELSR2	-1.55238	5.91563	6.78777e-08	6.78007e-07
24_hours	DNR	50506	DUOX2	-4.71007	2.27116	6.81125e-08	6.7987e-07
24_hours	DNR	730202	PAPOLA-DT	-2.3357	-0.0436926	6.8339e-08	6.81648e-07
24_hours	DNR	823	CAPN1	-1.2916	7.76521	6.83929e-08	6.81703e-07
24_hours	DNR	51001	MTERF3	1.12474	3.35042	6.88942e-08	6.86213e-07
24_hours	DNR	9802	DAZAP2	-0.678353	6.47855	6.91594e-08	6.88368e-07
24_hours	DNR	10810	WASF3	0.988749	4.79181	7.00557e-08	6.96797e-07
24_hours	DNR	27242	TNFRSF21	-1.78491	6.9841	7.01353e-08	6.97096e-07
24_hours	DNR	284029	LINC00324	-2.05907	0.766596	7.03875e-08	6.98803e-07
24_hours	DNR	347240	KIF24	1.49323	1.26309	7.04062e-08	6.98803e-07
24_hours	DNR	54920	DUS2	1.29012	3.72456	7.07205e-08	7.01428e-07
24_hours	DNR	22875	ENPP4	1.82806	5.06715	7.08847e-08	7.02562e-07
24_hours	DNR	9324	HMGN3	1.5603	5.73158	7.11206e-08	7.04404e-07
24_hours	DNR	8798	DYRK4	1.04974	3.89143	7.14306e-08	7.06978e-07
24_hours	DNR	56910	STARD7	0.849674	7.77436	7.22112e-08	7.13794e-07
24_hours	DNR	79068	FTO	1.02596	5.04645	7.2247e-08	7.13794e-07
24_hours	DNR	140628	GATA5	1.42728	3.84216	7.22714e-08	7.13794e-07
24_hours	DNR	5861	RAB1A	-0.729293	7.84969	7.2492e-08	7.15472e-07
24_hours	DNR	51193	ZNF639	0.947714	4.43869	7.26662e-08	7.16688e-07
24_hours	DNR	817	CAMK2D	1.00947	8.62124	7.27902e-08	7.17408e-07
24_hours	DNR	79944	L2HGDH	1.07645	3.4239	7.32893e-08	7.21822e-07
24_hours	DNR	51390	AIG1	1.16123	5.43161	7.38652e-08	7.26987e-07
24_hours	DNR	338382	RAB7B	-2.86069	2.61002	7.42131e-08	7.299e-07
24_hours	DNR	10733	PLK4	2.37569	1.81022	7.47622e-08	7.34788e-07
24_hours	DNR	29028	ATAD2	1.69285	5.20924	7.48181e-08	7.34824e-07
24_hours	DNR	149478	BTBD19	-3.95103	1.42989	7.50903e-08	7.36983e-07
24_hours	DNR	6809	STX3	-1.23571	5.67613	7.5256e-08	7.38096e-07
24_hours	DNR	1050	CEBPA	-3.5666	2.65552	7.53486e-08	7.38489e-07
24_hours	DNR	126567	C2CD4C	2.75171	0.203576	7.55554e-08	7.40002e-07
24_hours	DNR	51430	SUCO	-0.98328	7.39263	7.66563e-08	7.5009e-07
24_hours	DNR	55739	NAXD	-0.827209	5.70605	7.6692e-08	7.5009e-07
24_hours	DNR	3181	HNRNPA2B1	0.831111	8.797	7.70236e-08	7.52811e-07
24_hours	DNR	8061	FOSL1	-3.12541	3.94067	7.72237e-08	7.54244e-07
24_hours	DNR	3157	HMGCS1	1.32939	6.98999	7.73969e-08	7.5541e-07
24_hours	DNR	168544	ZNF467	1.92362	2.68014	7.75328e-08	7.56213e-07
24_hours	DNR	993	CDC25A	1.57712	3.60175	7.84409e-08	7.64541e-07
24_hours	DNR	80155	NAA15	0.727473	6.21593	7.8901e-08	7.68493e-07
24_hours	DNR	11140	CDC37	-0.585255	7.13333	7.90378e-08	7.69294e-07
24_hours	DNR	4856	CCN3	-2.76915	0.532605	7.94357e-08	7.72633e-07
24_hours	DNR	55288	RHOT1	0.88113	5.46683	7.9943e-08	7.77031e-07
24_hours	DNR	200081	TXLNA	-1.00133	5.98635	8.08627e-08	7.85428e-07
24_hours	DNR	123722	FSD2	3.67329	4.53085	8.12583e-08	7.88727e-07
24_hours	DNR	65084	TMEM135	1.36142	5.54336	8.1689e-08	7.92361e-07
24_hours	DNR	123	PLIN2	-1.88388	5.09196	8.23493e-08	7.98216e-07
24_hours	DNR	123879	DCUN1D3	-1.09667	3.19948	8.31965e-08	8.05873e-07
24_hours	DNR	6749	SSRP1	0.899869	6.3365	8.39628e-08	8.12394e-07
24_hours	DNR	3280	HES1	-0.979658	5.56377	8.39851e-08	8.12394e-07
24_hours	DNR	84899	TMTC4	1.54747	4.63851	8.50941e-08	8.22557e-07
24_hours	DNR	57545	CC2D2A	1.38048	3.62903	8.64142e-08	8.34745e-07
24_hours	DNR	90333	ZNF468	-1.63474	4.17344	8.67975e-08	8.37873e-07
24_hours	DNR	399818	EEF1AKMT2	1.37366	3.02489	8.70603e-08	8.39834e-07
24_hours	DNR	79963	ABCA11P	1.19895	2.10132	8.75948e-08	8.44411e-07
24_hours	DNR	55778	ZNF839	1.21863	3.33155	8.81008e-08	8.48708e-07
24_hours	DNR	23322	RPGRIP1L	1.91368	2.53977	8.84492e-08	8.51482e-07
24_hours	DNR	4157	MC1R	-1.19405	2.42827	8.87261e-08	8.53565e-07
24_hours	DNR	27005	USP21	0.790911	3.5007	8.99211e-08	8.64471e-07
24_hours	DNR	81789	TIGD6	-1.16072	2.81757	9.02455e-08	8.66997e-07
24_hours	DNR	55135	WRAP53	0.860136	2.98995	9.05702e-08	8.69524e-07
24_hours	DNR	150468	CKAP2L	2.81578	1.88421	9.09288e-08	8.72372e-07
24_hours	DNR	55738	ARFGAP1	-0.953541	6.67767	9.14112e-08	8.76402e-07
24_hours	DNR	84709	MGARP	-2.55278	0.886563	9.16498e-08	8.78092e-07
24_hours	DNR	55703	POLR3B	0.992191	4.28953	9.17407e-08	8.78366e-07
24_hours	DNR	7458	EIF4H	-0.610052	7.98872	9.1826e-08	8.78585e-07
24_hours	DNR	10807	ENTR1	-0.874272	5.06017	9.2182e-08	8.81393e-07
24_hours	DNR	85444	LRRCC1	1.62093	2.19267	9.24789e-08	8.83631e-07
24_hours	DNR	84449	ZNF333	-0.93481	2.75986	9.30635e-08	8.88615e-07
24_hours	DNR	100129405	MSTO2P	1.2537	3.55755	9.31515e-08	8.88852e-07
24_hours	DNR	105369889	LOC105369889	-1.52544	-0.058865	9.36125e-08	8.92118e-07
24_hours	DNR	8325	FZD8	1.57237	6.56688	9.36205e-08	8.92118e-07
24_hours	DNR	9150	CTDP1	-0.710154	5.03205	9.39683e-08	8.94827e-07
24_hours	DNR	142678	MIB2	-1.55511	6.74777	9.44106e-08	8.98432e-07
24_hours	DNR	10314	LANCL1	0.847488	6.62399	9.45517e-08	8.99167e-07
24_hours	DNR	63920	ZBED8	1.62491	1.87286	9.48034e-08	9.00952e-07
24_hours	DNR	8549	LGR5	-3.89652	0.109139	9.49788e-08	9.0201e-07
24_hours	DNR	10175	CNIH1	0.892269	6.07724	9.5481e-08	9.06169e-07
24_hours	DNR	10838	ZNF275	-1.321	4.77025	9.56111e-08	9.06792e-07
24_hours	DNR	134553	C5orf24	0.992307	6.75765	9.66115e-08	9.15664e-07
24_hours	DNR	57405	SPC25	2.9775	1.03619	9.68857e-08	9.17285e-07
24_hours	DNR	84848	MIR503HG	-2.02432	1.26267	9.69129e-08	9.17285e-07
24_hours	DNR	1540	CYLD	-0.975313	5.74981	9.81266e-08	9.2815e-07
24_hours	DNR	254042	METAP1D	1.42477	1.10238	9.87195e-08	9.33131e-07
24_hours	DNR	54472	TOLLIP	-0.684911	6.00468	9.88382e-08	9.33627e-07
24_hours	DNR	51110	LACTB2	-0.91327	3.67493	1.00966e-07	9.53082e-07
24_hours	DNR	10437	IFI30	-2.5493	3.70576	1.01912e-07	9.61372e-07
24_hours	DNR	60481	ELOVL5	1.33224	6.91585	1.02146e-07	9.6293e-07
24_hours	DNR	92840	REEP6	1.71388	4.54341	1.02298e-07	9.63192e-07
24_hours	DNR	694	BTG1	-0.968648	7.02066	1.0231e-07	9.63192e-07
24_hours	DNR	60626	RIC8A	-0.634441	6.90935	1.03196e-07	9.70883e-07
24_hours	DNR	11223	MST1L	-2.84208	0.489361	1.03283e-07	9.71057e-07
24_hours	DNR	79364	ZXDC	-1.00172	5.29868	1.03441e-07	9.71429e-07
24_hours	DNR	6522	SLC4A2	0.969871	8.46983	1.03461e-07	9.71429e-07
24_hours	DNR	11337	GABARAP	0.919286	7.06832	1.04327e-07	9.78905e-07
24_hours	DNR	412	STS	-0.957353	5.28473	1.04415e-07	9.79082e-07
24_hours	DNR	83733	SLC25A18	-1.7403	1.01951	1.06408e-07	9.97106e-07
24_hours	DNR	440081	DDX12P	1.69101	1.15767	1.06601e-07	9.98246e-07
24_hours	DNR	1917	EEF1A2	1.54091	9.44119	1.07008e-07	1.0014e-06
24_hours	DNR	84329	HVCN1	-2.02837	0.0429517	1.09171e-07	1.02096e-06
24_hours	DNR	282997	PDCD4-AS1	-2.36094	0.741422	1.0933e-07	1.02177e-06
24_hours	DNR	441263	DTX2P1-UPK3BP1-PMS2P11	-1.14723	1.44448	1.09733e-07	1.02485e-06
24_hours	DNR	2941	GSTA4	1.22914	4.01878	1.10426e-07	1.03064e-06
24_hours	DNR	3383	ICAM1	-3.29303	4.16177	1.10525e-07	1.03088e-06
24_hours	DNR	25940	FAM98A	0.983113	5.95761	1.11649e-07	1.04068e-06
24_hours	DNR	190	NR0B1	-2.78223	-0.0337345	1.12542e-07	1.0483e-06
24_hours	DNR	8125	ANP32A	0.8182	6.87933	1.12619e-07	1.04833e-06
24_hours	DNR	55506	MACROH2A2	0.47526	6.20683	1.12829e-07	1.04959e-06
24_hours	DNR	8650	NUMB	-0.601867	5.63962	1.13189e-07	1.05224e-06
24_hours	DNR	147138	TMC8	-2.17939	0.0392597	1.13443e-07	1.05391e-06
24_hours	DNR	23371	TNS2	1.60498	2.27409	1.1376e-07	1.05616e-06
24_hours	DNR	25979	DHRS7B	0.722271	4.46813	1.14566e-07	1.06295e-06
24_hours	DNR	317	APAF1	-1.83892	3.95513	1.15369e-07	1.06969e-06
24_hours	DNR	26022	TMEM98	0.910804	6.93234	1.15599e-07	1.07111e-06
24_hours	DNR	145508	CEP128	1.96523	0.84696	1.16505e-07	1.0788e-06
24_hours	DNR	25943	DNAAF9	1.0888	5.75469	1.18484e-07	1.0964e-06
24_hours	DNR	9486	CHST10	1.2038	4.42656	1.18723e-07	1.0979e-06
24_hours	DNR	5293	PIK3CD	-1.56416	3.42976	1.19318e-07	1.10267e-06
24_hours	DNR	93627	TBCK	0.820126	4.73375	1.2187e-07	1.12552e-06
24_hours	DNR	23301	EHBP1	0.825711	5.44999	1.2428e-07	1.14703e-06
24_hours	DNR	57547	ZNF624	1.06146	1.55836	1.24751e-07	1.15054e-06
24_hours	DNR	23160	WDR43	-0.799695	5.92352	1.24824e-07	1.15054e-06
24_hours	DNR	9521	EEF1E1	1.53569	2.5001	1.25018e-07	1.15157e-06
24_hours	DNR	100128288	LOC100128288	2.03878	2.43402	1.26772e-07	1.16696e-06
24_hours	DNR	11065	UBE2C	2.67631	2.66213	1.27257e-07	1.17067e-06
24_hours	DNR	9223	MAGI1	0.770918	6.37238	1.27342e-07	1.17068e-06
24_hours	DNR	64746	ACBD3	-0.698697	6.93333	1.28335e-07	1.17843e-06
24_hours	DNR	91283	MSANTD3	-0.959622	5.05245	1.28352e-07	1.17843e-06
24_hours	DNR	1979	EIF4EBP2	-0.632359	7.39113	1.28565e-07	1.17961e-06
24_hours	DNR	79165	LENG1	-0.783881	3.67638	1.28772e-07	1.18074e-06
24_hours	DNR	9098	USP6	-0.837557	2.08593	1.29813e-07	1.18952e-06
24_hours	DNR	286059	LOC286059	-3.04057	0.0345402	1.30972e-07	1.19935e-06
24_hours	DNR	5910	RAP1GDS1	0.847018	5.60938	1.3163e-07	1.20459e-06
24_hours	DNR	6470	SHMT1	2.03538	1.95072	1.3208e-07	1.20793e-06
24_hours	DNR	55561	CDC42BPG	-1.90051	3.55822	1.33033e-07	1.21586e-06
24_hours	DNR	65263	PYCR3	1.19815	2.89682	1.33417e-07	1.21858e-06
24_hours	DNR	27065	NSG1	-2.65458	3.35817	1.33801e-07	1.2213e-06
24_hours	DNR	55362	TMEM63B	-1.03752	7.47673	1.34555e-07	1.22737e-06
24_hours	DNR	10763	NES	1.08784	10.069	1.34732e-07	1.22819e-06
24_hours	DNR	84501	SPIRE2	1.24505	1.8044	1.37099e-07	1.24896e-06
24_hours	DNR	154810	AMOTL1	-2.06764	4.89306	1.37873e-07	1.2552e-06
24_hours	DNR	23198	PSME4	-0.823116	7.14939	1.38251e-07	1.25783e-06
24_hours	DNR	6932	TCF7	-1.70857	2.7444	1.38855e-07	1.26251e-06
24_hours	DNR	23119	HIC2	-1.17105	5.01093	1.3907e-07	1.26365e-06
24_hours	DNR	24144	TFIP11	-0.823176	5.51537	1.3945e-07	1.26629e-06
24_hours	DNR	56961	SHD	3.57075	4.59908	1.40402e-07	1.27411e-06
24_hours	DNR	81570	CLPB	0.919911	4.32556	1.40517e-07	1.27433e-06
24_hours	DNR	5787	PTPRB	-3.10522	3.13053	1.41298e-07	1.28007e-06
24_hours	DNR	728734	NPIPB8	-1.50765	0.244585	1.4135e-07	1.28007e-06
24_hours	DNR	54777	CFAP46	1.7621	0.652731	1.41422e-07	1.28007e-06
24_hours	DNR	9751	SNPH	1.57346	4.42159	1.42042e-07	1.28485e-06
24_hours	DNR	3975	LHX1	-2.54928	4.18855	1.42331e-07	1.2864e-06
24_hours	DNR	29104	N6AMT1	1.42892	2.35743	1.42395e-07	1.2864e-06
24_hours	DNR	1936	EEF1D	-0.583068	7.39433	1.43656e-07	1.29696e-06
24_hours	DNR	9618	TRAF4	-1.89764	6.11467	1.4495e-07	1.3078e-06
24_hours	DNR	51002	TPRKB	1.18015	3.54334	1.45519e-07	1.31209e-06
24_hours	DNR	2175	FANCA	1.75311	1.91462	1.46483e-07	1.31994e-06
24_hours	DNR	54948	MRPL16	1.11232	5.10414	1.4679e-07	1.32186e-06
24_hours	DNR	100507057	MELTF-AS1	-2.04642	0.856493	1.47422e-07	1.32665e-06
24_hours	DNR	1739	DLG1	0.756492	5.73869	1.4751e-07	1.32665e-06
24_hours	DNR	131870	NUDT16	1.18573	6.18627	1.48289e-07	1.3328e-06
24_hours	DNR	9842	PLEKHM1	-1.36535	4.85179	1.48422e-07	1.33315e-06
24_hours	DNR	5494	PPM1A	-0.753722	6.12353	1.4855e-07	1.33344e-06
24_hours	DNR	126070	ZNF440	-1.52022	3.529	1.49676e-07	1.3427e-06
24_hours	DNR	27445	PCLO	-1.36253	1.66946	1.49967e-07	1.34373e-06
24_hours	DNR	57821	CCDC181	1.775	1.54174	1.49982e-07	1.34373e-06
24_hours	DNR	6654	SOS1	-0.756038	6.03112	1.50236e-07	1.34515e-06
24_hours	DNR	84705	GTPBP3	1.04583	3.22547	1.50785e-07	1.34921e-06
24_hours	DNR	7216	TRO	1.06707	5.48309	1.50999e-07	1.35026e-06
24_hours	DNR	11060	WWP2	-0.904211	5.19227	1.51512e-07	1.354e-06
24_hours	DNR	2218	FKTN	1.63267	4.35089	1.5238e-07	1.36089e-06
24_hours	DNR	29127	RACGAP1	1.99443	3.84197	1.55321e-07	1.38617e-06
24_hours	DNR	11040	PIM2	-1.17561	3.14141	1.55407e-07	1.38617e-06
24_hours	DNR	196074	METTL15	0.888952	3.8535	1.5557e-07	1.38674e-06
24_hours	DNR	9941	EXOG	1.21142	4.54292	1.5722e-07	1.40056e-06
24_hours	DNR	9265	CYTH3	-1.07819	5.29195	1.58078e-07	1.40695e-06
24_hours	DNR	7485	GET1	0.869397	5.77697	1.58137e-07	1.40695e-06
24_hours	DNR	147837	ZNF563	-1.73263	1.41764	1.59146e-07	1.41503e-06
24_hours	DNR	5277	PIGA	1.51278	2.63154	1.5963e-07	1.41844e-06
24_hours	DNR	775	CACNA1C	1.82093	6.90252	1.61141e-07	1.43096e-06
24_hours	DNR	90522	YIF1B	1.51125	5.99034	1.61426e-07	1.43259e-06
24_hours	DNR	126074	SWSAP1	-0.856503	1.87769	1.62119e-07	1.43783e-06
24_hours	DNR	27338	UBE2S	1.31285	5.57051	1.6294e-07	1.4442e-06
24_hours	DNR	643246	MAP1LC3B2	-1.19936	5.03291	1.63043e-07	1.44421e-06
24_hours	DNR	7029	TFDP2	0.798203	5.89091	1.64843e-07	1.45924e-06
24_hours	DNR	8412	BCAR3	-1.86297	2.28298	1.65321e-07	1.46255e-06
24_hours	DNR	1129	CHRM2	2.30604	5.92363	1.65505e-07	1.46326e-06
24_hours	DNR	286336	FAM78A	1.80522	6.77201	1.6598e-07	1.46654e-06
24_hours	DNR	7050	TGIF1	-1.43703	4.91312	1.66765e-07	1.47245e-06
24_hours	DNR	51131	PHF11	-1.21898	2.93988	1.66858e-07	1.47245e-06
24_hours	DNR	101928370	S1PR1-DT	-1.1981	3.1026	1.68167e-07	1.48307e-06
24_hours	DNR	8517	IKBKG	-0.633747	3.77688	1.6904e-07	1.48983e-06
24_hours	DNR	124045	SPATA33	1.17644	1.42635	1.69395e-07	1.49201e-06
24_hours	DNR	7473	WNT3	-1.64564	2.62604	1.69498e-07	1.49201e-06
24_hours	DNR	440416	CCDC144NL-AS1	-1.30101	3.09277	1.7002e-07	1.49567e-06
24_hours	DNR	440145	MZT1	1.59391	3.61745	1.70967e-07	1.50306e-06
24_hours	DNR	51692	CPSF3	-0.592921	5.92642	1.71286e-07	1.50492e-06
24_hours	DNR	29890	RBM15B	-0.693351	6.4424	1.72138e-07	1.51147e-06
24_hours	DNR	113802	HENMT1	-1.65548	1.38051	1.73664e-07	1.52391e-06
24_hours	DNR	3742	KCNA6	2.24598	1.95001	1.73809e-07	1.52424e-06
24_hours	DNR	84206	MEX3B	-1.28125	4.41457	1.75944e-07	1.542e-06
24_hours	DNR	1969	EPHA2	-1.6695	8.29856	1.76622e-07	1.54659e-06
24_hours	DNR	4891	SLC11A2	0.884978	5.12796	1.76688e-07	1.54659e-06
24_hours	DNR	55835	CENPJ	1.40187	2.47045	1.78622e-07	1.56256e-06
24_hours	DNR	54664	TMEM106B	1.17044	6.61372	1.80072e-07	1.57426e-06
24_hours	DNR	26610	ELP4	1.17989	3.08618	1.80478e-07	1.57634e-06
24_hours	DNR	283130	SLC25A45	-1.91934	3.36029	1.80534e-07	1.57634e-06
24_hours	DNR	387521	PEDS1	0.905841	4.48726	1.81807e-07	1.58647e-06
24_hours	DNR	8744	TNFSF9	-3.43259	1.02626	1.82045e-07	1.58756e-06
24_hours	DNR	4174	MCM5	2.21193	4.5793	1.82401e-07	1.58969e-06
24_hours	DNR	729375	FAM86HP	-1.57343	0.495849	1.84187e-07	1.60353e-06
24_hours	DNR	332	BIRC5	2.4403	3.80874	1.84217e-07	1.60353e-06
24_hours	DNR	9674	KIAA0040	-2.1218	3.98852	1.84772e-07	1.60737e-06
24_hours	DNR	65981	CAPRIN2	-0.725704	5.21291	1.85306e-07	1.61101e-06
24_hours	DNR	90407	TMEM41A	-1.23268	5.78253	1.85873e-07	1.61495e-06
24_hours	DNR	10497	UNC13B	-1.05573	6.36386	1.86962e-07	1.62341e-06
24_hours	DNR	105371414	LOC105371414	-1.35853	3.77391	1.91845e-07	1.66479e-06
24_hours	DNR	84552	PARD6G	-1.5441	4.28645	1.92524e-07	1.66965e-06
24_hours	DNR	79731	NARS2	0.997501	4.26456	1.94621e-07	1.6868e-06
24_hours	DNR	51274	KLF3	-1.05416	4.83246	1.95526e-07	1.69327e-06
24_hours	DNR	9488	PIGB	1.44199	2.43917	1.95609e-07	1.69327e-06
24_hours	DNR	84824	FCRLA	-2.95167	0.574681	1.98911e-07	1.7208e-06
24_hours	DNR	3017	H2BC5	-1.47863	3.88394	2.00376e-07	1.73241e-06
24_hours	DNR	388796	SNHG17	1.11268	2.61312	2.00977e-07	1.73654e-06
24_hours	DNR	8831	SYNGAP1	0.931542	4.68134	2.01796e-07	1.74255e-06
24_hours	DNR	4043	LRPAP1	-1.03002	9.62062	2.02259e-07	1.74548e-06
24_hours	DNR	55644	OSGEP	0.715698	3.81846	2.02721e-07	1.74839e-06
24_hours	DNR	119032	BORCS7	-1.01695	3.84887	2.03193e-07	1.75139e-06
24_hours	DNR	571	BACH1	-0.83524	5.93073	2.03676e-07	1.75448e-06
24_hours	DNR	7375	USP4	0.764411	5.20666	2.04842e-07	1.76344e-06
24_hours	DNR	2040	STOM	-1.14537	5.78836	2.07613e-07	1.78621e-06
24_hours	DNR	26353	HSPB8	-1.0745	8.47585	2.08264e-07	1.79071e-06
24_hours	DNR	9550	ATP6V1G1	-0.728167	7.15837	2.08692e-07	1.7933e-06
24_hours	DNR	653190	ABCC6P1	2.4247	0.251735	2.09075e-07	1.7955e-06
24_hours	DNR	23376	UFL1	0.838564	5.75159	2.09287e-07	1.79622e-06
24_hours	DNR	432	ASGR1	2.23169	0.562011	2.10855e-07	1.80857e-06
24_hours	DNR	10360	NPM3	1.65507	3.44037	2.1164e-07	1.8142e-06
24_hours	DNR	782	CACNB1	1.89374	3.46865	2.1307e-07	1.82525e-06
24_hours	DNR	6867	TACC1	-0.880696	6.13637	2.13187e-07	1.82525e-06
24_hours	DNR	65265	C8orf33	-0.480421	6.07068	2.13943e-07	1.83061e-06
24_hours	DNR	9553	MRPL33	-0.835728	5.64935	2.15727e-07	1.84401e-06
24_hours	DNR	130535	KCTD18	0.914748	3.14772	2.15772e-07	1.84401e-06
24_hours	DNR	55972	SLC25A40	1.84984	3.6792	2.17638e-07	1.85883e-06
24_hours	DNR	90580	TIMM29	-0.652772	4.24922	2.18707e-07	1.86683e-06
24_hours	DNR	9665	MARF1	-0.710936	5.23489	2.20266e-07	1.879e-06
24_hours	DNR	126823	KLHDC9	1.67383	2.14838	2.23396e-07	1.90455e-06
24_hours	DNR	4909	NTF4	1.52412	2.84848	2.24872e-07	1.91597e-06
24_hours	DNR	10129	FRY	1.9747	5.31176	2.28348e-07	1.94441e-06
24_hours	DNR	7866	IFRD2	0.659751	4.78557	2.31204e-07	1.96754e-06
24_hours	DNR	5688	PSMA7	1.05375	7.22215	2.34202e-07	1.99185e-06
24_hours	DNR	100505678	STARD4-AS1	2.93413	2.60848	2.37378e-07	2.01764e-06
24_hours	DNR	1026	CDKN1A	-1.56698	10.8157	2.38325e-07	2.02447e-06
24_hours	DNR	9742	IFT140	0.84279	4.38995	2.4047e-07	2.04146e-06
24_hours	DNR	1431	CS	0.947724	8.10496	2.42156e-07	2.05453e-06
24_hours	DNR	2177	FANCD2	2.08935	2.32953	2.42516e-07	2.05635e-06
24_hours	DNR	27315	PGAP2	1.33509	3.62627	2.43749e-07	2.06556e-06
24_hours	DNR	6523	SLC5A1	3.0637	6.14817	2.44192e-07	2.06807e-06
24_hours	DNR	10904	BLCAP	-1.00665	7.2142	2.44362e-07	2.06827e-06
24_hours	DNR	54892	NCAPG2	1.88298	3.27751	2.46526e-07	2.08533e-06
24_hours	DNR	101927027	CHROMR	0.940673	2.02364	2.47614e-07	2.09328e-06
24_hours	DNR	29988	SLC2A8	-0.867405	5.23142	2.4966e-07	2.1093e-06
24_hours	DNR	112840	WDR89	1.00061	3.11287	2.49851e-07	2.10965e-06
24_hours	DNR	5586	PKN2	1.12085	6.61177	2.50763e-07	2.11608e-06
24_hours	DNR	9910	RABGAP1L	1.6312	4.74104	2.51289e-07	2.11925e-06
24_hours	DNR	100128398	LOC100128398	-1.2483	1.49133	2.52123e-07	2.12501e-06
24_hours	DNR	4254	KITLG	-1.47025	6.61157	2.61173e-07	2.19997e-06
24_hours	DNR	136	ADORA2B	-1.55695	2.30656	2.61399e-07	2.20057e-06
24_hours	DNR	9100	USP10	0.506305	5.9923	2.61726e-07	2.202e-06
24_hours	DNR	6596	HLTF	1.21343	6.91245	2.63575e-07	2.21623e-06
24_hours	DNR	57595	PDZD4	-1.93715	2.53616	2.65412e-07	2.23035e-06
24_hours	DNR	386617	KCTD8	-1.78125	0.650715	2.66458e-07	2.2378e-06
24_hours	DNR	7109	TRAPPC10	-0.811337	5.12853	2.66793e-07	2.23928e-06
24_hours	DNR	10007	GNPDA1	-1.03979	5.03164	2.68067e-07	2.24864e-06
24_hours	DNR	135932	TMEM139	1.73209	1.57571	2.70403e-07	2.26688e-06
24_hours	DNR	79017	GGCT	1.21337	4.33509	2.72767e-07	2.28495e-06
24_hours	DNR	114821	ZBED9	1.15774	2.43368	2.72883e-07	2.28495e-06
24_hours	DNR	50937	CDON	1.30595	3.2135	2.73464e-07	2.28845e-06
24_hours	DNR	11057	ABHD2	0.992099	6.65205	2.7398e-07	2.29141e-06
24_hours	DNR	4052	LTBP1	1.08696	9.85609	2.7436e-07	2.29323e-06
24_hours	DNR	79642	ARSJ	2.00137	4.09799	2.75315e-07	2.29882e-06
24_hours	DNR	125488	TTC39C	-1.69654	2.42732	2.75355e-07	2.29882e-06
24_hours	DNR	83957	FRMD8P1	-2.1948	0.322165	2.75677e-07	2.30013e-06
24_hours	DNR	9482	STX8	1.1555	4.05262	2.76321e-07	2.30415e-06
24_hours	DNR	55715	DOK4	0.824935	6.68789	2.78568e-07	2.32084e-06
24_hours	DNR	84894	LINGO1	-2.46286	2.77876	2.78653e-07	2.32084e-06
24_hours	DNR	105369669	LOC105369669	-2.58693	-0.09395	2.80574e-07	2.33546e-06
24_hours	DNR	11132	CAPN10	-0.886712	4.73711	2.81384e-07	2.34082e-06
24_hours	DNR	2954	GSTZ1	-0.88227	4.37341	2.82301e-07	2.34706e-06
24_hours	DNR	5612	THAP12	0.813295	4.63418	2.83367e-07	2.35454e-06
24_hours	DNR	5213	PFKM	1.4444	7.81108	2.85704e-07	2.37188e-06
24_hours	DNR	79801	SHCBP1	2.03725	3.30349	2.85791e-07	2.37188e-06
24_hours	DNR	598	BCL2L1	-1.29901	7.55419	2.88003e-07	2.38883e-06
24_hours	DNR	55521	TRIM36	-1.65907	2.526	2.88634e-07	2.39266e-06
24_hours	DNR	55869	HDAC8	0.965359	3.63987	2.89425e-07	2.3978e-06
24_hours	DNR	6457	SH3GL3	1.83391	5.17651	2.89811e-07	2.39958e-06
24_hours	DNR	269	AMHR2	2.23589	2.42556	2.90819e-07	2.40652e-06
24_hours	DNR	5064	PALM	0.81173	5.64952	2.91465e-07	2.4098e-06
24_hours	DNR	339416	ANKRD45	-2.91153	2.07042	2.91635e-07	2.4098e-06
24_hours	DNR	6556	SLC11A1	-2.14336	0.000351256	2.91728e-07	2.4098e-06
24_hours	DNR	2618	GART	0.721239	5.79029	2.95558e-07	2.44e-06
24_hours	DNR	147808	ZNF784	2.15061	3.10314	2.97256e-07	2.45258e-06
24_hours	DNR	1958	EGR1	-2.59331	5.07896	2.99335e-07	2.46829e-06
24_hours	DNR	60496	AASDHPPT	0.61528	6.39735	3.03398e-07	2.50033e-06
24_hours	DNR	84640	USP38	-0.617014	5.8131	3.04643e-07	2.50912e-06
24_hours	DNR	147339	C18orf25	-0.654748	5.4531	3.05037e-07	2.51008e-06
24_hours	DNR	84895	MIGA2	1.22642	6.13814	3.05117e-07	2.51008e-06
24_hours	DNR	84440	RAB11FIP4	-2.34131	2.02079	3.08468e-07	2.53618e-06
24_hours	DNR	92126	DSEL	-2.175	4.96203	3.09041e-07	2.5394e-06
24_hours	DNR	119559	SFXN4	1.48123	5.26218	3.09757e-07	2.54255e-06
24_hours	DNR	54780	NSMCE4A	1.29768	3.88547	3.09785e-07	2.54255e-06
24_hours	DNR	57446	NDRG3	1.11337	5.49258	3.11571e-07	2.55571e-06
24_hours	DNR	4487	MSX1	-1.4105	3.52508	3.18405e-07	2.61026e-06
24_hours	DNR	22858	CILK1	0.814741	4.65702	3.18796e-07	2.6113e-06
24_hours	DNR	112483	SAT2	1.09985	5.12651	3.18903e-07	2.6113e-06
24_hours	DNR	91875	TTC5	1.77628	2.68121	3.19576e-07	2.61529e-06
24_hours	DNR	79970	ZNF767P	-1.79459	2.92497	3.2153e-07	2.62975e-06
24_hours	DNR	11142	PKIG	1.6704	6.20787	3.26848e-07	2.67169e-06
24_hours	DNR	79621	RNASEH2B	1.51856	3.45137	3.28522e-07	2.68382e-06
24_hours	DNR	5828	PEX2	1.00289	4.59434	3.28763e-07	2.68423e-06
24_hours	DNR	144811	LACC1	-2.40653	6.05985	3.30418e-07	2.69618e-06
24_hours	DNR	84790	TUBA1C	1.32767	7.48603	3.31264e-07	2.70152e-06
24_hours	DNR	253959	RALGAPA1	0.706382	4.35988	3.33197e-07	2.71476e-06
24_hours	DNR	148398	SAMD11	-2.73808	0.820219	3.33274e-07	2.71476e-06
24_hours	DNR	4170	MCL1	-0.880126	7.98148	3.33701e-07	2.71667e-06
24_hours	DNR	100137047	JMJD7	-1.20962	2.13861	3.34054e-07	2.71798e-06
24_hours	DNR	64218	SEMA4A	-1.91134	0.435292	3.35534e-07	2.72844e-06
24_hours	DNR	117247	SLC16A10	-2.2815	2.25805	3.41131e-07	2.77081e-06
24_hours	DNR	56675	NRIP3	-3.09025	2.88834	3.41137e-07	2.77081e-06
24_hours	DNR	83480	PUS3	1.12106	3.41871	3.41663e-07	2.77347e-06
24_hours	DNR	51506	UFC1	0.715941	5.65667	3.45479e-07	2.80284e-06
24_hours	DNR	22929	SEPHS1	0.638914	5.37154	3.46797e-07	2.81191e-06
24_hours	DNR	29984	RHOD	-1.44203	6.25968	3.5109e-07	2.84508e-06
24_hours	DNR	91351	DDX60L	-1.60822	3.83523	3.51666e-07	2.84811e-06
24_hours	DNR	5298	PI4KB	-0.603362	5.93186	3.53558e-07	2.86179e-06
24_hours	DNR	255512	TOLLIP-DT	-1.90678	-0.0448963	3.53998e-07	2.8637e-06
24_hours	DNR	59307	SIGIRR	2.32342	2.88066	3.6092e-07	2.91803e-06
24_hours	DNR	54475	NLE1	1.38989	3.42169	3.61236e-07	2.9189e-06
24_hours	DNR	54795	TRPM4	1.44159	5.30364	3.63151e-07	2.93269e-06
24_hours	DNR	10283	CWC27	0.797183	5.14479	3.63852e-07	2.93667e-06
24_hours	DNR	54505	DHX29	0.563786	5.81617	3.75914e-07	3.03228e-06
24_hours	DNR	169834	ZNF883	2.69582	0.340874	3.76243e-07	3.0332e-06
24_hours	DNR	79644	SRD5A3	1.31697	4.25998	3.76922e-07	3.03694e-06
24_hours	DNR	57646	USP28	1.08059	6.51077	3.78259e-07	3.04597e-06
24_hours	DNR	478	ATP1A3	2.2721	7.38008	3.79815e-07	3.05675e-06
24_hours	DNR	338692	ANKRD13D	-0.894925	4.51311	3.85306e-07	3.09828e-06
24_hours	DNR	541471	MIR4435-2HG	-1.9727	4.32159	3.85415e-07	3.09828e-06
24_hours	DNR	51514	DTL	2.28724	2.7498	3.86938e-07	3.10875e-06
24_hours	DNR	83990	BRIP1	2.35328	1.78138	3.8801e-07	3.11559e-06
24_hours	DNR	7528	YY1	-0.611518	6.64961	3.89225e-07	3.12356e-06
24_hours	DNR	51176	LEF1	-1.59299	2.3969	3.89593e-07	3.12432e-06
24_hours	DNR	83605	CCM2	-0.928515	5.75629	3.89763e-07	3.12432e-06
24_hours	DNR	84108	PCGF6	0.923868	3.455	3.97761e-07	3.18661e-06
24_hours	DNR	100505881	MAGI2-AS3	0.744233	5.20075	4.01982e-07	3.2186e-06
24_hours	DNR	9317	PTER	-1.47979	3.49486	4.02967e-07	3.22297e-06
24_hours	DNR	5902	RANBP1	1.26572	5.17526	4.02986e-07	3.22297e-06
24_hours	DNR	54903	MKS1	1.72757	2.69176	4.06594e-07	3.24998e-06
24_hours	DNR	79774	GRTP1	-2.12596	1.7041	4.08137e-07	3.26046e-06
24_hours	DNR	9382	COG1	-0.826842	5.62412	4.11811e-07	3.28795e-06
24_hours	DNR	113829	SLC35A4	0.830529	5.97282	4.12477e-07	3.29024e-06
24_hours	DNR	5499	PPP1CA	-0.588293	6.62929	4.12565e-07	3.29024e-06
24_hours	DNR	55165	CEP55	2.64036	2.73712	4.14242e-07	3.30175e-06
24_hours	DNR	170691	ADAMTS17	-3.50618	2.86807	4.17719e-07	3.32757e-06
24_hours	DNR	4215	MAP3K3	-0.929649	5.37471	4.20136e-07	3.34494e-06
24_hours	DNR	55667	DENND4C	-1.11714	5.6178	4.21199e-07	3.35151e-06
24_hours	DNR	57161	PELI2	-2.38315	0.638212	4.23768e-07	3.37004e-06
24_hours	DNR	80820	EEPD1	-1.32083	3.23744	4.24408e-07	3.37278e-06
24_hours	DNR	100506190	LINC00963	-1.33077	3.95117	4.24591e-07	3.37278e-06
24_hours	DNR	1040	CDS1	-1.09865	4.20432	4.25569e-07	3.37864e-06
24_hours	DNR	22870	PPP6R1	-0.51114	7.46856	4.28575e-07	3.40059e-06
24_hours	DNR	30851	TAX1BP3	-1.23148	3.17069	4.29373e-07	3.40501e-06
24_hours	DNR	64410	KLHL25	-1.1057	4.18993	4.30095e-07	3.4079e-06
24_hours	DNR	3416	IDE	0.607994	6.23332	4.30222e-07	3.4079e-06
24_hours	DNR	4846	NOS3	1.72609	0.992038	4.38144e-07	3.46871e-06
24_hours	DNR	93611	FBXO44	-1.17449	5.31355	4.39765e-07	3.47958e-06
24_hours	DNR	9652	TTC37	0.552555	6.7478	4.4606e-07	3.5274e-06
24_hours	DNR	121536	AEBP2	-0.707581	4.36134	4.46417e-07	3.52825e-06
24_hours	DNR	57018	CCNL1	-1.2471	6.33943	4.4705e-07	3.53126e-06
24_hours	DNR	84464	SLX4	1.7214	3.32375	4.47362e-07	3.53175e-06
24_hours	DNR	111	ADCY5	1.34311	8.1281	4.47641e-07	3.53197e-06
24_hours	DNR	54850	FBXL12	-0.660121	4.77263	4.49069e-07	3.54126e-06
24_hours	DNR	79019	CENPM	2.21411	2.01577	4.54801e-07	3.58445e-06
24_hours	DNR	29767	TMOD2	1.69603	3.85104	4.56343e-07	3.5946e-06
24_hours	DNR	643236	TMEM72	3.09155	0.31924	4.5705e-07	3.59815e-06
24_hours	DNR	9837	GINS1	1.40593	2.61811	4.57427e-07	3.59911e-06
24_hours	DNR	113177	IZUMO4	-1.34463	-0.0155642	4.60614e-07	3.62216e-06
24_hours	DNR	8525	DGKZ	-0.775005	5.18324	4.66705e-07	3.66801e-06
24_hours	DNR	64105	CENPK	2.24806	1.70045	4.67739e-07	3.67409e-06
24_hours	DNR	8227	AKAP17A	-0.938708	5.65833	4.74571e-07	3.72567e-06
24_hours	DNR	54922	RASIP1	-1.28072	1.06163	4.75464e-07	3.7306e-06
24_hours	DNR	340481	ZDHHC21	1.20628	5.25081	4.81309e-07	3.77436e-06
24_hours	DNR	51422	PRKAG2	1.02039	6.97616	4.85173e-07	3.80254e-06
24_hours	DNR	79583	TMEM231	1.39323	3.4567	4.88578e-07	3.8271e-06
24_hours	DNR	2308	FOXO1	-1.13941	5.57693	4.89027e-07	3.82849e-06
24_hours	DNR	7004	TEAD4	-0.78956	5.03002	4.92902e-07	3.85669e-06
24_hours	DNR	51313	GASK1B	-1.3303	7.63652	4.94018e-07	3.86327e-06
24_hours	DNR	64582	GPR135	-1.20934	3.03307	4.9568e-07	3.87224e-06
24_hours	DNR	57621	ZBTB2	-0.894586	3.97271	4.95715e-07	3.87224e-06
24_hours	DNR	9874	TLK1	0.657381	5.46813	4.96029e-07	3.87254e-06
24_hours	DNR	8559	PRPF18	-0.678129	4.12003	5.01121e-07	3.91013e-06
24_hours	DNR	3161	HMMR	2.07087	3.41763	5.03046e-07	3.92298e-06
24_hours	DNR	56895	AGPAT4	1.14102	4.87941	5.03676e-07	3.92572e-06
24_hours	DNR	7705	ZNF146	0.641836	5.91721	5.04724e-07	3.93171e-06
24_hours	DNR	148327	CREB3L4	1.40554	2.29788	5.05543e-07	3.93592e-06
24_hours	DNR	4000	LMNA	-0.992866	9.29149	5.06033e-07	3.93756e-06
24_hours	DNR	5532	PPP3CB	-0.653711	5.99501	5.07341e-07	3.94555e-06
24_hours	DNR	92070	CTBP1-DT	-1.21815	3.74166	5.10269e-07	3.96613e-06
24_hours	DNR	26505	CNNM3	-0.997146	5.337	5.11478e-07	3.97333e-06
24_hours	DNR	678	ZFP36L2	-1.38768	5.71149	5.12102e-07	3.97489e-06
24_hours	DNR	10519	CIB1	-0.803046	5.70434	5.12242e-07	3.97489e-06
24_hours	DNR	23636	NUP62	0.57845	5.44087	5.17528e-07	4.01369e-06
24_hours	DNR	4340	MOG	2.2974	0.115277	5.22865e-07	4.05285e-06
24_hours	DNR	339500	ZNF678	1.27629	2.20942	5.24923e-07	4.06656e-06
24_hours	DNR	90381	TICRR	1.91245	0.83502	5.28143e-07	4.08926e-06
24_hours	DNR	442721	LMOD2	4.15276	6.80433	5.31363e-07	4.11193e-06
24_hours	DNR	57520	HECW2	1.73805	5.6197	5.33311e-07	4.12474e-06
24_hours	DNR	1633	DCK	0.987924	3.92265	5.343e-07	4.13012e-06
24_hours	DNR	8470	SORBS2	1.1615	9.65406	5.39696e-07	4.16954e-06
24_hours	DNR	5376	PMP22	1.72384	5.98897	5.4393e-07	4.19995e-06
24_hours	DNR	728233	PI4KAP1	-0.871898	4.13892	5.44753e-07	4.204e-06
24_hours	DNR	84256	FLYWCH1	-0.979283	5.98507	5.53607e-07	4.26999e-06
24_hours	DNR	54914	FOCAD	0.747737	6.0151	5.5448e-07	4.27438e-06
24_hours	DNR	64208	POPDC3	1.97697	5.74234	5.5679e-07	4.28984e-06
24_hours	DNR	1060	CENPC	0.935861	3.19188	5.62147e-07	4.32874e-06
24_hours	DNR	6428	SRSF3	1.51621	6.89491	5.66068e-07	4.35656e-06
24_hours	DNR	9425	CDYL	-0.698824	5.17865	5.66503e-07	4.35752e-06
24_hours	DNR	8651	SOCS1	-1.97292	0.752437	5.68693e-07	4.37199e-06
24_hours	DNR	84864	RIOX2	0.824962	3.53292	5.70043e-07	4.37873e-06
24_hours	DNR	7153	TOP2A	2.29274	5.35482	5.70192e-07	4.37873e-06
24_hours	DNR	9050	PSTPIP2	-1.94626	3.52698	5.71801e-07	4.38869e-06
24_hours	DNR	5318	PKP2	0.894811	8.71753	5.74569e-07	4.40754e-06
24_hours	DNR	8846	ALKBH1	-0.523508	3.78903	5.79462e-07	4.44265e-06
24_hours	DNR	55028	C17orf80	-1.81439	5.48495	5.79962e-07	4.44406e-06
24_hours	DNR	2157	F8	-1.7902	1.71573	5.83655e-07	4.46993e-06
24_hours	DNR	4033	IRAG2	-4.69414	-0.10232	5.84247e-07	4.47203e-06
24_hours	DNR	5046	PCSK6	-2.30739	2.13366	5.84624e-07	4.47248e-06
24_hours	DNR	9567	GTPBP1	-1.07731	6.28984	5.8708e-07	4.48883e-06
24_hours	DNR	10527	IPO7	-0.807978	8.07108	5.90337e-07	4.51129e-06
24_hours	DNR	51304	ZDHHC3	0.525884	5.87661	5.91094e-07	4.51463e-06
24_hours	DNR	4034	LRCH4	0.57711	5.51686	5.92513e-07	4.52301e-06
24_hours	DNR	79071	ELOVL6	1.50022	5.01207	6.02315e-07	4.59534e-06
24_hours	DNR	8310	ACOX3	1.43273	4.6533	6.07134e-07	4.6296e-06
24_hours	DNR	64857	PLEKHG2	1.12037	5.58727	6.10042e-07	4.64926e-06
24_hours	DNR	33	ACADL	-1.82411	1.87884	6.10384e-07	4.64935e-06
24_hours	DNR	124935	SLC43A2	-2.77064	5.85287	6.11091e-07	4.64998e-06
24_hours	DNR	23461	ABCA5	-1.35472	3.91878	6.11126e-07	4.64998e-06
24_hours	DNR	9219	MTA2	-1.18714	6.36923	6.15096e-07	4.67765e-06
24_hours	DNR	50940	PDE11A	-1.67501	0.547762	6.17841e-07	4.69599e-06
24_hours	DNR	79618	HMBOX1	1.04077	5.05056	6.18879e-07	4.70135e-06
24_hours	DNR	114788	CSMD3	-4.41683	-0.089052	6.23001e-07	4.73011e-06
24_hours	DNR	5166	PDK4	-2.36975	2.80011	6.23566e-07	4.73184e-06
24_hours	DNR	4338	MOCS2	0.821572	5.92372	6.26679e-07	4.7525e-06
24_hours	DNR	84319	CMSS1	0.980485	3.95282	6.27233e-07	4.7525e-06
24_hours	DNR	6827	SUPT4H1	-0.565879	5.65978	6.27928e-07	4.7525e-06
24_hours	DNR	64784	CRTC3	0.952733	5.08815	6.27964e-07	4.7525e-06
24_hours	DNR	8660	IRS2	-1.39372	5.93914	6.27976e-07	4.7525e-06
24_hours	DNR	5516	PPP2CB	-0.755373	7.05225	6.3043e-07	4.76688e-06
24_hours	DNR	4176	MCM7	1.5109	5.85724	6.30553e-07	4.76688e-06
24_hours	DNR	151648	SGO1	1.8595	0.539087	6.35383e-07	4.80082e-06
24_hours	DNR	7481	WNT11	1.70113	4.44348	6.39562e-07	4.82981e-06
24_hours	DNR	55607	PPP1R9A	1.22516	4.14816	6.40943e-07	4.83764e-06
24_hours	DNR	55750	AGK	0.86083	4.98007	6.42689e-07	4.84823e-06
24_hours	DNR	64081	PBLD	-0.936598	3.64914	6.45554e-07	4.86723e-06
24_hours	DNR	10131	TRAP1	0.677957	7.147	6.46888e-07	4.87468e-06
24_hours	DNR	124222	PAQR4	1.54224	3.28125	6.51805e-07	4.9091e-06
24_hours	DNR	1238	ACKR2	-1.97672	0.00851926	6.58156e-07	4.95429e-06
24_hours	DNR	26277	TINF2	-0.524355	4.9464	6.61993e-07	4.9805e-06
24_hours	DNR	100131017	ZNF316	-0.92638	5.8418	6.73595e-07	5.06509e-06
24_hours	DNR	80206	FHOD3	1.31998	9.06737	6.74456e-07	5.06817e-06
24_hours	DNR	130872	AHSA2P	-1.31778	4.10249	6.74725e-07	5.06817e-06
24_hours	DNR	25998	IBTK	0.784749	6.17459	6.80624e-07	5.10976e-06
24_hours	DNR	2118	ETV4	-1.88723	3.96138	6.81435e-07	5.11312e-06
24_hours	DNR	4799	NFX1	-0.827541	5.85466	6.81993e-07	5.11458e-06
24_hours	DNR	57162	PELI1	-1.29675	3.28456	6.87018e-07	5.14952e-06
24_hours	DNR	284992	CCDC150	1.46696	0.551765	6.95407e-07	5.2088e-06
24_hours	DNR	22900	CARD8	0.790198	4.09058	6.95953e-07	5.2088e-06
24_hours	DNR	10535	RNASEH2A	1.36283	3.54069	6.96035e-07	5.2088e-06
24_hours	DNR	79973	ZNF442	-1.80381	0.767687	6.96795e-07	5.21172e-06
24_hours	DNR	102724428	LOC102724428	-1.17033	4.84532	7.00825e-07	5.23907e-06
24_hours	DNR	7251	TSG101	-0.430711	6.47084	7.05697e-07	5.2727e-06
24_hours	DNR	63875	MRPL17	0.975063	5.5385	7.08254e-07	5.289e-06
24_hours	DNR	466	ATF1	-0.923855	4.53082	7.13549e-07	5.32572e-06
24_hours	DNR	5899	RALB	-0.921379	5.92343	7.15401e-07	5.33671e-06
24_hours	DNR	143888	POGLUT3	1.69474	4.37367	7.19892e-07	5.36737e-06
24_hours	DNR	81857	MED25	0.631772	5.57043	7.21511e-07	5.37659e-06
24_hours	DNR	8334	H2AC6	-1.32543	4.353	7.25698e-07	5.40494e-06
24_hours	DNR	4833	NME4	1.39912	6.35473	7.27949e-07	5.41883e-06
24_hours	DNR	81552	VOPP1	-1.16835	5.647	7.34727e-07	5.4664e-06
24_hours	DNR	51524	TMEM138	0.74547	3.25775	7.35802e-07	5.4715e-06
24_hours	DNR	23394	ADNP	0.631723	6.64257	7.37565e-07	5.48172e-06
24_hours	DNR	145957	NRG4	-1.79772	-0.11585	7.38086e-07	5.4827e-06
24_hours	DNR	149175	MANEAL	1.31039	2.68092	7.39867e-07	5.49303e-06
24_hours	DNR	9108	MTMR7	-1.44765	1.75378	7.40271e-07	5.49314e-06
24_hours	DNR	284390	ZNF763	-1.40924	1.84684	7.43357e-07	5.51313e-06
24_hours	DNR	790	CAD	1.02839	5.29327	7.47106e-07	5.53803e-06
24_hours	DNR	9139	CBFA2T2	-0.695603	4.52589	7.48238e-07	5.5407e-06
24_hours	DNR	26118	WSB1	-1.18441	6.72779	7.48272e-07	5.5407e-06
24_hours	DNR	55973	BCAP29	1.50302	6.57026	7.48647e-07	5.5407e-06
24_hours	DNR	100874014	NAV2-AS2	-2.78132	1.29616	7.49415e-07	5.54347e-06
24_hours	DNR	7403	KDM6A	1.05425	6.56409	7.52779e-07	5.56543e-06
24_hours	DNR	5796	PTPRK	0.829064	6.45802	7.55e-07	5.57892e-06
24_hours	DNR	6182	MRPL12	1.46022	6.49118	7.60823e-07	5.619e-06
24_hours	DNR	5934	RBL2	-1.04752	5.5702	7.64042e-07	5.63981e-06
24_hours	DNR	7088	TLE1	-2.00097	3.94119	7.71265e-07	5.69015e-06
24_hours	DNR	10274	STAG1	0.876111	5.49964	7.7331e-07	5.70225e-06
24_hours	DNR	10725	NFAT5	-0.928428	5.60013	7.74027e-07	5.70294e-06
24_hours	DNR	22845	DOLK	-0.979918	5.79359	7.74213e-07	5.70294e-06
24_hours	DNR	5478	PPIA	-0.838994	8.6868	7.75388e-07	5.70861e-06
24_hours	DNR	8315	BRAP	-0.751061	4.78861	7.79064e-07	5.73268e-06
24_hours	DNR	374378	GALNT18	1.52637	4.30889	7.81264e-07	5.74586e-06
24_hours	DNR	64968	MRPS6	-1.43042	6.62854	7.83229e-07	5.75731e-06
24_hours	DNR	51538	ZCCHC17	-0.685077	5.11318	7.84451e-07	5.76328e-06
24_hours	DNR	153562	MARVELD2	-2.4342	1.48236	7.8494e-07	5.76387e-06
24_hours	DNR	23594	ORC6	1.86489	3.198	7.96335e-07	5.84449e-06
24_hours	DNR	4048	LTA4H	-0.61627	6.38707	8.01809e-07	5.8816e-06
24_hours	DNR	3976	LIF	-3.02443	4.63187	8.04237e-07	5.89634e-06
24_hours	DNR	29128	UHRF1	2.576	1.9804	8.07282e-07	5.91559e-06
24_hours	DNR	81873	ARPC5L	-0.695501	5.61782	8.08103e-07	5.91852e-06
24_hours	DNR	120103	SLC36A4	0.880159	4.40381	8.10963e-07	5.93638e-06
24_hours	DNR	56122	PCDHB14	0.876126	3.8758	8.12365e-07	5.94356e-06
24_hours	DNR	488	ATP2A2	1.32074	11.5162	8.1587e-07	5.9661e-06
24_hours	DNR	80333	KCNIP4	1.32714	1.82208	8.2482e-07	6.02842e-06
24_hours	DNR	59084	ENPP5	2.1641	1.8009	8.26106e-07	6.03468e-06
24_hours	DNR	101927824	PFKP-DT	-1.49668	0.175564	8.29362e-07	6.05533e-06
24_hours	DNR	157753	TMEM74	2.92802	0.725667	8.30194e-07	6.05827e-06
24_hours	DNR	57597	BAHCC1	1.00439	4.1043	8.32225e-07	6.06732e-06
24_hours	DNR	259282	BOD1L1	-0.758274	6.59048	8.32297e-07	6.06732e-06
24_hours	DNR	102723897	WASH9P	-0.629008	3.9821	8.34989e-07	6.0838e-06
24_hours	DNR	84518	CNFN	-1.7192	0.146578	8.36823e-07	6.09202e-06
24_hours	DNR	4066	LYL1	2.30099	0.671487	8.36982e-07	6.09202e-06
24_hours	DNR	144717	PHETA1	-1.2433	5.2091	8.38461e-07	6.09963e-06
24_hours	DNR	23528	ZNF281	-0.781674	5.84536	8.45321e-07	6.14636e-06
24_hours	DNR	7525	YES1	-1.22631	5.44734	8.4949e-07	6.17071e-06
24_hours	DNR	283551	LINC01588	-1.694	0.0225081	8.49546e-07	6.17071e-06
24_hours	DNR	50628	GEMIN4	0.888764	4.14715	8.6053e-07	6.24727e-06
24_hours	DNR	147965	FAM98C	-1.23095	3.22485	8.64874e-07	6.27557e-06
24_hours	DNR	10420	TESK2	-1.47016	0.319357	8.68417e-07	6.29803e-06
24_hours	DNR	8382	NME5	1.53855	1.77932	8.69533e-07	6.30288e-06
24_hours	DNR	100125288	ZGLP1	-1.85921	1.06055	8.7506e-07	6.33968e-06
24_hours	DNR	26524	LATS2	-0.803168	6.20073	8.75604e-07	6.34036e-06
24_hours	DNR	203111	ERICH5	1.86658	1.63897	8.77307e-07	6.34943e-06
24_hours	DNR	10395	DLC1	1.17662	6.66925	8.79203e-07	6.35989e-06
24_hours	DNR	10174	SORBS3	1.0668	5.642	8.80403e-07	6.36529e-06
24_hours	DNR	55112	DYNC2I1	1.18782	4.64398	8.89293e-07	6.42627e-06
24_hours	DNR	84134	TOMM40L	1.29204	4.30888	8.95299e-07	6.46636e-06
24_hours	DNR	56915	EXOSC5	1.21176	3.66283	8.96364e-07	6.47073e-06
24_hours	DNR	80207	OPA3	0.930879	5.1454	9.00234e-07	6.49533e-06
24_hours	DNR	80021	TMEM62	1.08848	4.37884	9.02116e-07	6.50558e-06
24_hours	DNR	192111	PGAM5	0.897527	5.00035	9.04732e-07	6.52111e-06
24_hours	DNR	10615	SPAG5	1.73825	3.67498	9.07965e-07	6.54106e-06
24_hours	DNR	66004	LYNX1	-1.81973	5.88884	9.08477e-07	6.54141e-06
24_hours	DNR	23219	FBXO28	-0.581705	5.28856	9.12377e-07	6.56613e-06
24_hours	DNR	3726	JUNB	-1.22885	6.04715	9.20472e-07	6.62101e-06
24_hours	DNR	92922	CCDC102A	1.02196	4.2633	9.30466e-07	6.68948e-06
24_hours	DNR	5709	PSMD3	0.533161	7.1374	9.30961e-07	6.68962e-06
24_hours	DNR	100507410	C1QTNF1-AS1	-3.11658	1.38255	9.3426e-07	6.7099e-06
24_hours	DNR	23357	ANGEL1	0.839261	4.63538	9.39927e-07	6.74716e-06
24_hours	DNR	80757	TMEM121	3.05826	0.405377	9.61278e-07	6.89691e-06
24_hours	DNR	85315	PAQR8	2.07666	3.69263	9.6239e-07	6.90138e-06
24_hours	DNR	3682	ITGAE	1.20746	3.42338	9.63374e-07	6.90492e-06
24_hours	DNR	221830	POLR1F	1.08669	4.5395	9.70388e-07	6.94713e-06
24_hours	DNR	4324	MMP15	1.20544	10.5165	9.7073e-07	6.94713e-06
24_hours	DNR	9592	IER2	-1.07339	5.42011	9.70743e-07	6.94713e-06
24_hours	DNR	9636	ISG15	-1.65264	4.77085	9.75138e-07	6.97503e-06
24_hours	DNR	333	APLP1	-1.2613	7.8952	9.77362e-07	6.9874e-06
24_hours	DNR	10605	PAIP1	0.574031	6.55069	9.78269e-07	6.99033e-06
24_hours	DNR	64748	PLPPR2	0.996036	5.67826	9.90773e-07	7.07609e-06
24_hours	DNR	1983	EIF5	-0.686947	8.03845	9.92277e-07	7.08324e-06
24_hours	DNR	55833	UBAP2	-0.850039	5.57443	9.96162e-07	7.10737e-06
24_hours	DNR	6910	TBX5	1.74678	4.64174	9.97394e-07	7.11255e-06
24_hours	DNR	64859	NABP1	-2.10136	3.3344	1.00044e-06	7.12987e-06
24_hours	DNR	5613	PRKX	-2.5536	5.02568	1.00083e-06	7.12987e-06
24_hours	DNR	129303	TMEM150A	1.12614	3.62853	1.00331e-06	7.14073e-06
24_hours	DNR	9585	KIF20B	1.76279	3.94946	1.00337e-06	7.14073e-06
24_hours	DNR	9904	RBM19	-0.862497	5.17357	1.00464e-06	7.14613e-06
24_hours	DNR	54329	GPR85	-1.88652	1.79335	1.00547e-06	7.14845e-06
24_hours	DNR	57542	KLHL42	1.15942	4.52005	1.00601e-06	7.14869e-06
24_hours	DNR	387496	RASL11A	-3.0991	1.69944	1.00881e-06	7.16494e-06
24_hours	DNR	100507487	LINC02615	-1.87593	0.312279	1.0109e-06	7.17614e-06
24_hours	DNR	54707	GPN2	-0.634331	4.46252	1.01775e-06	7.22116e-06
24_hours	DNR	10465	PPIH	0.984451	3.26835	1.02195e-06	7.2473e-06
24_hours	DNR	5985	RFC5	1.21684	3.01184	1.0257e-06	7.27025e-06
24_hours	DNR	723972	ANP32AP1	0.796133	3.50123	1.03261e-06	7.31554e-06
24_hours	DNR	5116	PCNT	0.826001	4.91097	1.03644e-06	7.33895e-06
24_hours	DNR	64927	TTC23	0.728729	3.53514	1.03938e-06	7.35612e-06
24_hours	DNR	55083	KIF26B	1.06052	7.5961	1.0403e-06	7.35887e-06
24_hours	DNR	100505641	FGD5-AS1	0.831593	5.95453	1.04276e-06	7.37261e-06
24_hours	DNR	64319	FBRS	-0.628645	6.3845	1.05108e-06	7.42771e-06
24_hours	DNR	266727	MDGA1	-2.18027	3.76316	1.06597e-06	7.52914e-06
24_hours	DNR	10933	MORF4L1	0.617254	7.36577	1.0674e-06	7.53546e-06
24_hours	DNR	215	ABCD1	0.614921	6.37181	1.07036e-06	7.5526e-06
24_hours	DNR	80114	BICC1	1.64409	3.8731	1.08152e-06	7.62751e-06
24_hours	DNR	3308	HSPA4	-0.699957	7.99611	1.08578e-06	7.6531e-06
[truncated: 26,170 more rows]
