# Supplementary material for: Anthracyclines induce cardiotoxicity through a shared gene expression response signature
Source: PLoS Genet. 2024 Feb 28;20(2):e1011164. doi: 10.1371/journal.pgen.1011164 (PMC10927150; doi:10.1371/journal.pgen.1011164)
Supplement: S8 Table — Data related to Figs 3B–3D, 7, S8, S9, and S10. (XLSX) [file pgen.1011164.s023.xlsx]

## Sheet: S8Table
S8 Table: Pairwise differential expression analysis for DOX vs VEH (related to Fig3B-Fig3D; Fig7; S8 Fig; S9 Fig; S10 Fig)
time	drug	ENTREZID	SYMBOL	logFC	AveExpr	P.Value	adj.P.Val
24_hours	DOX	1643	DDB2	-2.59391	5.18885	1.73581e-28	2.44472e-24
24_hours	DOX	8337	H2AC18	-3.0049	4.86193	1.17222e-23	8.2548e-20
24_hours	DOX	7803	PTP4A1	-1.90264	7.6627	4.5467e-23	1.47379e-19
24_hours	DOX	132	ADK	-2.05992	5.17881	5.62123e-23	1.47379e-19
24_hours	DOX	85459	CEP295	2.00875	4.04605	5.82189e-23	1.47379e-19
24_hours	DOX	723790	H2AC19	-2.94713	4.86662	6.27857e-23	1.47379e-19
24_hours	DOX	29965	CDIP1	-2.62287	7.28744	5.2809e-22	1.06252e-18
24_hours	DOX	8493	PPM1D	-2.00231	5.52789	2.98554e-21	5.25604e-18
24_hours	DOX	4488	MSX2	-3.08341	4.33222	3.38758e-21	5.29688e-18
24_hours	DOX	25861	WHRN	-3.79079	3.77114	3.76092e-21	5.29688e-18
24_hours	DOX	56963	RGMA	-6.66328	1.53838	7.47807e-21	9.57465e-18
24_hours	DOX	5198	PFAS	1.90924	4.77459	1.49099e-20	1.74993e-17
24_hours	DOX	3628	INPP1	-2.65743	4.22755	4.9878e-20	5.40371e-17
24_hours	DOX	199699	DAND5	5.61029	0.280988	8.34859e-20	8.39869e-17
24_hours	DOX	26263	FBXO22	-1.86157	5.85716	1.00503e-19	9.43652e-17
24_hours	DOX	121053	NOPCHAP1	-2.82142	3.02874	1.12673e-19	9.91803e-17
24_hours	DOX	55632	G2E3	2.59246	3.11256	1.81848e-19	1.50656e-16
24_hours	DOX	56474	CTPS2	1.32388	5.27733	2.34791e-19	1.83711e-16
24_hours	DOX	60509	AGBL5	-1.84392	5.18377	2.54609e-19	1.88733e-16
24_hours	DOX	57369	GJD2	6.47023	1.01283	3.09596e-19	2.18017e-16
24_hours	DOX	100144748	KLLN	-4.03448	2.55616	3.61325e-19	2.42328e-16
24_hours	DOX	57763	ANKRA2	-1.72037	4.85865	4.82938e-19	3.09168e-16
24_hours	DOX	100294145	LOC100294145	-2.05059	4.56534	6.38109e-19	3.90744e-16
24_hours	DOX	5437	POLR2H	-2.14577	5.16917	8.8915e-19	5.21783e-16
24_hours	DOX	51557	LGSN	-4.85275	2.62614	9.62242e-19	5.31978e-16
24_hours	DOX	27165	GLS2	-6.00206	2.39253	9.82067e-19	5.31978e-16
24_hours	DOX	51191	HERC5	-3.75421	1.21293	1.05484e-18	5.50234e-16
24_hours	DOX	6772	STAT1	-2.05797	7.4643	1.4211e-18	7.14812e-16
24_hours	DOX	57622	LRFN1	2.89823	3.43266	1.52456e-18	7.40409e-16
24_hours	DOX	642938	INSYN2A	-6.20399	0.276319	2.9403e-18	1.38037e-15
24_hours	DOX	100	ADA	-3.11336	4.33266	3.83945e-18	1.70057e-15
24_hours	DOX	55125	CEP192	2.10948	4.02027	3.96089e-18	1.70057e-15
24_hours	DOX	9538	EI24	-2.02235	7.49366	3.98458e-18	1.70057e-15
24_hours	DOX	60492	CCDC90B	-1.80196	6.1582	4.69168e-18	1.94346e-15
24_hours	DOX	8079	MLF2	-1.67507	8.17482	4.97716e-18	2.00281e-15
24_hours	DOX	4782	NFIC	1.91276	6.19056	5.74785e-18	2.24869e-15
24_hours	DOX	5564	PRKAB1	-1.83625	5.39161	8.4343e-18	3.13004e-15
24_hours	DOX	8671	SLC4A4	2.27811	5.20798	8.44514e-18	3.13004e-15
24_hours	DOX	23312	DMXL2	1.35066	4.81794	8.76826e-18	3.16647e-15
24_hours	DOX	80013	MINDY3	-1.22963	5.39787	1.0601e-17	3.73261e-15
24_hours	DOX	5453	POU3F1	-7.73984	1.88598	1.11827e-17	3.77209e-15
24_hours	DOX	83667	SESN2	-2.14348	7.01912	1.12488e-17	3.77209e-15
24_hours	DOX	55502	HES6	-3.65698	3.30311	1.27293e-17	4.16929e-15
24_hours	DOX	2232	FDXR	-3.04901	6.40552	2.029e-17	6.49465e-15
24_hours	DOX	84722	PSRC1	3.98013	0.652448	2.41472e-17	7.55752e-15
24_hours	DOX	284252	KCTD1	-1.64725	5.27454	3.12927e-17	9.581e-15
24_hours	DOX	22837	COBLL1	-2.63265	4.52849	4.19467e-17	1.25697e-14
24_hours	DOX	6882	TAF11	-0.867082	5.24615	5.5123e-17	1.6174e-14
24_hours	DOX	11334	TUSC2	-1.30105	5.61768	6.1594e-17	1.77039e-14
24_hours	DOX	9148	NEURL1	-2.46086	2.6337	7.48011e-17	2.107e-14
24_hours	DOX	4354	MPP1	1.94277	3.88809	8.34502e-17	2.28612e-14
24_hours	DOX	8797	TNFRSF10A	-4.56617	3.0335	8.44065e-17	2.28612e-14
24_hours	DOX	54566	EPB41L4B	-4.33561	1.5617	1.08515e-16	2.88364e-14
24_hours	DOX	57828	CATSPERG	-3.09935	0.476859	1.26599e-16	3.30189e-14
24_hours	DOX	5141	PDE4A	-3.97457	1.74325	1.49576e-16	3.83024e-14
24_hours	DOX	8970	H2BC11	-3.52164	1.62846	1.54422e-16	3.88371e-14
24_hours	DOX	8339	H2BC8	-4.42026	1.93858	1.63739e-16	3.985e-14
24_hours	DOX	8531	YBX3	-2.16569	7.79837	1.66718e-16	3.985e-14
24_hours	DOX	284080	PICART1	-4.64276	-0.150863	1.69599e-16	3.985e-14
24_hours	DOX	29901	SAC3D1	-2.19839	4.64744	1.69767e-16	3.985e-14
24_hours	DOX	105373311	LOC105373311	-3.25509	2.42091	1.76617e-16	4.07782e-14
24_hours	DOX	740	MRPL49	-1.00875	5.86033	2.13941e-16	4.85991e-14
24_hours	DOX	1063	CENPF	3.51207	4.72191	2.27567e-16	5.08738e-14
24_hours	DOX	23331	TTC28	1.79109	5.22754	2.67218e-16	5.88046e-14
24_hours	DOX	126820	DNAI3	-3.39689	4.19333	2.97273e-16	6.38966e-14
24_hours	DOX	701	BUB1B	3.52767	3.3037	2.9943e-16	6.38966e-14
24_hours	DOX	5333	PLCD1	-3.58701	4.17795	3.28128e-16	6.89754e-14
24_hours	DOX	8463	TEAD2	1.07217	5.57903	3.43425e-16	7.11295e-14
24_hours	DOX	54443	ANLN	3.28806	6.54929	4.37143e-16	8.92278e-14
24_hours	DOX	43	ACHE	-3.11692	3.95388	4.65193e-16	9.35969e-14
24_hours	DOX	151534	LBX2-AS1	-3.71485	-0.0660208	5.56975e-16	1.09638e-13
24_hours	DOX	5347	PLK1	3.8234	3.41437	5.60491e-16	1.09638e-13
24_hours	DOX	56999	ADAMTS9	2.45202	7.10462	5.923e-16	1.14273e-13
24_hours	DOX	54855	TENT5C	-3.58018	2.64843	6.06604e-16	1.15452e-13
24_hours	DOX	28960	DCPS	2.16202	2.7569	6.20852e-16	1.16588e-13
24_hours	DOX	9493	KIF23	3.18935	4.35144	6.55671e-16	1.21506e-13
24_hours	DOX	8930	MBD4	1.6602	4.14854	6.76471e-16	1.23733e-13
24_hours	DOX	127544	RNF19B	-2.19259	5.37926	7.43968e-16	1.34334e-13
24_hours	DOX	127281	PRXL2B	2.05469	4.15437	7.65027e-16	1.36388e-13
24_hours	DOX	64901	RANBP17	2.27928	2.40117	8.31163e-16	1.46326e-13
24_hours	DOX	441631	TSPAN11	-3.85192	4.63008	8.91039e-16	1.54931e-13
24_hours	DOX	11200	CHEK2	1.99538	2.46076	9.11597e-16	1.55415e-13
24_hours	DOX	493869	GPX8	3.04847	5.89654	9.15891e-16	1.55415e-13
24_hours	DOX	27239	GPR162	3.00553	3.41955	9.33438e-16	1.56506e-13
24_hours	DOX	4172	MCM3	2.46236	5.78699	1.13625e-15	1.86749e-13
24_hours	DOX	5933	RBL1	2.29049	2.44903	1.15293e-15	1.86749e-13
24_hours	DOX	4248	MGAT3	1.42133	5.11153	1.15359e-15	1.86749e-13
24_hours	DOX	389792	IER5L	-2.44195	5.07004	1.2229e-15	1.9572e-13
24_hours	DOX	84818	IL17RC	1.88179	4.40074	1.31445e-15	2.08007e-13
24_hours	DOX	6427	SRSF2	1.31614	6.61918	1.40822e-15	2.20371e-13
24_hours	DOX	5881	RAC3	2.87826	3.05764	1.55426e-15	2.40552e-13
24_hours	DOX	57549	IGSF9	3.25935	3.05824	1.71303e-15	2.62243e-13
24_hours	DOX	157506	RDH10	-2.13532	5.90717	1.7569e-15	2.66067e-13
24_hours	DOX	10668	CGRRF1	-1.47268	3.92695	1.80982e-15	2.71164e-13
24_hours	DOX	340526	RTL5	-2.21661	5.58549	1.92324e-15	2.85125e-13
24_hours	DOX	11340	EXOSC8	2.01014	3.40317	2.03786e-15	2.9897e-13
24_hours	DOX	11103	KRR1	-1.35749	5.00363	2.33198e-15	3.38593e-13
24_hours	DOX	7840	ALMS1	1.49028	3.87502	2.43232e-15	3.4956e-13
24_hours	DOX	1647	GADD45A	-1.74204	7.61929	2.48212e-15	3.53114e-13
24_hours	DOX	54557	SGTB	-1.31038	4.4213	2.61531e-15	3.68159e-13
24_hours	DOX	55118	CRTAC1	-6.65658	1.58312	2.64016e-15	3.68159e-13
24_hours	DOX	148756	OVAAL	-4.66551	2.34593	3.1699e-15	4.37694e-13
24_hours	DOX	28981	IFT81	1.84461	4.66602	3.2401e-15	4.43045e-13
24_hours	DOX	92815	H2AW	-2.44662	3.91139	3.35405e-15	4.54216e-13
24_hours	DOX	64782	AEN	-1.75622	6.77464	3.46353e-15	4.62345e-13
24_hours	DOX	148808	MFSD4A	-3.94637	0.358346	3.47973e-15	4.62345e-13
24_hours	DOX	2876	GPX1	-2.45905	8.16125	3.68062e-15	4.84466e-13
24_hours	DOX	57535	ELAPOR1	-3.43341	0.758791	5.20511e-15	6.78785e-13
24_hours	DOX	94241	TP53INP1	-1.9845	6.68976	5.30867e-15	6.85939e-13
24_hours	DOX	547	KIF1A	2.33312	7.29304	5.62398e-15	7.20074e-13
24_hours	DOX	4598	MVK	1.82278	3.89035	6.01402e-15	7.63077e-13
24_hours	DOX	9001	HAP1	-4.02401	1.28419	6.33353e-15	7.96442e-13
24_hours	DOX	55210	ATAD3A	1.39498	5.55729	6.47794e-15	8.07392e-13
24_hours	DOX	256949	KANK3	-3.81552	0.852377	6.77634e-15	8.37175e-13
24_hours	DOX	23090	ZNF423	-3.4232	1.79099	7.77535e-15	9.52244e-13
24_hours	DOX	79866	BORA	2.63352	0.660132	9.8874e-15	1.19383e-12
24_hours	DOX	27184	DISC2	4.58876	1.71626	9.91747e-15	1.19383e-12
24_hours	DOX	203068	TUBB	2.45392	9.2344	1.12812e-14	1.34648e-12
24_hours	DOX	7633	ZNF79	-2.04816	4.2317	1.16486e-14	1.37865e-12
24_hours	DOX	55585	UBE2Q1	-0.78663	6.40853	1.25189e-14	1.4693e-12
24_hours	DOX	8877	SPHK1	-3.41494	4.64493	1.30156e-14	1.51497e-12
24_hours	DOX	7041	TGFB1I1	3.57188	5.36126	1.35139e-14	1.56008e-12
24_hours	DOX	100302401	RASAL2-AS1	-2.21694	2.02082	1.46441e-14	1.67681e-12
24_hours	DOX	9766	SUSD6	-1.68702	6.24532	1.49282e-14	1.69555e-12
24_hours	DOX	163786	SASS6	2.2834	1.9218	1.5692e-14	1.76804e-12
24_hours	DOX	23673	STX12	-1.61244	5.73125	1.64987e-14	1.84419e-12
24_hours	DOX	22824	HSPA4L	-1.99021	4.9198	1.90563e-14	2.1133e-12
24_hours	DOX	6839	SUV39H1	2.32816	2.41069	2.0509e-14	2.25663e-12
24_hours	DOX	25819	NOCT	-2.87505	4.32292	2.12838e-14	2.32373e-12
24_hours	DOX	81688	C6orf62	-1.2111	7.47765	2.19239e-14	2.3752e-12
24_hours	DOX	4796	TONSL	1.66643	3.58982	2.28639e-14	2.45813e-12
24_hours	DOX	3958	LGALS3	-2.59294	4.66673	2.33373e-14	2.49001e-12
24_hours	DOX	5536	PPP5C	0.976259	6.72556	2.49297e-14	2.63992e-12
24_hours	DOX	11218	DDX20	1.23849	4.66839	2.53297e-14	2.66227e-12
24_hours	DOX	124997	WDR81	-2.07655	5.66384	2.58718e-14	2.6991e-12
24_hours	DOX	6330	SCN4B	-4.88796	2.87476	2.61484e-14	2.70789e-12
24_hours	DOX	55790	CSGALNACT1	-3.32727	2.19702	2.71075e-14	2.78673e-12
24_hours	DOX	55020	TTC38	1.28301	4.24338	2.85807e-14	2.91689e-12
24_hours	DOX	3835	KIF22	2.34496	4.13051	2.92871e-14	2.96104e-12
24_hours	DOX	5424	POLD1	2.11807	4.3016	2.94338e-14	2.96104e-12
24_hours	DOX	221687	RNF182	-4.73886	1.43577	3.08492e-14	3.08142e-12
24_hours	DOX	101926888	RALY-AS1	-2.29743	0.0133138	3.34638e-14	3.31905e-12
24_hours	DOX	90410	IFT20	-1.59457	3.67288	3.79839e-14	3.74101e-12
24_hours	DOX	83959	SLC4A11	-5.38761	2.41821	3.98536e-14	3.89791e-12
24_hours	DOX	10610	ST6GALNAC2	-4.32693	2.47246	4.02483e-14	3.90935e-12
24_hours	DOX	115201	ATG4A	-0.91318	5.88472	4.06606e-14	3.92235e-12
24_hours	DOX	50484	RRM2B	-2.74961	6.77033	4.09526e-14	3.92365e-12
24_hours	DOX	3268	AGFG2	1.69947	3.01926	4.24217e-14	4.03694e-12
24_hours	DOX	51278	IER5	-1.44271	5.9473	4.34379e-14	4.1059e-12
24_hours	DOX	7832	BTG2	-1.99063	6.84607	4.48477e-14	4.2109e-12
24_hours	DOX	54991	C1orf159	1.39822	2.96761	4.64583e-14	4.31608e-12
24_hours	DOX	9452	ITM2A	-3.07786	4.19314	4.65808e-14	4.31608e-12
24_hours	DOX	10198	MPHOSPH9	1.44318	4.16326	5.11227e-14	4.70596e-12
24_hours	DOX	219899	TBCEL	-1.4662	5.42765	5.93305e-14	5.42604e-12
24_hours	DOX	1723	DHODH	1.89196	2.36284	6.13531e-14	5.55008e-12
24_hours	DOX	23468	CBX5	1.51113	6.49239	6.14749e-14	5.55008e-12
24_hours	DOX	79096	CSTPP1	1.74201	3.89358	6.37356e-14	5.70377e-12
24_hours	DOX	9824	ARHGAP11A	3.20667	3.30267	6.39872e-14	5.70377e-12
24_hours	DOX	4953	ODC1	-1.47013	7.69891	6.77745e-14	6.00337e-12
24_hours	DOX	5111	PCNA	-2.32469	6.55974	6.96338e-14	6.12951e-12
24_hours	DOX	6004	RGS16	-5.55497	2.08874	7.16695e-14	6.24731e-12
24_hours	DOX	59349	KLHL12	-1.12171	5.62177	7.18592e-14	6.24731e-12
24_hours	DOX	159091	PABIR3	-1.77245	1.93791	7.28976e-14	6.29871e-12
24_hours	DOX	8927	BSN	1.96754	1.79694	7.77942e-14	6.68082e-12
24_hours	DOX	6547	SLC8A3	-5.71229	0.351776	8.09767e-14	6.91197e-12
24_hours	DOX	390660	ADAMTS7P1	-2.44337	1.52371	8.38827e-14	7.11689e-12
24_hours	DOX	11095	ADAMTS8	-3.62616	3.34874	8.48039e-14	7.15197e-12
24_hours	DOX	340485	ACER2	-3.86609	2.75524	8.74333e-14	7.28852e-12
24_hours	DOX	26256	CABYR	-4.73294	2.37098	8.75501e-14	7.28852e-12
24_hours	DOX	55367	PIDD1	-2.92228	5.14297	8.79756e-14	7.28852e-12
24_hours	DOX	2905	GRIN2C	-4.10166	0.667178	8.90276e-14	7.29143e-12
24_hours	DOX	3012	H2AC8	-3.7058	2.14999	8.90462e-14	7.29143e-12
24_hours	DOX	125111	GJD3	-1.94601	3.85222	9.0224e-14	7.34517e-12
24_hours	DOX	55191	NADSYN1	-2.6691	5.68734	9.7946e-14	7.92799e-12
24_hours	DOX	11116	CEP43	-1.3353	4.8322	1.01256e-13	8.14911e-12
24_hours	DOX	10929	SRSF8	-1.43057	5.5568	1.04769e-13	8.38394e-12
24_hours	DOX	196394	AMN1	-2.11628	3.27477	1.18266e-13	9.41053e-12
24_hours	DOX	80020	FOXRED2	1.38072	4.75738	1.18948e-13	9.41157e-12
24_hours	DOX	4780	NFE2L2	-1.19524	7.07579	1.20242e-13	9.46085e-12
24_hours	DOX	309	ANXA6	0.974984	9.16817	1.26365e-13	9.88732e-12
24_hours	DOX	10890	RAB10	0.873011	6.83225	1.30578e-13	1.01605e-11
24_hours	DOX	10592	SMC2	2.20821	5.57808	1.31929e-13	1.02093e-11
24_hours	DOX	9656	MDC1	1.52356	4.4064	1.38952e-13	1.0694e-11
24_hours	DOX	699	BUB1	2.80992	4.5277	1.41725e-13	1.08481e-11
24_hours	DOX	105371405	NA	-2.36326	2.33862	1.43414e-13	1.0918e-11
24_hours	DOX	25807	RHBDD3	-1.29555	6.0074	1.44388e-13	1.09331e-11
24_hours	DOX	6382	SDC1	-4.19817	5.54066	1.45203e-13	1.0936e-11
24_hours	DOX	80723	SLC35G2	-3.04339	2.59783	1.46938e-13	1.10078e-11
24_hours	DOX	388407	LINC02875	-3.43749	1.03563	1.4972e-13	1.11569e-11
24_hours	DOX	8720	MBTPS1	1.50085	6.75876	1.55282e-13	1.15105e-11
24_hours	DOX	100216545	KMT2E-AS1	-2.02244	1.5589	1.56204e-13	1.15182e-11
24_hours	DOX	83479	DDX59	-1.08238	3.94998	1.61885e-13	1.1875e-11
24_hours	DOX	440359	YBX3P1	-2.13059	3.83745	1.64668e-13	1.20165e-11
24_hours	DOX	475	ATOX1	-1.14505	4.57324	1.66363e-13	1.20776e-11
24_hours	DOX	529	ATP6V1E1	-1.0903	7.76268	1.70953e-13	1.23472e-11
24_hours	DOX	11113	CIT	2.71367	2.2542	1.72194e-13	1.23734e-11
24_hours	DOX	4294	MAP3K10	-1.61335	4.65262	1.74047e-13	1.24367e-11
24_hours	DOX	387119	CEP85L	-1.98316	3.69307	1.74841e-13	1.24367e-11
24_hours	DOX	645	BLVRB	-2.0859	5.30148	1.87413e-13	1.32429e-11
24_hours	DOX	54663	WDR74	-1.03654	5.10297	1.88056e-13	1.32429e-11
24_hours	DOX	4436	MSH2	1.47379	5.13862	1.94288e-13	1.36137e-11
24_hours	DOX	10585	POMT1	1.44044	5.62807	1.99758e-13	1.39277e-11
24_hours	DOX	10926	DBF4	2.11009	2.45551	2.07316e-13	1.43834e-11
24_hours	DOX	25896	INTS7	1.20836	4.14953	2.12998e-13	1.47052e-11
24_hours	DOX	84989	JMJD1C-AS1	-2.91393	1.16078	2.15521e-13	1.48068e-11
24_hours	DOX	56180	MOSPD1	-1.81491	6.33565	2.2404e-13	1.53174e-11
24_hours	DOX	585	BBS4	-1.52603	5.146	2.28344e-13	1.54781e-11
24_hours	DOX	3619	INCENP	2.36816	3.46772	2.28588e-13	1.54781e-11
24_hours	DOX	5128	CDK17	-1.16575	5.78292	2.3198e-13	1.56326e-11
24_hours	DOX	221527	ZBTB12	2.57082	1.91877	2.56335e-13	1.71915e-11
24_hours	DOX	6331	SCN5A	2.05081	7.54718	2.70445e-13	1.80519e-11
24_hours	DOX	24137	KIF4A	3.21669	2.6006	2.72924e-13	1.81314e-11
24_hours	DOX	2491	CENPI	3.47193	0.934446	2.83801e-13	1.87288e-11
24_hours	DOX	1062	CENPE	3.62778	3.34932	2.84576e-13	1.87288e-11
24_hours	DOX	6303	SAT1	-2.54841	7.40204	3.03777e-13	1.98995e-11
24_hours	DOX	10038	PARP2	1.93529	4.21266	3.07746e-13	2.00662e-11
24_hours	DOX	26031	OSBPL3	-1.94647	5.33719	3.09849e-13	2.01102e-11
24_hours	DOX	57103	TIGAR	-2.239	6.41876	3.13649e-13	2.02635e-11
24_hours	DOX	57132	CHMP1B	-0.794055	6.50273	3.1948e-13	2.05459e-11
24_hours	DOX	5264	PHYH	-1.3915	5.60036	3.22048e-13	2.06169e-11
24_hours	DOX	23621	BACE1	-1.98504	7.21469	3.28263e-13	2.09197e-11
24_hours	DOX	639	PRDM1	-5.21686	-0.178915	3.42667e-13	2.17393e-11
24_hours	DOX	90417	KNSTRN	1.74189	3.86258	3.66612e-13	2.3078e-11
24_hours	DOX	80746	TSEN2	1.363	2.93951	3.67045e-13	2.3078e-11
24_hours	DOX	27244	SESN1	-2.04434	6.15005	3.69025e-13	2.30993e-11
24_hours	DOX	7486	WRN	1.47894	3.20966	3.70698e-13	2.31014e-11
24_hours	DOX	84280	BTBD10	-1.7442	6.24627	3.77848e-13	2.34432e-11
24_hours	DOX	891	CCNB1	2.29029	4.77106	3.81454e-13	2.35631e-11
24_hours	DOX	11159	RABL2A	-1.7591	3.28454	3.90058e-13	2.39894e-11
24_hours	DOX	168455	CCDC71L	-1.74234	4.55314	3.94622e-13	2.41646e-11
24_hours	DOX	7508	XPC	-2.12741	5.98652	4.06437e-13	2.47803e-11
24_hours	DOX	9928	KIF14	3.63786	2.12513	4.08873e-13	2.48214e-11
24_hours	DOX	374786	EFCAB5	-2.84127	0.0215564	4.14724e-13	2.50686e-11
24_hours	DOX	64393	ZMAT3	-1.47381	7.70111	4.27183e-13	2.57113e-11
24_hours	DOX	85360	SYDE1	2.74658	5.11147	4.29418e-13	2.57359e-11
24_hours	DOX	7155	TOP2B	0.792869	7.63015	4.32889e-13	2.58339e-11
24_hours	DOX	115290	FBXO17	1.70595	3.26354	4.77211e-13	2.83588e-11
24_hours	DOX	116236	ABHD15	-1.99152	4.96252	5.43473e-13	3.21608e-11
24_hours	DOX	55222	LRRC20	2.40026	4.7305	5.52017e-13	3.23993e-11
24_hours	DOX	84875	PARP10	-2.58857	2.6836	5.52105e-13	3.23993e-11
24_hours	DOX	2013	EMP2	2.01987	8.47775	5.64377e-13	3.29821e-11
24_hours	DOX	10301	DLEU1	2.31711	2.52119	5.85042e-13	3.40485e-11
24_hours	DOX	10376	TUBA1B	1.67258	8.68824	5.99744e-13	3.47605e-11
24_hours	DOX	2117	ETV3	-1.32946	5.16903	6.11131e-13	3.52753e-11
24_hours	DOX	6494	SIPA1	1.30569	3.60553	6.19932e-13	3.56372e-11
24_hours	DOX	105375039	NA	-3.20802	1.37194	6.22847e-13	3.56593e-11
24_hours	DOX	26586	CKAP2	1.56379	6.26541	6.75857e-13	3.85375e-11
24_hours	DOX	7474	WNT5A	3.07272	4.94244	6.84785e-13	3.87402e-11
24_hours	DOX	57050	UTP3	-0.969441	6.09233	6.85543e-13	3.87402e-11
24_hours	DOX	7378	UPP1	-1.98615	5.29635	6.87663e-13	3.87402e-11
24_hours	DOX	116843	SLC18B1	2.23221	3.69791	6.98347e-13	3.91853e-11
24_hours	DOX	5433	POLR2D	-1.18362	5.00616	7.03268e-13	3.93049e-11
24_hours	DOX	10570	DPYSL4	-2.64208	6.9203	7.13344e-13	3.97104e-11
24_hours	DOX	9055	PRC1	3.09002	4.22364	7.35477e-13	4.07813e-11
24_hours	DOX	7536	SF1	1.25273	6.81082	7.4065e-13	4.09071e-11
24_hours	DOX	93134	ZNF561	-2.50586	5.97715	8.13855e-13	4.47747e-11
24_hours	DOX	3397	ID1	-2.86146	4.88737	8.34198e-13	4.57154e-11
24_hours	DOX	125476	INO80C	-0.94505	4.37278	8.43869e-13	4.60661e-11
24_hours	DOX	54908	SPDL1	1.42824	4.07124	8.62944e-13	4.68221e-11
24_hours	DOX	1943	EFNA2	2.39595	1.55372	8.64367e-13	4.68221e-11
24_hours	DOX	6327	SCN2B	3.72135	2.22698	8.68895e-13	4.6887e-11
24_hours	DOX	54716	SLC6A20	-2.84258	1.42518	8.81283e-13	4.7374e-11
24_hours	DOX	55312	RFK	-1.41919	5.71991	9.2782e-13	4.9686e-11
24_hours	DOX	51092	SIDT2	-2.18219	6.50825	9.36188e-13	4.99442e-11
24_hours	DOX	84838	ZNF496	1.49381	5.0922	9.48036e-13	5.02389e-11
24_hours	DOX	5138	PDE2A	-3.6536	0.00365951	9.48846e-13	5.02389e-11
24_hours	DOX	554313	H4C15	-2.28597	1.78996	9.56307e-13	5.04443e-11
24_hours	DOX	7779	SLC30A1	-1.84269	6.24592	9.75972e-13	5.12895e-11
24_hours	DOX	7483	WNT9A	-3.33901	3.48238	1.04374e-12	5.46469e-11
24_hours	DOX	79857	FLJ13224	-4.06546	-0.120134	1.08181e-12	5.62395e-11
24_hours	DOX	3006	H1-2	-2.00591	5.37881	1.08214e-12	5.62395e-11
24_hours	DOX	56992	KIF15	3.20697	0.869531	1.10779e-12	5.73605e-11
24_hours	DOX	1019	CDK4	1.1825	5.83383	1.11424e-12	5.74834e-11
24_hours	DOX	8811	GALR2	-4.56589	1.74749	1.13324e-12	5.82503e-11
24_hours	DOX	9404	LPXN	-1.41378	2.17104	1.18194e-12	6.05326e-11
24_hours	DOX	5986	RFNG	-1.43378	5.41238	1.19434e-12	6.09461e-11
24_hours	DOX	729614	SPEN-AS1	-2.01961	3.62586	1.24978e-12	6.3545e-11
24_hours	DOX	201134	CEP112	1.35315	2.87145	1.25751e-12	6.37076e-11
24_hours	DOX	26232	FBXO2	-2.20012	5.3809	1.28098e-12	6.46642e-11
24_hours	DOX	26160	IFT172	1.92693	3.78141	1.29672e-12	6.52248e-11
24_hours	DOX	2058	EPRS1	1.39911	7.90737	1.33144e-12	6.67333e-11
24_hours	DOX	2770	GNAI1	-1.42182	5.24867	1.36756e-12	6.83006e-11
24_hours	DOX	140700	SAMD10	1.54456	2.61443	1.37987e-12	6.86717e-11
24_hours	DOX	25946	ZNF385A	-2.66818	4.9422	1.41619e-12	7.02312e-11
24_hours	DOX	115703	ARHGAP33	2.78052	1.89341	1.42132e-12	7.02383e-11
24_hours	DOX	8969	H2AC11	-4.20956	0.405556	1.52277e-12	7.49885e-11
24_hours	DOX	8365	H4C8	-2.72457	2.98078	1.53227e-12	7.51932e-11
24_hours	DOX	11173	ADAMTS7	-2.66463	6.09408	1.54749e-12	7.56765e-11
24_hours	DOX	355	FAS	-2.58125	5.23337	1.58167e-12	7.70802e-11
24_hours	DOX	3068	HDGF	1.02384	7.34991	1.5974e-12	7.75788e-11
24_hours	DOX	100288637	LOC100288637	2.98055	0.122773	1.74031e-12	8.42286e-11
24_hours	DOX	55766	H2AJ	-2.25451	5.10314	1.76548e-12	8.5154e-11
24_hours	DOX	286	ANK1	-3.5902	5.18043	1.80132e-12	8.65861e-11
24_hours	DOX	100506119	LINC01503	-2.1583	1.60101	1.81296e-12	8.68492e-11
24_hours	DOX	89782	LMLN	1.72805	3.70337	1.82648e-12	8.72004e-11
24_hours	DOX	116238	TLCD1	-2.33904	3.47694	1.86029e-12	8.85147e-11
24_hours	DOX	9569	GTF2IRD1	1.08772	4.13374	1.95555e-12	9.27338e-11
24_hours	DOX	55086	RADX	2.21171	1.13635	2.02238e-12	9.55813e-11
24_hours	DOX	126789	PUSL1	1.48971	3.10984	2.02937e-12	9.55906e-11
24_hours	DOX	23595	ORC3	1.58936	5.22928	2.07188e-12	9.72678e-11
24_hours	DOX	80019	UBTD1	-1.62253	4.51063	2.13903e-12	1.00087e-10
24_hours	DOX	5371	PML	-2.0234	5.23082	2.19263e-12	1.02255e-10
24_hours	DOX	10612	TRIM3	-1.95947	4.43776	2.25253e-12	1.04702e-10
24_hours	DOX	80313	LRRC27	1.39155	2.53458	2.28475e-12	1.0585e-10
24_hours	DOX	8878	SQSTM1	-1.49005	9.12377	2.29988e-12	1.06202e-10
24_hours	DOX	4094	MAF	-2.39655	4.36417	2.35247e-12	1.07982e-10
24_hours	DOX	8518	ELP1	1.2386	5.78375	2.35377e-12	1.07982e-10
24_hours	DOX	55320	MIS18BP1	2.75185	2.76825	2.36798e-12	1.08259e-10
24_hours	DOX	79830	ZMYM1	1.40015	2.82613	2.37517e-12	1.08259e-10
24_hours	DOX	55212	BBS7	-1.89592	4.56626	2.53871e-12	1.15174e-10
24_hours	DOX	9738	CCP110	-1.63993	4.75404	2.54324e-12	1.15174e-10
24_hours	DOX	8030	CCDC6	1.33717	5.35751	2.63875e-12	1.19116e-10
24_hours	DOX	80178	TEDC2	2.00108	1.95484	2.78247e-12	1.25202e-10
24_hours	DOX	55559	HAUS7	1.70516	2.10932	2.97395e-12	1.33392e-10
24_hours	DOX	5603	MAPK13	-3.80351	2.5131	2.99735e-12	1.34015e-10
24_hours	DOX	9937	DCLRE1A	1.42293	3.11374	3.24718e-12	1.44726e-10
24_hours	DOX	23093	TTLL5	1.12732	3.9832	3.26305e-12	1.44974e-10
24_hours	DOX	28964	GIT1	-1.49673	6.07045	3.31189e-12	1.46681e-10
24_hours	DOX	23174	ZCCHC14	-1.20223	5.81668	3.35601e-12	1.48169e-10
24_hours	DOX	400236	FOXN3-AS1	-1.966	2.01847	3.41812e-12	1.5044e-10
24_hours	DOX	1263	PLK3	-3.51179	5.23859	3.45011e-12	1.51375e-10
24_hours	DOX	81603	TRIM8	-1.44896	7.33404	3.46176e-12	1.51414e-10
24_hours	DOX	388591	RNF207	2.93205	4.82605	3.4787e-12	1.51684e-10
24_hours	DOX	4683	NBN	1.16397	4.79005	3.50121e-12	1.52195e-10
24_hours	DOX	4171	MCM2	2.51374	4.58463	3.53343e-12	1.52725e-10
24_hours	DOX	27350	APOBEC3C	-2.03334	5.80527	3.53511e-12	1.52725e-10
24_hours	DOX	11342	RNF13	-1.26201	5.30225	3.56706e-12	1.53634e-10
24_hours	DOX	51099	ABHD5	-1.50312	5.40026	3.59685e-12	1.54445e-10
24_hours	DOX	23087	TRIM35	-1.80642	4.72807	3.77078e-12	1.61421e-10
24_hours	DOX	9911	TMCC2	-1.67183	3.60933	3.89461e-12	1.66217e-10
24_hours	DOX	6094	ROM1	-2.64458	1.32448	3.90994e-12	1.66367e-10
24_hours	DOX	4356	MPP3	2.1565	1.72279	3.92747e-12	1.6661e-10
24_hours	DOX	11158	RABL2B	-1.59733	3.6848	4.12233e-12	1.74351e-10
24_hours	DOX	10403	NDC80	3.54253	2.71134	4.14457e-12	1.74767e-10
24_hours	DOX	307	ANXA4	-2.07623	5.34806	4.22209e-12	1.77504e-10
24_hours	DOX	5636	PRPSAP2	-1.09031	5.08453	4.26601e-12	1.78817e-10
24_hours	DOX	220972	MARCHF8	-1.38213	5.55035	4.89731e-12	2.0467e-10
24_hours	DOX	113174	SAAL1	1.93195	2.86153	5.02389e-12	2.09339e-10
24_hours	DOX	8266	UBL4A	1.27734	5.21967	5.28069e-12	2.1939e-10
24_hours	DOX	1468	SLC25A10	1.52339	4.09406	5.34949e-12	2.21595e-10
24_hours	DOX	81566	CSRNP2	-1.32801	5.95139	5.51301e-12	2.27699e-10
24_hours	DOX	26154	ABCA12	-4.39832	2.381	5.62819e-12	2.31647e-10
24_hours	DOX	284106	CISD3	1.82933	4.20151	5.64149e-12	2.31647e-10
24_hours	DOX	220359	TIGD3	-2.66109	0.106597	5.7318e-12	2.34671e-10
24_hours	DOX	84904	ARHGEF39	2.27935	0.0557573	5.92346e-12	2.41814e-10
24_hours	DOX	26086	GPSM1	1.20023	5.52488	6.1517e-12	2.50406e-10
24_hours	DOX	80232	WDR26	-0.652167	7.24409	6.31822e-12	2.56443e-10
24_hours	DOX	55316	RSAD1	1.45375	4.57695	6.34609e-12	2.56834e-10
24_hours	DOX	25925	ZNF521	1.4114	3.84192	6.38776e-12	2.5778e-10
24_hours	DOX	55163	PNPO	-1.93457	5.09971	6.49745e-12	2.61457e-10
24_hours	DOX	387921	NHLRC3	1.48735	3.91671	6.55719e-12	2.63012e-10
24_hours	DOX	9026	HIP1R	-1.91768	5.3012	6.57343e-12	2.63012e-10
24_hours	DOX	57149	LYRM1	-1.39964	4.68454	6.67638e-12	2.66374e-10
24_hours	DOX	899	CCNF	2.01044	3.03505	6.79127e-12	2.70193e-10
24_hours	DOX	1894	ECT2	1.84954	4.66769	6.89399e-12	2.73507e-10
24_hours	DOX	145864	HAPLN3	-3.26487	5.0611	6.95864e-12	2.75296e-10
24_hours	DOX	202915	TMEM184A	3.4596	1.60736	7.07559e-12	2.79139e-10
24_hours	DOX	5228	PGF	-3.6643	2.45626	7.33858e-12	2.88705e-10
24_hours	DOX	8303	SNN	-2.1094	5.28343	7.41835e-12	2.91031e-10
24_hours	DOX	79640	C22orf46	1.45455	3.73783	7.44718e-12	2.9135e-10
24_hours	DOX	728730	MAP4K3-DT	-1.52063	2.50381	7.57031e-12	2.95347e-10
24_hours	DOX	22974	TPX2	2.67517	4.95759	7.63156e-12	2.96914e-10
24_hours	DOX	4175	MCM6	2.52976	4.94235	7.81228e-12	3.03108e-10
24_hours	DOX	84837	ARHGAP5-AS1	-2.02704	3.01528	7.93271e-12	3.06935e-10
24_hours	DOX	100126784	NAV2-AS6	-3.53586	0.559376	7.97432e-12	3.07644e-10
24_hours	DOX	154007	SNRNP48	1.13416	3.92819	7.99474e-12	3.07644e-10
24_hours	DOX	9648	GCC2	-0.780917	5.60979	8.02912e-12	3.08126e-10
24_hours	DOX	494514	TYMSOS	-2.59104	1.53797	8.06387e-12	3.08171e-10
24_hours	DOX	80271	ITPKC	-1.87977	5.22404	8.07405e-12	3.08171e-10
24_hours	DOX	388323	GLTPD2	-2.6974	1.78623	8.11178e-12	3.08774e-10
24_hours	DOX	347240	KIF24	2.1031	1.26309	8.23732e-12	3.12707e-10
24_hours	DOX	6434	TRA2B	0.86621	6.17019	8.48375e-12	3.2054e-10
24_hours	DOX	51337	THEM6	2.8374	4.12683	8.48916e-12	3.2054e-10
24_hours	DOX	9823	ARMCX2	1.8973	7.60379	8.83513e-12	3.32711e-10
24_hours	DOX	55964	SEPTIN3	-3.51657	0.821125	9.53934e-12	3.58272e-10
24_hours	DOX	23491	CES3	-3.81184	1.07756	1.02305e-11	3.83208e-10
24_hours	DOX	22994	CEP131	1.67009	3.46934	1.03211e-11	3.85575e-10
24_hours	DOX	9249	DHRS3	-2.53358	5.0249	1.06773e-11	3.97827e-10
24_hours	DOX	9792	SERTAD2	-1.18128	5.89571	1.0908e-11	4.05351e-10
24_hours	DOX	84312	BRMS1L	-1.12673	4.9247	1.10081e-11	4.07157e-10
24_hours	DOX	987	LRBA	1.53313	5.69615	1.10144e-11	4.07157e-10
24_hours	DOX	158866	ZDHHC15	2.27588	2.20483	1.12393e-11	4.14382e-10
24_hours	DOX	100289341	MAN1B1-DT	-1.82754	1.96297	1.13577e-11	4.17656e-10
24_hours	DOX	127829	ARL8A	-0.985477	6.15721	1.14243e-11	4.19009e-10
24_hours	DOX	259266	ASPM	3.95032	3.80663	1.17237e-11	4.28875e-10
24_hours	DOX	2068	ERCC2	1.35156	4.61378	1.17609e-11	4.28926e-10
24_hours	DOX	160777	CCDC60	-4.60174	0.972456	1.1786e-11	4.28926e-10
24_hours	DOX	55355	HJURP	3.6159	2.31719	1.18685e-11	4.30813e-10
24_hours	DOX	79754	ASB13	3.18895	2.97658	1.23281e-11	4.46349e-10
24_hours	DOX	6548	SLC9A1	-2.08302	6.09371	1.26682e-11	4.57484e-10
24_hours	DOX	1786	DNMT1	1.03743	5.89823	1.276e-11	4.59557e-10
24_hours	DOX	10228	STX6	-1.31187	5.01541	1.27939e-11	4.59557e-10
24_hours	DOX	170261	ZCCHC12	-3.74593	2.31654	1.28235e-11	4.59557e-10
24_hours	DOX	400617	KCNJ2-AS1	-3.66703	0.0705084	1.28846e-11	4.60567e-10
24_hours	DOX	116988	AGAP3	-1.03703	6.86731	1.29171e-11	4.60567e-10
24_hours	DOX	7879	RAB7A	-0.973	8.04941	1.35592e-11	4.80718e-10
24_hours	DOX	2643	GCH1	-2.6499	2.96793	1.35739e-11	4.80718e-10
24_hours	DOX	124930	ANKRD13B	-1.86207	3.80882	1.35846e-11	4.80718e-10
24_hours	DOX	1435	CSF1	-2.53568	5.91268	1.37367e-11	4.84881e-10
24_hours	DOX	85358	SHANK3	-1.59851	4.23487	1.38507e-11	4.87683e-10
24_hours	DOX	28984	RGCC	-4.27103	1.56001	1.42364e-11	5.00013e-10
24_hours	DOX	26511	CHIC2	-1.08491	4.51728	1.43887e-11	5.04105e-10
24_hours	DOX	100128292	DLG5-AS1	-2.40393	0.839432	1.51236e-11	5.28538e-10
24_hours	DOX	253980	KCTD13	-2.07533	3.38154	1.62368e-11	5.66038e-10
24_hours	DOX	4097	MAFG	-1.13889	6.31316	1.64242e-11	5.70139e-10
24_hours	DOX	8795	TNFRSF10B	-1.97327	8.36547	1.64354e-11	5.70139e-10
24_hours	DOX	57465	TBC1D24	0.998687	3.49715	1.65711e-11	5.73433e-10
24_hours	DOX	64328	XPO4	2.42259	7.43454	1.66877e-11	5.76051e-10
24_hours	DOX	55294	FBXW7	-1.78376	5.65833	1.72401e-11	5.93667e-10
24_hours	DOX	133686	NADK2	-1.24518	5.67176	1.7304e-11	5.94415e-10
24_hours	DOX	1742	DLG4	1.57901	3.83874	1.79054e-11	6.13576e-10
24_hours	DOX	11313	LYPLA2	-1.39259	5.92967	1.79671e-11	6.14196e-10
24_hours	DOX	57822	GRHL3	-5.80446	0.992032	1.8288e-11	6.23651e-10
24_hours	DOX	116173	CMTM5	3.17248	4.9606	1.85835e-11	6.32198e-10
24_hours	DOX	164091	PAQR7	-1.82467	5.03053	1.88313e-11	6.39083e-10
24_hours	DOX	5590	PRKCZ	1.59935	4.87586	1.90763e-11	6.45844e-10
24_hours	DOX	55635	DEPDC1	3.67806	3.78331	1.92446e-11	6.4998e-10
24_hours	DOX	57414	RHBDD2	-1.28267	7.0188	1.96367e-11	6.61634e-10
24_hours	DOX	100506215	PAXBP1-AS1	-2.24048	0.191415	1.9761e-11	6.64233e-10
24_hours	DOX	337873	H2BC20P	-2.32566	0.601013	2.00743e-11	6.73158e-10
24_hours	DOX	10166	SLC25A15	-1.3601	4.76061	2.04574e-11	6.84374e-10
24_hours	DOX	115399	LRRC56	-2.85312	1.42166	2.05372e-11	6.85416e-10
24_hours	DOX	29070	CCDC113	2.81248	1.88124	2.1177e-11	7.05101e-10
24_hours	DOX	79966	SCD5	-1.96362	3.67419	2.19114e-11	7.27088e-10
24_hours	DOX	3837	KPNB1	0.943223	8.14175	2.19407e-11	7.27088e-10
24_hours	DOX	8490	RGS5	-1.43676	8.53299	2.1994e-11	7.27146e-10
24_hours	DOX	11073	TOPBP1	1.21699	4.69724	2.20542e-11	7.27426e-10
24_hours	DOX	8036	SHOC2	-1.07133	6.26381	2.27145e-11	7.47456e-10
24_hours	DOX	101928370	S1PR1-DT	-1.59275	3.1026	2.28221e-11	7.49244e-10
24_hours	DOX	440081	DDX12P	2.37689	1.15767	2.37086e-11	7.76538e-10
24_hours	DOX	147807	ZNF524	-1.48603	3.30157	2.46356e-11	8.04802e-10
24_hours	DOX	1376	CPT2	-1.14809	5.96896	2.46858e-11	8.04802e-10
24_hours	DOX	132320	SCLT1	1.46556	2.98346	2.47447e-11	8.0486e-10
24_hours	DOX	1780	DYNC1I1	1.97948	3.29472	2.4854e-11	8.06554e-10
24_hours	DOX	100507053	LOC100507053	-2.1286	1.1518	2.52381e-11	8.17133e-10
24_hours	DOX	7263	TST	-1.43791	5.03333	2.59887e-11	8.39506e-10
24_hours	DOX	25802	LMOD1	3.17828	6.12516	2.65526e-11	8.5576e-10
24_hours	DOX	8726	EED	-1.57521	4.63097	2.69626e-11	8.66988e-10
24_hours	DOX	54149	C21orf91	-1.61955	5.36292	2.79058e-11	8.95273e-10
24_hours	DOX	240	ALOX5	-4.69458	-0.280582	2.80447e-11	8.97687e-10
24_hours	DOX	388499	LYPLA2P2	-1.57395	2.03558	2.87762e-11	9.19012e-10
24_hours	DOX	57501	CFAP92	-3.10567	-0.0239968	2.92992e-11	9.33596e-10
24_hours	DOX	220	ALDH1A3	-5.24645	1.57151	2.94838e-11	9.37358e-10
24_hours	DOX	2702	GJA5	4.30677	3.19322	2.977e-11	9.40749e-10
24_hours	DOX	130888	FBXO36	1.99835	0.292105	2.97838e-11	9.40749e-10
24_hours	DOX	23564	DDAH2	2.16024	4.85053	2.97908e-11	9.40749e-10
24_hours	DOX	80237	ELL3	-1.9261	3.19717	3.00098e-11	9.45544e-10
24_hours	DOX	146198	ZFP90	-1.56852	4.91337	3.05294e-11	9.59769e-10
24_hours	DOX	6284	S100A13	-1.67139	5.53473	3.0614e-11	9.60284e-10
24_hours	DOX	51754	TMEM8B	-1.27635	4.64088	3.15082e-11	9.86135e-10
24_hours	DOX	54458	PRR13	-1.31615	5.61346	3.19568e-11	9.97958e-10
24_hours	DOX	283638	CEP170B	-1.82616	6.16894	3.24628e-11	1.01152e-09
24_hours	DOX	64423	INF2	1.11843	6.18701	3.30764e-11	1.02647e-09
24_hours	DOX	338758	ATP2B1-AS1	-3.2317	0.587916	3.30884e-11	1.02647e-09
24_hours	DOX	80127	BBOF1	1.53872	2.09169	3.31832e-11	1.02715e-09
24_hours	DOX	100996539	ITPR1-DT	-2.85774	-0.109914	3.35036e-11	1.03479e-09
24_hours	DOX	7442	TRPV1	-2.21007	2.65466	3.35877e-11	1.03512e-09
24_hours	DOX	55182	RNF220	0.890803	5.22516	3.36984e-11	1.03626e-09
24_hours	DOX	8428	STK24	-0.969968	6.52261	3.48069e-11	1.06802e-09
24_hours	DOX	4162	MCAM	2.03326	6.91469	3.66771e-11	1.12296e-09
24_hours	DOX	2651	GCNT2	1.68073	6.03632	3.67684e-11	1.12331e-09
24_hours	DOX	84250	SLF1	1.841	3.55069	3.75314e-11	1.14414e-09
24_hours	DOX	9203	ZMYM3	1.22788	5.67871	3.77826e-11	1.14931e-09
24_hours	DOX	146909	KIF18B	3.46755	0.706134	3.84899e-11	1.1683e-09
24_hours	DOX	1737	DLAT	1.60152	6.56331	3.88338e-11	1.1762e-09
24_hours	DOX	3832	KIF11	3.08018	3.26482	3.90581e-11	1.18046e-09
24_hours	DOX	79671	NLRX1	-1.49355	5.82427	3.94167e-11	1.18806e-09
24_hours	DOX	112812	FDX2	-1.25451	4.64633	3.94783e-11	1.18806e-09
24_hours	DOX	81704	DOCK8	-4.84951	0.385249	4.03613e-11	1.21204e-09
24_hours	DOX	2668	GDNF	-5.2686	0.496726	4.12727e-11	1.23678e-09
24_hours	DOX	4026	LPP	1.32854	6.92695	4.32857e-11	1.29434e-09
24_hours	DOX	145508	CEP128	2.70322	0.84696	4.40882e-11	1.31313e-09
24_hours	DOX	57488	ESYT2	-1.32692	7.30112	4.41004e-11	1.31313e-09
24_hours	DOX	85451	UNK	-1.18855	4.9905	4.47671e-11	1.33017e-09
24_hours	DOX	5427	POLE2	3.11093	0.670133	4.49314e-11	1.33224e-09
24_hours	DOX	389941	C1QL3	-3.28839	1.40867	4.65805e-11	1.37823e-09
24_hours	DOX	5145	PDE6A	-2.08809	1.08679	4.71819e-11	1.3931e-09
24_hours	DOX	79968	WDR76	2.84177	1.47043	4.9435e-11	1.45657e-09
24_hours	DOX	29950	SERTAD1	-1.80902	5.16625	5.05004e-11	1.48486e-09
24_hours	DOX	7011	TEP1	-2.06128	5.151	5.08876e-11	1.49313e-09
24_hours	DOX	9423	NTN1	-3.28316	5.51543	5.13715e-11	1.50419e-09
24_hours	DOX	256987	SERINC5	-1.86897	5.63212	5.22738e-11	1.52744e-09
24_hours	DOX	54930	HAUS4	1.70738	3.6734	5.41479e-11	1.57892e-09
24_hours	DOX	28986	MAGEH1	-1.05758	5.50244	5.42677e-11	1.57915e-09
24_hours	DOX	9344	TAOK2	0.827302	6.75603	5.45835e-11	1.58506e-09
24_hours	DOX	10898	CPSF4	-2.03582	4.6954	5.47554e-11	1.58626e-09
24_hours	DOX	2185	PTK2B	-1.86165	2.8031	5.48502e-11	1.58626e-09
24_hours	DOX	51646	YPEL5	-1.24696	7.08784	5.55572e-11	1.60342e-09
24_hours	DOX	23308	ICOSLG	-2.4081	0.965668	6.29091e-11	1.81189e-09
24_hours	DOX	753	LDLRAD4	2.26411	3.40494	6.30815e-11	1.81314e-09
24_hours	DOX	6837	MED22	1.15185	4.90793	6.45804e-11	1.85244e-09
24_hours	DOX	23397	NCAPH	3.10599	1.9837	6.59346e-11	1.88745e-09
24_hours	DOX	85301	COL27A1	-2.50221	4.65057	6.86368e-11	1.96081e-09
24_hours	DOX	8347	H2BC4	-1.73777	2.24188	6.98653e-11	1.99187e-09
24_hours	DOX	57472	CNOT6	-1.03497	5.33179	7.01814e-11	1.99684e-09
24_hours	DOX	471	ATIC	0.633775	6.39002	7.04566e-11	2.00063e-09
24_hours	DOX	10298	PAK4	1.32948	5.94413	7.07615e-11	2.00524e-09
24_hours	DOX	222229	LRWD1	-1.05572	5.48467	7.10666e-11	2.00984e-09
24_hours	DOX	10112	KIF20A	3.26386	3.71573	7.20108e-11	2.03246e-09
24_hours	DOX	93145	OLFM2	-2.46726	4.61143	7.32484e-11	2.06326e-09
24_hours	DOX	6305	SBF1	-0.928873	7.73304	7.36959e-11	2.07172e-09
24_hours	DOX	374618	TEX9	-2.16664	1.03724	7.4007e-11	2.07632e-09
24_hours	DOX	29899	GPSM2	2.51814	0.862416	7.506e-11	2.10168e-09
24_hours	DOX	55781	RIOK2	1.24588	4.98953	7.55405e-11	2.11094e-09
24_hours	DOX	90634	N4BP2L1	-2.38525	0.297738	7.66733e-11	2.13835e-09
24_hours	DOX	130940	CCDC148	-3.44506	0.832111	7.77188e-11	2.16323e-09
24_hours	DOX	5836	PYGL	-1.26976	6.46861	7.8009e-11	2.16454e-09
24_hours	DOX	9410	SNRNP40	0.986921	4.042	7.80735e-11	2.16454e-09
24_hours	DOX	203238	CCDC171	1.86779	0.616054	7.89428e-11	2.18434e-09
24_hours	DOX	105378828	CLCA4-AS1	-2.86451	1.51997	7.9148e-11	2.18573e-09
24_hours	DOX	55279	ZNF654	-1.34033	4.96846	8.02758e-11	2.21253e-09
24_hours	DOX	8110	DPF3	1.4622	5.57072	8.1942e-11	2.25405e-09
24_hours	DOX	80025	PANK2	-1.27499	4.68178	8.4417e-11	2.3176e-09
24_hours	DOX	55588	MED29	-0.839681	5.75884	8.46865e-11	2.32048e-09
24_hours	DOX	8646	CHRD	-4.31517	1.6588	8.58643e-11	2.34818e-09
24_hours	DOX	101928674	SOCS3-DT	-3.56979	0.253048	8.78507e-11	2.39785e-09
24_hours	DOX	202018	TAPT1	-0.933785	5.60353	8.86301e-11	2.41444e-09
24_hours	DOX	23623	RUSC1	-0.896347	5.04881	9.12656e-11	2.48144e-09
24_hours	DOX	10425	ARIH2	-0.936156	6.57008	9.28499e-11	2.51965e-09
24_hours	DOX	93343	MVB12A	1.4206	4.31388	9.31548e-11	2.52306e-09
24_hours	DOX	29057	FAM156A	1.28759	2.92779	9.35526e-11	2.52897e-09
24_hours	DOX	23317	DNAJC13	0.78071	6.37953	9.59757e-11	2.5895e-09
24_hours	DOX	84628	NTNG2	-3.35993	0.46067	9.64913e-11	2.59844e-09
24_hours	DOX	10915	TCERG1	0.790121	5.62886	9.74851e-11	2.62019e-09
24_hours	DOX	378805	LINC-PINT	-1.87143	1.9496	9.78553e-11	2.62513e-09
24_hours	DOX	23310	NCAPD3	1.47473	3.66255	9.97848e-11	2.6718e-09
24_hours	DOX	55954	ZMAT5	-1.30436	4.16688	1.0269e-10	2.74436e-09
24_hours	DOX	10513	APPBP2	-0.694405	6.18621	1.03009e-10	2.74768e-09
24_hours	DOX	284086	NEK8	-2.66085	1.95086	1.03759e-10	2.76245e-09
24_hours	DOX	28956	LAMTOR2	-0.956115	5.18163	1.03969e-10	2.76282e-09
24_hours	DOX	64773	PCED1A	-0.762357	4.0771	1.04321e-10	2.76695e-09
24_hours	DOX	8487	GEMIN2	1.97819	2.67477	1.04834e-10	2.77535e-09
24_hours	DOX	83932	SPRTN	-0.908464	4.45409	1.08266e-10	2.86083e-09
24_hours	DOX	81794	ADAMTS10	2.13047	2.99252	1.09801e-10	2.89596e-09
24_hours	DOX	836	CASP3	-1.6038	6.76433	1.11435e-10	2.93355e-09
24_hours	DOX	51535	PPHLN1	-0.771216	5.65838	1.11838e-10	2.93369e-09
24_hours	DOX	6988	TCTA	-0.901496	5.32805	1.11857e-10	2.93369e-09
24_hours	DOX	5429	POLH	-1.82007	5.8145	1.12536e-10	2.94602e-09
24_hours	DOX	79647	AKIRIN1	-0.944878	7.61956	1.12766e-10	2.94655e-09
24_hours	DOX	9518	GDF15	-3.87939	6.87103	1.13361e-10	2.95662e-09
24_hours	DOX	160518	DENND5B	1.34238	7.59473	1.15563e-10	3.00848e-09
24_hours	DOX	84645	C22orf23	-2.43563	4.17028	1.16127e-10	3.01759e-09
24_hours	DOX	4357	MPST	1.09541	5.07811	1.17084e-10	3.03686e-09
24_hours	DOX	10606	PAICS	1.65205	6.57016	1.17464e-10	3.04111e-09
24_hours	DOX	94030	LRRC4B	2.90506	4.79171	1.18128e-10	3.05268e-09
24_hours	DOX	54840	APTX	-1.09003	5.03313	1.21899e-10	3.14438e-09
24_hours	DOX	4814	NINJ1	-2.01958	4.30517	1.23751e-10	3.1863e-09
24_hours	DOX	11047	ADRM1	-0.783508	7.2589	1.25043e-10	3.21369e-09
24_hours	DOX	23516	SLC39A14	1.59839	6.9824	1.26288e-10	3.23979e-09
24_hours	DOX	8601	RGS20	-3.84487	0.618671	1.27896e-10	3.27506e-09
24_hours	DOX	7272	TTK	3.53434	2.69594	1.29279e-10	3.30448e-09
24_hours	DOX	10939	AFG3L2	0.954608	7.37857	1.29567e-10	3.30584e-09
24_hours	DOX	55017	C14orf119	-0.835406	5.57267	1.30826e-10	3.33191e-09
24_hours	DOX	771	CA12	-3.3743	0.113002	1.31165e-10	3.33454e-09
24_hours	DOX	8349	H2BC21	-1.44951	7.41428	1.33207e-10	3.38034e-09
24_hours	DOX	9779	TBC1D5	1.00614	4.95239	1.34427e-10	3.40516e-09
24_hours	DOX	54491	OTULINL	-4.2334	1.35506	1.35457e-10	3.42509e-09
24_hours	DOX	79980	DSN1	2.15621	2.72439	1.39711e-10	3.52632e-09
24_hours	DOX	10994	ILVBL	1.50309	6.18453	1.45247e-10	3.65949e-09
24_hours	DOX	4437	MSH3	0.899246	4.38093	1.46792e-10	3.69183e-09
24_hours	DOX	51513	ETV7	-5.60897	-0.129732	1.53468e-10	3.85283e-09
24_hours	DOX	138151	NACC2	-1.40424	6.68231	1.54126e-10	3.86249e-09
24_hours	DOX	79828	METTL8	-2.16708	4.65224	1.55067e-10	3.87916e-09
24_hours	DOX	340719	NANOS1	-1.99563	5.22925	1.56622e-10	3.91111e-09
24_hours	DOX	580	BARD1	2.52169	3.12829	1.57704e-10	3.93115e-09
24_hours	DOX	3177	SLC29A2	1.72013	4.77092	1.58467e-10	3.94321e-09
24_hours	DOX	51686	OAZ3	-1.8424	0.000148996	1.66964e-10	4.1473e-09
24_hours	DOX	90381	TICRR	2.72058	0.83502	1.71425e-10	4.24781e-09
24_hours	DOX	51665	ASB1	-1.08659	6.40902	1.71614e-10	4.24781e-09
24_hours	DOX	57608	JCAD	-1.65115	4.42284	1.71984e-10	4.24951e-09
24_hours	DOX	4288	MKI67	3.19256	4.52579	1.73428e-10	4.27768e-09
24_hours	DOX	84959	UBASH3B	-2.98477	3.93741	1.86034e-10	4.58061e-09
24_hours	DOX	4299	AFF1	-1.00456	6.05815	1.89854e-10	4.66649e-09
24_hours	DOX	2571	GAD1	-2.96117	1.36796	1.90319e-10	4.66979e-09
24_hours	DOX	1033	CDKN3	2.25618	2.09982	1.90937e-10	4.67679e-09
24_hours	DOX	2189	FANCG	1.87016	2.72849	1.92562e-10	4.70841e-09
24_hours	DOX	6546	SLC8A1	3.18354	9.62163	1.95383e-10	4.7691e-09
24_hours	DOX	1947	EFNB1	-1.90851	7.36482	1.97594e-10	4.81474e-09
24_hours	DOX	81930	KIF18A	3.10839	2.01438	1.97999e-10	4.81626e-09
24_hours	DOX	401106	ATP13A3-DT	-3.39174	0.174445	2.01196e-10	4.8856e-09
24_hours	DOX	285671	RNF180	1.46063	2.10422	2.01826e-10	4.89246e-09
24_hours	DOX	79815	NIPAL2	-1.07827	5.11793	2.03729e-10	4.93011e-09
24_hours	DOX	85236	H2BC12	-1.51001	5.28574	2.08175e-10	5.02556e-09
24_hours	DOX	283643	TEDC1	1.53078	2.87512	2.08387e-10	5.02556e-09
24_hours	DOX	4493	MT1E	2.47556	2.26995	2.08992e-10	5.03152e-09
24_hours	DOX	1810	DR1	-0.820471	5.843	2.15019e-10	5.16779e-09
24_hours	DOX	65989	DLK2	-2.99329	2.07981	2.17457e-10	5.21748e-09
24_hours	DOX	22871	NLGN1	1.87781	5.06725	2.25752e-10	5.4073e-09
24_hours	DOX	29993	PACSIN1	3.05701	2.90198	2.26628e-10	5.41907e-09
24_hours	DOX	9212	AURKB	3.09715	1.89514	2.29036e-10	5.46736e-09
24_hours	DOX	284992	CCDC150	2.0517	0.551765	2.36474e-10	5.63537e-09
24_hours	DOX	51599	LSR	-1.8821	5.92472	2.39999e-10	5.70823e-09
24_hours	DOX	26128	KIFBP	0.988831	6.22055	2.40342e-10	5.70823e-09
24_hours	DOX	5557	PRIM1	2.5908	1.26539	2.45395e-10	5.81843e-09
24_hours	DOX	26059	ERC2	1.42576	3.39901	2.47143e-10	5.85001e-09
24_hours	DOX	146712	B3GNTL1	1.34241	1.76947	2.50092e-10	5.90988e-09
24_hours	DOX	65080	MRPL44	-0.602099	5.55889	2.5214e-10	5.9483e-09
24_hours	DOX	285489	DOK7	3.4405	3.8992	2.57758e-10	6.07068e-09
24_hours	DOX	114789	SLC25A25	-1.78011	4.60094	2.58642e-10	6.07758e-09
24_hours	DOX	55131	RBM28	1.0108	4.34474	2.58914e-10	6.07758e-09
24_hours	DOX	328	APEX1	0.804377	6.9025	2.60357e-10	6.10128e-09
24_hours	DOX	114879	OSBPL5	1.16997	3.76576	2.61266e-10	6.11241e-09
24_hours	DOX	54936	ADPRS	-0.652204	4.98505	2.63985e-10	6.16578e-09
24_hours	DOX	11270	NRM	1.67913	2.77678	2.69159e-10	6.27622e-09
24_hours	DOX	5516	PPP2CB	-1.03849	7.05225	2.73089e-10	6.35732e-09
24_hours	DOX	4832	NME3	2.22059	4.20368	2.75903e-10	6.41224e-09
24_hours	DOX	16	AARS1	1.58411	6.69481	2.78741e-10	6.46754e-09
24_hours	DOX	105371730	LOC105371730	-1.95834	1.93719	2.83587e-10	6.56646e-09
24_hours	DOX	5522	PPP2R2C	-2.95925	2.3379	2.83937e-10	6.56646e-09
24_hours	DOX	8408	ULK1	-1.17429	6.76304	2.87258e-10	6.63236e-09
24_hours	DOX	358	AQP1	2.25471	7.82305	2.88594e-10	6.6431e-09
24_hours	DOX	53836	GPR87	-5.17335	2.21078	2.88666e-10	6.6431e-09
24_hours	DOX	22993	HMGXB3	-1.07107	6.04777	2.89792e-10	6.65812e-09
24_hours	DOX	4751	NEK2	3.3375	1.89427	2.96971e-10	6.81196e-09
24_hours	DOX	161145	TMEM229B	-4.111	2.49889	2.98757e-10	6.84177e-09
24_hours	DOX	56894	AGPAT3	1.31295	6.26776	2.99714e-10	6.85194e-09
24_hours	DOX	2645	GCK	3.58905	1.86842	3.00174e-10	6.85194e-09
24_hours	DOX	440093	H3-5	-1.62893	4.46866	3.04666e-10	6.94323e-09
24_hours	DOX	10024	TROAP	3.0476	1.23187	3.07499e-10	6.99152e-09
24_hours	DOX	23196	FAM120A	1.20066	6.71231	3.07778e-10	6.99152e-09
24_hours	DOX	4624	MYH6	2.61547	11.3081	3.13794e-10	7.1167e-09
24_hours	DOX	201255	LRRC45	1.21833	3.59015	3.15621e-10	7.14664e-09
24_hours	DOX	6422	SFRP1	2.13003	7.85734	3.18804e-10	7.19924e-09
24_hours	DOX	10452	TOMM40	0.921333	6.17908	3.18967e-10	7.19924e-09
24_hours	DOX	64285	RHBDF1	-1.30333	5.86141	3.20509e-10	7.22248e-09
24_hours	DOX	56605	ERO1B	-2.09317	4.47094	3.22102e-10	7.24677e-09
24_hours	DOX	10428	CFDP1	1.08716	5.00708	3.22929e-10	7.2538e-09
24_hours	DOX	6854	SYN2	-3.61692	0.0329998	3.29826e-10	7.38703e-09
24_hours	DOX	5892	RAD51D	1.37894	2.33513	3.29909e-10	7.38703e-09
24_hours	DOX	145282	MIPOL1	2.03744	2.6351	3.31973e-10	7.42144e-09
24_hours	DOX	285605	DTWD2	1.79567	3.70874	3.34928e-10	7.47565e-09
24_hours	DOX	81553	CYRIA	-2.57657	0.436405	3.47954e-10	7.75408e-09
24_hours	DOX	85377	MICALL1	-2.22538	6.1644	3.50451e-10	7.7974e-09
24_hours	DOX	8618	CADPS	1.42824	5.64602	3.55457e-10	7.8963e-09
24_hours	DOX	283807	FBXL22	3.92788	3.29241	3.56908e-10	7.91605e-09
24_hours	DOX	6786	STIM1	-1.41028	5.79562	3.65932e-10	8.0971e-09
24_hours	DOX	401024	FSIP2	2.12083	2.0078	3.66788e-10	8.0971e-09
24_hours	DOX	5860	QDPR	1.34869	5.04915	3.66795e-10	8.0971e-09
24_hours	DOX	1967	EIF2B1	-0.660341	5.37711	3.68042e-10	8.1119e-09
24_hours	DOX	4168	MCF2	-2.33584	0.67648	3.76448e-10	8.28421e-09
24_hours	DOX	4522	MTHFD1	1.44475	5.90078	3.78462e-10	8.3081e-09
24_hours	DOX	55247	NEIL3	3.53803	0.0280719	3.78714e-10	8.3081e-09
24_hours	DOX	98	ACYP2	-2.30992	4.59233	3.8028e-10	8.31885e-09
24_hours	DOX	92979	MARCHF9	1.25341	4.1369	3.80385e-10	8.31885e-09
24_hours	DOX	101927789	LOC101927789	-3.36416	1.35503	3.81356e-10	8.32715e-09
24_hours	DOX	55771	PRR11	2.85814	3.65756	3.84288e-10	8.3782e-09
24_hours	DOX	6051	RNPEP	-1.65548	5.68237	3.85508e-10	8.39179e-09
24_hours	DOX	2582	GALE	-1.32646	5.44913	3.86449e-10	8.39931e-09
24_hours	DOX	2022	ENG	2.64005	1.45182	3.88463e-10	8.42939e-09
24_hours	DOX	10036	CHAF1A	1.91212	4.04405	3.8903e-10	8.42939e-09
24_hours	DOX	10670	RRAGA	-0.952186	6.93357	3.90817e-10	8.4551e-09
24_hours	DOX	7091	TLE4	-1.64716	4.29505	3.93505e-10	8.50019e-09
24_hours	DOX	80329	ULBP1	-4.51337	1.52308	3.99431e-10	8.61498e-09
24_hours	DOX	84303	CHCHD6	1.62307	4.16534	4.06096e-10	8.74534e-09
24_hours	DOX	287	ANK2	1.794	7.138	4.12363e-10	8.86674e-09
24_hours	DOX	7064	THOP1	0.96135	5.31951	4.15665e-10	8.92413e-09
24_hours	DOX	360	AQP3	-3.31617	3.80348	4.20408e-10	9.01222e-09
24_hours	DOX	55696	RBM22	-0.906798	5.43745	4.27672e-10	9.15401e-09
24_hours	DOX	53944	CSNK1G1	-1.84815	4.75955	4.2886e-10	9.1655e-09
24_hours	DOX	55314	TMEM144	2.04865	4.7828	4.39759e-10	9.38419e-09
24_hours	DOX	8914	TIMELESS	2.06323	3.99263	4.54983e-10	9.69437e-09
24_hours	DOX	26985	AP3M1	0.655302	6.07826	4.57359e-10	9.73028e-09
24_hours	DOX	84777	DLGAP1-AS2	-3.23969	0.773183	4.70024e-10	9.98465e-09
24_hours	DOX	353500	BMP8A	-2.39721	0.838043	4.72594e-10	1.00241e-08
24_hours	DOX	79663	HSPBAP1	-1.28324	1.95867	4.74984e-10	1.00597e-08
24_hours	DOX	6749	SSRP1	1.08021	6.3365	4.86962e-10	1.02905e-08
24_hours	DOX	8883	NAE1	0.800345	5.38546	4.87343e-10	1.02905e-08
24_hours	DOX	55330	BLOC1S4	-0.929428	4.34977	4.95115e-10	1.04389e-08
24_hours	DOX	91647	ATPAF2	-0.919164	4.51028	4.99325e-10	1.05075e-08
24_hours	DOX	79829	NAA40	1.21525	4.89032	4.9986e-10	1.05075e-08
24_hours	DOX	10058	ABCB6	-1.78192	5.15679	5.10443e-10	1.0714e-08
24_hours	DOX	126074	SWSAP1	-1.03335	1.87769	5.15113e-10	1.0771e-08
24_hours	DOX	8775	NAPA	-0.850222	6.57207	5.15242e-10	1.0771e-08
24_hours	DOX	10202	DHRS2	-5.2919	0.459188	5.15454e-10	1.0771e-08
24_hours	DOX	991	CDC20	3.36561	3.35105	5.21172e-10	1.08743e-08
24_hours	DOX	5831	PYCR1	1.55242	5.63537	5.29421e-10	1.10301e-08
24_hours	DOX	1431	CS	1.19671	8.10496	5.31628e-10	1.10597e-08
24_hours	DOX	79783	SUGCT	-1.07934	3.81844	5.3366e-10	1.10856e-08
24_hours	DOX	5912	RAP2B	-1.75327	5.44093	5.46418e-10	1.1334e-08
24_hours	DOX	7412	VCAM1	5.78636	5.24993	5.47808e-10	1.13461e-08
24_hours	DOX	284114	TMEM102	2.1965	2.61423	5.5037e-10	1.13824e-08
24_hours	DOX	160857	CCDC122	-2.1191	2.90631	5.5726e-10	1.1508e-08
24_hours	DOX	6535	SLC6A8	-1.4907	7.43615	5.60476e-10	1.15575e-08
24_hours	DOX	26960	NBEA	1.11096	4.66148	5.65887e-10	1.1652e-08
24_hours	DOX	1662	DDX10	1.28821	4.1867	5.6959e-10	1.17111e-08
24_hours	DOX	257000	TINCR	-3.69762	1.70432	5.71005e-10	1.17231e-08
24_hours	DOX	2531	KDSR	-1.51547	6.00248	5.77308e-10	1.18247e-08
24_hours	DOX	5151	PDE8A	-1.51086	4.04434	5.77636e-10	1.18247e-08
24_hours	DOX	65975	STK33	1.50517	3.81006	5.79058e-10	1.18366e-08
24_hours	DOX	100268168	RPL26L1-AS1	-1.73518	1.00579	5.84125e-10	1.19229e-08
24_hours	DOX	284309	ZNF776	1.10117	3.82368	5.87953e-10	1.19837e-08
24_hours	DOX	730101	LOC730101	-1.49114	3.40943	5.93487e-10	1.20749e-08
24_hours	DOX	6310	ATXN1	0.881193	5.85668	5.94364e-10	1.20749e-08
24_hours	DOX	339456	TMEM52	-3.17038	-0.0246591	5.95001e-10	1.20749e-08
24_hours	DOX	51728	POLR3K	1.70651	3.43007	6.07764e-10	1.23162e-08
24_hours	DOX	101927989	ZNF516-AS1	-1.76236	0.30549	6.08773e-10	1.23189e-08
24_hours	DOX	83890	SPATA9	-1.64448	0.158337	6.10086e-10	1.23278e-08
24_hours	DOX	9267	CYTH1	-1.25305	4.37937	6.19447e-10	1.2499e-08
24_hours	DOX	56261	GPCPD1	-1.30458	5.25241	6.22881e-10	1.25503e-08
24_hours	DOX	6821	SUOX	1.31812	4.85416	6.27215e-10	1.26196e-08
24_hours	DOX	25855	BRMS1	-0.847792	5.24014	6.40272e-10	1.28639e-08
24_hours	DOX	222236	NAPEPLD	0.959537	3.65564	6.46612e-10	1.29728e-08
24_hours	DOX	121457	IKBIP	-2.59688	6.34429	6.54903e-10	1.31204e-08
24_hours	DOX	125061	AFMID	1.14455	3.52334	6.66069e-10	1.33164e-08
24_hours	DOX	2595	GANC	-1.19064	2.71703	6.66575e-10	1.33164e-08
24_hours	DOX	23479	ISCU	-1.17192	6.92512	6.72313e-10	1.3412e-08
24_hours	DOX	51477	ISYNA1	-1.34448	8.85582	6.83822e-10	1.36223e-08
24_hours	DOX	4913	NTHL1	1.65508	3.57266	6.87021e-10	1.36667e-08
24_hours	DOX	126669	SHE	-4.50904	0.285841	6.90425e-10	1.3715e-08
24_hours	DOX	376132	LRRC10	3.84795	6.92201	6.92337e-10	1.37336e-08
24_hours	DOX	55218	EXD2	1.11611	5.33781	6.95518e-10	1.37756e-08
24_hours	DOX	6674	SPAG1	-1.66285	2.90229	6.96409e-10	1.37756e-08
24_hours	DOX	256302	NATD1	-1.85941	5.345	7.05578e-10	1.39332e-08
24_hours	DOX	1959	EGR2	-4.91813	0.432783	7.06994e-10	1.39332e-08
24_hours	DOX	83648	FAM167A	-2.30706	1.19396	7.07343e-10	1.39332e-08
24_hours	DOX	151354	LRATD1	-5.74666	0.567424	7.10482e-10	1.39755e-08
24_hours	DOX	7016	TESK1	-1.14978	5.34508	7.12568e-10	1.3997e-08
24_hours	DOX	220001	VWCE	-3.34899	2.56826	7.15476e-10	1.40345e-08
24_hours	DOX	203259	FAM219A	-1.26861	5.08585	7.22322e-10	1.41491e-08
24_hours	DOX	84501	SPIRE2	1.53205	1.8044	7.2382e-10	1.41587e-08
24_hours	DOX	9553	MRPL33	-1.03142	5.64935	7.37498e-10	1.43978e-08
24_hours	DOX	5900	RALGDS	-1.64854	5.77364	7.38087e-10	1.43978e-08
24_hours	DOX	55023	PHIP	1.26059	5.83212	7.49458e-10	1.45896e-08
24_hours	DOX	55283	MCOLN3	-3.83351	1.27059	7.50075e-10	1.45896e-08
24_hours	DOX	339453	TMEM240	2.01673	0.970102	7.51026e-10	1.45896e-08
24_hours	DOX	6890	TAP1	-3.17365	5.63284	7.62448e-10	1.47911e-08
24_hours	DOX	399694	SHC4	-2.6392	2.38571	7.70412e-10	1.49088e-08
24_hours	DOX	286499	FAM133A	2.74199	0.291797	7.70633e-10	1.49088e-08
24_hours	DOX	51319	RSRC1	1.38499	3.06392	7.99343e-10	1.5443e-08
24_hours	DOX	6301	SARS1	-1.05273	7.34535	8.17649e-10	1.5775e-08
24_hours	DOX	286205	SCAI	1.15826	3.95661	8.63512e-10	1.66371e-08
24_hours	DOX	8351	H3C4	-2.63418	0.400293	8.74396e-10	1.68125e-08
24_hours	DOX	10426	TUBGCP3	1.01421	4.01052	8.75006e-10	1.68125e-08
24_hours	DOX	10200	MPHOSPH6	1.88148	2.83626	8.78334e-10	1.68535e-08
24_hours	DOX	91445	RNF185	-0.842206	5.29022	9.23426e-10	1.76946e-08
24_hours	DOX	8370	H4C14	-2.06066	1.40685	9.26672e-10	1.77327e-08
24_hours	DOX	10715	CERS1	2.02768	1.53066	9.38088e-10	1.79268e-08
24_hours	DOX	4040	LRP6	0.838126	5.4322	9.5812e-10	1.82848e-08
24_hours	DOX	3551	IKBKB	-1.08458	4.6924	9.66338e-10	1.84167e-08
24_hours	DOX	64789	EXO5	-1.67484	2.91404	9.70825e-10	1.84772e-08
24_hours	DOX	5036	PA2G4	-0.770913	7.22609	9.76268e-10	1.85557e-08
24_hours	DOX	80852	GRIP2	-3.69866	1.52747	9.83812e-10	1.86739e-08
24_hours	DOX	64850	ETNPPL	-3.84739	-0.189794	9.96528e-10	1.88898e-08
24_hours	DOX	56255	TMX4	-1.41462	7.69779	9.99261e-10	1.89161e-08
24_hours	DOX	138311	DIPK1B	2.15079	6.35145	1.00146e-09	1.89324e-08
24_hours	DOX	196513	DCP1B	-1.96805	3.64523	1.00326e-09	1.89409e-08
24_hours	DOX	119032	BORCS7	-1.21194	3.84887	1.01153e-09	1.90497e-08
24_hours	DOX	10672	GNA13	-0.849502	5.85309	1.01173e-09	1.90497e-08
24_hours	DOX	333929	SNAI3	-1.99949	0.807423	1.01597e-09	1.9104e-08
24_hours	DOX	3014	H2AX	1.25939	5.06757	1.03812e-09	1.94945e-08
24_hours	DOX	9935	MAFB	-3.19669	3.27283	1.04799e-09	1.96536e-08
24_hours	DOX	3021	H3-3B	-1.52999	7.28333	1.05056e-09	1.96756e-08
24_hours	DOX	133957	CCDC127	0.769059	4.53121	1.06846e-09	1.99843e-08
24_hours	DOX	9414	TJP2	-1.17447	6.37912	1.0726e-09	2.00351e-08
24_hours	DOX	27085	MTBP	1.9475	0.50962	1.07522e-09	2.00575e-08
24_hours	DOX	51780	KDM3B	1.01767	6.5053	1.09352e-09	2.03719e-08
24_hours	DOX	7754	ZNF204P	2.59909	1.75635	1.10015e-09	2.04682e-08
24_hours	DOX	6430	SRSF5	-0.938594	6.91023	1.10581e-09	2.05464e-08
24_hours	DOX	148252	DIRAS1	2.3773	3.21412	1.12816e-09	2.09276e-08
24_hours	DOX	132671	SPATA18	-2.06859	5.00727	1.12929e-09	2.09276e-08
24_hours	DOX	80222	TARS2	1.44296	5.24628	1.16326e-09	2.15287e-08
24_hours	DOX	647033	PA2G4P4	-0.690515	4.7401	1.18927e-09	2.19811e-08
24_hours	DOX	26147	PHF19	2.1582	3.63962	1.19619e-09	2.20801e-08
24_hours	DOX	4897	NRCAM	-2.21539	3.631	1.205e-09	2.22136e-08
24_hours	DOX	5143	PDE4C	-3.6282	1.13903	1.22265e-09	2.25095e-08
24_hours	DOX	29035	C16orf72	-0.677944	6.87352	1.23956e-09	2.2791e-08
24_hours	DOX	137695	TMEM68	-1.5105	4.44226	1.24665e-09	2.28857e-08
24_hours	DOX	79989	TTC26	1.95348	1.84739	1.24796e-09	2.28857e-08
24_hours	DOX	55143	CDCA8	3.09664	2.28137	1.2654e-09	2.31754e-08
24_hours	DOX	28232	SLCO3A1	1.2095	6.50426	1.26929e-09	2.32165e-08
24_hours	DOX	10919	EHMT2	1.281	5.36948	1.27357e-09	2.32645e-08
24_hours	DOX	23074	UHRF1BP1L	-0.793293	5.24739	1.28368e-09	2.34189e-08
24_hours	DOX	8357	H3C10	-2.8821	0.154532	1.29779e-09	2.36456e-08
24_hours	DOX	81031	SLC2A10	1.69134	2.86438	1.32636e-09	2.4135e-08
24_hours	DOX	1024	CDK8	1.05013	5.60637	1.32906e-09	2.41528e-08
24_hours	DOX	5888	RAD51	2.44823	1.59142	1.34509e-09	2.43936e-08
24_hours	DOX	843	CASP10	-5.14322	0.533372	1.34577e-09	2.43936e-08
24_hours	DOX	10721	POLQ	2.00842	2.34463	1.35864e-09	2.45669e-08
24_hours	DOX	100129716	ARRDC3-AS1	-2.10686	0.686218	1.35882e-09	2.45669e-08
24_hours	DOX	389692	MAFA	-4.5476	0.990177	1.36268e-09	2.46052e-08
24_hours	DOX	83452	RAB33B	-1.27398	3.70232	1.37026e-09	2.46937e-08
24_hours	DOX	90141	EFCAB11	1.63221	1.30669	1.37109e-09	2.46937e-08
24_hours	DOX	163071	ZNF114	-3.18162	1.11948	1.3729e-09	2.46947e-08
24_hours	DOX	84923	FAM104A	-1.38801	5.02513	1.40036e-09	2.51565e-08
24_hours	DOX	5820	PVT1	-2.1766	1.85851	1.40826e-09	2.52662e-08
24_hours	DOX	134492	NUDCD2	1.47951	3.46227	1.41544e-09	2.53626e-08
24_hours	DOX	4841	NONO	0.639318	7.92288	1.44942e-09	2.59386e-08
24_hours	DOX	57508	INTS2	1.42903	3.66674	1.45375e-09	2.5983e-08
24_hours	DOX	89839	ARHGAP11B	2.53532	0.112456	1.48637e-09	2.65323e-08
24_hours	DOX	85456	TNKS1BP1	1.19937	6.32161	1.49526e-09	2.66572e-08
24_hours	DOX	9415	FADS2	1.87631	7.19494	1.5117e-09	2.69163e-08
24_hours	DOX	129401	NUP35	1.27996	2.96043	1.51845e-09	2.70024e-08
24_hours	DOX	10531	PITRM1	-1.45303	6.90709	1.53111e-09	2.71931e-08
24_hours	DOX	3991	LIPE	2.33374	2.90331	1.56285e-09	2.7722e-08
24_hours	DOX	142	PARP1	1.21697	7.02224	1.56622e-09	2.77468e-08
24_hours	DOX	79627	OGFRL1	-1.31331	5.07053	1.57361e-09	2.78425e-08
24_hours	DOX	105377200	NA	-1.54857	1.76835	1.61546e-09	2.85471e-08
24_hours	DOX	51512	GTSE1	2.58316	2.97054	1.6222e-09	2.86304e-08
24_hours	DOX	79694	MANEA	1.61623	4.46067	1.64117e-09	2.89289e-08
24_hours	DOX	283687	ST20-AS1	-1.06681	3.07577	1.69391e-09	2.97971e-08
24_hours	DOX	29903	CCDC106	1.52478	4.2422	1.69465e-09	2.97971e-08
24_hours	DOX	113157	RPLP0P2	-1.60809	1.82773	1.69856e-09	2.98286e-08
24_hours	DOX	1506	CTRL	-2.09134	0.425816	1.70087e-09	2.98319e-08
24_hours	DOX	55332	DRAM1	-2.65567	3.09771	1.71788e-09	3.00928e-08
24_hours	DOX	148789	B3GALNT2	-0.918994	4.79368	1.72171e-09	3.01224e-08
24_hours	DOX	79140	CCDC28B	1.38666	3.80659	1.74696e-09	3.05263e-08
24_hours	DOX	104472848	IRAIN	-3.38542	2.28422	1.75575e-09	3.06419e-08
24_hours	DOX	9787	DLGAP5	2.9215	3.64444	1.75983e-09	3.0675e-08
24_hours	DOX	55746	NUP133	0.526333	6.06481	1.76398e-09	3.07094e-08
24_hours	DOX	7576	ZNF28	-1.37949	4.40103	1.77114e-09	3.07959e-08
24_hours	DOX	253827	MSRB3	1.2172	6.76936	1.77735e-09	3.08659e-08
24_hours	DOX	7126	TNFAIP1	-1.6615	6.91328	1.78417e-09	3.09462e-08
24_hours	DOX	10733	PLK4	2.76937	1.81022	1.8035e-09	3.1243e-08
24_hours	DOX	80146	UXS1	-1.32835	6.84533	1.8111e-09	3.1336e-08
24_hours	DOX	92610	TIFA	2.83558	2.4051	1.83281e-09	3.16727e-08
24_hours	DOX	374393	FAM111B	3.46014	2.09822	1.83871e-09	3.17358e-08
24_hours	DOX	27347	STK39	1.46459	7.66375	1.88031e-09	3.23894e-08
24_hours	DOX	57571	CARNS1	-3.26318	3.16198	1.88118e-09	3.23894e-08
24_hours	DOX	118738	ZNF488	-4.16528	0.875184	1.88615e-09	3.24126e-08
24_hours	DOX	3836	KPNA1	-1.15083	7.04482	1.88713e-09	3.24126e-08
24_hours	DOX	286467	FIRRE	2.91714	0.0663686	1.96089e-09	3.36384e-08
24_hours	DOX	56155	TEX14	-3.42078	-0.161639	1.98608e-09	3.40291e-08
24_hours	DOX	9833	MELK	2.8227	2.34071	2.01192e-09	3.443e-08
24_hours	DOX	5981	RFC1	0.888955	5.36651	2.01496e-09	3.44402e-08
24_hours	DOX	79145	CHCHD7	-1.50809	5.35803	2.01963e-09	3.44781e-08
24_hours	DOX	63971	KIF13A	0.947275	7.67915	2.02642e-09	3.45474e-08
24_hours	DOX	92973	NA	-2.10693	1.66957	2.03035e-09	3.45474e-08
24_hours	DOX	405753	DUOXA2	-5.58017	0.627788	2.03224e-09	3.45474e-08
24_hours	DOX	4891	SLC11A2	1.03961	5.12796	2.0335e-09	3.45474e-08
24_hours	DOX	10016	PDCD6	-0.772165	5.31744	2.05364e-09	3.48475e-08
24_hours	DOX	55388	MCM10	3.14728	1.51594	2.05797e-09	3.48789e-08
24_hours	DOX	84547	PGBD1	1.66977	2.97621	2.07775e-09	3.51719e-08
24_hours	DOX	56900	TMEM167B	0.829579	5.20539	2.09432e-09	3.54099e-08
24_hours	DOX	54821	ERCC6L	2.34375	1.34239	2.09859e-09	3.54254e-08
24_hours	DOX	100505994	LUCAT1	-3.06854	1.64323	2.10027e-09	3.54254e-08
24_hours	DOX	1058	CENPA	3.32416	-0.0159636	2.10924e-09	3.55341e-08
24_hours	DOX	79616	CCNJL	1.87467	4.09907	2.13744e-09	3.59662e-08
24_hours	DOX	83786	FRMD8	-2.44912	5.86867	2.16353e-09	3.63618e-08
24_hours	DOX	64114	TMBIM1	-2.23249	6.30763	2.19593e-09	3.68623e-08
24_hours	DOX	54726	OTUD4	-0.841351	6.2136	2.20627e-09	3.69796e-08
24_hours	DOX	167691	LCA5	-1.2286	2.93315	2.20817e-09	3.69796e-08
24_hours	DOX	91289	LMF2	-1.57007	7.25527	2.21872e-09	3.71122e-08
24_hours	DOX	89796	NAV1	1.96624	8.4679	2.24331e-09	3.7479e-08
24_hours	DOX	29982	NRBF2	-0.543899	4.70147	2.24646e-09	3.74872e-08
24_hours	DOX	55722	CEP72	1.68339	0.723933	2.26028e-09	3.7673e-08
24_hours	DOX	6505	SLC1A1	3.05662	2.37648	2.2631e-09	3.76756e-08
24_hours	DOX	5366	PMAIP1	-3.16525	4.30702	2.27202e-09	3.77794e-08
24_hours	DOX	5155	PDGFB	-2.57273	4.61024	2.28113e-09	3.78862e-08
24_hours	DOX	23284	ADGRL3	1.65348	6.00001	2.29896e-09	3.81373e-08
24_hours	DOX	83694	RPS6KL1	1.73259	2.83625	2.36432e-09	3.91755e-08
24_hours	DOX	478	ATP1A3	2.80382	7.38008	2.37244e-09	3.92638e-08
24_hours	DOX	387521	PEDS1	1.06684	4.48726	2.37827e-09	3.9314e-08
24_hours	DOX	8678	BECN1	-0.679079	5.80269	2.38279e-09	3.93426e-08
24_hours	DOX	708	C1QBP	1.03926	6.58049	2.57768e-09	4.25106e-08
24_hours	DOX	10714	POLD3	1.80483	3.08457	2.60035e-09	4.28343e-08
24_hours	DOX	84515	MCM8	1.62191	3.07452	2.60537e-09	4.28669e-08
24_hours	DOX	84271	POLDIP3	-0.67676	6.14273	2.63233e-09	4.32599e-08
24_hours	DOX	80705	TSGA10	-2.15951	1.27261	2.65346e-09	4.35564e-08
24_hours	DOX	1051	CEBPB	-1.58026	4.58076	2.65686e-09	4.35614e-08
24_hours	DOX	60491	NIF3L1	1.19424	3.72837	2.71525e-09	4.4467e-08
24_hours	DOX	2870	GRK6	0.673292	5.11467	2.80354e-09	4.58595e-08
24_hours	DOX	55135	WRAP53	0.973182	2.98995	2.80692e-09	4.58615e-08
24_hours	DOX	83540	NUF2	3.13728	2.13598	2.81665e-09	4.59671e-08
24_hours	DOX	285349	ZNF660	1.50342	1.14329	2.83356e-09	4.61897e-08
24_hours	DOX	23354	HAUS5	1.32016	3.01454	2.84038e-09	4.62474e-08
24_hours	DOX	128989	TANGO2	-1.09755	4.96515	2.90837e-09	4.72996e-08
24_hours	DOX	91663	MYADM	1.55	8.51817	2.98923e-09	4.8505e-08
24_hours	DOX	11004	KIF2C	2.62649	3.09153	2.98937e-09	4.8505e-08
24_hours	DOX	5565	PRKAB2	-1.30005	6.33139	2.9968e-09	4.85695e-08
24_hours	DOX	79745	CLIP4	-1.274	6.21836	3.00716e-09	4.86814e-08
24_hours	DOX	55872	PBK	3.24609	3.49554	3.02376e-09	4.88939e-08
24_hours	DOX	79778	MICALL2	-2.22454	3.85135	3.02895e-09	4.89216e-08
24_hours	DOX	28966	SNX24	1.09304	4.39886	3.03556e-09	4.89724e-08
24_hours	DOX	55835	CENPJ	1.63456	2.47045	3.06417e-09	4.93773e-08
24_hours	DOX	3280	HES1	-1.10913	5.56377	3.08854e-09	4.97131e-08
24_hours	DOX	9654	TTLL4	1.12164	4.00174	3.10867e-09	4.99609e-08
24_hours	DOX	79701	OGFOD3	0.870233	5.60181	3.11103e-09	4.99609e-08
24_hours	DOX	64121	RRAGC	-1.19303	5.62068	3.14942e-09	5.05199e-08
24_hours	DOX	79048	SECISBP2	-0.777266	4.42716	3.16574e-09	5.07238e-08
24_hours	DOX	727866	FAM156B	1.18528	2.89135	3.17558e-09	5.08237e-08
24_hours	DOX	6470	SHMT1	2.36571	1.95072	3.20958e-09	5.13096e-08
24_hours	DOX	317648	NOP14-AS1	-1.23933	2.76011	3.21586e-09	5.13517e-08
24_hours	DOX	51209	RAB9B	2.34797	5.30639	3.25037e-09	5.1844e-08
24_hours	DOX	27183	VPS4A	0.582454	6.38659	3.26553e-09	5.20269e-08
24_hours	DOX	84823	LMNB2	1.52701	5.48467	3.28882e-09	5.23211e-08
24_hours	DOX	90678	LRSAM1	1.02805	5.10765	3.29143e-09	5.23211e-08
24_hours	DOX	6524	SLC5A2	-2.31209	0.171016	3.36843e-09	5.34848e-08
24_hours	DOX	55366	LGR4	1.2805	8.7037	3.3792e-09	5.35953e-08
24_hours	DOX	10082	GPC6	2.15614	6.21723	3.39998e-09	5.38642e-08
24_hours	DOX	10056	FARSB	0.94031	5.59644	3.43178e-09	5.4307e-08
24_hours	DOX	2177	FANCD2	2.49577	2.32953	3.44951e-09	5.45262e-08
24_hours	DOX	8880	FUBP1	0.936357	6.19564	3.5064e-09	5.53634e-08
24_hours	DOX	7251	TSG101	-0.535808	6.47084	3.52917e-09	5.56549e-08
24_hours	DOX	55603	TENT5A	-1.23993	6.40746	3.53277e-09	5.56549e-08
24_hours	DOX	220134	SKA1	2.86375	1.24869	3.59802e-09	5.66196e-08
24_hours	DOX	6618	SNAPC2	0.843409	3.79322	3.62978e-09	5.70556e-08
24_hours	DOX	571	BACH1	-0.97761	5.93073	3.64285e-09	5.71973e-08
24_hours	DOX	29127	RACGAP1	2.30926	3.84197	3.65469e-09	5.73191e-08
24_hours	DOX	57589	RIC1	-1.39804	5.6549	3.6863e-09	5.77506e-08
24_hours	DOX	151056	PLB1	-1.7528	0.0613364	3.71383e-09	5.81173e-08
24_hours	DOX	84958	SYTL1	-3.2555	3.83094	3.81606e-09	5.96508e-08
24_hours	DOX	51116	MRPS2	0.871394	5.06502	3.85914e-09	6.02573e-08
24_hours	DOX	23362	PSD3	1.52644	6.76158	3.89283e-09	6.07161e-08
24_hours	DOX	26032	SUSD5	1.90636	4.48818	3.9133e-09	6.09679e-08
24_hours	DOX	81570	CLPB	1.05328	4.32556	3.94123e-09	6.13149e-08
24_hours	DOX	55207	ARL8B	-0.836219	6.82592	3.94429e-09	6.13149e-08
24_hours	DOX	10322	SMYD5	0.710822	4.20285	3.98039e-09	6.1808e-08
24_hours	DOX	51542	VPS54	0.592224	5.03155	4.02237e-09	6.2391e-08
24_hours	DOX	6432	SRSF7	1.25958	6.29418	4.10131e-09	6.35454e-08
24_hours	DOX	140883	ZNF280B	2.10536	1.90305	4.10715e-09	6.3566e-08
24_hours	DOX	10782	ZNF274	-0.851826	4.96673	4.25971e-09	6.58548e-08
24_hours	DOX	5983	RFC3	1.80106	3.08838	4.33353e-09	6.69226e-08
24_hours	DOX	196740	VSTM4	2.53603	0.806546	4.45683e-09	6.87514e-08
24_hours	DOX	25940	FAM98A	1.1007	5.95761	4.47507e-09	6.89573e-08
24_hours	DOX	3241	HPCAL1	-1.48483	3.61217	4.54638e-09	6.99795e-08
24_hours	DOX	119391	GSTO2	-1.78614	0.804394	4.57092e-09	7.02803e-08
24_hours	DOX	57576	KIF17	-2.96043	1.29137	4.61345e-09	7.0857e-08
24_hours	DOX	64793	CEP85	1.19102	4.04627	4.82116e-09	7.39664e-08
24_hours	DOX	8193	DPF1	1.99515	1.3901	4.87609e-09	7.47278e-08
24_hours	DOX	653190	ABCC6P1	2.82291	0.251735	4.90361e-09	7.50679e-08
24_hours	DOX	29089	UBE2T	2.37312	3.36596	4.96987e-09	7.59996e-08
24_hours	DOX	54892	NCAPG2	2.21647	3.27751	5.02493e-09	7.67582e-08
24_hours	DOX	3265	HRAS	-1.308	5.73615	5.05589e-09	7.71475e-08
24_hours	DOX	6990	DYNLT3	-1.27434	5.53478	5.07355e-09	7.73332e-08
24_hours	DOX	137492	VPS37A	-0.870991	6.04131	5.09588e-09	7.75896e-08
24_hours	DOX	51430	SUCO	-1.11146	7.39263	5.11182e-09	7.77483e-08
24_hours	DOX	8794	TNFRSF10C	-2.84851	4.70338	5.15771e-09	7.83269e-08
24_hours	DOX	440465	BAIAP2-DT	1.31545	4.13702	5.16099e-09	7.83269e-08
24_hours	DOX	51307	FAM53C	-1.0993	6.45787	5.17047e-09	7.83863e-08
24_hours	DOX	54496	PRMT7	0.847289	4.93031	5.19392e-09	7.86572e-08
24_hours	DOX	100507171	BOLA3-DT	1.92771	1.92624	5.24472e-09	7.93411e-08
24_hours	DOX	4174	MCM5	2.53853	4.5793	5.26344e-09	7.95389e-08
24_hours	DOX	1111	CHEK1	1.76268	3.69065	5.39244e-09	8.1401e-08
24_hours	DOX	118424	UBE2J2	-0.826123	6.05309	5.45762e-09	8.22967e-08
24_hours	DOX	79801	SHCBP1	2.38631	3.30349	5.47315e-09	8.24426e-08
24_hours	DOX	30851	TAX1BP3	-1.42104	3.17069	5.49233e-09	8.26431e-08
24_hours	DOX	79986	ZNF702P	-1.65496	4.11033	5.56854e-09	8.37004e-08
24_hours	DOX	11065	UBE2C	3.04735	2.66213	5.72825e-09	8.60092e-08
24_hours	DOX	23598	PATZ1	0.966773	4.80184	5.82561e-09	8.73779e-08
24_hours	DOX	9100	USP10	0.583147	5.9923	5.8341e-09	8.74122e-08
24_hours	DOX	129880	BBS5	1.19641	2.65941	5.87217e-09	8.78892e-08
24_hours	DOX	440730	TRIM67	-3.21227	0.0175433	5.91279e-09	8.84031e-08
24_hours	DOX	4794	NFKBIE	-1.54229	4.12353	5.96165e-09	8.90392e-08
24_hours	DOX	162655	ZNF519	2.41873	0.0595182	6.0166e-09	8.97647e-08
24_hours	DOX	5441	POLR2L	-1.21995	7.13766	6.10819e-09	9.10346e-08
24_hours	DOX	283463	MUC19	-3.77252	0.283866	6.12554e-09	9.11967e-08
24_hours	DOX	5050	PAFAH1B3	1.2245	3.74819	6.14575e-09	9.1401e-08
24_hours	DOX	203523	ZNF449	1.23516	2.87135	6.21736e-09	9.23684e-08
24_hours	DOX	6721	SREBF2	1.05566	8.50626	6.22913e-09	9.24458e-08
24_hours	DOX	60370	AVPI1	-1.52551	3.56037	6.24046e-09	9.25164e-08
24_hours	DOX	6322	SCML1	-1.28778	3.72655	6.2927e-09	9.31929e-08
24_hours	DOX	153830	RNF145	0.762371	6.1636	6.31292e-09	9.33941e-08
24_hours	DOX	5606	MAP2K3	-1.89013	6.0465	6.36716e-09	9.40977e-08
24_hours	DOX	23279	NUP160	0.771026	5.06207	6.39205e-09	9.43665e-08
24_hours	DOX	85463	ZC3H12C	-0.969428	5.02844	6.4895e-09	9.57049e-08
24_hours	DOX	374654	KIF7	1.80176	3.02192	6.49728e-09	9.57194e-08
24_hours	DOX	10519	CIB1	-0.953594	5.70434	6.53101e-09	9.61158e-08
24_hours	DOX	91056	AP5B1	-1.36966	4.94455	6.57548e-09	9.66691e-08
24_hours	DOX	79077	DCTPP1	1.23792	4.59895	6.62024e-09	9.72257e-08
24_hours	DOX	57795	BRINP2	-4.31387	0.873694	6.64873e-09	9.75424e-08
24_hours	DOX	5393	EXOSC9	1.36608	4.31823	6.74161e-09	9.88022e-08
24_hours	DOX	112936	VPS26B	0.90347	5.74587	6.93413e-09	1.01518e-07
24_hours	DOX	10174	SORBS3	1.3007	5.642	6.98615e-09	1.02173e-07
24_hours	DOX	5422	POLA1	1.81026	4.00991	6.99372e-09	1.02178e-07
24_hours	DOX	84709	MGARP	-2.74647	0.886563	7.05711e-09	1.02997e-07
24_hours	DOX	83990	BRIP1	2.81248	1.78138	7.07038e-09	1.03084e-07
24_hours	DOX	388796	SNHG17	1.26167	2.61312	7.19865e-09	1.04846e-07
24_hours	DOX	10741	RBBP9	1.29028	4.05481	7.25914e-09	1.05617e-07
24_hours	DOX	102723996	LOC102723996	-2.51729	0.915455	7.28373e-09	1.05866e-07
24_hours	DOX	25788	RAD54B	1.98075	1.77197	7.29338e-09	1.05897e-07
24_hours	DOX	790	CAD	1.24153	5.29327	7.32815e-09	1.06292e-07
24_hours	DOX	57513	CASKIN2	1.10641	5.16071	7.34825e-09	1.06474e-07
24_hours	DOX	386757	SLC6A10P	-1.51718	2.33936	7.42677e-09	1.07501e-07
24_hours	DOX	7374	UNG	1.11371	4.66322	7.44816e-09	1.077e-07
24_hours	DOX	3636	INPPL1	-0.803559	8.07292	7.45905e-09	1.07747e-07
24_hours	DOX	5218	CDK14	0.984683	5.54672	7.48504e-09	1.08003e-07
24_hours	DOX	94056	SYAP1	-0.935343	6.71711	7.49208e-09	1.08003e-07
24_hours	DOX	23265	EXOC7	-0.76332	7.10892	7.69842e-09	1.10758e-07
24_hours	DOX	56910	STARD7	0.929138	7.77436	7.69898e-09	1.10758e-07
24_hours	DOX	23404	EXOSC2	0.994088	3.44847	7.74818e-09	1.11339e-07
24_hours	DOX	4983	OPHN1	1.35637	5.22938	7.75906e-09	1.11339e-07
24_hours	DOX	10059	DNM1L	0.616296	6.60716	7.76304e-09	1.11339e-07
24_hours	DOX	219833	KCNJ5-AS1	-1.62498	1.63492	7.79817e-09	1.11729e-07
24_hours	DOX	51028	VPS36	1.18447	6.07535	7.82595e-09	1.12013e-07
24_hours	DOX	90024	FLJ20021	-1.59783	1.68118	7.92944e-09	1.13379e-07
24_hours	DOX	285613	RELL2	-2.04718	1.22043	8.07234e-09	1.15305e-07
24_hours	DOX	26286	ARFGAP3	-0.933276	5.62717	8.08067e-09	1.15307e-07
24_hours	DOX	7067	THRA	1.78581	5.04846	8.10413e-09	1.15525e-07
24_hours	DOX	29843	SENP1	0.753245	3.60574	8.11299e-09	1.15534e-07
24_hours	DOX	694	BTG1	-1.08728	7.02066	8.13724e-09	1.15763e-07
24_hours	DOX	116349	EXOC3-AS1	-1.22241	2.68805	8.24249e-09	1.17142e-07
24_hours	DOX	83715	ESPN	-4.70673	0.966437	8.25581e-09	1.17213e-07
24_hours	DOX	84939	PWWP3A	0.819037	5.0137	8.28373e-09	1.17491e-07
24_hours	DOX	4846	NOS3	2.06063	0.992038	8.3057e-09	1.17684e-07
24_hours	DOX	60626	RIC8A	-0.705944	6.90935	8.42192e-09	1.1921e-07
24_hours	DOX	2535	FZD2	1.47306	6.64061	8.48373e-09	1.19965e-07
24_hours	DOX	57595	PDZD4	-2.16664	2.53616	8.51707e-09	1.20315e-07
24_hours	DOX	8850	KAT2B	-1.45856	5.32575	8.54265e-09	1.20556e-07
24_hours	DOX	55164	SHQ1	-0.769316	4.70513	8.60388e-09	1.21298e-07
24_hours	DOX	9568	GABBR2	-3.82743	0.0952209	8.70601e-09	1.22615e-07
24_hours	DOX	7516	XRCC2	2.4141	0.00138225	8.75321e-09	1.23157e-07
24_hours	DOX	27315	PGAP2	1.52987	3.62627	8.80197e-09	1.23719e-07
24_hours	DOX	440689	H2BC18	-1.39834	3.02519	8.977e-09	1.26054e-07
24_hours	DOX	1896	EDA	1.74785	4.38953	9.04493e-09	1.26881e-07
24_hours	DOX	155382	VPS37D	-1.39104	2.69066	9.11195e-09	1.27694e-07
24_hours	DOX	79073	TMEM109	1.07784	6.62019	9.12992e-09	1.27819e-07
24_hours	DOX	53354	PANK1	-1.02775	4.87972	9.17624e-09	1.2834e-07
24_hours	DOX	94027	CGB7	-2.16651	0.945317	9.23771e-09	1.29071e-07
24_hours	DOX	84816	RTN4IP1	1.13876	3.72929	9.25011e-09	1.29116e-07
24_hours	DOX	9901	SRGAP3	-1.67246	2.39493	9.30051e-09	1.29691e-07
24_hours	DOX	80212	CCDC92	-1.13436	5.8519	9.32729e-09	1.29936e-07
24_hours	DOX	57620	STIM2	-1.16201	4.64722	9.52265e-09	1.32527e-07
24_hours	DOX	51114	ZDHHC9	-1.68327	7.19424	9.55652e-09	1.32867e-07
24_hours	DOX	10241	CALCOCO2	0.874875	4.74647	9.64236e-09	1.33928e-07
24_hours	DOX	2982	GUCY1A1	1.5248	8.17382	9.73939e-09	1.35142e-07
24_hours	DOX	239	ALOX12	-1.79908	1.37607	9.77279e-09	1.35472e-07
24_hours	DOX	116151	FAM210B	-1.12116	6.7239	9.7933e-09	1.35623e-07
24_hours	DOX	105373926	NA	-4.29621	-0.0907282	9.97306e-09	1.37977e-07
24_hours	DOX	84986	ARHGAP19	1.13387	2.93119	1.00325e-08	1.38565e-07
24_hours	DOX	649446	DLGAP1-AS1	-1.51872	2.13175	1.00352e-08	1.38565e-07
24_hours	DOX	23452	ANGPTL2	-1.97938	6.22158	1.0355e-08	1.4284e-07
24_hours	DOX	27113	BBC3	-1.97694	5.16552	1.04004e-08	1.43326e-07
24_hours	DOX	5029	P2RY2	-2.32525	1.83673	1.04229e-08	1.43496e-07
24_hours	DOX	996	CDC27	0.67124	6.14769	1.04613e-08	1.43884e-07
24_hours	DOX	8536	CAMK1	1.56167	3.28247	1.04851e-08	1.4407e-07
24_hours	DOX	100652853	LINC01023	-1.85437	-0.0832859	1.06816e-08	1.46628e-07
24_hours	DOX	125206	SLC5A10	-2.06246	1.66229	1.07072e-08	1.46835e-07
24_hours	DOX	221150	SKA3	3.11299	0.98671	1.08411e-08	1.48527e-07
24_hours	DOX	11222	MRPL3	0.93743	6.25426	1.09319e-08	1.49625e-07
24_hours	DOX	6491	STIL	2.48284	1.84696	1.10257e-08	1.50763e-07
24_hours	DOX	1317	SLC31A1	1.20952	6.72844	1.10562e-08	1.51012e-07
24_hours	DOX	2052	EPHX1	-1.91483	5.67056	1.10653e-08	1.51012e-07
24_hours	DOX	138162	PIERCE1	1.70811	1.4726	1.11775e-08	1.52394e-07
24_hours	DOX	50937	CDON	1.47101	3.2135	1.12311e-08	1.52841e-07
24_hours	DOX	1949	EFNB3	4.107	4.31561	1.12319e-08	1.52841e-07
24_hours	DOX	150468	CKAP2L	3.06348	1.88421	1.12545e-08	1.53001e-07
24_hours	DOX	55352	COPRS	-0.792826	5.18413	1.13013e-08	1.53488e-07
24_hours	DOX	79710	MORC4	-2.16028	4.79023	1.14264e-08	1.55037e-07
24_hours	DOX	6815	STYX	1.1066	4.46132	1.15193e-08	1.56148e-07
24_hours	DOX	5861	RAB1A	-0.796084	7.84969	1.16219e-08	1.57388e-07
24_hours	DOX	51228	GLTP	-1.3285	4.73958	1.1806e-08	1.59728e-07
24_hours	DOX	51520	LARS1	0.597871	7.12941	1.18496e-08	1.60013e-07
24_hours	DOX	23658	LSM5	1.16911	3.62766	1.18499e-08	1.60013e-07
24_hours	DOX	8492	PRSS12	-3.6308	0.709727	1.1911e-08	1.60684e-07
24_hours	DOX	375061	FAM89A	-1.96224	1.86746	1.19576e-08	1.61159e-07
24_hours	DOX	5532	PPP3CB	-0.763039	5.99501	1.20118e-08	1.61735e-07
24_hours	DOX	9468	PCYT1B	2.09223	1.83487	1.21222e-08	1.62962e-07
24_hours	DOX	160897	GPR180	1.36207	3.70255	1.21261e-08	1.62962e-07
24_hours	DOX	27242	TNFRSF21	-1.95183	6.9841	1.21397e-08	1.62989e-07
24_hours	DOX	55116	TMEM39B	0.853755	3.06275	1.26236e-08	1.69267e-07
24_hours	DOX	10488	CREB3	1.16131	5.70538	1.26313e-08	1.69267e-07
24_hours	DOX	8910	SGCE	1.74982	4.11529	1.29479e-08	1.73084e-07
24_hours	DOX	64342	HS1BP3	-1.33588	4.38069	1.29515e-08	1.73084e-07
24_hours	DOX	54881	TEX10	-1.22194	5.19791	1.2963e-08	1.73084e-07
24_hours	DOX	51559	NT5DC3	-1.29235	3.41371	1.29654e-08	1.73084e-07
24_hours	DOX	6450	SH3BGR	2.65477	6.79101	1.29788e-08	1.731e-07
24_hours	DOX	146705	TEPSIN	-1.27483	4.43939	1.30753e-08	1.74222e-07
24_hours	DOX	54328	GPR173	1.99974	2.66095	1.32634e-08	1.76561e-07
24_hours	DOX	7818	DAP3	0.92666	6.9703	1.33465e-08	1.775e-07
24_hours	DOX	9425	CDYL	-0.806666	5.17865	1.33879e-08	1.77882e-07
24_hours	DOX	4254	KITLG	-1.68921	6.61157	1.34315e-08	1.78236e-07
24_hours	DOX	26277	TINF2	-0.606193	4.9464	1.34398e-08	1.78236e-07
24_hours	DOX	23645	PPP1R15A	-1.17411	7.03531	1.34801e-08	1.78602e-07
24_hours	DOX	207063	DHRSX	1.12774	4.46295	1.35202e-08	1.78965e-07
24_hours	DOX	3795	KHK	1.55778	1.49794	1.35882e-08	1.79696e-07
24_hours	DOX	993	CDC25A	1.64629	3.60175	1.36614e-08	1.80494e-07
24_hours	DOX	9021	SOCS3	-1.97064	4.60304	1.39927e-08	1.84699e-07
24_hours	DOX	1917	EEF1A2	1.68322	9.44119	1.40258e-08	1.84884e-07
24_hours	DOX	114	ADCY8	-3.02561	1.50408	1.40357e-08	1.84884e-07
24_hours	DOX	51123	ZNF706	-1.17567	5.01316	1.40462e-08	1.84884e-07
24_hours	DOX	100288413	ERVMER34-1	-1.8733	2.32565	1.41136e-08	1.85598e-07
24_hours	DOX	100507283	MSANTD2-AS1	-2.45047	0.162337	1.42662e-08	1.8743e-07
24_hours	DOX	79884	MAP9	0.923135	5.8286	1.43088e-08	1.87673e-07
24_hours	DOX	128239	IQGAP3	2.32984	3.27432	1.43113e-08	1.87673e-07
24_hours	DOX	79019	CENPM	2.56914	2.01577	1.43865e-08	1.88376e-07
24_hours	DOX	23165	NUP205	1.25127	4.85835	1.43917e-08	1.88376e-07
24_hours	DOX	136647	MPLKIP	-0.994464	4.87976	1.47368e-08	1.92714e-07
24_hours	DOX	54069	MIS18A	1.31162	2.24251	1.47976e-08	1.93329e-07
24_hours	DOX	11154	AP4S1	-1.04958	3.33246	1.50123e-08	1.95953e-07
24_hours	DOX	9516	LITAF	-2.56131	5.50938	1.52279e-08	1.98583e-07
24_hours	DOX	147007	TMEM199	-0.575299	4.95903	1.52882e-08	1.99186e-07
24_hours	DOX	339906	PRSS42P	3.89547	0.117572	1.53432e-08	1.99717e-07
24_hours	DOX	1028	CDKN1C	-1.28804	4.7917	1.54304e-08	2.00666e-07
24_hours	DOX	84928	TMEM209	0.884274	4.04572	1.54758e-08	2.0079e-07
24_hours	DOX	55823	VPS11	-0.766042	5.47252	1.54826e-08	2.0079e-07
24_hours	DOX	10051	SMC4	1.84818	5.86899	1.54827e-08	2.0079e-07
24_hours	DOX	332	BIRC5	2.63339	3.80874	1.62779e-08	2.10909e-07
24_hours	DOX	387509	GPR153	-1.59252	4.23376	1.64121e-08	2.12443e-07
24_hours	DOX	2119	ETV5	-1.72741	6.78738	1.64264e-08	2.12443e-07
24_hours	DOX	168544	ZNF467	2.02446	2.68014	1.64676e-08	2.12779e-07
24_hours	DOX	11057	ABHD2	1.10306	6.65205	1.65317e-08	2.13412e-07
24_hours	DOX	65993	MRPS34	1.08709	5.99149	1.67641e-08	2.16214e-07
24_hours	DOX	374378	GALNT18	1.80767	4.30889	1.67981e-08	2.16455e-07
24_hours	DOX	55733	HHAT	-1.53704	3.85917	1.68309e-08	2.16678e-07
24_hours	DOX	11099	PTPN21	1.24311	6.69841	1.68653e-08	2.16923e-07
24_hours	DOX	6573	SLC19A1	2.64784	3.23826	1.68861e-08	2.16993e-07
24_hours	DOX	9913	SUPT7L	-0.544615	5.89996	1.69165e-08	2.17185e-07
24_hours	DOX	79944	L2HGDH	1.11484	3.4239	1.70435e-08	2.18617e-07
24_hours	DOX	51001	MTERF3	1.16266	3.35042	1.7081e-08	2.18898e-07
24_hours	DOX	8367	H4C5	-2.95272	0.355334	1.72394e-08	2.20727e-07
24_hours	DOX	10742	RAI2	-2.00364	3.11213	1.72846e-08	2.21105e-07
24_hours	DOX	9368	SLC9A3R1	-1.94034	3.16955	1.7318e-08	2.21331e-07
24_hours	DOX	4824	NKX3-1	-1.89771	3.72385	1.73493e-08	2.2153e-07
24_hours	DOX	1432	MAPK14	-0.687322	6.0377	1.74458e-08	2.2256e-07
24_hours	DOX	131870	NUDT16	1.27768	6.18627	1.76093e-08	2.24399e-07
24_hours	DOX	9394	HS6ST1	-1.1523	5.14416	1.76351e-08	2.24399e-07
24_hours	DOX	5226	PGD	-1.11493	7.53975	1.76377e-08	2.24399e-07
24_hours	DOX	80270	HSD3B7	2.18603	2.58738	1.78476e-08	2.26864e-07
24_hours	DOX	285381	DPH3	-0.719977	6.02894	1.79488e-08	2.27784e-07
24_hours	DOX	2175	FANCA	1.88638	1.91462	1.79523e-08	2.27784e-07
24_hours	DOX	80301	PLEKHO2	-1.60557	3.9246	1.80942e-08	2.29378e-07
24_hours	DOX	23229	ARHGEF9	1.18482	6.07279	1.82097e-08	2.30634e-07
24_hours	DOX	1025	CDK9	-0.791085	5.61897	1.84921e-08	2.34001e-07
24_hours	DOX	283349	RASSF3	-0.82503	6.05518	1.88395e-08	2.38183e-07
24_hours	DOX	1663	DDX11	2.18024	2.36299	1.88964e-08	2.38687e-07
24_hours	DOX	54984	PINX1	-0.871154	3.49719	1.90072e-08	2.39872e-07
24_hours	DOX	55671	PPP4R3A	-0.711457	6.44516	1.91472e-08	2.41423e-07
24_hours	DOX	29095	ORMDL2	-1.07574	5.17756	1.93249e-08	2.43445e-07
24_hours	DOX	9133	CCNB2	2.08391	3.12604	1.94627e-08	2.44962e-07
24_hours	DOX	22826	DNAJC8	-0.593475	6.38728	1.95426e-08	2.45748e-07
24_hours	DOX	51643	TMBIM4	1.23454	3.9625	1.99733e-08	2.5094e-07
24_hours	DOX	57636	ARHGAP23	1.27825	6.79105	2.00216e-08	2.51251e-07
24_hours	DOX	1901	S1PR1	1.42741	7.27269	2.00337e-08	2.51251e-07
24_hours	DOX	375611	SLC26A5	-2.70558	-0.0694998	2.02317e-08	2.53509e-07
24_hours	DOX	5714	PSMD8	-0.653919	7.3475	2.03614e-08	2.54906e-07
24_hours	DOX	90407	TMEM41A	-1.347	5.78253	2.03984e-08	2.5514e-07
24_hours	DOX	155054	ZNF425	-1.75209	3.62182	2.04163e-08	2.5514e-07
24_hours	DOX	51760	SYT17	-3.2223	0.290175	2.05031e-08	2.55998e-07
24_hours	DOX	89910	UBE3B	-1.26602	6.23036	2.05905e-08	2.56861e-07
24_hours	DOX	84705	GTPBP3	1.11393	3.22547	2.09487e-08	2.61047e-07
24_hours	DOX	113189	CHST14	-1.45133	5.77318	2.09631e-08	2.61047e-07
24_hours	DOX	4803	NGF	-3.68781	2.55504	2.1044e-08	2.61823e-07
24_hours	DOX	79102	RNF26	0.77135	5.24269	2.10935e-08	2.62208e-07
24_hours	DOX	5889	RAD51C	-1.90511	4.2308	2.12103e-08	2.63427e-07
24_hours	DOX	7186	TRAF2	1.0777	3.44104	2.13654e-08	2.64695e-07
24_hours	DOX	101752400	CAPN10-DT	-1.91278	1.36745	2.13676e-08	2.64695e-07
24_hours	DOX	9695	EDEM1	-1.87772	5.33467	2.1386e-08	2.64695e-07
24_hours	DOX	638	BIK	-2.71055	2.39517	2.13876e-08	2.64695e-07
24_hours	DOX	57728	WDR19	0.751466	3.46988	2.17527e-08	2.68977e-07
24_hours	DOX	406	ARNTL	-1.41804	3.11325	2.2183e-08	2.74058e-07
24_hours	DOX	84221	SPATC1L	1.66936	3.50954	2.25534e-08	2.78389e-07
24_hours	DOX	54704	PDP1	-1.01376	5.39269	2.28186e-08	2.81416e-07
24_hours	DOX	5095	PCCA	1.01085	4.4856	2.28738e-08	2.8185e-07
24_hours	DOX	140680	C20orf96	1.29195	3.01146	2.29902e-08	2.82833e-07
24_hours	DOX	23322	RPGRIP1L	1.97698	2.53977	2.29938e-08	2.82833e-07
24_hours	DOX	2261	FGFR3	-3.05348	3.34392	2.30361e-08	2.83107e-07
24_hours	DOX	23198	PSME4	-0.897129	7.14939	2.31381e-08	2.83988e-07
24_hours	DOX	102724334	LOC102724334	-1.34719	2.13248	2.31481e-08	2.83988e-07
24_hours	DOX	401264	TRAM2-AS1	-1.0449	2.84296	2.31906e-08	2.84261e-07
24_hours	DOX	5116	PCNT	0.957852	4.91097	2.32871e-08	2.85197e-07
24_hours	DOX	9692	PRORP	0.815401	5.30737	2.37724e-08	2.90886e-07
24_hours	DOX	201163	FLCN	-1.02622	4.77035	2.38258e-08	2.91216e-07
24_hours	DOX	5494	PPM1A	-0.812058	6.12353	2.38406e-08	2.91216e-07
24_hours	DOX	65249	ZSWIM4	-1.35783	4.17658	2.40054e-08	2.9284e-07
24_hours	DOX	79680	RTL10	-1.48623	4.76408	2.40152e-08	2.9284e-07
24_hours	DOX	113277	TMEM106A	1.45198	2.11153	2.41164e-08	2.93819e-07
24_hours	DOX	8309	ACOX2	1.6295	3.35302	2.41606e-08	2.94103e-07
24_hours	DOX	55909	BIN3	-0.785486	3.85203	2.43492e-08	2.96144e-07
24_hours	DOX	57179	KIAA1191	-0.850538	7.11153	2.45752e-08	2.98634e-07
24_hours	DOX	8604	SLC25A12	2.29717	6.38185	2.46473e-08	2.99252e-07
24_hours	DOX	51372	TMA7	-1.03752	6.27737	2.46817e-08	2.99412e-07
24_hours	DOX	10938	EHD1	-0.96358	7.98512	2.54668e-08	3.0867e-07
24_hours	DOX	4085	MAD2L1	2.42131	3.01323	2.56384e-08	3.10483e-07
24_hours	DOX	8924	HERC2	1.01071	6.96249	2.57951e-08	3.12112e-07
24_hours	DOX	2296	FOXC1	-4.06646	2.46184	2.63781e-08	3.18892e-07
24_hours	DOX	125893	ZNF816	-1.22739	2.69582	2.64221e-08	3.19149e-07
24_hours	DOX	27154	BRPF3	-1.0293	6.11047	2.6821e-08	3.2369e-07
24_hours	DOX	132001	TAMM41	1.88018	2.80091	2.72379e-08	3.2844e-07
24_hours	DOX	2040	STOM	-1.24555	5.78836	2.72894e-08	3.2878e-07
24_hours	DOX	25979	DHRS7B	0.745948	4.46813	2.73382e-08	3.29086e-07
24_hours	DOX	641	BLM	2.54788	1.26944	2.75086e-08	3.30855e-07
24_hours	DOX	6811	STX5	-0.938325	5.17507	2.75513e-08	3.31086e-07
24_hours	DOX	65265	C8orf33	-0.519424	6.07068	2.76231e-08	3.31665e-07
24_hours	DOX	7298	TYMS	-1.14086	5.05411	2.82801e-08	3.39265e-07
24_hours	DOX	5909	RAP1GAP	1.24566	4.05687	2.8411e-08	3.40545e-07
24_hours	DOX	64927	TTC23	0.843788	3.53514	2.87137e-08	3.43881e-07
24_hours	DOX	103091865	BRWD1-AS2	-1.88945	-0.00454329	2.89961e-08	3.46967e-07
24_hours	DOX	4215	MAP3K3	-1.02982	5.37471	2.97746e-08	3.55981e-07
24_hours	DOX	1653	DDX1	0.872636	7.22571	3.03065e-08	3.61979e-07
24_hours	DOX	122525	C14orf28	-0.92129	2.53403	3.03277e-08	3.61979e-07
24_hours	DOX	2767	GNA11	-0.646146	6.97058	3.06122e-08	3.65065e-07
24_hours	DOX	55112	DYNC2I1	1.36494	4.64398	3.14572e-08	3.74636e-07
24_hours	DOX	3757	KCNH2	1.33227	8.24382	3.14679e-08	3.74636e-07
24_hours	DOX	8831	SYNGAP1	0.987621	4.68134	3.15482e-08	3.75275e-07
24_hours	DOX	282679	AQP11	-2.06994	2.2944	3.18041e-08	3.77999e-07
24_hours	DOX	113802	HENMT1	-1.73288	1.38051	3.19151e-08	3.78999e-07
24_hours	DOX	92162	TMEM88	2.65607	3.91865	3.19982e-08	3.79665e-07
24_hours	DOX	79618	HMBOX1	1.16915	5.05056	3.21646e-08	3.81318e-07
24_hours	DOX	23636	NUP62	0.64107	5.44087	3.24843e-08	3.84474e-07
24_hours	DOX	10423	CDIPT	-0.805878	7.81386	3.24854e-08	3.84474e-07
24_hours	DOX	60680	CELF5	2.01793	0.388728	3.25183e-08	3.84541e-07
24_hours	DOX	219539	YPEL4	-2.02623	-0.0832263	3.2687e-08	3.86211e-07
24_hours	DOX	10465	PPIH	1.13257	3.26835	3.30656e-08	3.90357e-07
24_hours	DOX	55506	MACROH2A2	0.493588	6.20683	3.31097e-08	3.9055e-07
24_hours	DOX	5790	PTPRCAP	-1.88937	0.323976	3.34582e-08	3.9433e-07
24_hours	DOX	84640	USP38	-0.671651	5.8131	3.36872e-08	3.96509e-07
24_hours	DOX	672	BRCA1	1.54142	2.84538	3.36993e-08	3.96509e-07
24_hours	DOX	60485	SAV1	-0.923709	4.83219	3.3749e-08	3.96762e-07
24_hours	DOX	92597	MOB1B	-1.07886	5.77152	3.38472e-08	3.97585e-07
24_hours	DOX	5585	PKN1	0.929464	7.1966	3.4213e-08	4.01287e-07
24_hours	DOX	8650	NUMB	-0.626337	5.63962	3.42193e-08	4.01287e-07
24_hours	DOX	647979	NORAD	-0.846414	8.57702	3.44625e-08	4.03802e-07
24_hours	DOX	4043	LRPAP1	-1.13066	9.62062	3.46555e-08	4.05726e-07
24_hours	DOX	60401	EDA2R	-1.51149	6.01918	3.4986e-08	4.09255e-07
24_hours	DOX	284385	ZNF561-AS1	-1.16991	2.68018	3.50641e-08	4.09828e-07
24_hours	DOX	8642	DCHS1	1.89189	6.5925	3.52373e-08	4.11511e-07
24_hours	DOX	10615	SPAG5	1.98632	3.67498	3.55722e-08	4.15078e-07
24_hours	DOX	10076	PTPRU	-2.05173	5.25067	3.61452e-08	4.21415e-07
24_hours	DOX	8625	RFXANK	0.98546	4.09668	3.62529e-08	4.22027e-07
24_hours	DOX	994	CDC25B	1.2574	4.13453	3.62576e-08	4.22027e-07
24_hours	DOX	220064	LTO1	-1.06517	3.53653	3.64172e-08	4.23534e-07
24_hours	DOX	9618	TRAF4	-2.02932	6.11467	3.64781e-08	4.23892e-07
24_hours	DOX	54777	CFAP46	1.86418	0.652731	3.69416e-08	4.28924e-07
24_hours	DOX	399512	SLC25A35	1.16642	2.22929	3.72136e-08	4.31727e-07
24_hours	DOX	51719	CAB39	-0.576418	6.68262	3.74186e-08	4.33583e-07
24_hours	DOX	7153	TOP2A	2.54531	5.35482	3.74352e-08	4.33583e-07
24_hours	DOX	26091	HERC4	-1.10607	5.89269	3.75246e-08	4.34262e-07
24_hours	DOX	8125	ANP32A	0.849431	6.87933	3.77421e-08	4.3642e-07
24_hours	DOX	92840	REEP6	1.74947	4.54341	3.82832e-08	4.42314e-07
24_hours	DOX	203260	CCDC107	2.23376	2.92283	3.83688e-08	4.42939e-07
24_hours	DOX	388650	DIPK1A	0.84576	4.49525	3.85053e-08	4.44151e-07
24_hours	DOX	650669	GAS6-AS1	-2.61343	0.254843	3.88413e-08	4.4766e-07
24_hours	DOX	4034	LRCH4	0.638083	5.51686	3.89199e-08	4.48026e-07
24_hours	DOX	55280	CWF19L1	1.11879	4.05332	3.89366e-08	4.48026e-07
24_hours	DOX	83860	TAF3	-1.40666	4.68599	3.91064e-08	4.49612e-07
24_hours	DOX	8936	WASF1	-1.00364	4.90808	3.94841e-08	4.53585e-07
24_hours	DOX	466	ATF1	-1.02706	4.53082	3.96714e-08	4.55365e-07
24_hours	DOX	6575	SLC20A2	1.31582	7.38498	4.02009e-08	4.61066e-07
24_hours	DOX	23541	SEC14L2	-1.70151	2.4876	4.07822e-08	4.67352e-07
24_hours	DOX	432	ASGR1	2.39925	0.562011	4.09071e-08	4.68403e-07
24_hours	DOX	4179	CD46	-1.40982	7.76392	4.09888e-08	4.68957e-07
24_hours	DOX	337867	UBAC2	0.815248	6.14403	4.11459e-08	4.70372e-07
24_hours	DOX	4170	MCL1	-0.979109	7.98148	4.13637e-08	4.72479e-07
24_hours	DOX	64744	SMAP2	-0.973593	4.89818	4.23611e-08	4.83479e-07
24_hours	DOX	56895	AGPAT4	1.25745	4.87941	4.24969e-08	4.84637e-07
24_hours	DOX	91687	CENPL	1.31553	1.80729	4.28713e-08	4.8851e-07
24_hours	DOX	55959	SULF2	-2.67244	7.59157	4.32812e-08	4.92783e-07
24_hours	DOX	387338	NSUN4	0.941516	4.0764	4.37196e-08	4.97373e-07
24_hours	DOX	388021	TMEM179	2.00189	1.98032	4.43904e-08	5.04596e-07
24_hours	DOX	9987	HNRNPDL	1.03065	7.06355	4.49637e-08	5.107e-07
24_hours	DOX	80207	OPA3	1.0513	5.1454	4.51107e-08	5.11957e-07
24_hours	DOX	6560	SLC12A4	-1.43259	8.68037	4.56614e-08	5.1779e-07
24_hours	DOX	1508	CTSB	-1.0269	10.2286	4.68158e-08	5.30453e-07
24_hours	DOX	84552	PARD6G	-1.61287	4.28645	4.7157e-08	5.3389e-07
24_hours	DOX	6426	SRSF1	1.14674	6.79918	4.72626e-08	5.34656e-07
24_hours	DOX	11072	DUSP14	-0.994967	6.16134	4.73519e-08	5.35236e-07
24_hours	DOX	56204	FAM214A	-0.947915	6.10358	4.75143e-08	5.36641e-07
24_hours	DOX	1187	CLCNKA	-1.48132	2.07658	4.80876e-08	5.42681e-07
24_hours	DOX	9742	IFT140	0.882408	4.38995	4.83912e-08	5.4567e-07
24_hours	DOX	100507634	LOC100507634	-2.09179	0.366943	4.85046e-08	5.46511e-07
24_hours	DOX	55739	NAXD	-0.835822	5.70605	4.87208e-08	5.48508e-07
24_hours	DOX	90102	PHLDB2	1.52402	7.13586	4.88051e-08	5.49018e-07
24_hours	DOX	9374	PPT2	0.72488	4.48039	4.88794e-08	5.49416e-07
24_hours	DOX	8613	PLPP3	-1.99983	3.84288	4.90563e-08	5.50869e-07
24_hours	DOX	54962	TIPIN	1.43421	2.09748	4.90869e-08	5.50869e-07
24_hours	DOX	9926	LPGAT1	0.770414	6.07229	4.91778e-08	5.51449e-07
24_hours	DOX	83957	FRMD8P1	-2.30402	0.322165	4.93166e-08	5.52566e-07
24_hours	DOX	23761	PISD	-1.20326	5.14968	4.94341e-08	5.53442e-07
24_hours	DOX	124222	PAQR4	1.70119	3.28125	4.98038e-08	5.57138e-07
24_hours	DOX	55750	AGK	0.949934	4.98007	5.04035e-08	5.63399e-07
24_hours	DOX	6339	SCNN1D	-1.92012	2.02007	5.1072e-08	5.70419e-07
24_hours	DOX	4193	MDM2	-1.4027	7.96915	5.13342e-08	5.72893e-07
24_hours	DOX	51304	ZDHHC3	0.575729	5.87661	5.18896e-08	5.78632e-07
24_hours	DOX	134147	CMBL	-2.17087	3.92342	5.20025e-08	5.79433e-07
24_hours	DOX	64081	PBLD	-1.01786	3.64914	5.23494e-08	5.82837e-07
24_hours	DOX	10055	SAE1	0.818198	6.94663	5.24115e-08	5.83067e-07
24_hours	DOX	26073	POLDIP2	-0.477489	7.27587	5.29751e-08	5.88872e-07
24_hours	DOX	80004	ESRP2	-2.62809	1.47134	5.32131e-08	5.90856e-07
24_hours	DOX	3274	HRH2	1.8206	4.30631	5.32374e-08	5.90856e-07
24_hours	DOX	27090	ST6GALNAC4	1.4577	5.65916	5.35116e-08	5.93005e-07
24_hours	DOX	128869	PIGU	1.40909	4.68779	5.35153e-08	5.93005e-07
24_hours	DOX	55972	SLC25A40	1.94012	3.6792	5.4199e-08	6.00109e-07
24_hours	DOX	441549	CDNF	-1.62244	0.616638	5.46014e-08	6.0409e-07
24_hours	DOX	9908	G3BP2	-0.704018	8.44778	5.52984e-08	6.11321e-07
24_hours	DOX	100101267	POM121C	-1.03414	6.37772	5.57494e-08	6.15823e-07
24_hours	DOX	55154	MSTO1	1.11761	3.60255	5.59009e-08	6.17013e-07
24_hours	DOX	130589	GALM	1.21583	4.31076	5.60199e-08	6.17718e-07
24_hours	DOX	23052	ENDOD1	-1.77292	6.33043	5.60525e-08	6.17718e-07
24_hours	DOX	27065	NSG1	-2.71832	3.35817	5.6211e-08	6.18727e-07
24_hours	DOX	823	CAPN1	-1.32195	7.76521	5.62319e-08	6.18727e-07
24_hours	DOX	440416	CCDC144NL-AS1	-1.3354	3.09277	5.65757e-08	6.22024e-07
24_hours	DOX	5875	RABGGTA	-1.09009	5.219	5.75637e-08	6.32393e-07
24_hours	DOX	688	KLF5	-2.32183	5.35703	5.90911e-08	6.48666e-07
24_hours	DOX	2843	GPR20	2.36933	0.185659	5.91402e-08	6.487e-07
24_hours	DOX	100288198	HMGN3-AS1	-1.45761	1.70916	5.93805e-08	6.50828e-07
24_hours	DOX	26027	ACOT11	1.41157	5.44533	5.94334e-08	6.50902e-07
24_hours	DOX	5430	POLR2A	-1.72736	8.34852	5.97705e-08	6.54086e-07
24_hours	DOX	5187	PER1	-1.29055	5.0018	5.98362e-08	6.54296e-07
24_hours	DOX	55806	HR	4.22046	1.23846	5.99148e-08	6.54647e-07
24_hours	DOX	8882	ZPR1	-0.837029	5.18912	5.99804e-08	6.54855e-07
24_hours	DOX	81629	TSSK3	-1.54979	0.547898	6.03972e-08	6.58896e-07
24_hours	DOX	84464	SLX4	1.86614	3.32375	6.04802e-08	6.59291e-07
24_hours	DOX	10400	PEMT	1.33621	4.64348	6.08333e-08	6.62626e-07
24_hours	DOX	23371	TNS2	1.59851	2.27409	6.16197e-08	6.70643e-07
24_hours	DOX	147965	FAM98C	-1.34891	3.22485	6.16645e-08	6.70643e-07
24_hours	DOX	283537	SLC46A3	1.86038	4.40432	6.21185e-08	6.7506e-07
24_hours	DOX	105377021	NA	-1.80369	1.43591	6.31593e-08	6.85841e-07
24_hours	DOX	78991	PCYOX1L	-1.12239	4.94969	6.34901e-08	6.88902e-07
24_hours	DOX	3161	HMMR	2.23104	3.41763	6.40088e-08	6.93995e-07
24_hours	DOX	84319	CMSS1	1.06719	3.95282	6.41224e-08	6.94692e-07
24_hours	DOX	5709	PSMD3	0.598064	7.1374	6.43488e-08	6.9661e-07
24_hours	DOX	9973	CCS	-1.06779	4.60015	6.44138e-08	6.96777e-07
24_hours	DOX	7866	IFRD2	0.678274	4.78557	6.48259e-08	7.00696e-07
24_hours	DOX	375484	SIMC1	0.977697	2.96603	6.50497e-08	7.02577e-07
24_hours	DOX	11174	ADAMTS6	2.4059	2.10409	6.51453e-08	7.0307e-07
24_hours	DOX	93611	FBXO44	-1.26454	5.31355	6.52152e-08	7.03286e-07
24_hours	DOX	10494	STK25	-0.524324	6.95535	6.63135e-08	7.14362e-07
24_hours	DOX	79731	NARS2	1.01663	4.26456	6.63438e-08	7.14362e-07
24_hours	DOX	8398	PLA2G6	-1.11492	3.68158	6.65087e-08	7.15591e-07
24_hours	DOX	6730	SRP68	-0.955528	6.91698	6.67096e-08	7.17205e-07
24_hours	DOX	55812	SPATA7	-1.49838	3.82893	6.73463e-08	7.23498e-07
24_hours	DOX	55165	CEP55	2.80364	2.73712	6.7491e-08	7.245e-07
24_hours	DOX	54920	DUS2	1.2624	3.72456	6.75925e-08	7.25037e-07
24_hours	DOX	9263	STK17A	-1.33811	6.05584	6.78694e-08	7.27452e-07
24_hours	DOX	6049	RNF6	-0.693538	6.37451	6.80383e-08	7.28709e-07
24_hours	DOX	644591	PPIAL4G	-0.821342	3.84051	6.837e-08	7.31705e-07
24_hours	DOX	11155	LDB3	2.74347	9.13748	6.90282e-08	7.38187e-07
24_hours	DOX	1824	DSC2	1.03382	5.48948	6.92189e-08	7.39665e-07
24_hours	DOX	9950	GOLGA5	-0.53342	5.70017	6.97461e-08	7.44734e-07
24_hours	DOX	387496	RASL11A	-3.37951	1.69944	7.00583e-08	7.47501e-07
24_hours	DOX	6693	SPN	2.82337	1.13973	7.04818e-08	7.5145e-07
24_hours	DOX	59307	SIGIRR	2.49808	2.88066	7.05788e-08	7.51916e-07
24_hours	DOX	5899	RALB	-1.01722	5.92343	7.07283e-08	7.52938e-07
24_hours	DOX	7980	TFPI2	-2.67497	4.82227	7.10392e-08	7.55214e-07
24_hours	DOX	128387	TATDN3	1.06609	3.33025	7.10493e-08	7.55214e-07
24_hours	DOX	90624	LYRM7	1.53458	4.37135	7.17385e-08	7.61964e-07
24_hours	DOX	51390	AIG1	1.1341	5.43161	7.22019e-08	7.66308e-07
24_hours	DOX	5575	PRKAR1B	1.07813	4.7011	7.30219e-08	7.74428e-07
24_hours	DOX	4675	NAP1L3	1.39017	6.05591	7.31282e-08	7.74972e-07
24_hours	DOX	79925	SPEF2	2.08562	1.55921	7.35537e-08	7.78895e-07
24_hours	DOX	51514	DTL	2.39855	2.7498	7.39471e-08	7.81981e-07
24_hours	DOX	374987	NEXN-AS1	-1.80993	0.538793	7.39562e-08	7.81981e-07
24_hours	DOX	51109	RDH11	0.862661	6.69694	7.46481e-08	7.88705e-07
24_hours	DOX	23219	FBXO28	-0.639234	5.28856	7.57291e-08	7.99526e-07
24_hours	DOX	91614	DEPDC7	-2.52418	1.01221	7.62079e-08	8.03979e-07
24_hours	DOX	80028	FBXL18	-1.06225	5.31262	7.67092e-08	8.08662e-07
24_hours	DOX	100129405	MSTO2P	1.24019	3.55755	7.75828e-08	8.1726e-07
24_hours	DOX	26012	NSMF	-0.796547	6.13943	7.77834e-08	8.18761e-07
24_hours	DOX	134218	DNAJC21	-0.930639	6.55951	7.7991e-08	8.20333e-07
24_hours	DOX	80256	FAM214B	1.1477	5.42837	7.83479e-08	8.23472e-07
24_hours	DOX	147912	SIX5	1.23411	5.18536	7.8668e-08	8.26219e-07
24_hours	DOX	11337	GABARAP	0.923501	7.06832	7.90191e-08	8.29289e-07
24_hours	DOX	6867	TACC1	-0.917912	6.13637	7.91064e-08	8.29586e-07
24_hours	DOX	149175	MANEAL	1.4371	2.68092	7.92336e-08	8.30302e-07
24_hours	DOX	84445	LZTS2	-0.593139	6.45882	7.94444e-08	8.31892e-07
24_hours	DOX	51175	TUBE1	1.41814	3.39325	7.98944e-08	8.35983e-07
24_hours	DOX	6522	SLC4A2	0.986774	8.46983	8.18696e-08	8.56015e-07
24_hours	DOX	51313	GASK1B	-1.46897	7.63652	8.19317e-08	8.56028e-07
24_hours	DOX	375189	PFN4	-1.63256	0.636783	8.21434e-08	8.57604e-07
24_hours	DOX	57600	FNIP2	-1.2935	5.45534	8.28818e-08	8.64672e-07
24_hours	DOX	64787	EPS8L2	-1.73515	5.83716	8.3023e-08	8.65504e-07
24_hours	DOX	56479	KCNQ5	1.24475	4.15022	8.35885e-08	8.70755e-07
24_hours	DOX	8844	KSR1	-1.69149	4.74157	8.37395e-08	8.71683e-07
24_hours	DOX	206358	SLC36A1	-1.59584	5.10713	8.45066e-08	8.79018e-07
24_hours	DOX	4176	MCM7	1.62267	5.85724	8.45883e-08	8.79219e-07
24_hours	DOX	7375	USP4	0.779151	5.20666	8.47067e-08	8.798e-07
24_hours	DOX	54505	DHX29	0.591503	5.81617	8.56877e-08	8.89334e-07
24_hours	DOX	56146	PCDHA2	2.09148	0.972384	8.64585e-08	8.96672e-07
24_hours	DOX	6385	SDC4	-1.19003	7.31302	8.78734e-08	9.10677e-07
24_hours	DOX	26610	ELP4	1.19291	3.08618	8.85009e-08	9.16505e-07
24_hours	DOX	64320	RNF25	-0.634663	4.68396	8.86021e-08	9.16878e-07
24_hours	DOX	9194	SLC16A7	1.62636	5.54457	8.89069e-08	9.19357e-07
24_hours	DOX	64208	POPDC3	2.1277	5.74234	8.96061e-08	9.25908e-07
24_hours	DOX	57688	ZSWIM6	-1.3403	5.13574	8.97352e-08	9.26031e-07
24_hours	DOX	51274	KLF3	-1.07485	4.83246	8.97968e-08	9.26031e-07
24_hours	DOX	348235	SKA2	1.10269	5.03299	8.98152e-08	9.26031e-07
24_hours	DOX	149420	PDIK1L	0.913329	2.32613	9.18808e-08	9.46634e-07
24_hours	DOX	22841	RAB11FIP2	-0.601056	4.54338	9.31405e-08	9.58911e-07
24_hours	DOX	26271	FBXO5	1.83653	2.32299	9.41493e-08	9.68589e-07
24_hours	DOX	9588	PRDX6	-0.874191	7.87232	9.44775e-08	9.70743e-07
24_hours	DOX	101929490	NA	-1.66891	4.65368	9.44965e-08	9.70743e-07
24_hours	DOX	51601	LIPT1	-1.02484	1.9327	9.47574e-08	9.72714e-07
24_hours	DOX	782	CACNB1	1.9195	3.46865	9.49457e-08	9.73937e-07
24_hours	DOX	9674	KIAA0040	-2.15005	3.98852	9.59734e-08	9.83763e-07
24_hours	DOX	730202	PAPOLA-DT	-2.27174	-0.0436926	9.62339e-08	9.85715e-07
24_hours	DOX	55288	RHOT1	0.8557	5.46683	9.63363e-08	9.86047e-07
24_hours	DOX	9114	ATP6V0D1	-0.773669	7.34213	9.76522e-08	9.9879e-07
24_hours	DOX	7421	VDR	-3.62897	0.188126	9.82253e-08	1.00392e-06
24_hours	DOX	113829	SLC35A4	0.869623	5.97282	9.87347e-08	1.0084e-06
24_hours	DOX	2542	SLC37A4	-0.925826	4.37291	9.96333e-08	1.01684e-06
24_hours	DOX	51131	PHF11	-1.22652	2.93988	1.01714e-07	1.03732e-06
24_hours	DOX	389	RHOC	-1.10864	8.57871	1.01915e-07	1.03735e-06
24_hours	DOX	80760	ITIH5	-3.76197	0.630753	1.01932e-07	1.03735e-06
24_hours	DOX	527	ATP6V0C	-0.938652	8.25749	1.01938e-07	1.03735e-06
24_hours	DOX	57547	ZNF624	1.04865	1.55836	1.0232e-07	1.04049e-06
24_hours	DOX	5985	RFC5	1.32757	3.01184	1.0304e-07	1.04705e-06
24_hours	DOX	285343	TCAIM	-0.503796	5.16911	1.03566e-07	1.05164e-06
24_hours	DOX	8824	CES2	-1.41369	6.4965	1.04247e-07	1.05779e-06
24_hours	DOX	91977	MYOZ3	1.47528	2.21298	1.04775e-07	1.06238e-06
24_hours	DOX	4909	NTF4	1.5453	2.84848	1.05403e-07	1.06799e-06
24_hours	DOX	51110	LACTB2	-0.893562	3.67493	1.06484e-07	1.07816e-06
24_hours	DOX	6949	TCOF1	0.846802	5.47007	1.07271e-07	1.08535e-06
24_hours	DOX	29984	RHOD	-1.52986	6.25968	1.08347e-07	1.09544e-06
24_hours	DOX	1363	CPE	-1.09225	8.65857	1.0894e-07	1.10027e-06
24_hours	DOX	22928	SEPHS2	-0.810988	6.07446	1.0898e-07	1.10027e-06
24_hours	DOX	55296	TBC1D19	1.333	3.16602	1.09073e-07	1.10042e-06
24_hours	DOX	9585	KIF20B	1.90866	3.94946	1.09674e-07	1.10569e-06
24_hours	DOX	79156	PLEKHF1	-2.30767	2.39958	1.10601e-07	1.11424e-06
24_hours	DOX	7050	TGIF1	-1.44631	4.91312	1.11529e-07	1.12231e-06
24_hours	DOX	11161	ERG28	1.10978	4.53537	1.11562e-07	1.12231e-06
24_hours	DOX	81631	MAP1LC3B	-1.22902	7.64114	1.12208e-07	1.12684e-06
24_hours	DOX	2619	GAS1	-2.06551	2.81223	1.12218e-07	1.12684e-06
24_hours	DOX	23164	MPRIP	-0.7807	8.12179	1.12267e-07	1.12684e-06
24_hours	DOX	8871	SYNJ2	-1.76883	6.19147	1.1241e-07	1.12684e-06
24_hours	DOX	205564	SENP5	-0.711852	5.29539	1.12411e-07	1.12684e-06
24_hours	DOX	10329	RXYLT1	-0.853066	4.58112	1.13088e-07	1.13281e-06
24_hours	DOX	23244	PDS5A	0.647087	6.17438	1.1333e-07	1.13443e-06
24_hours	DOX	9994	CASP8AP2	1.00986	3.81148	1.13619e-07	1.13651e-06
24_hours	DOX	7458	EIF4H	-0.611673	7.98872	1.15179e-07	1.1513e-06
24_hours	DOX	64784	CRTC3	1.00565	5.08815	1.15729e-07	1.15597e-06
24_hours	DOX	147339	C18orf25	-0.674818	5.4531	1.16343e-07	1.16129e-06
24_hours	DOX	2135	EXTL2	1.18651	5.16613	1.16629e-07	1.16332e-06
24_hours	DOX	259217	HSPA12A	-1.87661	2.8489	1.17488e-07	1.17106e-06
24_hours	DOX	169611	OLFML2A	1.49412	5.96112	1.17886e-07	1.17419e-06
24_hours	DOX	123	PLIN2	-1.8447	5.09196	1.18008e-07	1.17457e-06
24_hours	DOX	10755	GIPC1	0.750798	6.87635	1.18208e-07	1.17573e-06
24_hours	DOX	5447	POR	-1.26553	7.03434	1.19827e-07	1.191e-06
24_hours	DOX	9486	CHST10	1.17109	4.42656	1.20847e-07	1.20029e-06
24_hours	DOX	23376	UFL1	0.842421	5.75159	1.20996e-07	1.20092e-06
24_hours	DOX	5213	PFKM	1.49351	7.81108	1.22028e-07	1.21031e-06
24_hours	DOX	57405	SPC25	2.89948	1.03619	1.22125e-07	1.21042e-06
24_hours	DOX	8812	CCNK	-0.782772	5.71771	1.22502e-07	1.2133e-06
24_hours	DOX	283849	EXOC3L1	-1.20065	0.697232	1.23952e-07	1.2268e-06
24_hours	DOX	57646	USP28	1.12053	6.51077	1.26099e-07	1.24718e-06
24_hours	DOX	57526	PCDH19	-3.44899	1.66896	1.27025e-07	1.25545e-06
24_hours	DOX	1182	CLCN3	0.867412	7.02799	1.27808e-07	1.26203e-06
24_hours	DOX	1540	CYLD	-0.958413	5.74981	1.2787e-07	1.26203e-06
24_hours	DOX	10535	RNASEH2A	1.43727	3.54069	1.28219e-07	1.26459e-06
24_hours	DOX	140628	GATA5	1.34492	3.84216	1.28722e-07	1.26867e-06
24_hours	DOX	4750	NEK1	0.793556	4.50318	1.29344e-07	1.2739e-06
24_hours	DOX	151648	SGO1	1.99428	0.539087	1.29657e-07	1.27609e-06
24_hours	DOX	5580	PRKCD	-1.95744	3.46552	1.30365e-07	1.28217e-06
24_hours	DOX	6526	SLC5A3	-1.85478	5.51264	1.31177e-07	1.28925e-06
24_hours	DOX	51065	RPS27L	-1.2891	7.33365	1.31878e-07	1.29524e-06
24_hours	DOX	2218	FKTN	1.60815	4.35089	1.32345e-07	1.29892e-06
24_hours	DOX	55215	FANCI	1.79294	3.81149	1.32936e-07	1.30381e-06
24_hours	DOX	10193	RNF41	1.07223	5.70145	1.33267e-07	1.30614e-06
24_hours	DOX	29988	SLC2A8	-0.879481	5.23142	1.35045e-07	1.32265e-06
24_hours	DOX	646450	ARIH2OS	-1.79189	0.470936	1.35192e-07	1.32317e-06
24_hours	DOX	148206	ZNF714	1.06777	3.30509	1.36337e-07	1.33345e-06
24_hours	DOX	64425	POLR1E	1.10687	3.00682	1.36513e-07	1.33425e-06
24_hours	DOX	8559	PRPF18	-0.702601	4.12003	1.37186e-07	1.33989e-06
24_hours	DOX	2517	FUCA1	-2.10284	6.16079	1.37638e-07	1.34337e-06
24_hours	DOX	51622	CCZ1	-0.489506	5.69589	1.40179e-07	1.36704e-06
24_hours	DOX	7587	ZNF37A	-1.84181	4.42201	1.40257e-07	1.36704e-06
24_hours	DOX	23263	MCF2L	1.82457	3.92586	1.41624e-07	1.37925e-06
24_hours	DOX	390927	ZNF793	0.915838	2.58143	1.41705e-07	1.37925e-06
24_hours	DOX	7314	UBB	-0.79146	9.50501	1.42095e-07	1.38209e-06
24_hours	DOX	2064	ERBB2	1.5186	8.60093	1.43164e-07	1.39152e-06
24_hours	DOX	9550	ATP6V1G1	-0.74597	7.15837	1.45464e-07	1.41291e-06
24_hours	DOX	54475	NLE1	1.42197	3.42169	1.46499e-07	1.42198e-06
24_hours	DOX	9786	KIAA0586	0.728814	4.11505	1.46934e-07	1.42522e-06
24_hours	DOX	81857	MED25	0.665538	5.57043	1.48635e-07	1.44073e-06
24_hours	DOX	55905	RNF114	-0.624083	5.45075	1.49561e-07	1.44871e-06
24_hours	DOX	140838	NANP	-0.876124	2.53719	1.50034e-07	1.45229e-06
24_hours	DOX	54329	GPR85	-2.00787	1.79335	1.50639e-07	1.45715e-06
24_hours	DOX	441150	C6orf226	-1.44539	2.39422	1.51153e-07	1.46111e-06
24_hours	DOX	55206	SBNO1	-0.798436	6.14379	1.51893e-07	1.46726e-06
24_hours	DOX	55644	OSGEP	0.709822	3.81846	1.52952e-07	1.47647e-06
24_hours	DOX	642846	LOC642846	2.59248	0.290404	1.53516e-07	1.4809e-06
24_hours	DOX	3726	JUNB	-1.33028	6.04715	1.54553e-07	1.48989e-06
24_hours	DOX	2176	FANCC	0.894374	2.49153	1.56055e-07	1.50334e-06
24_hours	DOX	54662	TBC1D13	-0.933	5.53364	1.57196e-07	1.5133e-06
24_hours	DOX	54797	MED18	-0.674976	3.7405	1.57656e-07	1.51669e-06
24_hours	DOX	1006	CDH8	-1.75504	5.21734	1.58195e-07	1.52083e-06
24_hours	DOX	135932	TMEM139	1.76147	1.57571	1.6008e-07	1.53791e-06
24_hours	DOX	27074	LAMP3	-2.81894	2.03628	1.63531e-07	1.56865e-06
24_hours	DOX	57536	KIAA1328	1.15926	0.983827	1.63537e-07	1.56865e-06
24_hours	DOX	51741	WWOX	1.5425	2.61567	1.63615e-07	1.56865e-06
24_hours	DOX	8291	DYSF	1.16212	7.48451	1.67057e-07	1.60057e-06
24_hours	DOX	221960	CCZ1B	-0.475008	5.66745	1.67622e-07	1.60488e-06
24_hours	DOX	3416	IDE	0.625625	6.23332	1.68701e-07	1.61412e-06
24_hours	DOX	64151	NCAPG	2.44744	3.12037	1.71654e-07	1.64126e-06
24_hours	DOX	7528	YY1	-0.635908	6.64961	1.71972e-07	1.64257e-06
24_hours	DOX	10497	UNC13B	-1.06274	6.36386	1.72024e-07	1.64257e-06
24_hours	DOX	4340	MOG	2.41422	0.115277	1.7363e-07	1.65678e-06
24_hours	DOX	54361	WNT4	-2.67413	2.81684	1.74085e-07	1.66e-06
24_hours	DOX	51524	TMEM138	0.781868	3.25775	1.74337e-07	1.66128e-06
24_hours	DOX	56961	SHD	3.39076	4.59908	1.74755e-07	1.66413e-06
24_hours	DOX	116064	LRRC58	0.924943	4.9475	1.76102e-07	1.67583e-06
24_hours	DOX	338692	ANKRD13D	-0.909844	4.51311	1.76776e-07	1.6811e-06
24_hours	DOX	1992	SERPINB1	-2.20738	3.53374	1.77651e-07	1.68829e-06
24_hours	DOX	153562	MARVELD2	-2.55793	1.48236	1.80163e-07	1.71101e-06
24_hours	DOX	23160	WDR43	-0.781284	5.92352	1.80865e-07	1.71651e-06
24_hours	DOX	51534	VTA1	-0.595402	6.48056	1.81131e-07	1.71788e-06
24_hours	DOX	11030	RBPMS	1.27511	7.14839	1.81383e-07	1.71911e-06
24_hours	DOX	154810	AMOTL1	-2.03455	4.89306	1.82004e-07	1.72384e-06
24_hours	DOX	4919	ROR1	1.04587	7.25567	1.84452e-07	1.74585e-06
24_hours	DOX	9652	TTC37	0.570579	6.7478	1.86473e-07	1.76379e-06
24_hours	DOX	139886	SPIN4	-1.18695	3.33972	1.87522e-07	1.77253e-06
24_hours	DOX	11046	SLC35D2	1.23873	4.43939	1.87792e-07	1.77388e-06
24_hours	DOX	8178	ELL	-0.992956	4.0435	1.89004e-07	1.78414e-06
24_hours	DOX	100133091	LINC03009	-1.24308	1.44398	1.89833e-07	1.79076e-06
24_hours	DOX	53349	ZFYVE1	-1.16341	5.25101	1.90775e-07	1.79844e-06
24_hours	DOX	3833	KIFC1	2.36256	2.84896	1.91431e-07	1.80342e-06
24_hours	DOX	5621	PRNP	-1.14101	7.88492	1.92063e-07	1.80816e-06
24_hours	DOX	100287098	TONSL-AS1	1.95926	0.528765	1.92832e-07	1.81419e-06
24_hours	DOX	1952	CELSR2	-1.48348	5.91563	1.92965e-07	1.81423e-06
24_hours	DOX	339201	ASB16-AS1	-1.3155	2.40926	1.9422e-07	1.82482e-06
24_hours	DOX	55028	C17orf80	-1.90948	5.48495	1.94566e-07	1.82684e-06
24_hours	DOX	107	ADCY1	-1.69905	4.01399	1.96257e-07	1.84149e-06
24_hours	DOX	54780	NSMCE4A	1.2834	3.88547	1.96477e-07	1.84233e-06
24_hours	DOX	6941	TCF19	2.25749	2.08388	2.00258e-07	1.87653e-06
24_hours	DOX	374659	HDDC3	1.17833	2.43743	2.00599e-07	1.87848e-06
24_hours	DOX	162681	C18orf54	2.29646	1.15371	2.01652e-07	1.88646e-06
24_hours	DOX	257396	MOCS2-DT	-1.36743	1.76112	2.01718e-07	1.88646e-06
24_hours	DOX	23349	PHF24	1.70623	2.22921	2.03232e-07	1.89935e-06
24_hours	DOX	57659	ZBTB4	0.730446	6.39752	2.04671e-07	1.91153e-06
24_hours	DOX	57658	CALCOCO1	-0.968287	6.98873	2.04858e-07	1.91201e-06
24_hours	DOX	54884	RETSAT	-1.87764	6.22208	2.07365e-07	1.93412e-06
24_hours	DOX	8739	HRK	2.65514	-0.0105119	2.08595e-07	1.94431e-06
24_hours	DOX	79776	ZFHX4	2.0043	2.05628	2.09686e-07	1.95318e-06
24_hours	DOX	23336	SYNM	-1.13013	8.15489	2.11083e-07	1.9649e-06
24_hours	DOX	342979	PALM3	2.32544	0.146083	2.12749e-07	1.9791e-06
24_hours	DOX	5728	PTEN	-0.759216	6.79414	2.13141e-07	1.98144e-06
24_hours	DOX	54980	C2orf42	-1.1079	3.01557	2.13886e-07	1.98705e-06
24_hours	DOX	79858	NEK11	-1.76243	0.473901	2.14578e-07	1.99217e-06
24_hours	DOX	338382	RAB7B	-2.70775	2.61002	2.15327e-07	1.99781e-06
24_hours	DOX	130026	ICA1L	0.799894	2.80256	2.16308e-07	2.00558e-06
24_hours	DOX	100287896	LIPT2-AS1	1.29923	1.21492	2.18324e-07	2.02295e-06
24_hours	DOX	146862	UNC45B	1.64743	8.70937	2.19006e-07	2.02793e-06
24_hours	DOX	333926	PPM1J	-1.63722	2.46418	2.19239e-07	2.02876e-06
24_hours	DOX	643783	USP46-DT	-1.22532	1.84498	2.22764e-07	2.06002e-06
24_hours	DOX	10346	TRIM22	-3.80849	2.68309	2.23958e-07	2.0697e-06
24_hours	DOX	6921	ELOC	-0.686953	6.04247	2.27352e-07	2.09969e-06
24_hours	DOX	1050	CEBPA	-3.36754	2.65552	2.30196e-07	2.12456e-06
24_hours	DOX	3383	ICAM1	-3.17283	4.16177	2.31615e-07	2.13625e-06
24_hours	DOX	92126	DSEL	-2.19168	4.96203	2.33632e-07	2.15315e-06
24_hours	DOX	8412	BCAR3	-1.80835	2.28298	2.33753e-07	2.15315e-06
24_hours	DOX	84455	EFCAB7	1.2144	2.39015	2.34728e-07	2.16073e-06
24_hours	DOX	1979	EIF4EBP2	-0.621492	7.39113	2.34961e-07	2.16146e-06
24_hours	DOX	5478	PPIA	-0.900867	8.6868	2.35303e-07	2.16298e-06
24_hours	DOX	10131	TRAP1	0.706862	7.147	2.35433e-07	2.16298e-06
24_hours	DOX	4090	SMAD5	-0.828491	5.89065	2.35845e-07	2.16535e-06
24_hours	DOX	79896	THNSL1	-0.728684	3.26017	2.36288e-07	2.168e-06
24_hours	DOX	990	CDC6	2.22563	3.45518	2.37293e-07	2.17581e-06
24_hours	DOX	50628	GEMIN4	0.920103	4.14715	2.3808e-07	2.1816e-06
24_hours	DOX	3643	INSR	1.28231	6.55801	2.40006e-07	2.19782e-06
24_hours	DOX	163255	ZNF540	-1.83275	0.50072	2.41587e-07	2.21086e-06
24_hours	DOX	54516	MTRF1L	-0.621859	4.74807	2.4409e-07	2.232e-06
24_hours	DOX	51193	ZNF639	0.873862	4.43869	2.44214e-07	2.232e-06
24_hours	DOX	23259	DDHD2	0.678417	4.90704	2.44705e-07	2.23503e-06
24_hours	DOX	1969	EPHA2	-1.6695	8.29856	2.4689e-07	2.25353e-06
24_hours	DOX	5787	PTPRB	-3.00889	3.13053	2.47691e-07	2.2593e-06
24_hours	DOX	55738	ARFGAP1	-0.916757	6.67767	2.47843e-07	2.2593e-06
24_hours	DOX	9638	FEZ1	-1.72956	3.83712	2.48273e-07	2.26176e-06
24_hours	DOX	11041	B4GAT1	0.90384	6.30915	2.49904e-07	2.27515e-06
24_hours	DOX	2308	FOXO1	-1.16871	5.57693	2.54095e-07	2.3118e-06
24_hours	DOX	317	APAF1	-1.75667	3.95513	2.54421e-07	2.31328e-06
24_hours	DOX	345651	ACTBL2	-4.48995	1.01645	2.57478e-07	2.33956e-06
24_hours	DOX	117247	SLC16A10	-2.27343	2.25805	2.59847e-07	2.35954e-06
24_hours	DOX	2157	F8	-1.81615	1.71573	2.60012e-07	2.35954e-06
24_hours	DOX	5499	PPP1CA	-0.601398	6.62929	2.61932e-07	2.37492e-06
24_hours	DOX	26608	TBL2	0.902693	5.13396	2.62049e-07	2.37492e-06
24_hours	DOX	4625	MYH7	3.20024	12.4409	2.62213e-07	2.37492e-06
24_hours	DOX	84057	MND1	2.49077	0.742337	2.64682e-07	2.39575e-06
24_hours	DOX	137682	NDUFAF6	-0.884924	4.198	2.67736e-07	2.42183e-06
24_hours	DOX	53335	BCL11A	1.81833	2.51504	2.7447e-07	2.48115e-06
24_hours	DOX	93081	TEX30	-1.29173	2.90184	2.75504e-07	2.4889e-06
24_hours	DOX	57446	NDRG3	1.09689	5.49258	2.75727e-07	2.48932e-06
24_hours	DOX	23178	PASK	2.05186	1.82086	2.78384e-07	2.5117e-06
24_hours	DOX	100505641	FGD5-AS1	0.870021	5.95453	2.79895e-07	2.52372e-06
24_hours	DOX	8517	IKBKG	-0.606274	3.77688	2.80488e-07	2.52745e-06
24_hours	DOX	728741	NPIPB6	-1.58576	0.373083	2.80915e-07	2.52967e-06
24_hours	DOX	101928736	MIR762HG	-1.38013	0.71528	2.81118e-07	2.52988e-06
24_hours	DOX	219854	TMEM218	0.958098	2.88231	2.81453e-07	2.53054e-06
24_hours	DOX	29985	SLC39A3	1.08247	4.89908	2.8155e-07	2.53054e-06
24_hours	DOX	390	RND3	-1.45261	6.78531	2.82546e-07	2.53787e-06
24_hours	DOX	11040	PIM2	-1.12351	3.14141	2.85772e-07	2.56521e-06
24_hours	DOX	3930	LBR	1.36569	4.96874	2.86975e-07	2.57436e-06
24_hours	DOX	27145	FILIP1	1.4561	7.16972	2.87792e-07	2.58005e-06
24_hours	DOX	1909	EDNRA	1.15918	7.5072	2.88268e-07	2.58268e-06
24_hours	DOX	257236	CCDC96	-1.16672	2.25906	2.88473e-07	2.58287e-06
24_hours	DOX	3301	DNAJA1	-0.682153	7.75195	2.89637e-07	2.59164e-06
24_hours	DOX	121665	SPPL3	0.465462	6.30925	2.91003e-07	2.60222e-06
24_hours	DOX	153527	ZMAT2	-0.568357	6.08341	2.91448e-07	2.60453e-06
24_hours	DOX	6223	RPS19	-0.935801	8.60886	2.92939e-07	2.61582e-06
24_hours	DOX	10397	NDRG1	-2.49857	4.9514	2.93082e-07	2.61582e-06
24_hours	DOX	64105	CENPK	2.23713	1.70045	2.97092e-07	2.64949e-06
24_hours	DOX	81562	LMAN2L	0.692143	5.8245	2.9723e-07	2.64949e-06
24_hours	DOX	11031	RAB31	-1.12828	5.95157	3.02829e-07	2.69769e-06
24_hours	DOX	8744	TNFSF9	-3.30839	1.02626	3.03289e-07	2.70008e-06
24_hours	DOX	63874	ABHD4	-1.39939	5.75058	3.04248e-07	2.70691e-06
24_hours	DOX	57685	CACHD1	1.01778	6.78923	3.04711e-07	2.70931e-06
24_hours	DOX	29128	UHRF1	2.65829	1.9804	3.05048e-07	2.7106e-06
24_hours	DOX	83988	NCALD	1.62818	2.15404	3.0583e-07	2.71583e-06
24_hours	DOX	10144	FAM13A	1.61211	3.38885	3.07922e-07	2.73231e-06
24_hours	DOX	171586	ABHD3	-1.51593	2.39451	3.08073e-07	2.73231e-06
24_hours	DOX	5934	RBL2	-1.0857	5.5702	3.12513e-07	2.76994e-06
24_hours	DOX	11223	MST1L	-2.697	0.489361	3.14671e-07	2.78731e-06
24_hours	DOX	81928	CABLES2	1.09272	3.64517	3.15817e-07	2.79571e-06
24_hours	DOX	488	ATP2A2	1.39505	11.5162	3.17074e-07	2.80507e-06
24_hours	DOX	26528	DAZAP1	0.760934	6.34735	3.18073e-07	2.81214e-06
24_hours	DOX	54795	TRPM4	1.40762	5.30364	3.18859e-07	2.81733e-06
24_hours	DOX	7982	ST7	0.954921	4.74838	3.20023e-07	2.82421e-06
24_hours	DOX	5064	PALM	0.791355	5.64952	3.20039e-07	2.82421e-06
24_hours	DOX	55786	ZNF415	1.03803	3.3677	3.20646e-07	2.82779e-06
24_hours	DOX	6654	SOS1	-0.728707	6.03112	3.21681e-07	2.83451e-06
24_hours	DOX	9837	GINS1	1.38981	2.61811	3.21841e-07	2.83451e-06
24_hours	DOX	2618	GART	0.704213	5.79029	3.22012e-07	2.83451e-06
24_hours	DOX	5923	RASGRF1	-3.86723	0.365469	3.2285e-07	2.84011e-06
24_hours	DOX	400684	DPY19L3-DT	-1.86056	0.0693789	3.27847e-07	2.88227e-06
24_hours	DOX	4000	LMNA	-1.0291	9.29149	3.2986e-07	2.89816e-06
24_hours	DOX	1846	DUSP4	-2.48719	3.28277	3.36842e-07	2.95766e-06
24_hours	DOX	541471	MIR4435-2HG	-1.96162	4.32159	3.38571e-07	2.97099e-06
24_hours	DOX	7347	UCHL3	-0.709362	4.90953	3.38959e-07	2.97254e-06
24_hours	DOX	7481	WNT11	1.68739	4.44348	3.40285e-07	2.9805e-06
24_hours	DOX	400954	EML6	-1.63043	0.456666	3.4029e-07	2.9805e-06
24_hours	DOX	83475	DOHH	-0.760354	4.52346	3.41581e-07	2.98868e-06
24_hours	DOX	65981	CAPRIN2	-0.697356	5.21291	3.41648e-07	2.98868e-06
24_hours	DOX	9678	PHF14	0.654449	4.96695	3.44327e-07	3.01024e-06
24_hours	DOX	100652758	LOC100652758	-1.61887	1.48058	3.44952e-07	3.01384e-06
24_hours	DOX	90522	YIF1B	1.42532	5.99034	3.45854e-07	3.01984e-06
24_hours	DOX	56924	PAK6	-1.21196	2.0969	3.46286e-07	3.02174e-06
24_hours	DOX	2332	FMR1	-0.678791	5.63441	3.47995e-07	3.03478e-06
24_hours	DOX	1460	CSNK2B	-0.698438	6.47646	3.52264e-07	3.0701e-06
24_hours	DOX	55157	DARS2	0.683744	5.5324	3.53529e-07	3.07923e-06
24_hours	DOX	283248	RCOR2	2.7173	3.51082	3.54026e-07	3.08165e-06
24_hours	DOX	1153	CIRBP	-1.14077	8.07624	3.57522e-07	3.10787e-06
24_hours	DOX	124935	SLC43A2	-2.87462	5.85287	3.57576e-07	3.10787e-06
24_hours	DOX	9700	ESPL1	2.22458	1.72721	3.57701e-07	3.10787e-06
24_hours	DOX	148738	HJV	3.4587	1.51952	3.60393e-07	3.12933e-06
24_hours	DOX	22936	ELL2	-1.23102	5.91631	3.62176e-07	3.14288e-06
24_hours	DOX	10175	CNIH1	0.825063	6.07724	3.628e-07	3.14606e-06
24_hours	DOX	3386	ICAM4	-3.42983	2.67189	3.6299e-07	3.14606e-06
24_hours	DOX	123016	TTC8	1.00315	3.82485	3.68477e-07	3.19165e-06
24_hours	DOX	11130	ZWINT	2.1556	3.60119	3.6933e-07	3.19708e-06
24_hours	DOX	22900	CARD8	0.79513	4.09058	3.70318e-07	3.20366e-06
24_hours	DOX	57082	KNL1	2.34467	2.37859	3.73064e-07	3.22544e-06
24_hours	DOX	3313	HSPA9	0.797975	8.41208	3.73935e-07	3.23068e-06
24_hours	DOX	286336	FAM78A	1.71839	6.77201	3.7413e-07	3.23068e-06
24_hours	DOX	775	CACNA1C	1.72699	6.90252	3.74858e-07	3.23499e-06
24_hours	DOX	9317	PTER	-1.4581	3.49486	3.81835e-07	3.29318e-06
24_hours	DOX	26353	HSPB8	-1.05985	8.47585	3.83673e-07	3.30701e-06
24_hours	DOX	375444	C5orf34	1.97523	0.690242	3.93059e-07	3.38458e-06
24_hours	DOX	147837	ZNF563	-1.64205	1.41764	3.93154e-07	3.38458e-06
24_hours	DOX	9403	SELENOF	-1.06306	6.75809	3.94072e-07	3.39042e-06
24_hours	DOX	101927027	CHROMR	0.898581	2.02364	3.96421e-07	3.40854e-06
24_hours	DOX	100505678	STARD4-AS1	2.7414	2.60848	3.97675e-07	3.41723e-06
24_hours	DOX	115557	ARHGEF25	1.81939	1.05927	3.98475e-07	3.42165e-06
24_hours	DOX	9219	MTA2	-1.2163	6.36923	3.98675e-07	3.42165e-06
24_hours	DOX	25996	REXO2	-0.956824	6.80551	3.99437e-07	3.42611e-06
24_hours	DOX	79165	LENG1	-0.73176	3.67638	3.99888e-07	3.42789e-06
24_hours	DOX	79963	ABCA11P	1.08806	2.10132	4.02132e-07	3.44502e-06
24_hours	DOX	83468	GLT8D2	-2.21164	0.826044	4.04815e-07	3.4654e-06
24_hours	DOX	1528	CYB5A	1.60982	4.04016	4.05002e-07	3.4654e-06
24_hours	DOX	1000	CDH2	1.02298	10.0472	4.0612e-07	3.47286e-06
24_hours	DOX	6717	SRI	1.04326	5.13021	4.06801e-07	3.47657e-06
24_hours	DOX	11132	CAPN10	-0.857004	4.73711	4.08851e-07	3.49118e-06
24_hours	DOX	4047	LSS	0.897582	6.20654	4.09007e-07	3.49118e-06
24_hours	DOX	10810	WASF3	0.884068	4.79181	4.10001e-07	3.49755e-06
24_hours	DOX	5071	PRKN	3.21073	1.73288	4.1135e-07	3.50694e-06
24_hours	DOX	1983	EIF5	-0.725546	8.03845	4.12746e-07	3.5167e-06
24_hours	DOX	9121	SLC16A5	-1.05456	3.65916	4.15177e-07	3.53528e-06
24_hours	DOX	6405	SEMA3F	-1.98147	3.99319	4.1704e-07	3.549e-06
24_hours	DOX	23119	HIC2	-1.10281	5.01093	4.18609e-07	3.56019e-06
24_hours	DOX	11146	GLMN	0.801025	3.71327	4.20551e-07	3.57455e-06
24_hours	DOX	8310	ACOX3	1.42826	4.6533	4.21513e-07	3.58057e-06
24_hours	DOX	54148	MRPL39	-1.16623	5.51588	4.23804e-07	3.59786e-06
24_hours	DOX	84206	MEX3B	-1.21437	4.41457	4.25224e-07	3.60775e-06
24_hours	DOX	144811	LACC1	-2.40447	6.05985	4.26663e-07	3.61778e-06
24_hours	DOX	81890	QTRT1	-0.816072	4.17687	4.2694e-07	3.61794e-06
24_hours	DOX	257397	TAB3	-1.41039	5.48567	4.27328e-07	3.61905e-06
24_hours	DOX	10293	TRAIP	2.0139	0.696496	4.28578e-07	3.62672e-06
24_hours	DOX	200916	RPL22L1	2.14409	4.08754	4.28748e-07	3.62672e-06
24_hours	DOX	643246	MAP1LC3B2	-1.13403	5.03291	4.31735e-07	3.64979e-06
24_hours	DOX	9181	ARHGEF2	0.763277	5.83003	4.35436e-07	3.67888e-06
24_hours	DOX	6416	MAP2K4	-0.58023	6.16345	4.3813e-07	3.69837e-06
24_hours	DOX	80775	TMEM177	1.66421	2.396	4.38269e-07	3.69837e-06
24_hours	DOX	5719	PSMD13	-0.506645	6.70769	4.41569e-07	3.72347e-06
24_hours	DOX	4066	LYL1	2.3697	0.671487	4.41772e-07	3.72347e-06
24_hours	DOX	124045	SPATA33	1.09906	1.42635	4.42653e-07	3.72866e-06
24_hours	DOX	3157	HMGCS1	1.21147	6.98999	4.49932e-07	3.78771e-06
24_hours	DOX	57095	PITHD1	-0.909877	5.47198	4.52586e-07	3.80566e-06
24_hours	DOX	64924	SLC30A5	0.759139	6.68139	4.52604e-07	3.80566e-06
24_hours	DOX	81552	VOPP1	-1.18838	5.647	4.56551e-07	3.83655e-06
24_hours	DOX	57161	PELI2	-2.34149	0.638212	4.56848e-07	3.83676e-06
24_hours	DOX	8900	CCNA1	-3.75972	2.17464	4.60183e-07	3.86247e-06
24_hours	DOX	9625	AATK	1.79561	1.8702	4.65278e-07	3.90291e-06
24_hours	DOX	123722	FSD2	3.19085	4.53085	4.66058e-07	3.90712e-06
24_hours	DOX	51134	CEP83	1.22578	3.1358	4.71854e-07	3.95335e-06
24_hours	DOX	79596	OBI1	1.08096	3.71555	4.75822e-07	3.98423e-06
24_hours	DOX	10611	PDLIM5	1.25238	9.31237	4.80808e-07	4.02359e-06
24_hours	DOX	80351	TNKS2	-0.901493	6.76428	4.83365e-07	4.04259e-06
24_hours	DOX	8334	H2AC6	-1.32746	4.353	4.83904e-07	4.04469e-06
24_hours	DOX	7004	TEAD4	-0.778577	5.03002	4.84294e-07	4.04555e-06
24_hours	DOX	102723167	MIR133A1HG	4.18943	2.90509	4.84867e-07	4.04793e-06
24_hours	DOX	203111	ERICH5	1.89938	1.63897	4.8657e-07	4.05974e-06
24_hours	DOX	54938	SARS2	1.02147	4.18089	4.91921e-07	4.10196e-06
24_hours	DOX	57158	JPH2	1.39966	7.92303	4.94228e-07	4.11876e-06
24_hours	DOX	8736	MYOM1	1.91314	9.66485	4.97021e-07	4.13959e-06
24_hours	DOX	56940	DUSP22	-0.959616	5.43324	5.03559e-07	4.19156e-06
24_hours	DOX	215	ABCD1	0.629022	6.37181	5.04736e-07	4.19888e-06
24_hours	DOX	246330	PELI3	-0.96387	3.21241	5.08038e-07	4.22385e-06
24_hours	DOX	399818	EEF1AKMT2	1.21947	3.02489	5.17962e-07	4.30382e-06
24_hours	DOX	148327	CREB3L4	1.3591	2.29788	5.19179e-07	4.30839e-06
24_hours	DOX	23291	FBXW11	-0.524602	6.83946	5.19334e-07	4.30839e-06
24_hours	DOX	126133	ALDH16A1	0.775151	4.79575	5.19429e-07	4.30839e-06
24_hours	DOX	151176	ERFE	-1.97405	0.171886	5.2103e-07	4.31912e-06
24_hours	DOX	9941	EXOG	1.11131	4.54292	5.24263e-07	4.34098e-06
24_hours	DOX	64149	C17orf75	1.37795	3.95392	5.24283e-07	4.34098e-06
24_hours	DOX	23053	ZSWIM8	-0.696664	5.80448	5.25598e-07	4.34931e-06
24_hours	DOX	11017	SNRNP27	-0.642238	5.08644	5.27922e-07	4.36597e-06
24_hours	DOX	80152	CENPT	-0.883937	5.2919	5.33536e-07	4.40981e-06
24_hours	DOX	57545	CC2D2A	1.23135	3.62903	5.34487e-07	4.41508e-06
24_hours	DOX	65055	REEP1	0.622547	5.93077	5.35051e-07	4.41715e-06
24_hours	DOX	4998	ORC1	2.33369	0.835597	5.43516e-07	4.48441e-06
24_hours	DOX	84869	CBR4	-0.728963	4.97712	5.47353e-07	4.51342e-06
24_hours	DOX	90333	ZNF468	-1.49233	4.17344	5.49017e-07	4.52449e-06
24_hours	DOX	29028	ATAD2	1.48679	5.20924	5.50184e-07	4.53146e-06
24_hours	DOX	56672	AKIP1	-0.755429	4.43113	5.53244e-07	4.554e-06
24_hours	DOX	54823	SWT1	-0.758405	3.1525	5.53642e-07	4.55461e-06
24_hours	DOX	60488	MRPS35	0.661179	5.97733	5.54046e-07	4.55528e-06
24_hours	DOX	1026	CDKN1A	-1.53072	10.8157	5.55692e-07	4.56614e-06
24_hours	DOX	57455	REXO1	-0.738166	5.58477	5.58362e-07	4.58541e-06
24_hours	DOX	55715	DOK4	0.791374	6.68789	5.59211e-07	4.5897e-06
24_hours	DOX	29957	SLC25A24	0.900372	5.69628	5.60409e-07	4.59685e-06
24_hours	DOX	5902	RANBP1	1.20792	5.17526	5.61729e-07	4.605e-06
24_hours	DOX	55778	ZNF839	1.08928	3.33155	5.62921e-07	4.61208e-06
24_hours	DOX	64172	OSGEPL1	1.19373	3.03123	5.64964e-07	4.62613e-06
24_hours	DOX	8034	SLC25A16	-0.648176	3.67619	5.66249e-07	4.63396e-06
24_hours	DOX	92659	MAFG-DT	-1.23529	2.02233	5.66725e-07	4.63516e-06
24_hours	DOX	222950	NYAP1	2.67095	0.264353	5.69645e-07	4.65634e-06
24_hours	DOX	100506922	MAP3K2-DT	-1.94393	1.91914	5.71305e-07	4.6672e-06
24_hours	DOX	142678	MIB2	-1.44243	6.74777	5.75607e-07	4.69962e-06
24_hours	DOX	114783	LMTK3	1.76255	1.07565	5.76857e-07	4.7071e-06
24_hours	DOX	79738	BBS10	-0.849341	5.04517	5.81036e-07	4.73846e-06
24_hours	DOX	283130	SLC25A45	-1.8032	3.36029	5.84186e-07	4.76139e-06
24_hours	DOX	7013	TERF1	0.68989	4.64042	5.85062e-07	4.76577e-06
24_hours	DOX	4033	IRAG2	-4.66997	-0.10232	5.86124e-07	4.77166e-06
24_hours	DOX	1936	EEF1D	-0.55157	7.39433	5.90098e-07	4.80121e-06
24_hours	DOX	5002	SLC22A18	1.4737	5.10909	5.90436e-07	4.80121e-06
24_hours	DOX	51097	SCCPDH	0.677693	6.32731	5.9316e-07	4.81886e-06
24_hours	DOX	152	ADRA2C	-2.58311	1.98625	5.9329e-07	4.81886e-06
24_hours	DOX	100996792	LOC100996792	-1.73002	1.55557	5.94252e-07	4.82389e-06
24_hours	DOX	57542	KLHL42	1.1471	4.52005	6.0262e-07	4.889e-06
24_hours	DOX	84449	ZNF333	-0.848263	2.75986	6.06926e-07	4.9211e-06
24_hours	DOX	8735	MYH13	2.63192	0.289061	6.08058e-07	4.92744e-06
24_hours	DOX	254170	FBXO33	-0.779704	4.9587	6.09469e-07	4.93603e-06
24_hours	DOX	22897	CEP164	-1.77297	4.1703	6.10652e-07	4.94277e-06
24_hours	DOX	23210	JMJD6	0.925233	4.62165	6.14937e-07	4.9746e-06
24_hours	DOX	55667	DENND4C	-1.09296	5.6178	6.17175e-07	4.98983e-06
24_hours	DOX	9482	STX8	1.08515	4.05262	6.25647e-07	5.05543e-06
24_hours	DOX	6059	ABCE1	0.594843	6.35141	6.40966e-07	5.17624e-06
24_hours	DOX	286059	LOC286059	-2.80625	0.0345402	6.48814e-07	5.23404e-06
24_hours	DOX	23359	FAM189A1	-1.68391	2.19599	6.48866e-07	5.23404e-06
24_hours	DOX	123879	DCUN1D3	-0.987861	3.19948	6.52788e-07	5.26118e-06
24_hours	DOX	81831	NETO2	-1.27175	5.30326	6.52978e-07	5.26118e-06
24_hours	DOX	143686	SESN3	-0.821377	6.40203	6.55495e-07	5.27844e-06
24_hours	DOX	3597	IL13RA1	-1.17721	7.87896	6.62035e-07	5.32806e-06
24_hours	DOX	145783	LOC145783	-1.3159	1.90565	6.64028e-07	5.34105e-06
24_hours	DOX	89874	SLC25A21	1.48462	1.98076	6.72112e-07	5.40298e-06
24_hours	DOX	10360	NPM3	1.52393	3.44037	6.73897e-07	5.41424e-06
24_hours	DOX	23029	RBM34	-0.64446	5.80716	6.77623e-07	5.4394e-06
24_hours	DOX	10253	SPRY2	-1.30578	5.57313	6.78115e-07	5.4394e-06
24_hours	DOX	93643	TJAP1	-0.708759	4.22417	6.78188e-07	5.4394e-06
24_hours	DOX	100506190	LINC00963	-1.28265	3.95117	6.86824e-07	5.50475e-06
24_hours	DOX	100129387	GABPB1-AS1	-1.2936	2.19857	6.87117e-07	5.50475e-06
24_hours	DOX	23234	DNAJC9	0.972723	4.54939	6.92013e-07	5.54014e-06
24_hours	DOX	64968	MRPS6	-1.45054	6.62854	6.92321e-07	5.54014e-06
24_hours	DOX	2801	GOLGA2	0.821539	6.79791	6.95582e-07	5.56308e-06
24_hours	DOX	79644	SRD5A3	1.24284	4.25998	7.00259e-07	5.5973e-06
24_hours	DOX	51478	HSD17B7	-1.03191	3.01989	7.02719e-07	5.61378e-06
24_hours	DOX	54982	CLN6	0.633603	4.72778	7.04625e-07	5.62582e-06
24_hours	DOX	23729	SHPK	-1.75496	2.50812	7.0566e-07	5.62838e-06
24_hours	DOX	8326	FZD9	-1.28554	3.93338	7.06406e-07	5.62838e-06
24_hours	DOX	10194	TSHZ1	1.06747	4.14275	7.06415e-07	5.62838e-06
24_hours	DOX	6523	SLC5A1	2.81572	6.14817	7.06545e-07	5.62838e-06
24_hours	DOX	23245	ASTN2	-1.63633	3.47264	7.09453e-07	5.64836e-06
24_hours	DOX	10608	MXD4	-1.04567	6.85999	7.16296e-07	5.69961e-06
24_hours	DOX	3181	HNRNPA2B1	0.761973	8.797	7.26175e-07	5.77495e-06
24_hours	DOX	100874014	NAV2-AS2	-2.7571	1.29616	7.26846e-07	5.77564e-06
24_hours	DOX	23171	GPD1L	-1.39797	5.28512	7.27081e-07	5.77564e-06
24_hours	DOX	120103	SLC36A4	0.861172	4.40381	7.28956e-07	5.78601e-06
24_hours	DOX	8675	STX16	-0.737174	5.84896	7.29208e-07	5.78601e-06
24_hours	DOX	125488	TTC39C	-1.60065	2.42732	7.33766e-07	5.81889e-06
24_hours	DOX	10052	GJC1	0.881528	6.16596	7.35732e-07	5.8312e-06
24_hours	DOX	81873	ARPC5L	-0.690247	5.61782	7.37979e-07	5.84572e-06
24_hours	DOX	91624	NEXN	1.55573	8.76301	7.49664e-07	5.93494e-06
24_hours	DOX	55721	IQCC	1.35426	0.609285	7.5283e-07	5.95666e-06
24_hours	DOX	23107	MRPS27	0.489636	5.32802	7.53338e-07	5.95697e-06
24_hours	DOX	55837	EAPP	-0.639898	5.15989	7.53714e-07	5.95697e-06
24_hours	DOX	5394	EXOSC10	0.607897	5.69756	7.58685e-07	5.99289e-06
24_hours	DOX	5991	RFX3	-0.98827	2.85118	7.60164e-07	6.0012e-06
24_hours	DOX	1633	DCK	0.940428	3.92265	7.75021e-07	6.11506e-06
24_hours	DOX	92667	MGME1	-0.63845	4.60826	7.75454e-07	6.11506e-06
24_hours	DOX	51692	CPSF3	-0.549863	5.92642	7.76314e-07	6.11842e-06
24_hours	DOX	10807	ENTR1	-0.784337	5.06017	7.79097e-07	6.13691e-06
24_hours	DOX	30008	EFEMP2	0.713996	7.26401	7.79826e-07	6.13829e-06
24_hours	DOX	100499466	LINC00674	-0.714916	5.91361	7.80143e-07	6.13829e-06
24_hours	DOX	8549	LGR5	-3.56241	0.109139	7.82014e-07	6.14957e-06
24_hours	DOX	100289373	UBAC2-AS1	-1.41785	0.98102	7.87355e-07	6.18812e-06
24_hours	DOX	23594	ORC6	1.79988	3.198	7.88143e-07	6.19085e-06
24_hours	DOX	401431	ATP6V0E2-AS1	1.52091	1.28945	7.89378e-07	6.1971e-06
24_hours	DOX	57162	PELI1	-1.26423	3.28456	7.94618e-07	6.23477e-06
24_hours	DOX	10067	SCAMP3	0.89914	6.27014	7.9912e-07	6.26659e-06
24_hours	DOX	5612	THAP12	0.75037	4.63418	8.1199e-07	6.36397e-06
24_hours	DOX	1238	ACKR2	-1.93062	0.00851926	8.17857e-07	6.40397e-06
24_hours	DOX	7525	YES1	-1.21897	5.44734	8.18441e-07	6.40397e-06
24_hours	DOX	598	BCL2L1	-1.25321	7.55419	8.18457e-07	6.40397e-06
24_hours	DOX	11076	TPPP	1.86316	3.17034	8.2584e-07	6.45815e-06
24_hours	DOX	84968	PNMA6A	1.82046	0.710434	8.34898e-07	6.52536e-06
24_hours	DOX	57650	CIP2A	1.29218	2.99048	8.37788e-07	6.54432e-06
24_hours	DOX	105371414	LOC105371414	-1.25222	3.77391	8.53684e-07	6.6648e-06
24_hours	DOX	51552	RAB14	-0.606192	6.6397	8.56392e-07	6.67903e-06
24_hours	DOX	50940	PDE11A	-1.62238	0.547762	8.56456e-07	6.67903e-06
24_hours	DOX	7158	TP53BP1	0.796336	6.2738	8.60074e-07	6.70269e-06
24_hours	DOX	100507050	TPBGL	-2.67589	1.22425	8.60442e-07	6.70269e-06
24_hours	DOX	29104	N6AMT1	1.26696	2.35743	8.6312e-07	6.71983e-06
24_hours	DOX	57730	ANKRD36B	1.20085	1.3179	8.65414e-07	6.73105e-06
24_hours	DOX	472	ATM	1.04639	5.42933	8.65516e-07	6.73105e-06
24_hours	DOX	2355	FOSL2	-1.71246	6.16581	8.661e-07	6.73187e-06
24_hours	DOX	7089	TLE2	1.05907	4.44156	8.72072e-07	6.77455e-06
24_hours	DOX	29890	RBM15B	-0.642288	6.4424	8.75399e-07	6.79665e-06
24_hours	DOX	79913	ACTR5	1.01803	2.47697	8.76495e-07	6.80141e-06
24_hours	DOX	25939	SAMHD1	1.15503	3.10281	8.85101e-07	6.86144e-06
24_hours	DOX	29789	OLA1	0.724182	6.01299	8.85205e-07	6.86144e-06
24_hours	DOX	144983	HNRNPA1L2	0.809532	5.17212	8.86681e-07	6.86554e-06
24_hours	DOX	8208	CHAF1B	1.59215	2.14391	8.86709e-07	6.86554e-06
24_hours	DOX	8790	FPGT	1.24788	3.10491	8.88237e-07	6.87359e-06
24_hours	DOX	51523	CXXC5	0.968994	5.97087	8.89944e-07	6.88301e-06
24_hours	DOX	201229	LYRM9	-1.11701	2.62095	8.94477e-07	6.91428e-06
24_hours	DOX	285598	ARL10	1.33135	2.80813	8.96473e-07	6.92591e-06
24_hours	DOX	83605	CCM2	-0.887625	5.75629	8.9963e-07	6.94648e-06
24_hours	DOX	80820	EEPD1	-1.25329	3.23744	9.0266e-07	6.96606e-06
24_hours	DOX	80143	SIKE1	-0.645748	5.78853	9.06309e-07	6.99039e-06
24_hours	DOX	219293	ATAD3C	1.06708	2.14474	9.09951e-07	7.01464e-06
24_hours	DOX	121536	AEBP2	-0.672342	4.36134	9.10625e-07	7.01517e-06
24_hours	DOX	83596	BCL2L12	1.16477	3.74675	9.11015e-07	7.01517e-06
24_hours	DOX	85444	LRRCC1	1.398	2.19267	9.14758e-07	7.04014e-06
24_hours	DOX	339483	MTMR9LP	-1.77873	0.371767	9.15684e-07	7.04342e-06
24_hours	DOX	23457	ABCB9	0.900567	3.67776	9.19552e-07	7.0693e-06
24_hours	DOX	144717	PHETA1	-1.22475	5.2091	9.21375e-07	7.07616e-06
24_hours	DOX	26259	FBXW8	0.715403	4.68789	9.21449e-07	7.07616e-06
24_hours	DOX	55593	OTUD5	-0.618185	6.02978	9.26256e-07	7.10887e-06
24_hours	DOX	24144	TFIP11	-0.748305	5.51537	9.26717e-07	7.10887e-06
24_hours	DOX	2941	GSTA4	1.06895	4.01878	9.28456e-07	7.11833e-06
24_hours	DOX	269	AMHR2	2.05047	2.42556	9.2946e-07	7.12215e-06
24_hours	DOX	5277	PIGA	1.34304	2.63154	9.31433e-07	7.13339e-06
24_hours	DOX	101410533	YTHDF3-DT	-1.5898	0.238956	9.3732e-07	7.17457e-06
24_hours	DOX	2959	GTF2B	-1.08078	5.05106	9.40654e-07	7.19618e-06
24_hours	DOX	374879	ZNF699	-1.38448	0.872778	9.46433e-07	7.23646e-06
24_hours	DOX	55521	TRIM36	-1.54654	2.526	9.49859e-07	7.25871e-06
24_hours	DOX	9	NAT1	1.40807	2.01055	9.5131e-07	7.26586e-06
24_hours	DOX	190	NR0B1	-2.52516	-0.0337345	9.54671e-07	7.28758e-06
24_hours	DOX	6809	STX3	-1.09592	5.67613	9.58303e-07	7.31134e-06
24_hours	DOX	2353	FOS	-1.90604	3.35602	9.60735e-07	7.32593e-06
24_hours	DOX	1655	DDX5	-0.74076	8.66751	9.65196e-07	7.35596e-06
24_hours	DOX	4324	MMP15	1.21923	10.5165	9.68915e-07	7.38031e-06
24_hours	DOX	9589	WTAP	-0.466225	5.77092	9.71754e-07	7.39793e-06
24_hours	DOX	56731	SLC2A4RG	0.960477	5.19578	9.72519e-07	7.39976e-06
24_hours	DOX	23189	KANK1	1.04867	5.87512	9.91097e-07	7.53705e-06
24_hours	DOX	11149	BVES	1.43266	8.95761	9.92309e-07	7.54219e-06
24_hours	DOX	9213	XPR1	-1.41673	9.03403	9.95814e-07	7.56475e-06
24_hours	DOX	5910	RAP1GDS1	0.75298	5.60938	1.00165e-06	7.60496e-06
24_hours	DOX	400604	TOB1-AS1	-1.49896	1.30539	1.01732e-06	7.71978e-06
24_hours	DOX	6714	SRC	-1.37123	6.1598	1.01816e-06	7.72202e-06
24_hours	DOX	9031	BAZ1B	0.632292	6.33551	1.03536e-06	7.84823e-06
24_hours	DOX	84848	MIR503HG	-1.8151	1.26267	1.04133e-06	7.8892e-06
24_hours	DOX	79364	ZXDC	-0.89372	5.29868	1.05355e-06	7.97756e-06
24_hours	DOX	127833	SYT2	1.79339	0.59122	1.0556e-06	7.98746e-06
24_hours	DOX	84329	HVCN1	-1.81627	0.0429517	1.056e-06	7.98746e-06
24_hours	DOX	3975	LHX1	-2.31121	4.18855	1.06013e-06	8.01439e-06
24_hours	DOX	10188	TNK2	0.96011	5.49908	1.07282e-06	8.10599e-06
24_hours	DOX	33	ACADL	-1.75499	1.87884	1.08003e-06	8.15609e-06
24_hours	DOX	333	APLP1	-1.27458	7.8952	1.08126e-06	8.16101e-06
24_hours	DOX	54442	KCTD5	-1.09622	5.53585	1.08357e-06	8.17405e-06
24_hours	DOX	9910	RABGAP1L	1.46546	4.74104	1.08513e-06	8.18145e-06
24_hours	DOX	64859	NABP1	-2.06721	3.3344	1.08634e-06	8.18621e-06
24_hours	DOX	100128640	ACVR2B-AS1	-1.99521	-0.0132053	1.09865e-06	8.27453e-06
24_hours	DOX	10635	RAD51AP1	2.35781	2.13533	1.1057e-06	8.32316e-06
24_hours	DOX	1958	EGR1	-2.42763	5.07896	1.11586e-06	8.39519e-06
24_hours	DOX	51763	INPP5K	-0.529088	4.92344	1.11676e-06	8.39748e-06
24_hours	DOX	2014	EMP3	1.71702	6.18818	1.12318e-06	8.44121e-06
24_hours	DOX	399665	FAM102A	-0.847211	6.10575	1.12599e-06	8.45787e-06
24_hours	DOX	10186	LHFPL6	1.09206	5.20619	1.13147e-06	8.49445e-06
24_hours	DOX	10579	TACC2	0.91032	6.80433	1.135e-06	8.51642e-06
24_hours	DOX	26524	LATS2	-0.790258	6.20073	1.14e-06	8.54728e-06
24_hours	DOX	29919	RMC1	-0.682148	4.70883	1.14032e-06	8.54728e-06
24_hours	DOX	567	B2M	-0.808079	8.9744	1.14745e-06	8.59608e-06
24_hours	DOX	55561	CDC42BPG	-1.71013	3.55822	1.15294e-06	8.63261e-06
24_hours	DOX	9107	MTMR6	0.793939	5.60886	1.15814e-06	8.66629e-06
24_hours	DOX	23246	BOP1	0.699389	5.49651	1.15866e-06	8.66629e-06
24_hours	DOX	5537	PPP6C	-0.395296	5.73244	1.16281e-06	8.6927e-06
24_hours	DOX	54839	LRRC49	1.52871	6.54373	1.1645e-06	8.70072e-06
24_hours	DOX	100137047	JMJD7	-1.12387	2.13861	1.16661e-06	8.71187e-06
24_hours	DOX	1060	CENPC	0.877561	3.19188	1.17641e-06	8.78036e-06
24_hours	DOX	122809	SOCS4	-0.702086	5.13438	1.17967e-06	8.80002e-06
24_hours	DOX	8061	FOSL1	-2.7546	3.94067	1.18213e-06	8.81369e-06
24_hours	DOX	55361	PI4K2A	-0.787762	5.83751	1.18721e-06	8.84691e-06
24_hours	DOX	10809	STARD10	-1.13576	4.70495	1.18788e-06	8.84724e-06
24_hours	DOX	4502	MT2A	2.08015	2.00246	1.19991e-06	8.93209e-06
24_hours	DOX	79628	SH3TC2	2.04351	3.1471	1.21167e-06	9.01475e-06
24_hours	DOX	51586	MED15	-0.779694	6.46156	1.21229e-06	9.01475e-06
24_hours	DOX	10103	TSPAN1	-1.68831	0.690384	1.22138e-06	9.0775e-06
24_hours	DOX	55500	ETNK1	-0.881485	6.16421	1.22594e-06	9.10661e-06
24_hours	DOX	57060	PCBP4	-0.981898	6.45128	1.22994e-06	9.1315e-06
24_hours	DOX	84033	OBSCN	1.96574	7.98699	1.23194e-06	9.14155e-06
24_hours	DOX	253558	LCLAT1	1.20974	4.75179	1.24503e-06	9.23379e-06
24_hours	DOX	143888	POGLUT3	1.5871	4.37367	1.25562e-06	9.30746e-06
24_hours	DOX	84899	TMTC4	1.29865	4.63851	1.25778e-06	9.31859e-06
24_hours	DOX	25913	POT1	0.920072	3.46279	1.2638e-06	9.35824e-06
24_hours	DOX	83858	ATAD3B	0.914555	4.86473	1.26469e-06	9.35989e-06
24_hours	DOX	84910	TMEM87B	-1.892	5.14217	1.27607e-06	9.43917e-06
24_hours	DOX	9324	HMGN3	1.31012	5.73158	1.2776e-06	9.44551e-06
24_hours	DOX	100507487	LINC02615	-1.83249	0.312279	1.28058e-06	9.45878e-06
24_hours	DOX	3020	H3-3A	-0.845193	3.90331	1.28074e-06	9.45878e-06
24_hours	DOX	100507607	NPIPB9	-1.59174	1.61641	1.28375e-06	9.47606e-06
24_hours	DOX	70	ACTC1	2.19541	12.4436	1.29538e-06	9.55692e-06
24_hours	DOX	80155	NAA15	0.630629	6.21593	1.30265e-06	9.60547e-06
24_hours	DOX	102724560	LOC102724560	1.10009	4.7256	1.30794e-06	9.63654e-06
24_hours	DOX	780	DDR1	-0.980071	9.11758	1.30823e-06	9.63654e-06
24_hours	DOX	79672	FN3KRP	0.842315	4.2925	1.31112e-06	9.6528e-06
24_hours	DOX	196528	ARID2	0.680507	5.06692	1.32221e-06	9.72935e-06
24_hours	DOX	157680	VPS13B	0.977503	4.70745	1.33423e-06	9.8127e-06
24_hours	DOX	79612	NAA16	0.720772	3.06796	1.33601e-06	9.82064e-06
24_hours	DOX	79957	PAQR6	-1.70662	2.64012	1.33843e-06	9.83334e-06
24_hours	DOX	5293	PIK3CD	-1.38905	3.42976	1.33964e-06	9.83706e-06
24_hours	DOX	83891	SNX25	-0.576999	5.35317	1.34274e-06	9.85472e-06
24_hours	DOX	91351	DDX60L	-1.49069	3.83523	1.34448e-06	9.86231e-06
24_hours	DOX	112840	WDR89	0.897516	3.11287	1.35034e-06	9.89384e-06
24_hours	DOX	51203	NUSAP1	2.23153	3.82609	1.35046e-06	9.89384e-06
24_hours	DOX	79071	ELOVL6	1.38104	5.01207	1.35088e-06	9.89384e-06
24_hours	DOX	6834	SURF1	-0.871534	5.30972	1.35341e-06	9.90717e-06
24_hours	DOX	10252	SPRY1	-1.53041	4.78834	1.35549e-06	9.91726e-06
24_hours	DOX	253959	RALGAPA1	0.642983	4.35988	1.36236e-06	9.96238e-06
24_hours	DOX	2956	MSH6	1.02728	6.02025	1.36357e-06	9.96605e-06
24_hours	DOX	286077	FAM83H	-1.36126	5.40693	1.36667e-06	9.98346e-06
24_hours	DOX	50506	DUOX2	-4.1202	2.27116	1.37279e-06	1.0023e-05
24_hours	DOX	5376	PMP22	1.60472	5.98897	1.377e-06	1.00485e-05
24_hours	DOX	6827	SUPT4H1	-0.538463	5.65978	1.39301e-06	1.01601e-05
24_hours	DOX	8165	AKAP1	0.954532	6.30054	1.40841e-06	1.02671e-05
24_hours	DOX	10290	SPEG	1.46384	7.42331	1.41949e-06	1.03425e-05
24_hours	DOX	26043	UBXN7	-0.676629	4.25114	1.4327e-06	1.04334e-05
24_hours	DOX	643072	BAZ2B-AS1	-1.45179	1.39995	1.45092e-06	1.05606e-05
24_hours	DOX	9751	SNPH	1.34409	4.42159	1.46496e-06	1.06573e-05
24_hours	DOX	23414	ZFPM2	0.780011	4.83989	1.47222e-06	1.07046e-05
24_hours	DOX	4833	NME4	1.32308	6.35473	1.48195e-06	1.07697e-05
24_hours	DOX	1108	CHD4	0.731379	8.46668	1.4916e-06	1.08343e-05
24_hours	DOX	84890	ADO	-0.702139	5.74773	1.49844e-06	1.08784e-05
24_hours	DOX	8925	HERC1	0.74144	6.24893	1.51383e-06	1.09812e-05
24_hours	DOX	7846	TUBA1A	1.40212	8.5879	1.51417e-06	1.09812e-05
24_hours	DOX	84952	CGNL1	1.13346	8.14892	1.5297e-06	1.10882e-05
24_hours	DOX	81789	TIGD6	-1.01192	2.81757	1.53788e-06	1.11417e-05
24_hours	DOX	5833	PCYT2	1.10016	6.05844	1.54634e-06	1.11864e-05
24_hours	DOX	64682	ANAPC1	0.732778	4.61773	1.5464e-06	1.11864e-05
24_hours	DOX	29896	TRA2A	0.583718	5.43408	1.54644e-06	1.11864e-05
24_hours	DOX	55622	TTC27	1.08833	3.8222	1.55298e-06	1.12229e-05
24_hours	DOX	4048	LTA4H	-0.596066	6.38707	1.55308e-06	1.12229e-05
24_hours	DOX	255512	TOLLIP-DT	-1.76024	-0.0448963	1.55699e-06	1.12455e-05
24_hours	DOX	26054	SENP6	-0.659616	6.74714	1.57021e-06	1.13351e-05
24_hours	DOX	51564	HDAC7	-1.34413	5.6851	1.57616e-06	1.13723e-05
24_hours	DOX	3782	KCNN3	1.44532	0.28293	1.58033e-06	1.13965e-05
24_hours	DOX	6604	SMARCD3	0.85768	7.20597	1.58315e-06	1.141e-05
24_hours	DOX	23071	ERP44	0.62679	6.61782	1.58382e-06	1.141e-05
24_hours	DOX	84134	TOMM40L	1.21975	4.30888	1.59628e-06	1.14939e-05
24_hours	DOX	3155	HMGCL	-0.750758	5.04561	1.59881e-06	1.15062e-05
24_hours	DOX	4636	MYL5	-0.792816	2.75997	1.61655e-06	1.1628e-05
24_hours	DOX	26153	KIF26A	1.25126	5.11279	1.62044e-06	1.165e-05
24_hours	DOX	51272	BET1L	-0.709456	5.56658	1.6299e-06	1.1712e-05
24_hours	DOX	10675	CSPG5	2.43536	3.74941	1.63233e-06	1.17235e-05
24_hours	DOX	730013	ABCC6P2	2.13542	0.61184	1.64077e-06	1.17781e-05
24_hours	DOX	79780	CCDC82	-0.848158	4.59709	1.64619e-06	1.1811e-05
24_hours	DOX	3398	ID2	-1.48333	6.7539	1.65581e-06	1.18739e-05
24_hours	DOX	10040	TOM1L1	1.08967	2.94843	1.65797e-06	1.18834e-05
24_hours	DOX	9802	DAZAP2	-0.585532	6.47855	1.6676e-06	1.19463e-05
24_hours	DOX	875	CBS	1.04243	4.56297	1.6742e-06	1.19875e-05
24_hours	DOX	116840	CNTROB	0.668695	4.0986	1.68227e-06	1.20391e-05
24_hours	DOX	23059	CLUAP1	0.794651	4.03144	1.68337e-06	1.20409e-05
24_hours	DOX	11140	CDC37	-0.510849	7.13333	1.69982e-06	1.21524e-05
24_hours	DOX	1808	DPYSL2	2.17068	4.13468	1.70099e-06	1.21546e-05
24_hours	DOX	9488	PIGB	1.25826	2.43917	1.73398e-06	1.23841e-05
24_hours	DOX	26017	FAM32A	-0.459016	6.51717	1.73881e-06	1.24122e-05
24_hours	DOX	23228	PLCL2	-1.0103	4.98729	1.75408e-06	1.25149e-05
24_hours	DOX	170691	ADAMTS17	-3.25771	2.86807	1.75641e-06	1.25252e-05
24_hours	DOX	9498	SLC4A8	1.40024	2.80558	1.77532e-06	1.26537e-05
24_hours	DOX	10435	CDC42EP2	-1.99263	3.68994	1.78186e-06	1.26938e-05
24_hours	DOX	368	ABCC6	2.06061	2.75071	1.7869e-06	1.27233e-05
24_hours	DOX	85315	PAQR8	1.93525	3.69263	1.79931e-06	1.28033e-05
24_hours	DOX	467	ATF3	-2.52961	5.95218	1.79996e-06	1.28033e-05
24_hours	DOX	8467	SMARCA5	0.516614	7.14129	1.80857e-06	1.28581e-05
24_hours	DOX	201725	C4orf46	1.53062	3.11262	1.8167e-06	1.29094e-05
24_hours	DOX	1267	CNP	1.04204	5.03095	1.82568e-06	1.29659e-05
24_hours	DOX	84790	TUBA1C	1.21889	7.48603	1.82649e-06	1.29659e-05
24_hours	DOX	11339	OIP5	1.69604	1.29986	1.82924e-06	1.29788e-05
24_hours	DOX	54994	GID8	-0.435771	6.00085	1.83269e-06	1.29968e-05
24_hours	DOX	644538	SMIM10	1.50635	1.31236	1.83464e-06	1.30008e-05
24_hours	DOX	51427	ZNF107	1.72704	1.88466	1.8351e-06	1.30008e-05
24_hours	DOX	9127	P2RX6	1.68272	0.364884	1.84031e-06	1.30311e-05
24_hours	DOX	10460	TACC3	0.994669	4.74464	1.8495e-06	1.30896e-05
24_hours	DOX	5908	RAP1B	-1.50139	5.84975	1.85406e-06	1.31153e-05
24_hours	DOX	60684	TRAPPC11	0.544808	5.17175	1.86124e-06	1.31595e-05
24_hours	DOX	7639	ZNF85	1.29701	1.83598	1.86593e-06	1.31861e-05
24_hours	DOX	26030	PLEKHG3	-1.00009	5.77408	1.8817e-06	1.32908e-05
24_hours	DOX	83641	FAM107B	-1.57175	4.31239	1.88532e-06	1.33097e-05
24_hours	DOX	10395	DLC1	1.1215	6.66925	1.90914e-06	1.34711e-05
24_hours	DOX	3716	JAK1	-0.89806	7.04052	1.92064e-06	1.35455e-05
24_hours	DOX	89958	SAPCD2	2.17118	2.11585	1.92275e-06	1.35536e-05
[truncated: 26,170 more rows]
