# Supplementary material for: Anthracyclines induce cardiotoxicity through a shared gene expression response signature
Source: PLoS Genet. 2024 Feb 28;20(2):e1011164. doi: 10.1371/journal.pgen.1011164 (PMC10927150; doi:10.1371/journal.pgen.1011164)
Supplement: S9 Table — Data related to Figs 3B–3D, 7, S8, S9, and S10. (XLSX) [file pgen.1011164.s024.xlsx]

## Sheet: S9Table
S9 Table: Pairwise differential expression analysis for EPI vs VEH (related to Fig3B-Fig3D; Fig7; S8 Fig; S9 Fig; S10 Fig)
time	drug	ENTREZID	SYMBOL	logFC	AveExpr	P.Value	adj.P.Val
24_hours	EPI	1643	DDB2	-2.49755	5.18885	1.05074e-27	1.47986e-23
24_hours	EPI	8337	H2AC18	-2.9519	4.86193	2.46559e-23	1.73627e-19
24_hours	EPI	85459	CEP295	2.07174	4.04605	4.37264e-23	2.05281e-19
24_hours	EPI	723790	H2AC19	-2.90413	4.86662	1.13193e-22	3.98553e-19
24_hours	EPI	25861	WHRN	-3.81123	3.77114	2.87268e-21	8.09177e-18
24_hours	EPI	56963	RGMA	-6.67708	1.53838	6.95411e-21	1.63236e-17
24_hours	EPI	57828	CATSPERG	-3.68376	0.476859	2.55086e-20	5.13234e-17
24_hours	EPI	8493	PPM1D	-1.88216	5.52789	4.66432e-20	8.21154e-17
24_hours	EPI	7803	PTP4A1	-1.59282	7.6627	9.23541e-20	1.44524e-16
24_hours	EPI	29965	CDIP1	-2.27765	7.28744	1.58188e-19	2.22792e-16
24_hours	EPI	23312	DMXL2	1.5184	4.81794	1.89275e-19	2.42341e-16
24_hours	EPI	55632	G2E3	2.60718	3.11256	2.67067e-19	3.13447e-16
24_hours	EPI	4488	MSX2	-2.7778	4.33222	5.17332e-19	5.6047e-16
24_hours	EPI	57622	LRFN1	3.01328	3.43266	7.86599e-19	7.91319e-16
24_hours	EPI	642938	INSYN2A	-6.1083	0.276319	8.31751e-18	7.79019e-15
24_hours	EPI	100144748	KLLN	-3.79486	2.55616	8.84998e-18	7.79019e-15
24_hours	EPI	51557	LGSN	-4.62578	2.62614	1.03552e-17	8.57899e-15
24_hours	EPI	5198	PFAS	1.59418	4.77459	2.0366e-17	1.59353e-14
24_hours	EPI	51191	HERC5	-3.55554	1.21293	2.67518e-17	1.91827e-14
24_hours	EPI	27165	GLS2	-5.56684	2.39253	2.72405e-17	1.91827e-14
24_hours	EPI	121053	NOPCHAP1	-2.54004	3.02874	3.1014e-17	2.08001e-14
24_hours	EPI	57369	GJD2	5.75683	1.01283	5.60759e-17	3.58988e-14
24_hours	EPI	132	ADK	-1.50227	5.17881	9.853e-17	5.70871e-14
24_hours	EPI	5437	POLR2H	-1.9201	5.16917	1.01122e-16	5.70871e-14
24_hours	EPI	5453	POU3F1	-7.33975	1.88598	1.01333e-16	5.70871e-14
24_hours	EPI	3628	INPP1	-2.25013	4.22755	1.07045e-16	5.79853e-14
24_hours	EPI	105373311	LOC105373311	-3.30007	2.42091	1.33956e-16	6.82142e-14
24_hours	EPI	55125	CEP192	1.93384	4.02027	1.35615e-16	6.82142e-14
24_hours	EPI	29901	SAC3D1	-2.20268	4.64744	1.66311e-16	7.87778e-14
24_hours	EPI	60509	AGBL5	-1.59414	5.18377	1.67803e-16	7.87778e-14
24_hours	EPI	284252	KCTD1	-1.58025	5.27454	1.77941e-16	8.08427e-14
24_hours	EPI	55502	HES6	-3.44344	3.30311	2.30316e-16	1.01368e-13
24_hours	EPI	8079	MLF2	-1.50711	8.17482	2.51555e-16	1.04522e-13
24_hours	EPI	57763	ANKRA2	-1.49991	4.85865	2.52326e-16	1.04522e-13
24_hours	EPI	56474	CTPS2	1.12271	5.27733	3.18702e-16	1.28246e-13
24_hours	EPI	83667	SESN2	-1.94492	7.01912	3.81069e-16	1.49083e-13
24_hours	EPI	7155	TOP2B	0.936275	7.63015	4.98401e-16	1.89716e-13
24_hours	EPI	28981	IFT81	1.98656	4.66602	5.15458e-16	1.91045e-13
24_hours	EPI	2232	FDXR	-2.75904	6.40552	6.38324e-16	2.30517e-13
24_hours	EPI	284080	PICART1	-4.57649	-0.150863	6.73612e-16	2.37179e-13
24_hours	EPI	5141	PDE4A	-3.84324	1.74325	1.06971e-15	3.67458e-13
24_hours	EPI	7840	ALMS1	1.55904	3.87502	1.22453e-15	4.02731e-13
24_hours	EPI	26263	FBXO22	-1.48207	5.85716	1.22958e-15	4.02731e-13
24_hours	EPI	8797	TNFRSF10A	-4.27535	3.0335	1.56622e-15	5.01334e-13
24_hours	EPI	23090	ZNF423	-3.58018	1.79099	1.63752e-15	5.12507e-13
24_hours	EPI	54443	ANLN	3.18296	6.54929	1.84071e-15	5.63579e-13
24_hours	EPI	256949	KANK3	-3.93813	0.852377	2.25084e-15	6.74484e-13
24_hours	EPI	199699	DAND5	4.4209	0.280988	2.71069e-15	7.95362e-13
24_hours	EPI	54566	EPB41L4B	-4.05038	1.5617	3.82285e-15	1.04951e-12
24_hours	EPI	43	ACHE	-2.97213	3.95388	3.84118e-15	1.04951e-12
24_hours	EPI	100	ADA	-2.64079	4.33266	3.86047e-15	1.04951e-12
24_hours	EPI	5333	PLCD1	-3.36797	4.17795	3.87492e-15	1.04951e-12
24_hours	EPI	8531	YBX3	-1.97436	7.79837	3.96256e-15	1.05299e-12
24_hours	EPI	3006	H1-2	-2.32808	5.37881	4.31961e-15	1.12662e-12
24_hours	EPI	6547	SLC8A3	-6.15146	0.351776	4.41417e-15	1.13035e-12
24_hours	EPI	8339	H2BC8	-4.13655	1.93858	4.5728e-15	1.13425e-12
24_hours	EPI	4782	NFIC	1.62351	6.19056	4.59049e-15	1.13425e-12
24_hours	EPI	389792	IER5L	-2.35183	5.07004	5.17273e-15	1.25608e-12
24_hours	EPI	55118	CRTAC1	-6.54219	1.58312	5.40669e-15	1.29064e-12
24_hours	EPI	51278	IER5	-1.51892	5.9473	5.67114e-15	1.3312e-12
24_hours	EPI	54855	TENT5C	-3.4233	2.64843	6.35635e-15	1.46759e-12
24_hours	EPI	9148	NEURL1	-2.25642	2.6337	6.85208e-15	1.54471e-12
24_hours	EPI	1063	CENPF	3.20455	4.72191	6.90973e-15	1.54471e-12
24_hours	EPI	23331	TTC28	1.65801	5.22754	7.59401e-15	1.67116e-12
24_hours	EPI	8970	H2BC11	-3.26801	1.62846	7.99432e-15	1.72341e-12
24_hours	EPI	8671	SLC4A4	1.88529	5.20798	8.27288e-15	1.72341e-12
24_hours	EPI	740	MRPL49	-0.921248	5.86033	8.31461e-15	1.72341e-12
24_hours	EPI	57535	ELAPOR1	-3.43546	0.758791	8.32094e-15	1.72341e-12
24_hours	EPI	23308	ICOSLG	-3.02683	0.965668	1.02821e-14	2.09875e-12
24_hours	EPI	5564	PRKAB1	-1.54143	5.39161	1.15121e-14	2.30576e-12
24_hours	EPI	28960	DCPS	1.99094	2.7569	1.17287e-14	2.30576e-12
24_hours	EPI	60492	CCDC90B	-1.47101	6.1582	1.17875e-14	2.30576e-12
24_hours	EPI	168455	CCDC71L	-1.91195	4.55314	1.26464e-14	2.4399e-12
24_hours	EPI	27239	GPR162	2.76097	3.41955	1.32358e-14	2.5191e-12
24_hours	EPI	11200	CHEK2	1.86741	2.46076	1.34764e-14	2.53069e-12
24_hours	EPI	8877	SPHK1	-3.40316	4.64493	1.42164e-14	2.63453e-12
24_hours	EPI	151534	LBX2-AS1	-3.51088	-0.0660208	1.48344e-14	2.71335e-12
24_hours	EPI	2905	GRIN2C	-4.29795	0.667178	1.57476e-14	2.84344e-12
24_hours	EPI	701	BUB1B	3.10622	3.3037	1.75118e-14	3.12197e-12
24_hours	EPI	27184	DISC2	4.49399	1.71626	1.90603e-14	3.35557e-12
24_hours	EPI	57132	CHMP1B	-0.852634	6.50273	1.99214e-14	3.46386e-12
24_hours	EPI	8463	TEAD2	0.973641	5.57903	2.09854e-14	3.60438e-12
24_hours	EPI	100294145	LOC100294145	-1.61083	4.56534	2.33403e-14	3.96054e-12
24_hours	EPI	6004	RGS16	-5.71859	2.08874	2.4884e-14	4.1377e-12
24_hours	EPI	11334	TUSC2	-1.12167	5.61768	2.49719e-14	4.1377e-12
24_hours	EPI	100216545	KMT2E-AS1	-2.1293	1.5589	2.60529e-14	4.26662e-12
24_hours	EPI	4172	MCM3	2.25943	5.78699	3.02265e-14	4.84709e-12
24_hours	EPI	5347	PLK1	3.37039	3.41437	3.02857e-14	4.84709e-12
24_hours	EPI	80013	MINDY3	-1.01593	5.39787	3.06614e-14	4.85208e-12
24_hours	EPI	9538	EI24	-1.58232	7.49366	3.61721e-14	5.66053e-12
24_hours	EPI	80723	SLC35G2	-3.17012	2.59783	3.88693e-14	5.93824e-12
24_hours	EPI	79830	ZMYM1	1.6286	2.82613	3.91943e-14	5.93824e-12
24_hours	EPI	6427	SRSF2	1.21484	6.61918	3.92116e-14	5.93824e-12
24_hours	EPI	7633	ZNF79	-1.99708	4.2317	4.17144e-14	6.25006e-12
24_hours	EPI	55790	CSGALNACT1	-3.31755	2.19702	4.34683e-14	6.38446e-12
24_hours	EPI	3068	HDGF	1.1268	7.34991	4.3518e-14	6.38446e-12
24_hours	EPI	22837	COBLL1	-2.21569	4.52849	4.6787e-14	6.79328e-12
24_hours	EPI	529	ATP6V1E1	-1.11901	7.76268	4.92144e-14	7.07281e-12
24_hours	EPI	83959	SLC4A11	-5.35927	2.41821	5.01236e-14	7.13072e-12
24_hours	EPI	493869	GPX8	2.66544	5.89654	5.455e-14	7.68282e-12
24_hours	EPI	116236	ABHD15	-2.11866	4.96252	5.6607e-14	7.86387e-12
24_hours	EPI	92815	H2AW	-2.29806	3.91139	5.69522e-14	7.86387e-12
24_hours	EPI	9911	TMCC2	-1.87292	3.60933	6.62548e-14	9.05954e-12
24_hours	EPI	56999	ADAMTS9	2.17135	7.10462	6.79624e-14	9.20368e-12
24_hours	EPI	390660	ADAMTS7P1	-2.48557	1.52371	6.93013e-14	9.28752e-12
24_hours	EPI	1647	GADD45A	-1.57566	7.61929	6.99004e-14	9.28752e-12
24_hours	EPI	7486	WRN	1.57858	3.20966	7.54725e-14	9.93416e-12
24_hours	EPI	6882	TAF11	-0.726006	5.24615	9.57568e-14	1.24874e-11
24_hours	EPI	10890	RAB10	0.877931	6.83225	1.12273e-13	1.45069e-11
24_hours	EPI	64782	AEN	-1.58099	6.77464	1.21056e-13	1.54283e-11
24_hours	EPI	127281	PRXL2B	1.77311	4.15437	1.21595e-13	1.54283e-11
24_hours	EPI	57549	IGSF9	2.82455	3.05824	1.23659e-13	1.54301e-11
24_hours	EPI	441631	TSPAN11	-3.3519	4.63008	1.24265e-13	1.54301e-11
24_hours	EPI	127544	RNF19B	-1.91685	5.37926	1.24895e-13	1.54301e-11
24_hours	EPI	6772	STAT1	-1.51521	7.4643	1.32961e-13	1.62836e-11
24_hours	EPI	23468	CBX5	1.49011	6.49239	1.34577e-13	1.63395e-11
24_hours	EPI	1019	CDK4	1.27485	5.83383	1.38706e-13	1.66969e-11
24_hours	EPI	2491	CENPI	3.53823	0.934446	1.4365e-13	1.71455e-11
24_hours	EPI	4598	MVK	1.66938	3.89035	1.49071e-13	1.7643e-11
24_hours	EPI	9001	HAP1	-3.78616	1.28419	1.65183e-13	1.93869e-11
24_hours	EPI	9493	KIF23	2.64124	4.35144	1.84536e-13	2.14794e-11
24_hours	EPI	64901	RANBP17	1.94733	2.40117	1.92896e-13	2.22684e-11
24_hours	EPI	8811	GALR2	-4.79584	1.74749	2.10897e-13	2.39998e-11
24_hours	EPI	2013	EMP2	2.06522	8.47775	2.11302e-13	2.39998e-11
24_hours	EPI	5986	RFNG	-1.50426	5.41238	2.18345e-13	2.46014e-11
24_hours	EPI	9404	LPXN	-1.49752	2.17104	2.30487e-13	2.57633e-11
24_hours	EPI	3012	H2AC8	-3.64914	2.14999	2.35373e-13	2.60948e-11
24_hours	EPI	25896	INTS7	1.22496	4.14953	2.37158e-13	2.60948e-11
24_hours	EPI	26256	CABYR	-4.6229	2.37098	2.43261e-13	2.65545e-11
24_hours	EPI	116843	SLC18B1	2.35008	3.69791	2.45107e-13	2.65545e-11
24_hours	EPI	5933	RBL1	1.95515	2.44903	2.78101e-13	2.98991e-11
24_hours	EPI	25807	RHBDD3	-1.26572	6.0074	2.94412e-13	3.14129e-11
24_hours	EPI	6330	SCN4B	-4.57826	2.87476	3.43187e-13	3.63417e-11
24_hours	EPI	2876	GPX1	-2.12713	8.16125	3.53911e-13	3.69753e-11
24_hours	EPI	124997	WDR81	-1.92341	5.66384	3.54421e-13	3.69753e-11
24_hours	EPI	8930	MBD4	1.38852	4.14854	3.80083e-13	3.93609e-11
24_hours	EPI	55367	PIDD1	-2.78718	5.14297	3.96315e-13	4.07423e-11
24_hours	EPI	8883	NAE1	1.01588	5.38546	4.97839e-13	5.08084e-11
24_hours	EPI	154007	SNRNP48	1.2644	3.92819	5.13707e-13	5.20507e-11
24_hours	EPI	23623	RUSC1	-1.0475	5.04881	5.20278e-13	5.234e-11
24_hours	EPI	7041	TGFB1I1	3.01375	5.36126	5.41311e-13	5.40697e-11
24_hours	EPI	26232	FBXO2	-2.24758	5.3809	5.61845e-13	5.57255e-11
24_hours	EPI	7091	TLE4	-2.0048	4.29505	5.67167e-13	5.586e-11
24_hours	EPI	1062	CENPE	3.66446	3.34932	6.28501e-13	6.14709e-11
24_hours	EPI	79857	FLJ13224	-4.16802	-0.120134	6.38597e-13	6.20276e-11
24_hours	EPI	84818	IL17RC	1.55901	4.40074	6.55827e-13	6.32648e-11
24_hours	EPI	157506	RDH10	-1.79857	5.90717	6.94828e-13	6.65712e-11
24_hours	EPI	10038	PARP2	1.91201	4.21266	7.5326e-13	7.16818e-11
24_hours	EPI	100302401	RASAL2-AS1	-2.04405	2.02082	8.29584e-13	7.83676e-11
24_hours	EPI	639	PRDM1	-5.1953	-0.178915	8.34645e-13	7.83676e-11
24_hours	EPI	6382	SDC1	-3.93848	5.54066	8.98245e-13	8.37807e-11
24_hours	EPI	80019	UBTD1	-1.66583	4.51063	9.88124e-13	9.15575e-11
24_hours	EPI	996	CDC27	0.916636	6.14769	1.00962e-12	9.29377e-11
24_hours	EPI	29843	SENP1	1.05465	3.60574	1.02659e-12	9.38454e-11
24_hours	EPI	145282	MIPOL1	2.58025	2.6351	1.03281e-12	9.38454e-11
24_hours	EPI	253980	KCTD13	-2.24864	3.38154	1.12065e-12	1.00484e-10
24_hours	EPI	4683	NBN	1.23361	4.79005	1.12394e-12	1.00484e-10
24_hours	EPI	7483	WNT9A	-3.34832	3.48238	1.12728e-12	1.00484e-10
24_hours	EPI	4354	MPP1	1.47152	3.88809	1.16276e-12	1.02662e-10
24_hours	EPI	23595	ORC3	1.64363	5.22928	1.16628e-12	1.02662e-10
24_hours	EPI	10198	MPHOSPH9	1.33017	4.16326	1.29248e-12	1.13064e-10
24_hours	EPI	132320	SCLT1	1.64667	2.98346	1.39245e-12	1.20361e-10
24_hours	EPI	6303	SAT1	-2.40538	7.40204	1.39298e-12	1.20361e-10
24_hours	EPI	28964	GIT1	-1.52871	6.07045	1.4177e-12	1.2175e-10
24_hours	EPI	7832	BTG2	-1.7836	6.84607	1.45929e-12	1.24561e-10
24_hours	EPI	148756	OVAAL	-4.02213	2.34593	1.58066e-12	1.33315e-10
24_hours	EPI	124930	ANKRD13B	-1.99203	3.80882	1.58302e-12	1.33315e-10
24_hours	EPI	891	CCNB1	2.26039	4.77106	1.5988e-12	1.33315e-10
24_hours	EPI	9824	ARHGAP11A	2.897	3.30267	1.59971e-12	1.33315e-10
24_hours	EPI	101926888	RALY-AS1	-2.11552	0.0133138	1.63206e-12	1.35211e-10
24_hours	EPI	80746	TSEN2	1.31102	2.93951	1.65729e-12	1.36498e-10
24_hours	EPI	440359	YBX3P1	-2.02392	3.83745	1.67782e-12	1.37332e-10
24_hours	EPI	387119	CEP85L	-1.88623	3.69307	1.68691e-12	1.37332e-10
24_hours	EPI	3835	KIF22	2.05668	4.13051	1.71698e-12	1.38976e-10
24_hours	EPI	2643	GCH1	-2.82119	2.96793	1.8813e-12	1.51407e-10
24_hours	EPI	220359	TIGD3	-2.75859	0.106597	1.92043e-12	1.52836e-10
24_hours	EPI	3397	ID1	-2.78389	4.88737	1.92075e-12	1.52836e-10
24_hours	EPI	11218	DDX20	1.10433	4.66839	2.08274e-12	1.64794e-10
24_hours	EPI	4436	MSH2	1.39305	5.13862	2.13952e-12	1.68341e-10
24_hours	EPI	148808	MFSD4A	-3.44079	0.358346	2.2326e-12	1.74688e-10
24_hours	EPI	64773	PCED1A	-0.860407	4.0771	2.36061e-12	1.83684e-10
24_hours	EPI	55781	RIOK2	1.42387	4.98953	2.405e-12	1.85371e-10
24_hours	EPI	10610	ST6GALNAC2	-3.91039	2.47246	2.40861e-12	1.85371e-10
24_hours	EPI	340526	RTL5	-1.81064	5.58549	2.5411e-12	1.94505e-10
24_hours	EPI	79866	BORA	2.22703	0.660132	2.79237e-12	2.12447e-10
24_hours	EPI	126820	DNAI3	-2.66881	4.19333	2.80568e-12	2.12447e-10
24_hours	EPI	10939	AFG3L2	1.06621	7.37857	3.07684e-12	2.31734e-10
24_hours	EPI	54663	WDR74	-0.963721	5.10297	3.34618e-12	2.50678e-10
24_hours	EPI	3958	LGALS3	-2.25894	4.66673	3.38044e-12	2.51906e-10
24_hours	EPI	699	BUB1	2.521	4.5277	3.43623e-12	2.54715e-10
24_hours	EPI	10570	DPYSL4	-2.49131	6.9203	3.56543e-12	2.61876e-10
24_hours	EPI	84628	NTNG2	-3.71207	0.46067	3.57003e-12	2.61876e-10
24_hours	EPI	84722	PSRC1	2.86929	0.652448	3.58961e-12	2.61948e-10
24_hours	EPI	5138	PDE2A	-3.58242	0.00365951	3.67949e-12	2.67124e-10
24_hours	EPI	94241	TP53INP1	-1.6322	6.68976	3.73333e-12	2.6914e-10
24_hours	EPI	4168	MCF2	-2.68044	0.67648	3.74549e-12	2.6914e-10
24_hours	EPI	340485	ACER2	-3.53182	2.75524	3.76895e-12	2.69451e-10
24_hours	EPI	729614	SPEN-AS1	-1.97696	3.62586	3.80584e-12	2.70714e-10
24_hours	EPI	11173	ADAMTS7	-2.57172	6.09408	3.86207e-12	2.73333e-10
24_hours	EPI	11095	ADAMTS8	-3.27315	3.34874	4.07914e-12	2.87253e-10
24_hours	EPI	6524	SLC5A2	-2.82467	0.171016	4.25573e-12	2.98197e-10
24_hours	EPI	284106	CISD3	1.85794	4.20151	4.28256e-12	2.98592e-10
24_hours	EPI	11340	EXOSC8	1.58345	3.40317	4.3714e-12	3.03285e-10
24_hours	EPI	105375039	NA	-3.09595	1.37194	4.41107e-12	3.04525e-10
24_hours	EPI	54908	SPDL1	1.38907	4.07124	4.43253e-12	3.04525e-10
24_hours	EPI	24137	KIF4A	2.96631	2.6006	4.51215e-12	3.08491e-10
24_hours	EPI	9766	SUSD6	-1.42471	6.24532	4.55899e-12	3.10187e-10
24_hours	EPI	645	BLVRB	-1.89727	5.30148	4.65635e-12	3.15289e-10
24_hours	EPI	9937	DCLRE1A	1.42583	3.11374	4.89073e-12	3.29574e-10
24_hours	EPI	4248	MGAT3	1.12515	5.11153	5.01435e-12	3.36296e-10
24_hours	EPI	8720	MBTPS1	1.36403	6.75876	5.16782e-12	3.44946e-10
24_hours	EPI	9928	KIF14	3.35705	2.12513	5.31408e-12	3.52176e-10
24_hours	EPI	51477	ISYNA1	-1.56736	8.85582	5.32615e-12	3.52176e-10
24_hours	EPI	140700	SAMD10	1.49366	2.61443	5.47321e-12	3.59048e-10
24_hours	EPI	26586	CKAP2	1.482	6.26541	5.48107e-12	3.59048e-10
24_hours	EPI	8927	BSN	1.73588	1.79694	5.51416e-12	3.59544e-10
24_hours	EPI	100126784	NAV2-AS6	-3.6173	0.559376	5.5397e-12	3.59544e-10
24_hours	EPI	102723996	LOC102723996	-3.1344	0.915455	5.84301e-12	3.7749e-10
24_hours	EPI	100506215	PAXBP1-AS1	-2.34118	0.191415	6.09053e-12	3.91685e-10
24_hours	EPI	55222	LRRC20	2.18217	4.7305	6.19914e-12	3.96858e-10
24_hours	EPI	25819	NOCT	-2.47666	4.32292	6.39212e-12	4.0736e-10
24_hours	EPI	55218	EXD2	1.332	5.33781	6.49835e-12	4.12265e-10
24_hours	EPI	90417	KNSTRN	1.60737	3.86258	6.55211e-12	4.13811e-10
24_hours	EPI	2117	ETV3	-1.24558	5.16903	7.03801e-12	4.42515e-10
24_hours	EPI	2770	GNAI1	-1.35555	5.24867	7.29268e-12	4.56489e-10
24_hours	EPI	100289341	MAN1B1-DT	-1.86738	1.96297	7.34854e-12	4.57951e-10
24_hours	EPI	163786	SASS6	1.88797	1.9218	7.3878e-12	4.58369e-10
24_hours	EPI	8601	RGS20	-4.17234	0.618671	8.55205e-12	5.28276e-10
24_hours	EPI	85360	SYDE1	2.43032	5.11147	8.71156e-12	5.3578e-10
24_hours	EPI	1033	CDKN3	2.61481	2.09982	8.78971e-12	5.38236e-10
24_hours	EPI	7508	XPC	-1.92559	5.98652	8.88898e-12	5.41917e-10
24_hours	EPI	201134	CEP112	1.29019	2.87145	8.92678e-12	5.41917e-10
24_hours	EPI	84875	PARP10	-2.43104	2.6836	9.83713e-12	5.94619e-10
24_hours	EPI	55191	NADSYN1	-2.30259	5.68734	1.05213e-11	6.33254e-10
24_hours	EPI	222236	NAPEPLD	1.13478	3.65564	1.06134e-11	6.35263e-10
24_hours	EPI	116988	AGAP3	-1.03656	6.86731	1.06449e-11	6.35263e-10
24_hours	EPI	4094	MAF	-2.29687	4.36417	1.09703e-11	6.5192e-10
24_hours	EPI	6854	SYN2	-4.02614	0.0329998	1.11694e-11	6.60067e-10
24_hours	EPI	374786	EFCAB5	-2.64512	0.0215564	1.12011e-11	6.60067e-10
24_hours	EPI	10926	DBF4	1.85482	2.45551	1.1639e-11	6.83018e-10
24_hours	EPI	8678	BECN1	-0.808288	5.80269	1.1988e-11	7.00578e-10
24_hours	EPI	5536	PPP5C	0.823264	6.72556	1.23924e-11	7.21217e-10
24_hours	EPI	51542	VPS54	0.733084	5.03155	1.24735e-11	7.22953e-10
24_hours	EPI	6548	SLC9A1	-2.07349	6.09371	1.25414e-11	7.23905e-10
24_hours	EPI	85236	H2BC12	-1.6481	5.28574	1.30966e-11	7.52867e-10
24_hours	EPI	10376	TUBA1B	1.52602	8.68824	1.34069e-11	7.67574e-10
24_hours	EPI	54557	SGTB	-1.05754	4.4213	1.3729e-11	7.82833e-10
24_hours	EPI	54716	SLC6A20	-2.68042	1.42518	1.44531e-11	8.1941e-10
24_hours	EPI	115290	FBXO17	1.53926	3.26354	1.44869e-11	8.1941e-10
24_hours	EPI	7378	UPP1	-1.81211	5.29635	1.51039e-11	8.50894e-10
24_hours	EPI	340719	NANOS1	-2.14691	5.22925	1.5338e-11	8.60637e-10
24_hours	EPI	388407	LINC02875	-3.09974	1.03563	1.5519e-11	8.67338e-10
24_hours	EPI	55746	NUP133	0.618261	6.06481	1.64161e-11	9.12565e-10
24_hours	EPI	2668	GDNF	-5.44806	0.496726	1.64578e-11	9.12565e-10
24_hours	EPI	10592	SMC2	1.8962	5.57808	1.66937e-11	9.22016e-10
24_hours	EPI	100506119	LINC01503	-2.06068	1.60101	1.73489e-11	9.51217e-10
24_hours	EPI	100996539	ITPR1-DT	-2.9383	-0.109914	1.73575e-11	9.51217e-10
24_hours	EPI	4437	MSH3	0.984302	4.38093	1.78064e-11	9.68786e-10
24_hours	EPI	2571	GAD1	-3.2058	1.36796	1.78156e-11	9.68786e-10
24_hours	EPI	159091	PABIR3	-1.56121	1.93791	1.85123e-11	1.00267e-09
24_hours	EPI	339456	TMEM52	-3.53548	-0.0246591	1.85811e-11	1.00267e-09
24_hours	EPI	54991	C1orf159	1.17249	2.96761	1.86803e-11	1.00417e-09
24_hours	EPI	2702	GJA5	4.50122	3.19322	1.95069e-11	1.04224e-09
24_hours	EPI	9100	USP10	0.713539	5.9923	1.95364e-11	1.04224e-09
24_hours	EPI	221687	RNF182	-4.07036	1.43577	1.96237e-11	1.04248e-09
24_hours	EPI	100507053	LOC100507053	-2.16629	1.1518	1.9689e-11	1.04248e-09
24_hours	EPI	6839	SUV39H1	1.85767	2.41069	2.00355e-11	1.05685e-09
24_hours	EPI	11047	ADRM1	-0.824612	7.2589	2.04286e-11	1.07357e-09
24_hours	EPI	9452	ITM2A	-2.58935	4.19314	2.07699e-11	1.08745e-09
24_hours	EPI	11116	CEP43	-1.15485	4.8322	2.1991e-11	1.14712e-09
24_hours	EPI	387921	NHLRC3	1.43833	3.91671	2.25363e-11	1.17122e-09
24_hours	EPI	116173	CMTM5	3.12253	4.9606	2.32727e-11	1.20269e-09
24_hours	EPI	55210	ATAD3A	1.10077	5.55729	2.33874e-11	1.20269e-09
24_hours	EPI	5264	PHYH	-1.22729	5.60036	2.3398e-11	1.20269e-09
24_hours	EPI	4356	MPP3	2.05044	1.72279	2.45676e-11	1.25822e-09
24_hours	EPI	55320	MIS18BP1	2.53475	2.76825	2.52539e-11	1.28868e-09
24_hours	EPI	23621	BACE1	-1.71909	7.21469	2.57008e-11	1.30675e-09
24_hours	EPI	80020	FOXRED2	1.18329	4.75738	2.7155e-11	1.37166e-09
24_hours	EPI	9738	CCP110	-1.5339	4.75404	2.71722e-11	1.37166e-09
24_hours	EPI	26160	IFT172	1.7315	3.78141	2.90571e-11	1.45645e-09
24_hours	EPI	81603	TRIM8	-1.34442	7.33404	2.90587e-11	1.45645e-09
24_hours	EPI	116238	TLCD1	-2.18845	3.47694	2.94153e-11	1.4691e-09
24_hours	EPI	56992	KIF15	2.88062	0.869531	2.99246e-11	1.48925e-09
24_hours	EPI	378805	LINC-PINT	-1.96424	1.9496	3.05111e-11	1.51309e-09
24_hours	EPI	145864	HAPLN3	-3.1004	5.0611	3.1083e-11	1.53604e-09
24_hours	EPI	11146	GLMN	1.20378	3.71327	3.18268e-11	1.56235e-09
24_hours	EPI	11103	KRR1	-1.0557	5.00363	3.18371e-11	1.56235e-09
24_hours	EPI	222229	LRWD1	-1.08412	5.48467	3.28149e-11	1.60047e-09
24_hours	EPI	26154	ABCA12	-4.2064	2.381	3.28413e-11	1.60047e-09
24_hours	EPI	10301	DLEU1	2.00932	2.52119	3.30441e-11	1.6019e-09
24_hours	EPI	10403	NDC80	3.33112	2.71134	3.30981e-11	1.6019e-09
24_hours	EPI	2185	PTK2B	-1.91462	2.8031	3.33365e-11	1.60791e-09
24_hours	EPI	203068	TUBB	1.97716	9.2344	3.35082e-11	1.61068e-09
24_hours	EPI	4294	MAP3K10	-1.39756	4.65262	3.49859e-11	1.67206e-09
24_hours	EPI	7779	SLC30A1	-1.64067	6.24592	3.50225e-11	1.67206e-09
24_hours	EPI	105371405	NA	-2.08136	2.33862	3.52021e-11	1.67495e-09
24_hours	EPI	146909	KIF18B	3.48976	0.706134	3.61391e-11	1.71021e-09
24_hours	EPI	10915	TCERG1	0.826263	5.62886	3.61858e-11	1.71021e-09
24_hours	EPI	170261	ZCCHC12	-3.65236	2.31654	4.04592e-11	1.90539e-09
24_hours	EPI	353500	BMP8A	-2.60535	0.838043	4.05915e-11	1.90539e-09
24_hours	EPI	59349	KLHL12	-0.935954	5.62177	4.07216e-11	1.90539e-09
24_hours	EPI	7474	WNT5A	2.59751	4.94244	4.12728e-11	1.92479e-09
24_hours	EPI	55635	DEPDC1	3.61796	3.78331	4.1664e-11	1.93662e-09
24_hours	EPI	4796	TONSL	1.32107	3.58982	4.23652e-11	1.96273e-09
24_hours	EPI	5603	MAPK13	-3.55662	2.5131	4.26694e-11	1.97035e-09
24_hours	EPI	5424	POLD1	1.64976	4.3016	4.28348e-11	1.97152e-09
24_hours	EPI	9935	MAFB	-3.54336	3.27283	4.35388e-11	1.9974e-09
24_hours	EPI	6327	SCN2B	3.19416	2.22698	4.38276e-11	2.00412e-09
24_hours	EPI	79783	SUGCT	-1.17773	3.81844	4.39973e-11	2.00537e-09
24_hours	EPI	1894	ECT2	1.76814	4.66769	4.44474e-11	2.01935e-09
24_hours	EPI	1909	EDNRA	1.58777	7.5072	4.63738e-11	2.10009e-09
24_hours	EPI	65989	DLK2	-3.16139	2.07981	4.69975e-11	2.11931e-09
24_hours	EPI	55766	H2AJ	-2.03658	5.10314	4.72221e-11	2.11931e-09
24_hours	EPI	55585	UBE2Q1	-0.620575	6.40853	4.72495e-11	2.11931e-09
24_hours	EPI	115703	ARHGAP33	2.44345	1.89341	5.17642e-11	2.31444e-09
24_hours	EPI	8110	DPF3	1.49931	5.57072	5.30188e-11	2.36303e-09
24_hours	EPI	220	ALDH1A3	-5.18271	1.57151	5.58404e-11	2.48093e-09
24_hours	EPI	79096	CSTPP1	1.3903	3.89358	5.63674e-11	2.49647e-09
24_hours	EPI	84904	ARHGEF39	2.11967	0.0557573	5.8055e-11	2.56316e-09
24_hours	EPI	4357	MPST	1.1352	5.07811	5.93489e-11	2.61209e-09
24_hours	EPI	80155	NAA15	0.939272	6.21593	6.09736e-11	2.67168e-09
24_hours	EPI	3837	KPNB1	0.909669	8.14175	6.10822e-11	2.67168e-09
24_hours	EPI	5881	RAC3	1.95997	3.05764	6.23506e-11	2.71872e-09
24_hours	EPI	1468	SLC25A10	1.41081	4.09406	6.34333e-11	2.75416e-09
24_hours	EPI	389692	MAFA	-5.02157	0.990177	6.35546e-11	2.75416e-09
24_hours	EPI	1506	CTRL	-2.33295	0.425816	6.50992e-11	2.81245e-09
24_hours	EPI	5228	PGF	-3.47831	2.45626	6.54916e-11	2.82075e-09
24_hours	EPI	57501	CFAP92	-3.0729	-0.0239968	6.64831e-11	2.85472e-09
24_hours	EPI	240	ALOX5	-4.6377	-0.280582	6.85681e-11	2.9353e-09
24_hours	EPI	471	ATIC	0.636616	6.39002	7.0228e-11	2.99387e-09
24_hours	EPI	239	ALOX12	-2.11673	1.37607	7.03614e-11	2.99387e-09
24_hours	EPI	81566	CSRNP2	-1.22289	5.95139	7.1709e-11	3.04202e-09
24_hours	EPI	11113	CIT	2.21429	2.2542	7.40101e-11	3.13021e-09
24_hours	EPI	125111	GJD3	-1.63863	3.85222	7.53931e-11	3.17915e-09
24_hours	EPI	79694	MANEA	1.8342	4.46067	8.14139e-11	3.42279e-09
24_hours	EPI	23317	DNAJC13	0.78863	6.37953	8.31048e-11	3.48347e-09
24_hours	EPI	90634	N4BP2L1	-2.40299	0.297738	8.35822e-11	3.49309e-09
24_hours	EPI	6494	SIPA1	1.11743	3.60553	8.47227e-11	3.53028e-09
24_hours	EPI	4171	MCM2	2.25988	4.58463	8.68075e-11	3.60648e-09
24_hours	EPI	54491	OTULINL	-4.3279	1.35506	8.92778e-11	3.6982e-09
24_hours	EPI	84280	BTBD10	-1.46351	6.24627	9.08054e-11	3.75045e-09
24_hours	EPI	221527	ZBTB12	2.07951	1.91877	9.34843e-11	3.84981e-09
24_hours	EPI	8969	H2AC11	-3.83789	0.405556	9.41558e-11	3.86615e-09
24_hours	EPI	81688	C6orf62	-0.936816	7.47765	9.51592e-11	3.89599e-09
24_hours	EPI	23491	CES3	-3.63827	1.07756	1.00265e-10	4.09316e-09
24_hours	EPI	585	BBS4	-1.27956	5.146	1.02843e-10	4.18339e-09
24_hours	EPI	90410	IFT20	-1.30398	3.67288	1.0307e-10	4.18339e-09
24_hours	EPI	284309	ZNF776	1.19609	3.82368	1.04104e-10	4.21321e-09
24_hours	EPI	54936	ADPRS	-0.677663	4.98505	1.05691e-10	4.26521e-09
24_hours	EPI	22824	HSPA4L	-1.55823	4.9198	1.06147e-10	4.27137e-09
24_hours	EPI	5433	POLR2D	-1.02851	5.00616	1.06455e-10	4.27154e-09
24_hours	EPI	89796	NAV1	2.15927	8.4679	1.07313e-10	4.29372e-09
24_hours	EPI	388323	GLTPD2	-2.54558	1.78623	1.10851e-10	4.42272e-09
24_hours	EPI	81704	DOCK8	-4.78145	0.385249	1.11908e-10	4.45228e-09
24_hours	EPI	2870	GRK6	0.765758	5.11467	1.1432e-10	4.53012e-09
24_hours	EPI	23174	ZCCHC14	-1.07687	5.81668	1.14508e-10	4.53012e-09
24_hours	EPI	400617	KCNJ2-AS1	-3.48261	0.0705084	1.15755e-10	4.56011e-09
24_hours	EPI	9569	GTF2IRD1	0.970954	4.13374	1.15913e-10	4.56011e-09
24_hours	EPI	55366	LGR4	1.42069	8.7037	1.1706e-10	4.59239e-09
24_hours	EPI	7442	TRPV1	-2.15922	2.65466	1.18158e-10	4.62261e-09
24_hours	EPI	129401	NUP35	1.43461	2.96043	1.1941e-10	4.65865e-09
24_hours	EPI	22974	TPX2	2.48652	4.95759	1.2065e-10	4.69402e-09
24_hours	EPI	27244	SESN1	-1.69365	6.15005	1.21547e-10	4.7159e-09
24_hours	EPI	11159	RABL2A	-1.52581	3.28454	1.22089e-10	4.72391e-09
24_hours	EPI	8795	TNFRSF10B	-1.82633	8.36547	1.25483e-10	4.82958e-09
24_hours	EPI	3268	AGFG2	1.30981	3.01926	1.25506e-10	4.82958e-09
24_hours	EPI	347240	KIF24	1.93819	1.26309	1.26148e-10	4.84106e-09
24_hours	EPI	6331	SCN5A	1.71213	7.54718	1.27717e-10	4.88794e-09
24_hours	EPI	130940	CCDC148	-3.42503	0.832111	1.29471e-10	4.94164e-09
24_hours	EPI	9203	ZMYM3	1.19284	5.67871	1.30002e-10	4.9485e-09
24_hours	EPI	220001	VWCE	-3.55541	2.56826	1.30625e-10	4.95881e-09
24_hours	EPI	284086	NEK8	-2.68278	1.95086	1.31709e-10	4.98652e-09
24_hours	EPI	286	ANK1	-3.09397	5.18043	1.35931e-10	5.13258e-09
24_hours	EPI	9055	PRC1	2.55059	4.22364	1.37881e-10	5.17949e-09
24_hours	EPI	338758	ATP2B1-AS1	-3.14269	0.587916	1.37909e-10	5.17949e-09
24_hours	EPI	25802	LMOD1	2.94666	6.12516	1.43302e-10	5.36771e-09
24_hours	EPI	1028	CDKN1C	-1.52033	4.7917	1.44143e-10	5.3849e-09
24_hours	EPI	4953	ODC1	-1.1534	7.69891	1.46099e-10	5.44354e-09
24_hours	EPI	554313	H4C15	-2.02063	1.78996	1.47038e-10	5.46407e-09
24_hours	EPI	440730	TRIM67	-3.63172	0.0175433	1.55801e-10	5.77446e-09
24_hours	EPI	113174	SAAL1	1.72114	2.86153	1.56247e-10	5.77579e-09
24_hours	EPI	84989	JMJD1C-AS1	-2.47139	1.16078	1.71992e-10	6.3412e-09
24_hours	EPI	105371730	LOC105371730	-2.00401	1.93719	1.74041e-10	6.38778e-09
24_hours	EPI	55131	RBM28	1.04578	4.34474	1.74163e-10	6.38778e-09
24_hours	EPI	57822	GRHL3	-5.4889	0.992032	1.76589e-10	6.45996e-09
24_hours	EPI	2651	GCNT2	1.60841	6.03632	1.78353e-10	6.50757e-09
24_hours	EPI	26031	OSBPL3	-1.60385	5.33719	1.81678e-10	6.59667e-09
24_hours	EPI	25946	ZNF385A	-2.28838	4.9422	1.81846e-10	6.59667e-09
24_hours	EPI	6434	TRA2B	0.791825	6.17019	1.822e-10	6.59667e-09
24_hours	EPI	151354	LRATD1	-6.04493	0.567424	1.8546e-10	6.69749e-09
24_hours	EPI	100128292	DLG5-AS1	-2.26642	0.839432	1.87338e-10	6.748e-09
24_hours	EPI	80329	ULBP1	-4.65194	1.52308	1.96399e-10	7.05633e-09
24_hours	EPI	89782	LMLN	1.4682	3.70337	1.97903e-10	7.09228e-09
24_hours	EPI	79966	SCD5	-1.85651	3.67419	2.01428e-10	7.2003e-09
24_hours	EPI	7016	TESK1	-1.20287	5.34508	2.02265e-10	7.2119e-09
24_hours	EPI	9901	SRGAP3	-1.90576	2.39493	2.05866e-10	7.32176e-09
24_hours	EPI	55020	TTC38	0.974048	4.24338	2.06656e-10	7.33136e-09
24_hours	EPI	147807	ZNF524	-1.40977	3.30157	2.0756e-10	7.34492e-09
24_hours	EPI	11313	LYPLA2	-1.28356	5.92967	2.08111e-10	7.34595e-09
24_hours	EPI	9656	MDC1	1.21039	4.4064	2.09882e-10	7.38995e-09
24_hours	EPI	81629	TSSK3	-1.89327	0.547898	2.14612e-10	7.53764e-09
24_hours	EPI	56155	TEX14	-3.70672	-0.161639	2.16031e-10	7.5686e-09
24_hours	EPI	5790	PTPRCAP	-2.2423	0.323976	2.17201e-10	7.59071e-09
24_hours	EPI	55964	SEPTIN3	-3.28001	0.821125	2.19027e-10	7.63559e-09
24_hours	EPI	8347	H2BC4	-1.70191	2.24188	2.20218e-10	7.65814e-09
24_hours	EPI	57465	TBC1D24	0.930191	3.49715	2.23379e-10	7.74893e-09
24_hours	EPI	84250	SLF1	1.73339	3.55069	2.25477e-10	7.80251e-09
24_hours	EPI	4750	NEK1	1.04473	4.50318	2.26031e-10	7.80251e-09
24_hours	EPI	55247	NEIL3	3.59598	0.0280719	2.31944e-10	7.98704e-09
24_hours	EPI	1263	PLK3	-3.03737	5.23859	2.33262e-10	8.01283e-09
24_hours	EPI	23087	TRIM35	-1.60299	4.72807	2.34777e-10	8.04524e-09
24_hours	EPI	113157	RPLP0P2	-1.73074	1.82773	2.40328e-10	8.21547e-09
24_hours	EPI	1901	S1PR1	1.67528	7.27269	2.44496e-10	8.33774e-09
24_hours	EPI	10058	ABCB6	-1.82561	5.15679	2.47343e-10	8.41444e-09
24_hours	EPI	64328	XPO4	2.22533	7.43454	2.58039e-10	8.75715e-09
24_hours	EPI	1786	DNMT1	0.949763	5.89823	2.59517e-10	8.78614e-09
24_hours	EPI	9423	NTN1	-3.07973	5.51543	2.6139e-10	8.82835e-09
24_hours	EPI	9410	SNRNP40	0.961532	4.042	2.66981e-10	8.9956e-09
24_hours	EPI	6094	ROM1	-2.39095	1.32448	2.68364e-10	9.02062e-09
24_hours	EPI	5371	PML	-1.74055	5.23082	2.70745e-10	9.06098e-09
24_hours	EPI	8467	SMARCA5	0.730509	7.14129	2.70852e-10	9.06098e-09
24_hours	EPI	355	FAS	-2.18246	5.23337	2.7721e-10	9.21583e-09
24_hours	EPI	8490	RGS5	-1.30659	8.53299	2.77537e-10	9.21583e-09
24_hours	EPI	160518	DENND5B	1.30196	7.59473	2.77989e-10	9.21583e-09
24_hours	EPI	8408	ULK1	-1.16864	6.76304	2.78098e-10	9.21583e-09
24_hours	EPI	4097	MAFG	-1.03534	6.31316	2.78777e-10	9.21665e-09
24_hours	EPI	9568	GABBR2	-4.30158	0.0952209	2.86578e-10	9.45238e-09
24_hours	EPI	81031	SLC2A10	1.83731	2.86438	2.9161e-10	9.59587e-09
24_hours	EPI	10298	PAK4	1.27899	5.94413	2.92415e-10	9.59993e-09
24_hours	EPI	376132	LRRC10	3.98615	6.92201	2.93587e-10	9.61601e-09
24_hours	EPI	79754	ASB13	2.73998	2.97658	3.06079e-10	1.00019e-08
24_hours	EPI	85358	SHANK3	-1.46713	4.23487	3.13944e-10	1.02351e-08
24_hours	EPI	9026	HIP1R	-1.69438	5.3012	3.15469e-10	1.02611e-08
24_hours	EPI	28984	RGCC	-3.94117	1.56001	3.23025e-10	1.04665e-08
24_hours	EPI	580	BARD1	2.45375	3.12829	3.23908e-10	1.04665e-08
24_hours	EPI	547	KIF1A	1.68933	7.29304	3.24011e-10	1.04665e-08
24_hours	EPI	79968	WDR76	2.68632	1.47043	3.26078e-10	1.04987e-08
24_hours	EPI	56900	TMEM167B	0.899621	5.20539	3.26501e-10	1.04987e-08
24_hours	EPI	23397	NCAPH	2.98478	1.9837	3.27476e-10	1.05061e-08
24_hours	EPI	64285	RHBDF1	-1.30017	5.86141	3.29319e-10	1.05412e-08
24_hours	EPI	10426	TUBGCP3	1.07075	4.01052	3.32521e-10	1.06196e-08
24_hours	EPI	55588	MED29	-0.804054	5.75884	3.3438e-10	1.06548e-08
24_hours	EPI	23093	TTLL5	0.980978	3.9832	3.38482e-10	1.07611e-08
24_hours	EPI	6059	ABCE1	0.806379	6.35141	3.41457e-10	1.08313e-08
24_hours	EPI	494514	TYMSOS	-2.35965	1.53797	3.46977e-10	1.09816e-08
24_hours	EPI	26511	CHIC2	-0.994266	4.51728	3.50803e-10	1.10778e-08
24_hours	EPI	1959	EGR2	-5.07263	0.432783	3.51955e-10	1.1089e-08
24_hours	EPI	388591	RNF207	2.40971	4.82605	3.52733e-10	1.1089e-08
24_hours	EPI	987	LRBA	1.37277	5.69615	3.55594e-10	1.11541e-08
24_hours	EPI	8365	H4C8	-2.36365	2.98078	3.58053e-10	1.12063e-08
24_hours	EPI	51337	THEM6	2.41638	4.12683	3.63864e-10	1.13493e-08
24_hours	EPI	4040	LRP6	0.877841	5.4322	3.64753e-10	1.13493e-08
24_hours	EPI	11222	MRPL3	1.07047	6.25426	3.65042e-10	1.13493e-08
24_hours	EPI	26059	ERC2	1.42363	3.39901	3.72838e-10	1.15662e-08
24_hours	EPI	4780	NFE2L2	-0.925188	7.07579	3.84129e-10	1.18903e-08
24_hours	EPI	8326	FZD9	-1.71147	3.93338	3.89715e-10	1.20367e-08
24_hours	EPI	9212	AURKB	3.14248	1.89514	3.90862e-10	1.20385e-08
24_hours	EPI	55294	FBXW7	-1.60692	5.65833	3.91483e-10	1.20385e-08
24_hours	EPI	102724334	LOC102724334	-1.55875	2.13248	4.03889e-10	1.2393e-08
24_hours	EPI	90024	FLJ20021	-1.77645	1.68118	4.05977e-10	1.243e-08
24_hours	EPI	1024	CDK8	1.1077	5.60637	4.23167e-10	1.29282e-08
24_hours	EPI	83648	FAM167A	-2.37537	1.19396	4.26593e-10	1.30046e-08
24_hours	EPI	5522	PPP2R2C	-2.9567	2.3379	4.30077e-10	1.30825e-08
24_hours	EPI	10519	CIB1	-1.05059	5.70434	4.31744e-10	1.31049e-08
24_hours	EPI	3619	INCENP	1.81125	3.46772	4.49132e-10	1.36034e-08
24_hours	EPI	3551	IKBKB	-1.12072	4.6924	4.50922e-10	1.36283e-08
24_hours	EPI	9249	DHRS3	-2.23074	5.0249	4.57914e-10	1.381e-08
24_hours	EPI	283807	FBXL22	3.87048	3.29241	4.79083e-10	1.44175e-08
24_hours	EPI	406	ARNTL	-1.63246	3.11325	4.83134e-10	1.45084e-08
24_hours	EPI	51092	SIDT2	-1.76233	6.50825	4.90551e-10	1.4699e-08
24_hours	EPI	55023	PHIP	1.29439	5.83212	4.91566e-10	1.4699e-08
24_hours	EPI	28956	LAMTOR2	-0.914097	5.18163	4.93409e-10	1.47228e-08
24_hours	EPI	9518	GDF15	-3.61897	6.87103	4.96532e-10	1.47847e-08
24_hours	EPI	196394	AMN1	-1.7003	3.27477	5.02976e-10	1.49211e-08
24_hours	EPI	771	CA12	-3.30094	0.113002	5.03231e-10	1.49211e-08
24_hours	EPI	51754	TMEM8B	-1.17914	4.64088	5.06122e-10	1.49753e-08
24_hours	EPI	7064	THOP1	0.969233	5.31951	5.09781e-10	1.50519e-08
24_hours	EPI	133957	CCDC127	0.802058	4.53121	5.17146e-10	1.52193e-08
24_hours	EPI	8303	SNN	-1.83647	5.28343	5.17612e-10	1.52193e-08
24_hours	EPI	10668	CGRRF1	-1.06189	3.92695	5.19592e-10	1.52457e-08
24_hours	EPI	84816	RTN4IP1	1.3	3.72929	5.32403e-10	1.55575e-08
24_hours	EPI	5143	PDE4C	-3.75601	1.13903	5.3302e-10	1.55575e-08
24_hours	EPI	8349	H2BC21	-1.36942	7.41428	5.33531e-10	1.55575e-08
24_hours	EPI	475	ATOX1	-0.914318	4.57324	5.3611e-10	1.56004e-08
24_hours	EPI	112936	VPS26B	1.00691	5.74587	5.48041e-10	1.59147e-08
24_hours	EPI	55316	RSAD1	1.2485	4.57695	5.56232e-10	1.6111e-08
24_hours	EPI	85301	COL27A1	-2.33387	4.65057	5.57091e-10	1.6111e-08
24_hours	EPI	253959	RALGAPA1	0.921086	4.35988	5.58481e-10	1.61181e-08
24_hours	EPI	11158	RABL2B	-1.40188	3.6848	5.65322e-10	1.62746e-08
24_hours	EPI	55559	HAUS7	1.43227	2.10932	5.66212e-10	1.62746e-08
24_hours	EPI	5557	PRIM1	2.53525	1.26539	5.71029e-10	1.63796e-08
24_hours	EPI	94030	LRRC4B	2.69708	4.79171	5.76491e-10	1.65026e-08
24_hours	EPI	5145	PDE6A	-1.96698	1.08679	5.80711e-10	1.65897e-08
24_hours	EPI	51193	ZNF639	1.14877	4.43869	5.9415e-10	1.69393e-08
24_hours	EPI	51559	NT5DC3	-1.44851	3.41371	6.15628e-10	1.75162e-08
24_hours	EPI	26985	AP3M1	0.65311	6.07826	6.23055e-10	1.76917e-08
24_hours	EPI	2582	GALE	-1.30589	5.44913	6.31613e-10	1.78987e-08
24_hours	EPI	115399	LRRC56	-2.63156	1.42166	6.34029e-10	1.79311e-08
24_hours	EPI	55355	HJURP	3.09467	2.31719	6.39611e-10	1.80527e-08
24_hours	EPI	8487	GEMIN2	1.84481	2.67477	6.73182e-10	1.89622e-08
24_hours	EPI	23279	NUP160	0.853751	5.06207	6.77286e-10	1.90397e-08
24_hours	EPI	114789	SLC25A25	-1.73504	4.60094	6.87274e-10	1.9282e-08
24_hours	EPI	6339	SCNN1D	-2.25305	2.02007	6.97715e-10	1.9536e-08
24_hours	EPI	51175	TUBE1	1.77839	3.39325	7.03167e-10	1.96496e-08
24_hours	EPI	104472848	IRAIN	-3.51637	2.28422	7.10593e-10	1.98178e-08
24_hours	EPI	753	LDLRAD4	2.06899	3.40494	7.29897e-10	2.02949e-08
24_hours	EPI	730101	LOC730101	-1.50246	3.40943	7.30583e-10	2.02949e-08
24_hours	EPI	9368	SLC9A3R1	-2.18454	3.16955	7.37714e-10	2.04437e-08
24_hours	EPI	307	ANXA4	-1.75376	5.34806	7.38841e-10	2.04437e-08
24_hours	EPI	389941	C1QL3	-3.07892	1.40867	7.42896e-10	2.05153e-08
24_hours	EPI	5111	PCNA	-1.71025	6.55974	7.44341e-10	2.05153e-08
24_hours	EPI	3832	KIF11	2.75132	3.26482	7.64852e-10	2.10394e-08
24_hours	EPI	10513	APPBP2	-0.647373	6.18621	7.93172e-10	2.17759e-08
24_hours	EPI	11270	NRM	1.64487	2.77678	8.08497e-10	2.21535e-08
24_hours	EPI	8030	CCDC6	1.10551	5.35751	9.12033e-10	2.49419e-08
24_hours	EPI	93134	ZNF561	-1.96821	5.97715	9.21645e-10	2.51559e-08
24_hours	EPI	259266	ASPM	3.24918	3.80663	9.33886e-10	2.54071e-08
24_hours	EPI	84837	ARHGAP5-AS1	-1.77935	3.01528	9.34455e-10	2.54071e-08
24_hours	EPI	6837	MED22	1.06084	4.90793	9.42687e-10	2.55815e-08
24_hours	EPI	27350	APOBEC3C	-1.68386	5.80527	9.46095e-10	2.56246e-08
24_hours	EPI	8266	UBL4A	1.07778	5.21967	9.61152e-10	2.59825e-08
24_hours	EPI	81930	KIF18A	2.91966	2.01438	9.6862e-10	2.61342e-08
24_hours	EPI	1051	CEBPB	-1.64383	4.58076	9.83475e-10	2.64842e-08
24_hours	EPI	4288	MKI67	3.09117	4.52579	9.95715e-10	2.67627e-08
24_hours	EPI	164091	PAQR7	-1.60558	5.03053	1.00579e-09	2.6982e-08
24_hours	EPI	80127	BBOF1	1.36662	2.09169	1.00876e-09	2.70103e-08
24_hours	EPI	26960	NBEA	1.10104	4.66148	1.04249e-09	2.78603e-08
24_hours	EPI	57526	PCDH19	-4.10679	1.66896	1.04502e-09	2.7875e-08
24_hours	EPI	125206	SLC5A10	-2.25617	1.66229	1.06184e-09	2.82701e-08
24_hours	EPI	10585	POMT1	1.09608	5.62807	1.0737e-09	2.85026e-08
24_hours	EPI	50484	RRM2B	-1.95205	6.77033	1.07582e-09	2.85026e-08
24_hours	EPI	57050	UTP3	-0.770259	6.09233	1.07664e-09	2.85026e-08
24_hours	EPI	285489	DOK7	3.16172	3.8992	1.07997e-09	2.8537e-08
24_hours	EPI	29070	CCDC113	2.39408	1.88124	1.08758e-09	2.86844e-08
24_hours	EPI	127829	ARL8A	-0.84768	6.15721	1.09652e-09	2.88661e-08
24_hours	EPI	5427	POLE2	2.7694	0.670133	1.16435e-09	3.05945e-08
24_hours	EPI	115201	ATG4A	-0.671238	5.88472	1.1756e-09	3.08328e-08
24_hours	EPI	80852	GRIP2	-3.72161	1.52747	1.18511e-09	3.10244e-08
24_hours	EPI	146705	TEPSIN	-1.39737	4.43939	1.22118e-09	3.19093e-08
24_hours	EPI	160777	CCDC60	-4.07871	0.972456	1.22878e-09	3.19898e-08
24_hours	EPI	54821	ERCC6L	2.4713	1.34239	1.2288e-09	3.19898e-08
24_hours	EPI	6988	TCTA	-0.836592	5.32805	1.238e-09	3.21696e-08
24_hours	EPI	93649	MYOCD	2.23559	7.40039	1.24189e-09	3.22115e-08
24_hours	EPI	3177	SLC29A2	1.59849	4.77092	1.24983e-09	3.23577e-08
24_hours	EPI	101752400	CAPN10-DT	-2.12811	1.36745	1.25292e-09	3.23782e-08
24_hours	EPI	220972	MARCHF8	-1.155	5.55035	1.27536e-09	3.28977e-08
24_hours	EPI	5151	PDE8A	-1.48491	4.04434	1.29953e-09	3.346e-08
24_hours	EPI	283638	CEP170B	-1.59606	6.16894	1.34543e-09	3.45785e-08
24_hours	EPI	5836	PYGL	-1.14414	6.46861	1.38367e-09	3.54966e-08
24_hours	EPI	1742	DLG4	1.34805	3.83874	1.39263e-09	3.56614e-08
24_hours	EPI	79048	SECISBP2	-0.808528	4.42716	1.39596e-09	3.56818e-08
24_hours	EPI	126669	SHE	-4.47459	0.285841	1.40869e-09	3.59421e-08
24_hours	EPI	9344	TAOK2	0.743218	6.75603	1.45135e-09	3.69635e-08
24_hours	EPI	80313	LRRC27	1.12122	2.53458	1.50686e-09	3.83079e-08
24_hours	EPI	80178	TEDC2	1.59365	1.95484	1.51556e-09	3.84596e-08
24_hours	EPI	337873	H2BC20P	-2.0799	0.601013	1.52338e-09	3.85887e-08
24_hours	EPI	84838	ZNF496	1.16484	5.0922	1.55149e-09	3.92302e-08
24_hours	EPI	9107	MTMR6	1.06951	5.60886	1.56036e-09	3.93838e-08
24_hours	EPI	7412	VCAM1	4.99748	5.24993	1.57128e-09	3.95885e-08
24_hours	EPI	100268168	RPL26L1-AS1	-1.69333	1.00579	1.58002e-09	3.97374e-08
24_hours	EPI	374659	HDDC3	1.47699	2.43743	1.59997e-09	4.01674e-08
24_hours	EPI	10059	DNM1L	0.65378	6.60716	1.62967e-09	4.08043e-08
24_hours	EPI	440465	BAIAP2-DT	1.39398	4.13702	1.63113e-09	4.08043e-08
24_hours	EPI	285671	RNF180	1.36296	2.10422	1.64166e-09	4.09949e-08
24_hours	EPI	55288	RHOT1	1.02338	5.46683	1.64556e-09	4.10195e-08
24_hours	EPI	89839	ARHGAP11B	2.52184	0.112456	1.66084e-09	4.13023e-08
24_hours	EPI	388499	LYPLA2P2	-1.41324	2.03558	1.66277e-09	4.13023e-08
24_hours	EPI	6305	SBF1	-0.827871	7.73304	1.66884e-09	4.13803e-08
24_hours	EPI	11342	RNF13	-1.03956	5.30225	1.68507e-09	4.16846e-08
24_hours	EPI	8646	CHRD	-3.99285	1.6588	1.68703e-09	4.16846e-08
24_hours	EPI	257236	CCDC96	-1.42376	2.25906	1.70134e-09	4.19645e-08
24_hours	EPI	286205	SCAI	1.14101	3.95661	1.72475e-09	4.24064e-08
24_hours	EPI	375061	FAM89A	-2.1152	1.86746	1.72528e-09	4.24064e-08
24_hours	EPI	28966	SNX24	1.13524	4.39886	1.7334e-09	4.25316e-08
24_hours	EPI	1662	DDX10	1.25758	4.1867	1.74106e-09	4.26454e-08
24_hours	EPI	57576	KIF17	-3.08729	1.29137	1.74411e-09	4.26459e-08
24_hours	EPI	11140	CDC37	-0.679346	7.13333	1.75102e-09	4.26744e-08
24_hours	EPI	64924	SLC30A5	0.951344	6.68139	1.75134e-09	4.26744e-08
24_hours	EPI	140883	ZNF280B	2.20428	1.90305	1.76104e-09	4.28369e-08
24_hours	EPI	23404	EXOSC2	1.0751	3.44847	1.76492e-09	4.28572e-08
24_hours	EPI	138151	NACC2	-1.27948	6.68231	1.77565e-09	4.30435e-08
24_hours	EPI	85456	TNKS1BP1	1.20443	6.32161	1.78362e-09	4.31132e-08
24_hours	EPI	51478	HSD17B7	-1.31257	3.01989	1.78715e-09	4.31132e-08
24_hours	EPI	6432	SRSF7	1.31087	6.29418	1.78956e-09	4.31132e-08
24_hours	EPI	79663	HSPBAP1	-1.24829	1.95867	1.79077e-09	4.31132e-08
24_hours	EPI	9792	SERTAD2	-0.996532	5.89571	1.81026e-09	4.3508e-08
24_hours	EPI	10228	STX6	-1.12494	5.01541	1.82466e-09	4.37794e-08
24_hours	EPI	146712	B3GNTL1	1.26091	1.76947	1.88718e-09	4.52025e-08
24_hours	EPI	387521	PEDS1	1.10196	4.48726	1.91793e-09	4.58611e-08
24_hours	EPI	2982	GUCY1A1	1.60284	8.17382	2.01899e-09	4.81958e-08
24_hours	EPI	91614	DEPDC7	-2.89625	1.01221	2.03145e-09	4.84111e-08
24_hours	EPI	105377021	NA	-2.05892	1.43591	2.08044e-09	4.94947e-08
24_hours	EPI	10428	CFDP1	1.02696	5.00708	2.08871e-09	4.96077e-08
24_hours	EPI	6284	S100A13	-1.44752	5.53473	2.11486e-09	5.0115e-08
24_hours	EPI	9648	GCC2	-0.653641	5.60979	2.11718e-09	5.0115e-08
24_hours	EPI	10741	RBBP9	1.37196	4.05481	2.12312e-09	5.01713e-08
24_hours	EPI	221150	SKA3	3.36935	0.98671	2.15752e-09	5.07657e-08
24_hours	EPI	5892	RAD51D	1.30269	2.33513	2.15761e-09	5.07657e-08
24_hours	EPI	23479	ISCU	-1.11481	6.92512	2.15909e-09	5.07657e-08
24_hours	EPI	84303	CHCHD6	1.527	4.16534	2.17076e-09	5.09521e-08
24_hours	EPI	285605	DTWD2	1.65583	3.70874	2.17426e-09	5.09521e-08
24_hours	EPI	5983	RFC3	1.90255	3.08838	2.20404e-09	5.15642e-08
24_hours	EPI	80237	ELL3	-1.71019	3.19717	2.23593e-09	5.22236e-08
24_hours	EPI	10612	TRIM3	-1.59269	4.43776	2.24428e-09	5.23318e-08
24_hours	EPI	23376	UFL1	1.00272	5.75159	2.25031e-09	5.23858e-08
24_hours	EPI	134492	NUDCD2	1.46757	3.46227	2.29951e-09	5.34189e-08
24_hours	EPI	79980	DSN1	1.96515	2.72439	2.30228e-09	5.34189e-08
24_hours	EPI	2058	EPRS1	1.1076	7.90737	2.32364e-09	5.3826e-08
24_hours	EPI	23516	SLC39A14	1.44926	6.9824	2.42993e-09	5.61957e-08
24_hours	EPI	84709	MGARP	-2.87101	0.886563	2.49646e-09	5.76395e-08
24_hours	EPI	5501	PPP1CC	0.904042	6.98082	2.51769e-09	5.80345e-08
24_hours	EPI	1943	EFNA2	1.77872	1.55372	2.57808e-09	5.93296e-08
24_hours	EPI	151056	PLB1	-1.79743	0.0613364	2.5851e-09	5.93942e-08
24_hours	EPI	51426	POLK	0.800708	4.30897	2.59258e-09	5.94178e-08
24_hours	EPI	1780	DYNC1I1	1.6597	3.29472	2.59598e-09	5.94178e-08
24_hours	EPI	2068	ERCC2	1.11685	4.61378	2.59879e-09	5.94178e-08
24_hours	EPI	121551	BTBD11	-2.04447	2.67124	2.63183e-09	5.99051e-08
24_hours	EPI	100507283	MSANTD2-AS1	-2.62661	0.162337	2.63224e-09	5.99051e-08
24_hours	EPI	84221	SPATC1L	1.85101	3.50954	2.63286e-09	5.99051e-08
24_hours	EPI	126789	PUSL1	1.15788	3.10984	2.63951e-09	5.99595e-08
24_hours	EPI	93145	OLFM2	-2.18685	4.61143	2.67524e-09	6.06732e-08
24_hours	EPI	56910	STARD7	0.960226	7.77436	2.72471e-09	6.16958e-08
24_hours	EPI	83479	DDX59	-0.824284	3.94998	2.80242e-09	6.33536e-08
24_hours	EPI	51513	ETV7	-5.2345	-0.129732	2.86467e-09	6.46571e-08
24_hours	EPI	374879	ZNF699	-1.74308	0.872778	2.88078e-09	6.48935e-08
24_hours	EPI	29104	N6AMT1	1.68914	2.35743	2.88436e-09	6.48935e-08
24_hours	EPI	64793	CEP85	1.23548	4.04627	2.94254e-09	6.59723e-08
24_hours	EPI	8428	STK24	-0.829778	6.52261	2.9426e-09	6.59723e-08
24_hours	EPI	5036	PA2G4	-0.73574	7.22609	2.94637e-09	6.59723e-08
24_hours	EPI	7272	TTK	3.09603	2.69594	2.95558e-09	6.60736e-08
24_hours	EPI	125476	INO80C	-0.745044	4.37278	2.96334e-09	6.61422e-08
24_hours	EPI	51520	LARS1	0.627928	7.12941	2.98159e-09	6.64443e-08
24_hours	EPI	57103	TIGAR	-1.63857	6.41876	2.99402e-09	6.66158e-08
24_hours	EPI	440689	H2BC18	-1.4651	3.02519	3.03302e-09	6.73772e-08
24_hours	EPI	7298	TYMS	-1.24441	5.05411	3.05824e-09	6.78173e-08
24_hours	EPI	26086	GPSM1	0.979103	5.52488	3.06247e-09	6.78173e-08
24_hours	EPI	23673	STX12	-1.10943	5.73125	3.1803e-09	7.02551e-08
24_hours	EPI	1435	CSF1	-2.08057	5.91268	3.18253e-09	7.02551e-08
24_hours	EPI	9394	HS6ST1	-1.23093	5.14416	3.21713e-09	7.09077e-08
24_hours	EPI	25998	IBTK	0.975647	6.17459	3.23816e-09	7.12597e-08
24_hours	EPI	1723	DHODH	1.31105	2.36284	3.29355e-09	7.23657e-08
24_hours	EPI	283687	ST20-AS1	-1.05458	3.07577	3.31072e-09	7.26296e-08
24_hours	EPI	285613	RELL2	-2.13553	1.22043	3.319e-09	7.26445e-08
24_hours	EPI	64789	EXO5	-1.63736	2.91404	3.32172e-09	7.26445e-08
24_hours	EPI	283849	EXOC3L1	-1.38562	0.697232	3.35643e-09	7.329e-08
24_hours	EPI	4175	MCM6	2.00818	4.94235	3.38501e-09	7.37995e-08
24_hours	EPI	55314	TMEM144	1.88248	4.7828	3.4097e-09	7.42228e-08
24_hours	EPI	8517	IKBKG	-0.727977	3.77688	3.41898e-09	7.42268e-08
24_hours	EPI	56894	AGPAT3	1.21301	6.26776	3.42042e-09	7.42268e-08
24_hours	EPI	57646	USP28	1.30261	6.51077	3.55193e-09	7.69622e-08
24_hours	EPI	7879	RAB7A	-0.798102	8.04941	3.61591e-09	7.82281e-08
24_hours	EPI	1936	EEF1D	-0.677401	7.39433	3.65722e-09	7.90004e-08
24_hours	EPI	9787	DLGAP5	2.92174	3.64444	3.69019e-09	7.95905e-08
24_hours	EPI	9692	PRORP	0.890611	5.30737	3.7209e-09	8.01302e-08
24_hours	EPI	79596	OBI1	1.38221	3.71555	3.73528e-09	8.0317e-08
24_hours	EPI	5218	CDK14	1.02408	5.54672	3.76787e-09	8.07975e-08
24_hours	EPI	114	ADCY8	-3.18372	1.50408	3.7691e-09	8.07975e-08
24_hours	EPI	79640	C22orf46	1.17437	3.73783	3.7842e-09	8.09979e-08
24_hours	EPI	55696	RBM22	-0.844016	5.43745	3.79225e-09	8.10472e-08
24_hours	EPI	202915	TMEM184A	2.73346	1.60736	3.82339e-09	8.15887e-08
24_hours	EPI	57595	PDZD4	-2.25973	2.53616	3.87861e-09	8.26421e-08
24_hours	EPI	83540	NUF2	3.16488	2.13598	3.90172e-09	8.30089e-08
24_hours	EPI	10200	MPHOSPH6	1.77904	2.83626	3.93355e-09	8.35597e-08
24_hours	EPI	83860	TAF3	-1.53987	4.68599	3.95784e-09	8.39492e-08
24_hours	EPI	51760	SYT17	-3.44714	0.290175	3.9727e-09	8.41376e-08
24_hours	EPI	5393	EXOSC9	1.42519	4.31823	4.00205e-09	8.45343e-08
24_hours	EPI	5636	PRPSAP2	-0.881351	5.08453	4.0059e-09	8.45343e-08
24_hours	EPI	6426	SRSF1	1.26761	6.79918	4.00944e-09	8.45343e-08
24_hours	EPI	8357	H3C10	-2.81232	0.154532	4.03348e-09	8.49141e-08
24_hours	EPI	29950	SERTAD1	-1.57039	5.16625	4.07449e-09	8.56494e-08
24_hours	EPI	10112	KIF20A	2.79615	3.71573	4.15365e-09	8.70837e-08
24_hours	EPI	54149	C21orf91	-1.36962	5.36292	4.15604e-09	8.70837e-08
24_hours	EPI	8351	H3C4	-2.54308	0.400293	4.16127e-09	8.70837e-08
24_hours	EPI	90141	EFCAB11	1.57946	1.30669	4.23138e-09	8.84194e-08
24_hours	EPI	10494	STK25	-0.580965	6.95535	4.28698e-09	8.94485e-08
24_hours	EPI	11057	ABHD2	1.16771	6.65205	4.36094e-09	9.08572e-08
24_hours	EPI	90423	ATP6V1E2	-1.12573	1.66034	4.37017e-09	9.09151e-08
24_hours	EPI	7705	ZNF146	0.777081	5.91721	4.40629e-09	9.15312e-08
24_hours	EPI	374987	NEXN-AS1	-2.01984	0.538793	4.41716e-09	9.1622e-08
24_hours	EPI	151176	ERFE	-2.3744	0.171886	4.46318e-09	9.24404e-08
24_hours	EPI	56605	ERO1B	-1.92046	4.47094	4.4957e-09	9.29771e-08
24_hours	EPI	80271	ITPKC	-1.5275	5.22404	4.53608e-09	9.36748e-08
24_hours	EPI	60491	NIF3L1	1.18598	3.72837	4.59184e-09	9.46875e-08
24_hours	EPI	84864	RIOX2	1.01407	3.53292	4.62348e-09	9.52005e-08
24_hours	EPI	80705	TSGA10	-2.14499	1.27261	4.80562e-09	9.88063e-08
24_hours	EPI	145508	CEP128	2.27781	0.84696	4.82895e-09	9.91413e-08
24_hours	EPI	105378828	CLCA4-AS1	-2.56436	1.51997	4.85319e-09	9.94939e-08
24_hours	EPI	4162	MCAM	1.7226	6.91469	4.89522e-09	1.0021e-07
24_hours	EPI	6786	STIM1	-1.28086	5.79562	5.05894e-09	1.03411e-07
24_hours	EPI	51209	RAB9B	2.29666	5.30639	5.06644e-09	1.03414e-07
24_hours	EPI	23645	PPP1R15A	-1.21081	7.03531	5.13707e-09	1.04704e-07
24_hours	EPI	155054	ZNF425	-1.85834	3.62182	5.15037e-09	1.04824e-07
24_hours	EPI	10202	DHRS2	-4.99113	0.459188	5.17315e-09	1.05135e-07
24_hours	EPI	7421	VDR	-4.07086	0.188126	5.25047e-09	1.06553e-07
24_hours	EPI	5590	PRKCZ	1.29508	4.87586	5.28574e-09	1.07114e-07
24_hours	EPI	4814	NINJ1	-1.79602	4.30517	5.29966e-09	1.07242e-07
24_hours	EPI	90102	PHLDB2	1.66593	7.13586	5.31475e-09	1.07393e-07
24_hours	EPI	84645	C22orf23	-2.15017	4.17028	5.33043e-09	1.07556e-07
24_hours	EPI	646450	ARIH2OS	-2.03646	0.470936	5.34791e-09	1.07611e-07
24_hours	EPI	55312	RFK	-1.07071	5.71991	5.34844e-09	1.07611e-07
24_hours	EPI	10193	RNF41	1.24891	5.70145	5.3679e-09	1.07773e-07
24_hours	EPI	440093	H3-5	-1.49172	4.46866	5.37181e-09	1.07773e-07
24_hours	EPI	57414	RHBDD2	-1.04756	7.0188	5.40142e-09	1.08213e-07
24_hours	EPI	79616	CCNJL	1.80406	4.09907	5.45927e-09	1.09216e-07
24_hours	EPI	440081	DDX12P	1.93202	1.15767	5.51141e-09	1.09867e-07
24_hours	EPI	25940	FAM98A	1.10519	5.95761	5.51512e-09	1.09867e-07
24_hours	EPI	7536	SF1	0.94354	6.81082	5.5152e-09	1.09867e-07
24_hours	EPI	8518	ELP1	0.95836	5.78375	5.57216e-09	1.10704e-07
24_hours	EPI	4832	NME3	1.93548	4.20368	5.57291e-09	1.10704e-07
24_hours	EPI	6890	TAP1	-2.91675	5.63284	5.61266e-09	1.11336e-07
24_hours	EPI	9194	SLC16A7	1.86611	5.54457	5.71487e-09	1.13204e-07
24_hours	EPI	730202	PAPOLA-DT	-2.5274	-0.0436926	5.76436e-09	1.14024e-07
24_hours	EPI	647033	PA2G4P4	-0.660185	4.7401	5.82271e-09	1.15017e-07
24_hours	EPI	3274	HRH2	2.05642	4.30631	5.89196e-09	1.16222e-07
24_hours	EPI	168544	ZNF467	2.15218	2.68014	5.93267e-09	1.16861e-07
24_hours	EPI	10898	CPSF4	-1.74272	4.6954	6.10722e-09	1.19982e-07
24_hours	EPI	339453	TMEM240	1.86397	0.970102	6.10816e-09	1.19982e-07
24_hours	EPI	10420	TESK2	-1.77182	0.319357	6.14614e-09	1.2056e-07
24_hours	EPI	64423	INF2	0.939279	6.18701	6.20317e-09	1.2151e-07
24_hours	EPI	84959	UBASH3B	-2.65629	3.93741	6.36973e-09	1.24599e-07
24_hours	EPI	55280	CWF19L1	1.23202	4.05332	6.47866e-09	1.26554e-07
24_hours	EPI	6310	ATXN1	0.813854	5.85668	6.51477e-09	1.27083e-07
24_hours	EPI	5155	PDGFB	-2.47424	4.61024	6.63483e-09	1.29246e-07
24_hours	EPI	79145	CHCHD7	-1.44659	5.35803	6.68114e-09	1.29968e-07
24_hours	EPI	10670	RRAGA	-0.852629	6.93357	6.69477e-09	1.30054e-07
24_hours	EPI	54930	HAUS4	1.42089	3.6734	6.8094e-09	1.32099e-07
24_hours	EPI	57488	ESYT2	-1.10062	7.30112	6.85609e-09	1.32822e-07
24_hours	EPI	2767	GNA11	-0.681301	6.97058	6.92399e-09	1.33953e-07
24_hours	EPI	51535	PPHLN1	-0.670083	5.65838	7.10141e-09	1.37196e-07
24_hours	EPI	4983	OPHN1	1.38183	5.22938	7.1674e-09	1.38282e-07
24_hours	EPI	401106	ATP13A3-DT	-3.08017	0.174445	7.24202e-09	1.3953e-07
24_hours	EPI	101928674	SOCS3-DT	-3.16461	0.253048	7.39579e-09	1.42298e-07
24_hours	EPI	146198	ZFP90	-1.30841	4.91337	7.47037e-09	1.43537e-07
24_hours	EPI	23366	KIAA0895	0.826968	4.71582	7.56723e-09	1.452e-07
24_hours	EPI	51599	LSR	-1.65227	5.92472	7.63081e-09	1.46221e-07
24_hours	EPI	8878	SQSTM1	-1.11663	9.12377	7.66128e-09	1.46605e-07
24_hours	EPI	6322	SCML1	-1.28823	3.72655	7.75659e-09	1.48228e-07
24_hours	EPI	26027	ACOT11	1.56151	5.44533	7.81038e-09	1.49053e-07
24_hours	EPI	5580	PRKCD	-2.19779	3.46552	7.88186e-09	1.50214e-07
24_hours	EPI	10425	ARIH2	-0.795568	6.57008	8.12154e-09	1.54573e-07
24_hours	EPI	79829	NAA40	1.10356	4.89032	8.17091e-09	1.55198e-07
24_hours	EPI	4493	MT1E	2.14444	2.26995	8.17646e-09	1.55198e-07
24_hours	EPI	203238	CCDC171	1.57725	0.616054	8.3963e-09	1.59157e-07
24_hours	EPI	94027	CGB7	-2.20904	0.945317	8.47252e-09	1.60386e-07
24_hours	EPI	54903	MKS1	2.08531	2.69176	8.49904e-09	1.60672e-07
24_hours	EPI	9973	CCS	-1.16224	4.60015	8.61098e-09	1.62486e-07
24_hours	EPI	27145	FILIP1	1.68848	7.16972	8.61808e-09	1.62486e-07
24_hours	EPI	64850	ETNPPL	-3.65093	-0.189794	8.87675e-09	1.67139e-07
24_hours	EPI	79778	MICALL2	-2.15828	3.85135	8.98136e-09	1.68883e-07
24_hours	EPI	85451	UNK	-1.00073	4.9905	9.04788e-09	1.69907e-07
24_hours	EPI	8910	SGCE	1.78686	4.11529	9.08978e-09	1.70467e-07
24_hours	EPI	2542	SLC37A4	-1.02575	4.37291	9.1314e-09	1.7102e-07
24_hours	EPI	100507634	LOC100507634	-2.2455	0.366943	9.15945e-09	1.71317e-07
24_hours	EPI	285349	ZNF660	1.45269	1.14329	9.18453e-09	1.71558e-07
24_hours	EPI	5441	POLR2L	-1.19041	7.13766	9.23521e-09	1.72058e-07
24_hours	EPI	10721	POLQ	1.89292	2.34463	9.24691e-09	1.72058e-07
24_hours	EPI	91647	ATPAF2	-0.839563	4.51028	9.24792e-09	1.72058e-07
24_hours	EPI	1376	CPT2	-0.934471	5.96896	9.26933e-09	1.72229e-07
24_hours	EPI	29903	CCDC106	1.41696	4.2422	9.284e-09	1.72274e-07
24_hours	EPI	257000	TINCR	-3.43054	1.70432	9.30574e-09	1.72294e-07
24_hours	EPI	10994	ILVBL	1.29977	6.18453	9.30953e-09	1.72294e-07
24_hours	EPI	22871	NLGN1	1.61639	5.06725	9.34106e-09	1.7265e-07
24_hours	EPI	54980	C2orf42	-1.26269	3.01557	9.50528e-09	1.75455e-07
24_hours	EPI	26009	ZZZ3	0.719852	5.12724	9.56375e-09	1.76303e-07
24_hours	EPI	9786	KIAA0586	0.836391	4.11505	9.62331e-09	1.7717e-07
24_hours	EPI	4891	SLC11A2	0.991876	5.12796	9.66654e-09	1.77733e-07
24_hours	EPI	2022	ENG	2.31873	1.45182	9.79102e-09	1.79787e-07
24_hours	EPI	148252	DIRAS1	2.16398	3.21412	9.97096e-09	1.82853e-07
24_hours	EPI	56180	MOSPD1	-1.26482	6.33565	1.00628e-08	1.84298e-07
24_hours	EPI	2645	GCK	3.05407	1.86842	1.01064e-08	1.84855e-07
24_hours	EPI	1025	CDK9	-0.811755	5.61897	1.02054e-08	1.86389e-07
24_hours	EPI	55872	PBK	3.08579	3.49554	1.02167e-08	1.86389e-07
24_hours	EPI	405753	DUOXA2	-5.33066	0.627788	1.02747e-08	1.87203e-07
24_hours	EPI	1967	EIF2B1	-0.590694	5.37711	1.0348e-08	1.88296e-07
24_hours	EPI	25925	ZNF521	1.08245	3.84192	1.03677e-08	1.88411e-07
24_hours	EPI	220134	SKA1	2.77495	1.24869	1.04054e-08	1.88853e-07
24_hours	EPI	51646	YPEL5	-1.02545	7.08784	1.06757e-08	1.93508e-07
24_hours	EPI	84928	TMEM209	0.920484	4.04572	1.07589e-08	1.94766e-07
24_hours	EPI	84958	SYTL1	-3.14192	3.83094	1.07802e-08	1.94902e-07
24_hours	EPI	29127	RACGAP1	2.22382	3.84197	1.08183e-08	1.9534e-07
24_hours	EPI	93343	MVB12A	1.18035	4.31388	1.09471e-08	1.97411e-07
24_hours	EPI	55283	MCOLN3	-3.57475	1.27059	1.10011e-08	1.98132e-07
24_hours	EPI	22994	CEP131	1.28315	3.46934	1.10494e-08	1.98747e-07
24_hours	EPI	53836	GPR87	-4.58002	2.21078	1.11269e-08	1.99792e-07
24_hours	EPI	26012	NSMF	-0.860494	6.13943	1.11358e-08	1.99792e-07
24_hours	EPI	130888	FBXO36	1.61362	0.292105	1.11778e-08	2.00291e-07
24_hours	EPI	80760	ITIH5	-4.09785	0.630753	1.12402e-08	2.01153e-07
24_hours	EPI	54069	MIS18A	1.35552	2.24251	1.1287e-08	2.01734e-07
24_hours	EPI	29089	UBE2T	2.29545	3.36596	1.13077e-08	2.01848e-07
24_hours	EPI	219899	TBCEL	-1.00181	5.42765	1.13468e-08	2.02289e-07
24_hours	EPI	286059	LOC286059	-3.28052	0.0345402	1.1382e-08	2.0266e-07
24_hours	EPI	672	BRCA1	1.66648	2.84538	1.17122e-08	2.08275e-07
24_hours	EPI	65265	C8orf33	-0.537034	6.07068	1.19778e-08	2.12731e-07
24_hours	EPI	79884	MAP9	0.937842	5.8286	1.217e-08	2.15797e-07
24_hours	EPI	53354	PANK1	-1.02288	4.87972	1.21811e-08	2.15797e-07
24_hours	EPI	10929	SRSF8	-0.989417	5.5568	1.22949e-08	2.17539e-07
24_hours	EPI	57161	PELI2	-2.71442	0.638212	1.23879e-08	2.18909e-07
24_hours	EPI	8492	PRSS12	-3.67282	0.709727	1.24335e-08	2.1944e-07
24_hours	EPI	8790	FPGT	1.57187	3.10491	1.29855e-08	2.28896e-07
24_hours	EPI	100128640	ACVR2B-AS1	-2.39834	-0.0132053	1.32546e-08	2.33346e-07
24_hours	EPI	6051	RNPEP	-1.451	5.68237	1.33633e-08	2.34778e-07
24_hours	EPI	401024	FSIP2	1.85025	2.0078	1.33692e-08	2.34778e-07
24_hours	EPI	1737	DLAT	1.30494	6.56331	1.35264e-08	2.37243e-07
24_hours	EPI	387338	NSUN4	1.01023	4.0764	1.36511e-08	2.39132e-07
24_hours	EPI	6749	SSRP1	0.961449	6.3365	1.40254e-08	2.45383e-07
24_hours	EPI	309	ANXA6	0.676786	9.16817	1.42154e-08	2.48398e-07
24_hours	EPI	80301	PLEKHO2	-1.63738	3.9246	1.43186e-08	2.49892e-07
24_hours	EPI	84777	DLGAP1-AS2	-2.95382	0.773183	1.44184e-08	2.51323e-07
24_hours	EPI	6546	SLC8A1	2.74309	9.62163	1.44688e-08	2.5189e-07
24_hours	EPI	333926	PPM1J	-1.84222	2.46418	1.48433e-08	2.58091e-07
24_hours	EPI	27005	USP21	0.85136	3.5007	1.52094e-08	2.6413e-07
24_hours	EPI	147007	TMEM199	-0.580479	4.95903	1.53471e-08	2.66095e-07
24_hours	EPI	26128	KIFBP	0.856119	6.22055	1.53604e-08	2.66095e-07
24_hours	EPI	8744	TNFSF9	-3.72965	1.02626	1.56515e-08	2.70806e-07
24_hours	EPI	92973	NA	-2.00011	1.66957	1.58563e-08	2.73809e-07
24_hours	EPI	64081	PBLD	-1.07816	3.64914	1.5864e-08	2.73809e-07
24_hours	EPI	105377200	NA	-1.45466	1.76835	1.59213e-08	2.74462e-07
24_hours	EPI	4026	LPP	1.08407	6.92695	1.61577e-08	2.78197e-07
24_hours	EPI	10175	CNIH1	0.951833	6.07724	1.61947e-08	2.78494e-07
24_hours	EPI	51116	MRPS2	0.832796	5.06502	1.62234e-08	2.78647e-07
24_hours	EPI	8880	FUBP1	0.889707	6.19564	1.64324e-08	2.81893e-07
24_hours	EPI	158866	ZDHHC15	1.7082	2.20483	1.65654e-08	2.83829e-07
24_hours	EPI	3241	HPCAL1	-1.43662	3.61217	1.66026e-08	2.84121e-07
24_hours	EPI	25831	HECTD1	0.695902	7.60428	1.67541e-08	2.86365e-07
24_hours	EPI	51134	CEP83	1.45519	3.1358	1.68665e-08	2.87937e-07
24_hours	EPI	5912	RAP2B	-1.54291	5.44093	1.69776e-08	2.89471e-07
24_hours	EPI	84547	PGBD1	1.54685	2.97621	1.69975e-08	2.89471e-07
24_hours	EPI	9114	ATP6V0D1	-0.82599	7.34213	1.70342e-08	2.89746e-07
24_hours	EPI	55017	C14orf119	-0.706399	5.57267	1.72583e-08	2.93204e-07
24_hours	EPI	5430	POLR2A	-1.80812	8.34852	1.7297e-08	2.93508e-07
24_hours	EPI	374393	FAM111B	3.1507	2.09822	1.73713e-08	2.94413e-07
24_hours	EPI	98	ACYP2	-2.0186	4.59233	1.76993e-08	2.99612e-07
24_hours	EPI	283537	SLC46A3	2.01789	4.40432	1.77265e-08	2.99712e-07
24_hours	EPI	400236	FOXN3-AS1	-1.53595	2.01847	1.78354e-08	3.01192e-07
24_hours	EPI	54825	CDHR2	-2.43367	-0.0745965	1.78841e-08	3.01652e-07
24_hours	EPI	51028	VPS36	1.15542	6.07535	1.80294e-08	3.03739e-07
24_hours	EPI	5831	PYCR1	1.35538	5.63537	1.82746e-08	3.07415e-07
24_hours	EPI	6932	TCF7	-1.83033	2.7444	1.82912e-08	3.07415e-07
24_hours	EPI	140628	GATA5	1.49414	3.84216	1.84113e-08	3.09064e-07
24_hours	EPI	10166	SLC25A15	-1.09179	4.76061	1.8511e-08	3.10368e-07
24_hours	EPI	8370	H4C14	-1.88745	1.40685	1.87731e-08	3.14388e-07
24_hours	EPI	10782	ZNF274	-0.812158	4.96673	1.91024e-08	3.19522e-07
24_hours	EPI	399474	TMEM200B	-2.36028	2.95017	1.92741e-08	3.22013e-07
24_hours	EPI	83715	ESPN	-4.61904	0.966437	1.95223e-08	3.25773e-07
24_hours	EPI	55330	BLOC1S4	-0.827304	4.34977	1.95528e-08	3.25895e-07
24_hours	EPI	79989	TTC26	1.74789	1.84739	1.95867e-08	3.26074e-07
24_hours	EPI	1653	DDX1	0.886367	7.22571	1.9622e-08	3.26277e-07
24_hours	EPI	259217	HSPA12A	-2.03753	2.8489	1.96566e-08	3.26466e-07
24_hours	EPI	132789	GNPDA2	0.881266	4.33444	1.97421e-08	3.275e-07
24_hours	EPI	7263	TST	-1.15261	5.03333	1.97763e-08	3.27682e-07
24_hours	EPI	3636	INPPL1	-0.766349	8.07292	2.05456e-08	3.40029e-07
24_hours	EPI	246330	PELI3	-1.11217	3.21241	2.05835e-08	3.40256e-07
24_hours	EPI	57149	LYRM1	-1.08337	4.68454	2.08437e-08	3.44153e-07
24_hours	EPI	8618	CADPS	1.23234	5.64602	2.0963e-08	3.45717e-07
24_hours	EPI	54361	WNT4	-2.92018	2.81684	2.14464e-08	3.53277e-07
24_hours	EPI	201163	FLCN	-1.03655	4.77035	2.17543e-08	3.57929e-07
24_hours	EPI	92610	TIFA	2.52469	2.4051	2.18574e-08	3.59206e-07
24_hours	EPI	2619	GAS1	-2.22103	2.81223	2.20793e-08	3.62429e-07
24_hours	EPI	83932	SPRTN	-0.765597	4.45409	2.21179e-08	3.62641e-07
24_hours	EPI	8775	NAPA	-0.737035	6.57207	2.2156e-08	3.62844e-07
24_hours	EPI	991	CDC20	2.84894	3.35105	2.23472e-08	3.65271e-07
24_hours	EPI	10036	CHAF1A	1.64962	4.04405	2.23561e-08	3.65271e-07
24_hours	EPI	10016	PDCD6	-0.709965	5.31744	2.28773e-08	3.73353e-07
24_hours	EPI	55212	BBS7	-1.41731	4.56626	2.30509e-08	3.75477e-07
24_hours	EPI	64208	POPDC3	2.27993	5.74234	2.30607e-08	3.75477e-07
24_hours	EPI	9779	TBC1D5	0.8379	4.95239	2.33484e-08	3.79722e-07
24_hours	EPI	51319	RSRC1	1.2209	3.06392	2.35077e-08	3.81853e-07
24_hours	EPI	80146	UXS1	-1.19312	6.84533	2.35337e-08	3.81853e-07
24_hours	EPI	79077	DCTPP1	1.18849	4.59895	2.37596e-08	3.85074e-07
24_hours	EPI	54780	NSMCE4A	1.44959	3.88547	2.38513e-08	3.86117e-07
24_hours	EPI	6223	RPS19	-1.03299	8.60886	2.41927e-08	3.91194e-07
24_hours	EPI	4824	NKX3-1	-1.89753	3.72385	2.43961e-08	3.93637e-07
24_hours	EPI	144717	PHETA1	-1.43599	5.2091	2.44217e-08	3.93637e-07
24_hours	EPI	51780	KDM3B	0.910067	6.5053	2.44276e-08	3.93637e-07
24_hours	EPI	7013	TERF1	0.809014	4.64042	2.45907e-08	3.95811e-07
24_hours	EPI	5820	PVT1	-2.00917	1.85851	2.47208e-08	3.97046e-07
24_hours	EPI	51512	GTSE1	2.33883	2.97054	2.47238e-08	3.97046e-07
24_hours	EPI	26147	PHF19	1.90222	3.63962	2.48358e-08	3.98391e-07
24_hours	EPI	153830	RNF145	0.726332	6.1636	2.51736e-08	4.0335e-07
24_hours	EPI	9926	LPGAT1	0.797791	6.07229	2.55235e-08	4.08493e-07
24_hours	EPI	10938	EHD1	-0.956516	7.98512	2.55856e-08	4.09022e-07
24_hours	EPI	128989	TANGO2	-1.01966	4.96515	2.5893e-08	4.13466e-07
24_hours	EPI	441549	CDNF	-1.68668	0.616638	2.59285e-08	4.13563e-07
24_hours	EPI	113829	SLC35A4	0.931493	5.97282	2.59635e-08	4.13654e-07
24_hours	EPI	22900	CARD8	0.914958	4.09058	2.60303e-08	4.14249e-07
24_hours	EPI	4522	MTHFD1	1.2356	5.90078	2.66005e-08	4.22564e-07
24_hours	EPI	84206	MEX3B	-1.37059	4.41457	2.66128e-08	4.22564e-07
24_hours	EPI	83990	BRIP1	2.6909	1.78138	2.7466e-08	4.35312e-07
24_hours	EPI	89910	UBE3B	-1.24637	6.23036	2.75017e-08	4.35312e-07
24_hours	EPI	80232	WDR26	-0.485035	7.24409	2.75084e-08	4.35312e-07
24_hours	EPI	91056	AP5B1	-1.30509	4.94455	2.76552e-08	4.37145e-07
24_hours	EPI	53944	CSNK1G1	-1.59224	4.75955	2.77134e-08	4.37574e-07
24_hours	EPI	9833	MELK	2.53435	2.34071	2.83041e-08	4.46399e-07
24_hours	EPI	527	ATP6V0C	-0.983065	8.25749	2.85479e-08	4.49741e-07
24_hours	EPI	23165	NUP205	1.24137	4.85835	2.87252e-08	4.51739e-07
24_hours	EPI	843	CASP10	-4.71355	0.533372	2.87389e-08	4.51739e-07
24_hours	EPI	57658	CALCOCO1	-1.04699	6.98873	2.88586e-08	4.53116e-07
24_hours	EPI	51099	ABHD5	-1.11044	5.40026	2.89472e-08	4.54001e-07
24_hours	EPI	29982	NRBF2	-0.500481	4.70147	2.90253e-08	4.54367e-07
24_hours	EPI	55165	CEP55	3.06564	2.73712	2.90351e-08	4.54367e-07
24_hours	EPI	92979	MARCHF9	1.0567	4.1369	2.92228e-08	4.56798e-07
24_hours	EPI	113189	CHST14	-1.42795	5.77318	2.93254e-08	4.57892e-07
24_hours	EPI	149420	PDIK1L	0.97374	2.32613	2.93811e-08	4.58255e-07
24_hours	EPI	256987	SERINC5	-1.48023	5.63212	2.95711e-08	4.60615e-07
24_hours	EPI	55332	DRAM1	-2.43204	3.09771	2.96084e-08	4.60615e-07
24_hours	EPI	8412	BCAR3	-1.98587	2.28298	2.96306e-08	4.60615e-07
24_hours	EPI	80212	CCDC92	-1.08212	5.8519	3.0204e-08	4.69012e-07
24_hours	EPI	2189	FANCG	1.52905	2.72849	3.04097e-08	4.71685e-07
24_hours	EPI	118738	ZNF488	-3.87134	0.875184	3.05507e-08	4.73203e-07
24_hours	EPI	2261	FGFR3	-3.04336	3.34392	3.05747e-08	4.73203e-07
24_hours	EPI	55771	PRR11	2.33596	3.65756	3.07054e-08	4.74703e-07
24_hours	EPI	388650	DIPK1A	0.87174	4.49525	3.07749e-08	4.75256e-07
24_hours	EPI	2052	EPHX1	-1.83157	5.67056	3.09515e-08	4.77461e-07
24_hours	EPI	8367	H4C5	-2.9197	0.355334	3.1226e-08	4.81168e-07
24_hours	EPI	64744	SMAP2	-0.992036	4.89818	3.13791e-08	4.82998e-07
24_hours	EPI	5981	RFC1	0.809286	5.36651	3.14732e-08	4.83918e-07
24_hours	EPI	6821	SUOX	1.13464	4.85416	3.15537e-08	4.84627e-07
24_hours	EPI	57405	SPC25	3.14173	1.03619	3.17834e-08	4.87623e-07
24_hours	EPI	256302	NATD1	-1.61018	5.345	3.18319e-08	4.87835e-07
24_hours	EPI	54505	DHX29	0.621973	5.81617	3.22989e-08	4.94051e-07
24_hours	EPI	220064	LTO1	-1.08589	3.53653	3.23076e-08	4.94051e-07
24_hours	EPI	29993	PACSIN1	2.42165	2.90198	3.2354e-08	4.94222e-07
24_hours	EPI	9553	MRPL33	-0.897909	5.64935	3.25808e-08	4.97148e-07
24_hours	EPI	150468	CKAP2L	2.96401	1.88421	3.31438e-08	5.05192e-07
24_hours	EPI	161145	TMEM229B	-3.52057	2.49889	3.33065e-08	5.06922e-07
24_hours	EPI	5226	PGD	-1.07897	7.53975	3.33293e-08	5.06922e-07
24_hours	EPI	730268	ANAPC1P4	0.807362	2.66643	3.35022e-08	5.09002e-07
24_hours	EPI	132671	SPATA18	-1.82164	5.00727	3.3689e-08	5.11289e-07
24_hours	EPI	65249	ZSWIM4	-1.3525	4.17658	3.40635e-08	5.16416e-07
24_hours	EPI	51176	LEF1	-1.74531	2.3969	3.42698e-08	5.18985e-07
24_hours	EPI	253827	MSRB3	1.09045	6.76936	3.51796e-08	5.31661e-07
24_hours	EPI	9874	TLK1	0.73309	5.46813	3.51823e-08	5.31661e-07
24_hours	EPI	649446	DLGAP1-AS1	-1.47287	2.13175	3.52359e-08	5.319e-07
24_hours	EPI	23196	FAM120A	1.01203	6.71231	3.54438e-08	5.34466e-07
24_hours	EPI	23362	PSD3	1.40644	6.76158	3.55654e-08	5.35725e-07
24_hours	EPI	3014	H2AX	1.10792	5.06757	3.56055e-08	5.35756e-07
24_hours	EPI	80152	CENPT	-0.995241	5.2919	3.66262e-08	5.50527e-07
24_hours	EPI	1846	DUSP4	-2.73111	3.28277	3.71609e-08	5.57968e-07
24_hours	EPI	116461	TSEN15	1.2123	4.63024	3.74676e-08	5.61974e-07
24_hours	EPI	6422	SFRP1	1.79421	7.85734	3.75332e-08	5.6236e-07
24_hours	EPI	5128	CDK17	-0.784522	5.78292	3.78049e-08	5.65828e-07
24_hours	EPI	2296	FOXC1	-4.03434	2.46184	3.84732e-08	5.75219e-07
24_hours	EPI	7982	ST7	1.07337	4.74838	3.858e-08	5.75872e-07
24_hours	EPI	7516	XRCC2	2.27349	0.00138225	3.85986e-08	5.75872e-07
24_hours	EPI	57688	ZSWIM6	-1.39053	5.13574	3.87973e-08	5.78224e-07
24_hours	EPI	160897	GPR180	1.30745	3.70255	3.8849e-08	5.78382e-07
24_hours	EPI	81873	ARPC5L	-0.786881	5.61782	3.9025e-08	5.80388e-07
24_hours	EPI	55909	BIN3	-0.781605	3.85203	3.93477e-08	5.84269e-07
24_hours	EPI	9169	SCAF11	0.599847	7.12386	3.9369e-08	5.84269e-07
24_hours	EPI	29057	FAM156A	1.02255	2.92779	3.94103e-08	5.84269e-07
24_hours	EPI	23053	ZSWIM8	-0.780108	5.80448	3.9564e-08	5.8593e-07
24_hours	EPI	1050	CEBPA	-3.63443	2.65552	3.98624e-08	5.89729e-07
24_hours	EPI	360	AQP3	-2.83235	3.80348	4.00033e-08	5.91192e-07
24_hours	EPI	10606	PAICS	1.3367	6.57016	4.04345e-08	5.96939e-07
24_hours	EPI	23310	NCAPD3	1.17855	3.66255	4.11492e-08	6.06853e-07
24_hours	EPI	203259	FAM219A	-1.10011	5.08585	4.12078e-08	6.07082e-07
24_hours	EPI	11004	KIF2C	2.38231	3.09153	4.14241e-08	6.09631e-07
24_hours	EPI	728730	MAP4K3-DT	-1.17698	2.50381	4.16981e-08	6.13023e-07
24_hours	EPI	4841	NONO	0.561128	7.92288	4.19684e-08	6.16354e-07
24_hours	EPI	11046	SLC35D2	1.34229	4.43939	4.22691e-08	6.20123e-07
24_hours	EPI	387509	GPR153	-1.54817	4.23376	4.27553e-08	6.26602e-07
24_hours	EPI	8604	SLC25A12	2.24704	6.38185	4.30432e-08	6.30167e-07
24_hours	EPI	152	ADRA2C	-2.90049	1.98625	4.30986e-08	6.30323e-07
24_hours	EPI	375611	SLC26A5	-2.66905	-0.0694998	4.32002e-08	6.31153e-07
24_hours	EPI	28232	SLCO3A1	1.06153	6.50426	4.38164e-08	6.38291e-07
24_hours	EPI	29028	ATAD2	1.71171	5.20924	4.38404e-08	6.38291e-07
24_hours	EPI	153527	ZMAT2	-0.616294	6.08341	4.38573e-08	6.38291e-07
24_hours	EPI	4751	NEK2	2.67157	1.89427	4.387e-08	6.38291e-07
24_hours	EPI	4846	NOS3	1.92426	0.992038	4.45268e-08	6.47178e-07
24_hours	EPI	1108	CHD4	0.847005	8.46668	4.48794e-08	6.51631e-07
24_hours	EPI	91289	LMF2	-1.38044	7.25527	4.57963e-08	6.63611e-07
24_hours	EPI	51018	RRP15	0.926283	4.72334	4.57998e-08	6.63611e-07
24_hours	EPI	899	CCNF	1.4183	3.03505	4.58459e-08	6.63611e-07
24_hours	EPI	10978	CLP1	-1.17601	4.24746	4.60691e-08	6.66158e-07
24_hours	EPI	11073	TOPBP1	0.92474	4.69724	4.61392e-08	6.66486e-07
24_hours	EPI	60488	MRPS35	0.744561	5.97733	4.67082e-08	6.74014e-07
24_hours	EPI	10714	POLD3	1.60759	3.08457	4.69421e-08	6.76696e-07
24_hours	EPI	128869	PIGU	1.44287	4.68779	4.7322e-08	6.81475e-07
24_hours	EPI	101928736	MIR762HG	-1.49828	0.71528	4.73794e-08	6.81606e-07
24_hours	EPI	5888	RAD51	2.10877	1.59142	4.7582e-08	6.83821e-07
24_hours	EPI	92667	MGME1	-0.726097	4.60826	4.79969e-08	6.89081e-07
24_hours	EPI	155382	VPS37D	-1.32796	2.69066	4.8378e-08	6.93844e-07
24_hours	EPI	100129716	ARRDC3-AS1	-1.88413	0.686218	4.94193e-08	7.08005e-07
24_hours	EPI	25855	BRMS1	-0.727698	5.24014	4.94658e-08	7.08005e-07
24_hours	EPI	1111	CHEK1	1.61465	3.69065	4.97637e-08	7.11546e-07
24_hours	EPI	51514	DTL	2.51694	2.7498	5.03714e-08	7.19503e-07
24_hours	EPI	55954	ZMAT5	-1.06661	4.16688	5.04941e-08	7.20351e-07
24_hours	EPI	6693	SPN	2.86557	1.13973	5.0533e-08	7.20351e-07
24_hours	EPI	5565	PRKAB2	-1.1555	6.33139	5.10167e-08	7.26511e-07
24_hours	EPI	7050	TGIF1	-1.49851	4.91312	5.16016e-08	7.34048e-07
24_hours	EPI	11099	PTPN21	1.19283	6.69841	5.16502e-08	7.34048e-07
24_hours	EPI	3757	KCNH2	1.29848	8.24382	5.24224e-08	7.44272e-07
24_hours	EPI	4043	LRPAP1	-1.10086	9.62062	5.27489e-08	7.48153e-07
24_hours	EPI	55112	DYNC2I1	1.36047	4.64398	5.35625e-08	7.58928e-07
24_hours	EPI	4794	NFKBIE	-1.43927	4.12353	5.37147e-08	7.60319e-07
24_hours	EPI	374618	TEX9	-1.77845	1.03724	5.3946e-08	7.62827e-07
24_hours	EPI	27074	LAMP3	-2.97892	2.03628	5.42327e-08	7.66112e-07
24_hours	EPI	100861541	DOCK9-DT	-2.41408	1.26977	5.46096e-08	7.70663e-07
24_hours	EPI	9638	FEZ1	-1.85388	3.83712	5.46912e-08	7.71041e-07
24_hours	EPI	29095	ORMDL2	-1.03748	5.17756	5.52659e-08	7.78365e-07
24_hours	EPI	283463	MUC19	-3.54377	0.283866	5.54491e-08	7.80164e-07
24_hours	EPI	644591	PPIAL4G	-0.837802	3.84051	5.6476e-08	7.93075e-07
24_hours	EPI	10742	RAI2	-1.94039	3.11213	5.64793e-08	7.93075e-07
24_hours	EPI	23564	DDAH2	1.55645	4.85053	5.73128e-08	8.03978e-07
24_hours	EPI	171586	ABHD3	-1.65086	2.39451	5.75086e-08	8.05921e-07
24_hours	EPI	3021	H3-3B	-1.29452	7.28333	5.7878e-08	8.10293e-07
24_hours	EPI	55388	MCM10	2.7156	1.51594	5.79997e-08	8.10587e-07
24_hours	EPI	7153	TOP2A	2.55734	5.35482	5.80141e-08	8.10587e-07
24_hours	EPI	386617	KCTD8	-1.87242	0.650715	5.81787e-08	8.12081e-07
24_hours	EPI	1058	CENPA	2.91255	-0.0159636	5.83598e-08	8.13801e-07
24_hours	EPI	81553	CYRIA	-2.21043	0.436405	5.85191e-08	8.14578e-07
24_hours	EPI	27347	STK39	1.28464	7.66375	5.85311e-08	8.14578e-07
24_hours	EPI	55143	CDCA8	2.607	2.28137	5.88729e-08	8.17901e-07
24_hours	EPI	55279	ZNF654	-1.0666	4.96846	5.88861e-08	8.17901e-07
24_hours	EPI	8309	ACOX2	1.57019	3.35302	5.99696e-08	8.32129e-07
24_hours	EPI	146057	TTBK2	0.896199	5.13527	6.08969e-08	8.44165e-07
24_hours	EPI	55521	TRIM36	-1.74808	2.526	6.13534e-08	8.49657e-07
24_hours	EPI	55163	PNPO	-1.41138	5.09971	6.1525e-08	8.51197e-07
24_hours	EPI	9415	FADS2	1.63104	7.19494	6.20077e-08	8.57033e-07
24_hours	EPI	2595	GANC	-1.03124	2.71703	6.26161e-08	8.64593e-07
24_hours	EPI	9941	EXOG	1.24462	4.54292	6.63718e-08	9.15553e-07
24_hours	EPI	54922	RASIP1	-1.38502	1.06163	6.67438e-08	9.19785e-07
24_hours	EPI	55182	RNF220	0.678253	5.22516	6.75931e-08	9.30578e-07
24_hours	EPI	9468	PCYT1B	1.94179	1.83487	6.78471e-08	9.33163e-07
24_hours	EPI	133686	NADK2	-0.928224	5.67176	6.82468e-08	9.37745e-07
24_hours	EPI	84329	HVCN1	-2.05523	0.0429517	6.9149e-08	9.48297e-07
24_hours	EPI	5586	PKN2	1.17688	6.61177	6.91495e-08	9.48297e-07
24_hours	EPI	5293	PIK3CD	-1.59304	3.42976	6.9709e-08	9.5504e-07
24_hours	EPI	100507171	BOLA3-DT	1.71504	1.92624	6.98415e-08	9.55925e-07
24_hours	EPI	80004	ESRP2	-2.64325	1.47134	7.00677e-08	9.58091e-07
24_hours	EPI	54664	TMEM106B	1.20867	6.61372	7.04313e-08	9.62129e-07
24_hours	EPI	11065	UBE2C	2.73395	2.66213	7.08734e-08	9.6723e-07
24_hours	EPI	2531	KDSR	-1.25653	6.00248	7.13324e-08	9.72552e-07
24_hours	EPI	4085	MAD2L1	2.32772	3.01323	7.1446e-08	9.73158e-07
24_hours	EPI	7754	ZNF204P	2.12041	1.75635	7.16688e-08	9.74409e-07
24_hours	EPI	25788	RAD54B	1.80244	1.77197	7.16762e-08	9.74409e-07
24_hours	EPI	10051	SMC4	1.74843	5.86899	7.21421e-08	9.79797e-07
24_hours	EPI	3416	IDE	0.652299	6.23332	7.25422e-08	9.84282e-07
24_hours	EPI	63971	KIF13A	0.824034	7.67915	7.3148e-08	9.91546e-07
24_hours	EPI	114299	NA	1.30534	4.72123	7.35074e-08	9.95459e-07
24_hours	EPI	26608	TBL2	0.9725	5.13396	7.37623e-08	9.97721e-07
24_hours	EPI	55972	SLC25A40	1.9024	3.6792	7.3816e-08	9.97721e-07
24_hours	EPI	79680	RTL10	-1.43108	4.76408	7.41815e-08	1.0017e-06
24_hours	EPI	8831	SYNGAP1	0.964808	4.68134	7.45129e-08	1.00521e-06
24_hours	EPI	27183	VPS4A	0.517611	6.38659	7.5077e-08	1.01185e-06
24_hours	EPI	23244	PDS5A	0.661869	6.17438	7.52416e-08	1.0131e-06
24_hours	EPI	125893	ZNF816	-1.19756	2.69582	7.65527e-08	1.02977e-06
24_hours	EPI	121457	IKBIP	-2.11836	6.34429	7.71145e-08	1.03634e-06
24_hours	EPI	56255	TMX4	-1.17765	7.69779	7.73491e-08	1.0385e-06
24_hours	EPI	101927789	LOC101927789	-2.87123	1.35503	7.80389e-08	1.04676e-06
24_hours	EPI	6535	SLC6A8	-1.21793	7.43615	7.85938e-08	1.0532e-06
24_hours	EPI	3280	HES1	-0.976482	5.56377	7.86931e-08	1.05353e-06
24_hours	EPI	9133	CCNB2	2.00905	3.12604	7.88074e-08	1.05406e-06
24_hours	EPI	203260	CCDC107	2.15644	2.92283	7.91715e-08	1.05792e-06
24_hours	EPI	100129387	GABPB1-AS1	-1.4409	2.19857	7.94177e-08	1.05928e-06
24_hours	EPI	100288637	LOC100288637	2.04873	0.122773	7.94895e-08	1.05928e-06
24_hours	EPI	125061	AFMID	0.947828	3.52334	7.9499e-08	1.05928e-06
24_hours	EPI	81857	MED25	0.691108	5.57043	8.16654e-08	1.08712e-06
24_hours	EPI	9425	CDYL	-0.754355	5.17865	8.25721e-08	1.09815e-06
24_hours	EPI	83786	FRMD8	-2.09821	5.86867	8.30884e-08	1.10398e-06
24_hours	EPI	51001	MTERF3	1.09289	3.35042	8.39568e-08	1.11415e-06
24_hours	EPI	328	APEX1	0.650292	6.9025	8.40125e-08	1.11415e-06
24_hours	EPI	100652758	LOC100652758	-1.72562	1.48058	8.48297e-08	1.12393e-06
24_hours	EPI	113177	IZUMO4	-1.43258	-0.0155642	8.51194e-08	1.12671e-06
24_hours	EPI	9652	TTC37	0.590357	6.7478	8.54919e-08	1.13058e-06
24_hours	EPI	26134	RALGAPA1P1	0.80456	3.72275	8.61874e-08	1.13871e-06
24_hours	EPI	3265	HRAS	-1.16697	5.73615	8.64065e-08	1.14053e-06
24_hours	EPI	23541	SEC14L2	-1.68357	2.4876	8.70539e-08	1.148e-06
24_hours	EPI	6573	SLC19A1	2.44857	3.23826	8.79075e-08	1.15818e-06
24_hours	EPI	84445	LZTS2	-0.588365	6.45882	8.83147e-08	1.16245e-06
24_hours	EPI	207063	DHRSX	1.04912	4.46295	8.86238e-08	1.16543e-06
24_hours	EPI	51728	POLR3K	1.3841	3.43007	8.93335e-08	1.17367e-06
24_hours	EPI	80028	FBXL18	-1.05794	5.31262	8.97065e-08	1.17747e-06
24_hours	EPI	5366	PMAIP1	-2.75981	4.30702	8.98368e-08	1.17808e-06
24_hours	EPI	688	KLF5	-2.28203	5.35703	9.00885e-08	1.18014e-06
24_hours	EPI	80025	PANK2	-1.00593	4.68178	9.01609e-08	1.18014e-06
24_hours	EPI	81631	MAP1LC3B	-1.23134	7.64114	9.02664e-08	1.18042e-06
24_hours	EPI	93643	TJAP1	-0.782413	4.22417	9.20488e-08	1.20261e-06
24_hours	EPI	653190	ABCC6P1	2.50916	0.251735	9.23573e-08	1.20552e-06
24_hours	EPI	401265	KLHL31	2.83433	5.77298	9.36195e-08	1.22087e-06
24_hours	EPI	5860	QDPR	1.07772	5.04915	9.39506e-08	1.22405e-06
24_hours	EPI	9823	ARMCX2	1.37666	7.60379	9.41541e-08	1.22506e-06
24_hours	EPI	57659	ZBTB4	0.758433	6.39752	9.42023e-08	1.22506e-06
24_hours	EPI	6301	SARS1	-0.867414	7.34535	9.45688e-08	1.2287e-06
24_hours	EPI	358	AQP1	1.82041	7.82305	9.5834e-08	1.24399e-06
24_hours	EPI	85377	MICALL1	-1.76861	6.1644	9.60109e-08	1.24514e-06
24_hours	EPI	114879	OSBPL5	0.934549	3.76576	9.61352e-08	1.2456e-06
24_hours	EPI	219833	KCNJ5-AS1	-1.50435	1.63492	9.62397e-08	1.24581e-06
24_hours	EPI	401431	ATP6V0E2-AS1	1.72065	1.28945	9.69738e-08	1.25416e-06
24_hours	EPI	55835	CENPJ	1.43075	2.47045	9.70674e-08	1.25422e-06
24_hours	EPI	8914	TIMELESS	1.63578	3.99263	9.87107e-08	1.27353e-06
24_hours	EPI	135932	TMEM139	1.83451	1.57571	9.87433e-08	1.27353e-06
24_hours	EPI	5298	PI4KB	-0.633244	5.93186	1.00912e-07	1.30031e-06
24_hours	EPI	5516	PPP2CB	-0.821724	7.05225	1.01005e-07	1.30033e-06
24_hours	EPI	54442	KCTD5	-1.22278	5.53585	1.01365e-07	1.30376e-06
24_hours	EPI	64393	ZMAT3	-0.946505	7.70111	1.02187e-07	1.31314e-06
24_hours	EPI	100505994	LUCAT1	-2.71027	1.64323	1.02903e-07	1.32113e-06
24_hours	EPI	54892	NCAPG2	1.9526	3.27751	1.03141e-07	1.32298e-06
24_hours	EPI	84823	LMNB2	1.32872	5.48467	1.05112e-07	1.34704e-06
24_hours	EPI	400954	EML6	-1.72942	0.456666	1.05763e-07	1.35415e-06
24_hours	EPI	202018	TAPT1	-0.721746	5.60353	1.06624e-07	1.36394e-06
24_hours	EPI	134553	C5orf24	0.980445	6.75765	1.07679e-07	1.37618e-06
24_hours	EPI	3991	LIPE	1.91039	2.90331	1.08082e-07	1.38007e-06
24_hours	EPI	27085	MTBP	1.61717	0.50962	1.08359e-07	1.38236e-06
24_hours	EPI	83475	DOHH	-0.807022	4.52346	1.0872e-07	1.38571e-06
24_hours	EPI	60626	RIC8A	-0.63217	6.90935	1.09364e-07	1.39266e-06
24_hours	EPI	6430	SRSF5	-0.780562	6.91023	1.0964e-07	1.39491e-06
24_hours	EPI	9031	BAZ1B	0.703513	6.33551	1.1032e-07	1.4023e-06
24_hours	EPI	7576	ZNF28	-1.19397	4.40103	1.13515e-07	1.44161e-06
24_hours	EPI	1810	DR1	-0.649522	5.843	1.14297e-07	1.45023e-06
24_hours	EPI	650669	GAS6-AS1	-2.53623	0.254843	1.1551e-07	1.46348e-06
24_hours	EPI	16	AARS1	1.2628	6.69481	1.15549e-07	1.46348e-06
24_hours	EPI	80775	TMEM177	1.808	2.396	1.16607e-07	1.47555e-06
24_hours	EPI	83890	SPATA9	-1.38589	0.158337	1.19487e-07	1.51065e-06
24_hours	EPI	386757	SLC6A10P	-1.39408	2.33936	1.2095e-07	1.52776e-06
24_hours	EPI	23322	RPGRIP1L	1.86574	2.53977	1.21431e-07	1.53247e-06
24_hours	EPI	57508	INTS2	1.18195	3.66674	1.22231e-07	1.54118e-06
24_hours	EPI	23658	LSM5	1.0685	3.62766	1.23567e-07	1.55663e-06
24_hours	EPI	10024	TROAP	2.32881	1.23187	1.24386e-07	1.56555e-06
24_hours	EPI	728741	NPIPB6	-1.66008	0.373083	1.25304e-07	1.57533e-06
24_hours	EPI	7374	UNG	0.995283	4.66322	1.25387e-07	1.57533e-06
24_hours	EPI	57620	STIM2	-1.05743	4.64722	1.2553e-07	1.57573e-06
24_hours	EPI	84552	PARD6G	-1.56079	4.28645	1.26009e-07	1.58033e-06
24_hours	EPI	643246	MAP1LC3B2	-1.20246	5.03291	1.26403e-07	1.58387e-06
24_hours	EPI	29899	GPSM2	1.86324	0.862416	1.27042e-07	1.59045e-06
24_hours	EPI	286336	FAM78A	1.81271	6.77201	1.27281e-07	1.5906e-06
24_hours	EPI	29789	OLA1	0.798689	6.01299	1.27352e-07	1.5906e-06
24_hours	EPI	79621	RNASEH2B	1.5618	3.45137	1.27393e-07	1.5906e-06
24_hours	EPI	57513	CASKIN2	0.989098	5.16071	1.27893e-07	1.59543e-06
24_hours	EPI	55565	ZNF821	-1.08546	3.57524	1.28103e-07	1.59664e-06
24_hours	EPI	100288413	ERVMER34-1	-1.75388	2.32565	1.28453e-07	1.59959e-06
24_hours	EPI	836	CASP3	-1.21225	6.76433	1.29067e-07	1.60442e-06
24_hours	EPI	80222	TARS2	1.18959	5.24628	1.29069e-07	1.60442e-06
24_hours	EPI	128239	IQGAP3	2.14744	3.27432	1.29637e-07	1.61006e-06
24_hours	EPI	79768	KATNBL1	0.91438	3.60194	1.30122e-07	1.61466e-06
24_hours	EPI	27113	BBC3	-1.78048	5.16552	1.3255e-07	1.64334e-06
24_hours	EPI	4919	ROR1	1.05893	7.25567	1.32964e-07	1.64702e-06
24_hours	EPI	10397	NDRG1	-2.58578	4.9514	1.3428e-07	1.66186e-06
24_hours	EPI	57571	CARNS1	-2.80764	3.16198	1.34911e-07	1.66722e-06
24_hours	EPI	23229	ARHGEF9	1.09715	6.07279	1.34949e-07	1.66722e-06
24_hours	EPI	147138	TMC8	-2.15283	0.0392597	1.36174e-07	1.68087e-06
24_hours	EPI	119391	GSTO2	-1.5961	0.804394	1.363e-07	1.68096e-06
24_hours	EPI	5900	RALGDS	-1.33805	5.77364	1.36813e-07	1.68581e-06
24_hours	EPI	28986	MAGEH1	-0.797228	5.50244	1.37606e-07	1.6941e-06
24_hours	EPI	4215	MAP3K3	-0.969365	5.37471	1.37787e-07	1.69484e-06
24_hours	EPI	79019	CENPM	2.3061	2.01577	1.39037e-07	1.70872e-06
24_hours	EPI	6462	SHBG	-1.69237	1.09047	1.39195e-07	1.70917e-06
24_hours	EPI	117247	SLC16A10	-2.35121	2.25805	1.41529e-07	1.73632e-06
24_hours	EPI	2300	FOXL1	-2.40596	0.962544	1.42685e-07	1.74898e-06
24_hours	EPI	8794	TNFRSF10C	-2.48958	4.70338	1.42916e-07	1.75028e-06
24_hours	EPI	200916	RPL22L1	2.28273	4.08754	1.43143e-07	1.75154e-06
24_hours	EPI	2064	ERBB2	1.50958	8.60093	1.44412e-07	1.76489e-06
24_hours	EPI	118461	C10orf71	3.07086	4.88485	1.44484e-07	1.76489e-06
24_hours	EPI	11174	ADAMTS6	2.34165	2.10409	1.4491e-07	1.76856e-06
24_hours	EPI	90313	TP53I13	-0.968062	6.36064	1.45519e-07	1.77445e-06
24_hours	EPI	1947	EFNB1	-1.45458	7.36482	1.47545e-07	1.7976e-06
24_hours	EPI	10293	TRAIP	2.15406	0.696496	1.48784e-07	1.81113e-06
24_hours	EPI	148738	HJV	3.59787	1.51952	1.49335e-07	1.81515e-06
24_hours	EPI	65975	STK33	1.19174	3.81006	1.49373e-07	1.81515e-06
24_hours	EPI	4174	MCM5	2.17483	4.5793	1.51001e-07	1.83336e-06
24_hours	EPI	9486	CHST10	1.18294	4.42656	1.52011e-07	1.84403e-06
24_hours	EPI	91768	CABLES1	-2.17686	2.72832	1.52258e-07	1.84545e-06
24_hours	EPI	100287896	LIPT2-AS1	1.33939	1.21492	1.52465e-07	1.84636e-06
24_hours	EPI	2959	GTF2B	-1.17828	5.05106	1.52915e-07	1.84906e-06
24_hours	EPI	105371414	LOC105371414	-1.36395	3.77391	1.5295e-07	1.84906e-06
24_hours	EPI	9695	EDEM1	-1.7277	5.33467	1.53334e-07	1.85116e-06
24_hours	EPI	79710	MORC4	-1.94948	4.79023	1.53517e-07	1.85116e-06
24_hours	EPI	11040	PIM2	-1.17259	3.14141	1.53518e-07	1.85116e-06
24_hours	EPI	116151	FAM210B	-0.991762	6.7239	1.55871e-07	1.87667e-06
24_hours	EPI	23761	PISD	-1.15291	5.14968	1.55901e-07	1.87667e-06
24_hours	EPI	4913	NTHL1	1.30975	3.57266	1.56129e-07	1.87782e-06
24_hours	EPI	57608	JCAD	-1.29998	4.42284	1.57875e-07	1.89719e-06
24_hours	EPI	54962	TIPIN	1.37417	2.09748	1.58455e-07	1.90148e-06
24_hours	EPI	55506	MACROH2A2	0.464491	6.20683	1.58502e-07	1.90148e-06
24_hours	EPI	138311	DIPK1B	1.7329	6.35145	1.59018e-07	1.90605e-06
24_hours	EPI	10488	CREB3	1.05079	5.70538	1.6069e-07	1.92446e-06
24_hours	EPI	10919	EHMT2	1.05626	5.36948	1.62675e-07	1.94657e-06
24_hours	EPI	51523	CXXC5	1.06024	5.97087	1.63013e-07	1.94896e-06
24_hours	EPI	83733	SLC25A18	-1.69726	1.01951	1.64648e-07	1.96684e-06
24_hours	EPI	81794	ADAMTS10	1.55822	2.99252	1.65461e-07	1.97487e-06
24_hours	EPI	64784	CRTC3	1.00539	5.08815	1.67227e-07	1.99427e-06
24_hours	EPI	5429	POLH	-1.37089	5.8145	1.6817e-07	2.00382e-06
24_hours	EPI	6450	SH3BGR	2.3768	6.79101	1.71431e-07	2.04094e-06
24_hours	EPI	123722	FSD2	3.32788	4.53085	1.74364e-07	2.07411e-06
24_hours	EPI	55603	TENT5A	-1.05216	6.40746	1.74839e-07	2.07801e-06
24_hours	EPI	4179	CD46	-1.31163	7.76392	1.78186e-07	2.116e-06
24_hours	EPI	1153	CIRBP	-1.16791	8.07624	1.8051e-07	2.14178e-06
24_hours	EPI	80279	CDK5RAP3	-0.748884	5.17996	1.82959e-07	2.16902e-06
24_hours	EPI	51665	ASB1	-0.829107	6.40902	1.83328e-07	2.17157e-06
24_hours	EPI	5714	PSMD8	-0.591389	7.3475	1.84272e-07	2.18092e-06
24_hours	EPI	387496	RASL11A	-3.30533	1.69944	1.85105e-07	2.18736e-06
24_hours	EPI	100507487	LINC02615	-2.01521	0.312279	1.85127e-07	2.18736e-06
24_hours	EPI	23354	HAUS5	1.10855	3.01454	1.86567e-07	2.20252e-06
24_hours	EPI	10241	CALCOCO2	0.783023	4.74647	1.89278e-07	2.23265e-06
24_hours	EPI	131870	NUDT16	1.16182	6.18627	1.90265e-07	2.24242e-06
24_hours	EPI	8936	WASF1	-0.946046	4.90808	1.93072e-07	2.2736e-06
24_hours	EPI	54475	NLE1	1.41209	3.42169	1.93703e-07	2.27912e-06
24_hours	EPI	64121	RRAGC	-1.01186	5.62068	1.97548e-07	2.32197e-06
24_hours	EPI	1060	CENPC	0.979036	3.19188	1.97674e-07	2.32197e-06
24_hours	EPI	147837	ZNF563	-1.71978	1.41764	1.99147e-07	2.33733e-06
24_hours	EPI	10531	PITRM1	-1.18223	6.90709	2.01387e-07	2.36165e-06
24_hours	EPI	10733	PLK4	2.22331	1.81022	2.01626e-07	2.36248e-06
24_hours	EPI	54496	PRMT7	0.734876	4.93031	2.01867e-07	2.36333e-06
24_hours	EPI	84078	KBTBD7	0.98739	2.99742	2.02353e-07	2.36706e-06
24_hours	EPI	55206	SBNO1	-0.786623	6.14379	2.03101e-07	2.37384e-06
24_hours	EPI	23119	HIC2	-1.14439	5.01093	2.03428e-07	2.37568e-06
24_hours	EPI	27090	ST6GALNAC4	1.3769	5.65916	2.03788e-07	2.37792e-06
24_hours	EPI	80207	OPA3	0.991687	5.1454	2.04112e-07	2.37973e-06
24_hours	EPI	55823	VPS11	-0.69283	5.47252	2.04337e-07	2.38039e-06
24_hours	EPI	1182	CLCN3	0.84893	7.02799	2.05807e-07	2.39374e-06
24_hours	EPI	4624	MYH6	2.06425	11.3081	2.05824e-07	2.39374e-06
24_hours	EPI	56961	SHD	3.2984	4.59908	2.07443e-07	2.40984e-06
24_hours	EPI	3093	UBE2K	0.587625	6.25905	2.0755e-07	2.40984e-06
24_hours	EPI	138162	PIERCE1	1.51003	1.4726	2.07996e-07	2.41303e-06
24_hours	EPI	59341	TRPV4	1.57993	0.00154995	2.09868e-07	2.43255e-06
24_hours	EPI	6815	STYX	0.979323	4.46132	2.10024e-07	2.43255e-06
24_hours	EPI	79815	NIPAL2	-0.837724	5.11793	2.1053e-07	2.43641e-06
24_hours	EPI	65993	MRPS34	0.982884	5.99149	2.12745e-07	2.46001e-06
24_hours	EPI	23371	TNS2	1.54824	2.27409	2.14977e-07	2.48379e-06
24_hours	EPI	2535	FZD2	1.29315	6.64061	2.17922e-07	2.51575e-06
24_hours	EPI	10615	SPAG5	1.87059	3.67498	2.1815e-07	2.51632e-06
24_hours	EPI	79140	CCDC28B	1.11997	3.80659	2.21706e-07	2.55524e-06
24_hours	EPI	7980	TFPI2	-2.5371	4.82227	2.22747e-07	2.56514e-06
24_hours	EPI	708	C1QBP	0.872394	6.58049	2.23616e-07	2.57305e-06
24_hours	EPI	8398	PLA2G6	-1.07594	3.68158	2.24046e-07	2.57589e-06
24_hours	EPI	5985	RFC5	1.30242	3.01184	2.26496e-07	2.60193e-06
24_hours	EPI	84134	TOMM40L	1.36776	4.30888	2.33637e-07	2.68178e-06
24_hours	EPI	29957	SLC25A24	0.948816	5.69628	2.37582e-07	2.72305e-06
24_hours	EPI	285598	ARL10	1.43637	2.80813	2.37619e-07	2.72305e-06
24_hours	EPI	6618	SNAPC2	0.710552	3.79322	2.38104e-07	2.7263e-06
24_hours	EPI	317648	NOP14-AS1	-1.0744	2.76011	2.3829e-07	2.7263e-06
24_hours	EPI	122525	C14orf28	-0.859072	2.53403	2.40286e-07	2.7469e-06
24_hours	EPI	727866	FAM156B	0.990912	2.89135	2.40779e-07	2.7503e-06
24_hours	EPI	54458	PRR13	-0.950499	5.61346	2.42328e-07	2.76576e-06
24_hours	EPI	142678	MIB2	-1.49309	6.74777	2.43031e-07	2.77153e-06
24_hours	EPI	51547	SIRT7	-1.0288	4.12235	2.4386e-07	2.77663e-06
24_hours	EPI	116064	LRRC58	0.924176	4.9475	2.43872e-07	2.77663e-06
24_hours	EPI	144165	PRICKLE1	1.73439	6.90945	2.4804e-07	2.82181e-06
24_hours	EPI	4157	MC1R	-1.142	2.42827	2.48852e-07	2.82876e-06
24_hours	EPI	283349	RASSF3	-0.73816	6.05518	2.49922e-07	2.83863e-06
24_hours	EPI	196074	METTL15	0.858061	3.8535	2.51023e-07	2.84884e-06
24_hours	EPI	374378	GALNT18	1.6171	4.30889	2.52371e-07	2.86183e-06
24_hours	EPI	6717	SRI	1.08483	5.13021	2.53321e-07	2.86972e-06
24_hours	EPI	57636	ARHGAP23	1.15319	6.79105	2.53474e-07	2.86972e-06
24_hours	EPI	26052	DNM3	-1.62291	-0.0407442	2.57156e-07	2.90907e-06
24_hours	EPI	10174	SORBS3	1.12273	5.642	2.58846e-07	2.92583e-06
24_hours	EPI	4686	NCBP1	0.511072	6.00799	2.62494e-07	2.96469e-06
24_hours	EPI	100652853	LINC01023	-1.65803	-0.0832859	2.65725e-07	2.9973e-06
24_hours	EPI	25979	DHRS7B	0.68757	4.46813	2.65807e-07	2.9973e-06
24_hours	EPI	8726	EED	-1.14555	4.63097	2.68122e-07	3.02098e-06
24_hours	EPI	57650	CIP2A	1.41013	2.99048	2.68764e-07	3.02579e-06
24_hours	EPI	54839	LRRC49	1.65497	6.54373	2.69796e-07	3.03499e-06
24_hours	EPI	196513	DCP1B	-1.62488	3.64523	2.70717e-07	3.04291e-06
24_hours	EPI	1949	EFNB3	3.32564	4.31561	2.71973e-07	3.05455e-06
24_hours	EPI	4487	MSX1	-1.40672	3.52508	2.72185e-07	3.05455e-06
24_hours	EPI	57542	KLHL42	1.21564	4.52005	2.76723e-07	3.103e-06
24_hours	EPI	388021	TMEM179	1.87577	1.98032	2.79859e-07	3.13567e-06
24_hours	EPI	163071	ZNF114	-2.69451	1.11948	2.81033e-07	3.14632e-06
24_hours	EPI	5447	POR	-1.20906	7.03434	2.82e-07	3.15328e-06
24_hours	EPI	2954	GSTZ1	-0.873526	4.37341	2.82102e-07	3.15328e-06
24_hours	EPI	137695	TMEM68	-1.24009	4.44226	2.83053e-07	3.16139e-06
24_hours	EPI	121665	SPPL3	0.467536	6.30925	2.84559e-07	3.17569e-06
24_hours	EPI	55739	NAXD	-0.776493	5.70605	2.848e-07	3.17587e-06
24_hours	EPI	6575	SLC20A2	1.21108	7.38498	2.85466e-07	3.18078e-06
24_hours	EPI	57795	BRINP2	-3.80592	0.873694	2.85842e-07	3.18245e-06
24_hours	EPI	7762	ZNF215	1.92285	0.0649612	2.87774e-07	3.20143e-06
24_hours	EPI	148789	B3GALNT2	-0.760341	4.79368	2.91735e-07	3.24294e-06
24_hours	EPI	4928	NUP98	0.573265	6.11079	2.9384e-07	3.26375e-06
24_hours	EPI	9550	ATP6V1G1	-0.716619	7.15837	3.00185e-07	3.3316e-06
24_hours	EPI	2353	FOS	-2.02189	3.35602	3.01295e-07	3.34129e-06
24_hours	EPI	116983	ACAP3	-0.700273	5.94291	3.02836e-07	3.35574e-06
24_hours	EPI	51114	ZDHHC9	-1.43708	7.19424	3.0339e-07	3.35923e-06
24_hours	EPI	51643	TMBIM4	1.09474	3.9625	3.06409e-07	3.39e-06
24_hours	EPI	102723167	MIR133A1HG	4.17581	2.90509	3.087e-07	3.41193e-06
24_hours	EPI	79671	NLRX1	-1.06231	5.82427	3.08876e-07	3.41193e-06
24_hours	EPI	56672	AKIP1	-0.782916	4.43113	3.09582e-07	3.41618e-06
24_hours	EPI	5875	RABGGTA	-1.01931	5.219	3.09746e-07	3.41618e-06
24_hours	EPI	25913	POT1	1.00502	3.46279	3.16055e-07	3.48304e-06
24_hours	EPI	84312	BRMS1L	-0.788458	4.9247	3.18408e-07	3.50622e-06
24_hours	EPI	7011	TEP1	-1.48754	5.151	3.21205e-07	3.53426e-06
24_hours	EPI	79801	SHCBP1	1.97624	3.30349	3.25206e-07	3.57549e-06
24_hours	EPI	167691	LCA5	-1.03362	2.93315	3.27034e-07	3.59279e-06
24_hours	EPI	79134	TMEM185B	0.95742	6.06216	3.28311e-07	3.604e-06
24_hours	EPI	10579	TACC2	0.966355	6.80433	3.31297e-07	3.63395e-06
24_hours	EPI	6827	SUPT4H1	-0.578134	5.65978	3.3322e-07	3.6496e-06
24_hours	EPI	10076	PTPRU	-1.85943	5.25067	3.33283e-07	3.6496e-06
24_hours	EPI	2157	F8	-1.82927	1.71573	3.33502e-07	3.6496e-06
24_hours	EPI	79828	METTL8	-1.62917	4.65224	3.37824e-07	3.69403e-06
24_hours	EPI	92162	TMEM88	2.34378	3.91865	3.38449e-07	3.698e-06
24_hours	EPI	9414	TJP2	-0.926368	6.37912	3.39639e-07	3.70812e-06
24_hours	EPI	26032	SUSD5	1.55426	4.48818	3.4043e-07	3.71388e-06
24_hours	EPI	83957	FRMD8P1	-2.17123	0.322165	3.47467e-07	3.78771e-06
24_hours	EPI	345651	ACTBL2	-4.49286	1.01645	3.49996e-07	3.81136e-06
24_hours	EPI	8193	DPF1	1.65346	1.3901	3.50178e-07	3.81136e-06
24_hours	EPI	79612	NAA16	0.785346	3.06796	3.5133e-07	3.82096e-06
24_hours	EPI	128387	TATDN3	0.99808	3.33025	3.55025e-07	3.85816e-06
24_hours	EPI	26073	POLDIP2	-0.436248	7.27587	3.583e-07	3.89075e-06
24_hours	EPI	8924	HERC2	0.905338	6.96249	3.59635e-07	3.90224e-06
24_hours	EPI	5991	RFX3	-1.03283	2.85118	3.6059e-07	3.90959e-06
24_hours	EPI	123016	TTC8	1.01849	3.82485	3.62369e-07	3.92585e-06
24_hours	EPI	84100	ARL6	1.18952	2.46358	3.64371e-07	3.94451e-06
24_hours	EPI	10082	GPC6	1.76662	6.21723	3.65577e-07	3.95452e-06
24_hours	EPI	375189	PFN4	-1.5563	0.636783	3.70257e-07	4.00207e-06
24_hours	EPI	118424	UBE2J2	-0.693638	6.05309	3.70923e-07	4.00564e-06
24_hours	EPI	92840	REEP6	1.5859	4.54341	3.71156e-07	4.00564e-06
24_hours	EPI	10219	KLRG1	1.37337	0.276858	3.73187e-07	4.02448e-06
24_hours	EPI	375484	SIMC1	0.915184	2.96603	3.73709e-07	4.02702e-06
24_hours	EPI	196528	ARID2	0.733962	5.06692	3.74251e-07	4.02978e-06
24_hours	EPI	84464	SLX4	1.72505	3.32375	3.77537e-07	4.06205e-06
24_hours	EPI	23452	ANGPTL2	-1.68054	6.22158	3.81522e-07	4.10179e-06
24_hours	EPI	79944	L2HGDH	0.977971	3.4239	3.86205e-07	4.147e-06
24_hours	EPI	55352	COPRS	-0.690861	5.18413	3.86315e-07	4.147e-06
24_hours	EPI	6949	TCOF1	0.809619	5.47007	3.87904e-07	4.16089e-06
24_hours	EPI	30851	TAX1BP3	-1.22688	3.17069	3.95256e-07	4.23652e-06
24_hours	EPI	79165	LENG1	-0.742191	3.67638	3.97846e-07	4.25642e-06
24_hours	EPI	729375	FAM86HP	-1.51633	0.495849	3.97976e-07	4.25642e-06
24_hours	EPI	7126	TNFAIP1	-1.31295	6.91328	3.98019e-07	4.25642e-06
24_hours	EPI	129880	BBS5	0.994075	2.65941	3.98988e-07	4.26354e-06
24_hours	EPI	10461	MERTK	-1.68539	2.03424	4.01307e-07	4.28507e-06
24_hours	EPI	84952	CGNL1	1.19822	8.14892	4.03185e-07	4.30186e-06
24_hours	EPI	84515	MCM8	1.30232	3.07452	4.11686e-07	4.387e-06
24_hours	EPI	84939	PWWP3A	0.700028	5.0137	4.11987e-07	4.387e-06
24_hours	EPI	390	RND3	-1.41631	6.78531	4.12099e-07	4.387e-06
24_hours	EPI	101927027	CHROMR	0.911569	2.02364	4.13712e-07	4.40084e-06
24_hours	EPI	6505	SLC1A1	2.34852	2.37648	4.14642e-07	4.40741e-06
24_hours	EPI	6405	SEMA3F	-1.99688	3.99319	4.1567e-07	4.41501e-06
24_hours	EPI	55333	SYNJ2BP	0.599269	5.74191	4.25217e-07	4.513e-06
24_hours	EPI	8925	HERC1	0.794097	6.24893	4.25541e-07	4.51304e-06
24_hours	EPI	83641	FAM107B	-1.69505	4.31239	4.30205e-07	4.55907e-06
24_hours	EPI	90381	TICRR	1.9175	0.83502	4.31115e-07	4.56529e-06
24_hours	EPI	9618	TRAF4	-1.80218	6.11467	4.34478e-07	4.59744e-06
24_hours	EPI	9265	CYTH3	-1.02393	5.29195	4.35097e-07	4.60053e-06
24_hours	EPI	157680	VPS13B	1.05841	4.70745	4.37201e-07	4.61931e-06
24_hours	EPI	284114	TMEM102	1.6131	2.61423	4.40603e-07	4.65176e-06
24_hours	EPI	2395	FXN	0.967753	3.24502	4.47233e-07	4.71822e-06
24_hours	EPI	100288152	SLC9A3-AS1	-1.26323	2.7284	4.48626e-07	4.72938e-06
24_hours	EPI	113802	HENMT1	-1.58698	1.38051	4.53832e-07	4.7779e-06
24_hours	EPI	105373926	NA	-3.80959	-0.0907282	4.54126e-07	4.7779e-06
24_hours	EPI	64787	EPS8L2	-1.60277	5.83716	4.54247e-07	4.7779e-06
24_hours	EPI	9588	PRDX6	-0.807558	7.87232	4.57387e-07	4.80734e-06
24_hours	EPI	26610	ELP4	1.11124	3.08618	4.6031e-07	4.83446e-06
24_hours	EPI	7068	THRB	-2.41064	0.404622	4.61075e-07	4.83888e-06
24_hours	EPI	55959	SULF2	-2.36221	7.59157	4.62039e-07	4.84539e-06
24_hours	EPI	4897	NRCAM	-1.79667	3.631	4.64321e-07	4.8657e-06
24_hours	EPI	4240	MFGE8	-0.884918	10.7028	4.66216e-07	4.88193e-06
24_hours	EPI	26225	ARL5A	0.755295	5.98795	4.7026e-07	4.92061e-06
24_hours	EPI	91663	MYADM	1.26393	8.51817	4.70961e-07	4.92429e-06
24_hours	EPI	54969	HPF1	0.770903	4.27738	4.72031e-07	4.93182e-06
24_hours	EPI	105369889	LOC105369889	-1.41773	-0.058865	4.73172e-07	4.94007e-06
24_hours	EPI	10611	PDLIM5	1.24282	9.31237	4.737e-07	4.94192e-06
24_hours	EPI	22875	ENPP4	1.62224	5.06715	4.77452e-07	4.97738e-06
24_hours	EPI	6491	STIL	2.08005	1.84696	4.82128e-07	5.0224e-06
24_hours	EPI	1824	DSC2	0.956783	5.48948	4.87059e-07	5.07002e-06
24_hours	EPI	2218	FKTN	1.51966	4.35089	4.93372e-07	5.13194e-06
24_hours	EPI	59307	SIGIRR	2.21765	2.88066	4.95161e-07	5.14675e-06
24_hours	EPI	29988	SLC2A8	-0.834748	5.23142	4.98716e-07	5.17988e-06
24_hours	EPI	51347	TAOK3	0.599945	4.31794	4.99589e-07	5.18512e-06
24_hours	EPI	990	CDC6	2.19731	3.45518	5.02333e-07	5.20976e-06
24_hours	EPI	10056	FARSB	0.7678	5.59644	5.03109e-07	5.21397e-06
24_hours	EPI	8892	EIF2B2	-0.654862	5.38979	5.05396e-07	5.23383e-06
24_hours	EPI	29964	PRICKLE4	-1.25328	3.11307	5.13656e-07	5.31546e-06
24_hours	EPI	3839	KPNA3	0.616049	6.39132	5.14408e-07	5.31933e-06
24_hours	EPI	89874	SLC25A21	1.52019	1.98076	5.17441e-07	5.34676e-06
24_hours	EPI	100507050	TPBGL	-2.75816	1.22425	5.19966e-07	5.36892e-06
24_hours	EPI	9987	HNRNPDL	0.927787	7.06355	5.20395e-07	5.36941e-06
24_hours	EPI	8178	ELL	-0.962819	4.0435	5.25339e-07	5.41645e-06
24_hours	EPI	55540	IL17RB	-1.6509	2.03395	5.28176e-07	5.44172e-06
24_hours	EPI	8549	LGR5	-3.66005	0.109139	5.31516e-07	5.47212e-06
24_hours	EPI	8812	CCNK	-0.734984	5.71771	5.34097e-07	5.49264e-06
24_hours	EPI	333	APLP1	-1.30895	7.8952	5.34288e-07	5.49264e-06
24_hours	EPI	4299	AFF1	-0.734628	6.05815	5.39011e-07	5.53715e-06
24_hours	EPI	9219	MTA2	-1.19337	6.36923	5.40745e-07	5.55091e-06
24_hours	EPI	1917	EEF1A2	1.44213	9.44119	5.41696e-07	5.55663e-06
24_hours	EPI	2209	FCGR1A	-1.65688	0.176019	5.42183e-07	5.55757e-06
24_hours	EPI	22993	HMGXB3	-0.794736	6.04777	5.4517e-07	5.58412e-06
24_hours	EPI	8643	PTCH2	-2.01575	0.559379	5.48156e-07	5.60436e-06
24_hours	EPI	142	PARP1	0.963053	7.02224	5.48233e-07	5.60436e-06
24_hours	EPI	201501	ZBTB7C	-2.58326	0.256197	5.48339e-07	5.60436e-06
24_hours	EPI	58493	INIP	0.773658	3.30413	5.48856e-07	5.60557e-06
24_hours	EPI	55786	ZNF415	1.02074	3.3677	5.52808e-07	5.64185e-06
24_hours	EPI	100133091	LINC03009	-1.20847	1.44398	5.55389e-07	5.66408e-06
24_hours	EPI	283643	TEDC1	1.0976	2.87512	5.5598e-07	5.66601e-06
24_hours	EPI	57158	JPH2	1.38587	7.92303	5.62003e-07	5.72325e-06
24_hours	EPI	23357	ANGEL1	0.856896	4.63538	5.65635e-07	5.75607e-06
24_hours	EPI	3161	HMMR	2.02443	3.41763	5.66099e-07	5.75663e-06
24_hours	EPI	64927	TTC23	0.749194	3.53514	5.71437e-07	5.80673e-06
24_hours	EPI	333929	SNAI3	-1.6097	0.807423	5.79671e-07	5.88614e-06
24_hours	EPI	83480	PUS3	1.09549	3.41871	5.84759e-07	5.93354e-06
24_hours	EPI	6674	SPAG1	-1.32045	2.90229	5.86016e-07	5.94201e-06
24_hours	EPI	1795	DOCK3	-2.11288	1.7335	5.87284e-07	5.95058e-06
24_hours	EPI	54464	XRN1	0.677891	5.05643	5.89065e-07	5.96433e-06
24_hours	EPI	9267	CYTH1	-0.975517	4.37937	5.9435e-07	6.01352e-06
24_hours	EPI	7458	EIF4H	-0.563054	7.98872	5.9802e-07	6.04631e-06
24_hours	EPI	115701	ALPK2	1.25464	8.69915	6.02197e-07	6.08418e-06
24_hours	EPI	23263	MCF2L	1.68742	3.92586	6.04009e-07	6.09811e-06
24_hours	EPI	55721	IQCC	1.3907	0.609285	6.07871e-07	6.13271e-06
24_hours	EPI	27242	TNFRSF21	-1.62207	6.9841	6.09589e-07	6.14326e-06
24_hours	EPI	10452	TOMM40	0.686179	6.17908	6.0979e-07	6.14326e-06
24_hours	EPI	1460	CSNK2B	-0.678482	6.47646	6.10851e-07	6.14956e-06
24_hours	EPI	9751	SNPH	1.43262	4.42159	6.11446e-07	6.15115e-06
24_hours	EPI	5050	PAFAH1B3	1.00252	3.74819	6.15763e-07	6.19015e-06
24_hours	EPI	79957	PAQR6	-1.78182	2.64012	6.18484e-07	6.21307e-06
24_hours	EPI	79986	ZNF702P	-1.38646	4.11033	6.19613e-07	6.21998e-06
24_hours	EPI	6428	SRSF3	1.4971	6.89491	6.25389e-07	6.27348e-06
24_hours	EPI	7866	IFRD2	0.620533	4.78557	6.28344e-07	6.29864e-06
24_hours	EPI	137682	NDUFAF6	-0.861971	4.198	6.31735e-07	6.32813e-06
24_hours	EPI	81789	TIGD6	-1.06644	2.81757	6.37324e-07	6.37958e-06
24_hours	EPI	348235	SKA2	1.01069	5.03299	6.37984e-07	6.38166e-06
24_hours	EPI	1508	CTSB	-0.90395	10.2286	6.39349e-07	6.39076e-06
24_hours	EPI	84894	LINGO1	-2.37675	2.77876	6.42935e-07	6.42206e-06
24_hours	EPI	287	ANK2	1.34213	7.138	6.46844e-07	6.45652e-06
24_hours	EPI	10423	CDIPT	-0.699835	7.81386	6.4882e-07	6.47166e-06
24_hours	EPI	23764	MAFF	-2.21802	3.78808	6.50114e-07	6.47997e-06
24_hours	EPI	101927989	ZNF516-AS1	-1.37442	0.30549	6.6199e-07	6.59368e-06
24_hours	EPI	478	ATP1A3	2.19259	7.38008	6.68362e-07	6.65244e-06
24_hours	EPI	84750	FUT10	1.65675	1.93937	6.69713e-07	6.66118e-06
24_hours	EPI	10322	SMYD5	0.576458	4.20285	6.84158e-07	6.79876e-06
24_hours	EPI	4741	NEFM	-2.27568	2.63557	6.8451e-07	6.79876e-06
24_hours	EPI	255512	TOLLIP-DT	-1.85019	-0.0448963	6.88737e-07	6.83592e-06
24_hours	EPI	9654	TTLL4	0.894392	4.00174	6.89785e-07	6.8398e-06
24_hours	EPI	101929490	NA	-1.53842	4.65368	6.90185e-07	6.8398e-06
24_hours	EPI	54797	MED18	-0.642027	3.7405	6.90833e-07	6.8398e-06
24_hours	EPI	11030	RBPMS	1.20148	7.14839	6.9107e-07	6.8398e-06
24_hours	EPI	55116	TMEM39B	0.717664	3.06275	6.92844e-07	6.85254e-06
24_hours	EPI	54994	GID8	-0.457353	6.00085	6.98153e-07	6.9002e-06
24_hours	EPI	56949	XAB2	-0.753341	6.08014	7.00018e-07	6.91378e-06
24_hours	EPI	10569	SLU7	-0.926404	5.89032	7.03342e-07	6.94005e-06
24_hours	EPI	64342	HS1BP3	-1.147	4.38069	7.03663e-07	6.94005e-06
24_hours	EPI	112812	FDX2	-0.885328	4.64633	7.09599e-07	6.99186e-06
24_hours	EPI	29890	RBM15B	-0.647111	6.4424	7.09919e-07	6.99186e-06
24_hours	EPI	823	CAPN1	-1.16653	7.76521	7.10406e-07	6.99186e-06
24_hours	EPI	782	CACNB1	1.73595	3.46865	7.14079e-07	7.02311e-06
24_hours	EPI	51372	TMA7	-0.890748	6.27737	7.18355e-07	7.06023e-06
24_hours	EPI	10424	PGRMC2	0.907856	7.51738	7.24595e-07	7.1166e-06
24_hours	EPI	27065	NSG1	-2.46613	3.35817	7.27152e-07	7.13673e-06
24_hours	EPI	5923	RASGRF1	-3.80525	0.365469	7.28384e-07	7.14385e-06
24_hours	EPI	10672	GNA13	-0.651285	5.85309	7.29854e-07	7.15328e-06
24_hours	EPI	5606	MAP2K3	-1.53179	6.0465	7.33574e-07	7.18474e-06
24_hours	EPI	9736	USP34	0.542	6.46963	7.38856e-07	7.23145e-06
24_hours	EPI	90624	LYRM7	1.36702	4.37135	7.4276e-07	7.2646e-06
24_hours	EPI	728233	PI4KAP1	-0.856223	4.13892	7.49264e-07	7.32313e-06
24_hours	EPI	136647	MPLKIP	-0.850042	4.87976	7.52932e-07	7.35388e-06
24_hours	EPI	147965	FAM98C	-1.22984	3.22485	7.53496e-07	7.35429e-06
24_hours	EPI	134430	WDR36	0.665839	4.92556	7.56925e-07	7.38264e-06
24_hours	EPI	56895	AGPAT4	1.10969	4.87941	7.58287e-07	7.39081e-06
24_hours	EPI	84501	SPIRE2	1.13193	1.8044	7.59006e-07	7.3927e-06
24_hours	EPI	8642	DCHS1	1.65354	6.5925	7.64946e-07	7.4454e-06
24_hours	EPI	442721	LMOD2	3.85229	6.80433	7.66835e-07	7.45864e-06
24_hours	EPI	8310	ACOX3	1.40478	4.6533	7.74421e-07	7.52723e-06
24_hours	EPI	64151	NCAPG	2.30796	3.12037	7.81546e-07	7.59124e-06
24_hours	EPI	83694	RPS6KL1	1.32885	2.83625	7.84497e-07	7.61465e-06
24_hours	EPI	107	ADCY1	-1.61439	4.01399	7.85906e-07	7.62307e-06
24_hours	EPI	37	ACADVL	-0.682304	8.44876	7.9052e-07	7.66255e-06
24_hours	EPI	1006	CDH8	-1.62814	5.21734	7.92139e-07	7.67296e-06
24_hours	EPI	8900	CCNA1	-3.70459	2.17464	7.94324e-07	7.68883e-06
24_hours	EPI	60370	AVPI1	-1.27987	3.56037	7.97416e-07	7.71347e-06
24_hours	EPI	9121	SLC16A5	-1.04182	3.65916	8.0433e-07	7.77501e-06
24_hours	EPI	1317	SLC31A1	1.00971	6.72844	8.07791e-07	7.80311e-06
24_hours	EPI	3084	NRG1	-2.4906	3.43813	8.11649e-07	7.83161e-06
24_hours	EPI	2177	FANCD2	1.92234	2.32953	8.11854e-07	7.83161e-06
24_hours	EPI	9674	KIAA0040	-1.9791	3.98852	8.16323e-07	7.86933e-06
24_hours	EPI	100507607	NPIPB9	-1.6467	1.61641	8.18299e-07	7.88299e-06
24_hours	EPI	64320	RNF25	-0.582874	4.68396	8.20683e-07	7.90054e-06
24_hours	EPI	3955	LFNG	-3.17235	1.40141	8.22196e-07	7.9097e-06
24_hours	EPI	10103	TSPAN1	-1.73686	0.690384	8.23459e-07	7.91645e-06
24_hours	EPI	54850	FBXL12	-0.637643	4.77263	8.25057e-07	7.9213e-06
24_hours	EPI	389257	LRRC14B	4.28363	0.750412	8.25089e-07	7.9213e-06
24_hours	EPI	159371	SLC35G1	1.44884	1.78206	8.27148e-07	7.93566e-06
24_hours	EPI	340481	ZDHHC21	1.1536	5.25081	8.31531e-07	7.97228e-06
24_hours	EPI	2175	FANCA	1.57917	1.91462	8.3285e-07	7.9795e-06
24_hours	EPI	126074	SWSAP1	-0.793151	1.87769	8.4521e-07	8.09241e-06
24_hours	EPI	64682	ANAPC1	0.770881	4.61773	8.54775e-07	8.17844e-06
24_hours	EPI	1363	CPE	-0.982537	8.65857	8.56109e-07	8.18564e-06
24_hours	EPI	2135	EXTL2	1.09085	5.16613	8.60348e-07	8.22058e-06
24_hours	EPI	54920	DUS2	1.13231	3.72456	8.6234e-07	8.23403e-06
24_hours	EPI	57179	KIAA1191	-0.720992	7.11153	8.63098e-07	8.23569e-06
24_hours	EPI	332	BIRC5	2.14552	3.80874	8.64393e-07	8.24245e-06
24_hours	EPI	5902	RANBP1	1.19839	5.17526	8.70445e-07	8.29455e-06
24_hours	EPI	993	CDC25A	1.35781	3.60175	8.75586e-07	8.3379e-06
24_hours	EPI	55622	TTC27	1.14051	3.8222	8.76309e-07	8.33915e-06
24_hours	EPI	10715	CERS1	1.47958	1.53066	8.90136e-07	8.46501e-06
24_hours	EPI	23085	ERC1	0.760221	6.34966	8.99605e-07	8.54928e-06
24_hours	EPI	22897	CEP164	-1.75279	4.1703	9.21408e-07	8.75058e-06
24_hours	EPI	1969	EPHA2	-1.55187	8.29856	9.23765e-07	8.76705e-06
24_hours	EPI	7067	THRA	1.42609	5.04846	9.28015e-07	8.80146e-06
24_hours	EPI	55611	OTUB1	-0.533765	6.75131	9.39226e-07	8.90179e-06
24_hours	EPI	6941	TCF19	2.10251	2.08388	9.41155e-07	8.91408e-06
24_hours	EPI	57455	REXO1	-0.721945	5.58477	9.50399e-07	8.99557e-06
24_hours	EPI	5828	PEX2	0.931917	4.59434	9.52724e-07	9.01153e-06
24_hours	EPI	5378	PMS1	0.875443	4.38798	9.54327e-07	9.02063e-06
24_hours	EPI	79731	NARS2	0.901294	4.26456	9.59866e-07	9.0669e-06
24_hours	EPI	6470	SHMT1	1.80961	1.95072	9.6513e-07	9.11051e-06
24_hours	EPI	55086	RADX	1.30641	1.13635	9.75275e-07	9.20012e-06
24_hours	EPI	8227	AKAP17A	-0.90112	5.65833	9.82614e-07	9.26315e-06
24_hours	EPI	79647	AKIRIN1	-0.652431	7.61956	9.83596e-07	9.26619e-06
24_hours	EPI	55561	CDC42BPG	-1.74232	3.55822	9.85997e-07	9.2826e-06
24_hours	EPI	23284	ADGRL3	1.27757	6.00001	9.86943e-07	9.28531e-06
24_hours	EPI	124045	SPATA33	1.07693	1.42635	9.89962e-07	9.30749e-06
24_hours	EPI	7587	ZNF37A	-1.69783	4.42201	9.91365e-07	9.31447e-06
24_hours	EPI	400604	TOB1-AS1	-1.51531	1.30539	9.94583e-07	9.33847e-06
24_hours	EPI	283248	RCOR2	2.57181	3.51082	1.00449e-06	9.42525e-06
24_hours	EPI	120103	SLC36A4	0.857395	4.40381	1.0054e-06	9.42744e-06
24_hours	EPI	151393	RMDN2	1.13084	2.46378	1.00638e-06	9.43041e-06
24_hours	EPI	317	APAF1	-1.66626	3.95513	1.01466e-06	9.50166e-06
24_hours	EPI	100505881	MAGI2-AS3	0.703479	5.20075	1.02478e-06	9.59008e-06
24_hours	EPI	467	ATF3	-2.59594	5.95218	1.03492e-06	9.67845e-06
24_hours	EPI	5471	PPAT	0.970899	4.11662	1.04805e-06	9.79481e-06
24_hours	EPI	285367	RPUSD3	0.972102	4.58215	1.05321e-06	9.83645e-06
24_hours	EPI	4066	LYL1	2.26994	0.671487	1.05653e-06	9.86099e-06
24_hours	EPI	5478	PPIA	-0.830596	8.6868	1.0609e-06	9.89519e-06
24_hours	EPI	6632	SNRPD1	1.10547	4.27364	1.06405e-06	9.9127e-06
24_hours	EPI	389	RHOC	-0.98275	8.57871	1.06419e-06	9.9127e-06
24_hours	EPI	101410533	YTHDF3-DT	-1.59656	0.238956	1.06897e-06	9.95063e-06
24_hours	EPI	29919	RMC1	-0.690849	4.70883	1.07179e-06	9.9703e-06
24_hours	EPI	51307	FAM53C	-0.872669	6.45787	1.07535e-06	9.99686e-06
24_hours	EPI	5089	PBX2	0.982233	6.22034	1.09303e-06	1.01507e-05
24_hours	EPI	6195	RPS6KA1	-1.24464	4.05609	1.09334e-06	1.01507e-05
24_hours	EPI	151648	SGO1	1.8119	0.539087	1.10533e-06	1.02553e-05
24_hours	EPI	55738	ARFGAP1	-0.849041	6.67767	1.10905e-06	1.0283e-05
24_hours	EPI	51763	INPP5K	-0.534253	4.92344	1.11263e-06	1.03088e-05
24_hours	EPI	84455	EFCAB7	1.13948	2.39015	1.1133e-06	1.03088e-05
24_hours	EPI	119559	SFXN4	1.35324	5.26218	1.11532e-06	1.03208e-05
24_hours	EPI	3795	KHK	1.27352	1.49794	1.11724e-06	1.03311e-05
24_hours	EPI	55607	PPP1R9A	1.1809	4.14816	1.11791e-06	1.03311e-05
24_hours	EPI	57547	ZNF624	0.946771	1.55836	1.13316e-06	1.046e-05
24_hours	EPI	203523	ZNF449	0.977037	2.87135	1.13334e-06	1.046e-05
24_hours	EPI	60496	AASDHPPT	0.57325	6.39735	1.14215e-06	1.05345e-05
24_hours	EPI	51110	LACTB2	-0.8166	3.67493	1.14366e-06	1.05381e-05
24_hours	EPI	11161	ERG28	1.00132	4.53537	1.14405e-06	1.05381e-05
24_hours	EPI	57545	CC2D2A	1.19795	3.62903	1.15616e-06	1.06427e-05
24_hours	EPI	50628	GEMIN4	0.864407	4.14715	1.16305e-06	1.06992e-05
24_hours	EPI	4885	NPTX2	-4.24294	-0.133411	1.1749e-06	1.08011e-05
24_hours	EPI	6811	STX5	-0.803577	5.17507	1.17887e-06	1.08306e-05
24_hours	EPI	55278	QRSL1	0.801763	4.69897	1.18363e-06	1.08672e-05
24_hours	EPI	641	BLM	2.12566	1.26944	1.18911e-06	1.09104e-05
24_hours	EPI	84271	POLDIP3	-0.522929	6.14273	1.19729e-06	1.09783e-05
24_hours	EPI	1875	E2F5	0.749044	2.53731	1.20248e-06	1.10186e-05
24_hours	EPI	9202	ZMYM4	0.58829	6.02329	1.20378e-06	1.10235e-05
24_hours	EPI	79618	HMBOX1	0.995713	5.05056	1.20527e-06	1.10299e-05
24_hours	EPI	33	ACADL	-1.7718	1.87884	1.21182e-06	1.10826e-05
24_hours	EPI	85444	LRRCC1	1.39896	2.19267	1.21991e-06	1.11494e-05
24_hours	EPI	23484	LEPROTL1	1.05161	6.52698	1.22777e-06	1.1214e-05
24_hours	EPI	160857	CCDC122	-1.6091	2.90631	1.23806e-06	1.13006e-05
24_hours	EPI	1896	EDA	1.39599	4.38953	1.24147e-06	1.13244e-05
24_hours	EPI	79925	SPEF2	1.80263	1.55921	1.24316e-06	1.13325e-05
24_hours	EPI	90990	KIFC2	-0.979063	4.02126	1.248e-06	1.13692e-05
24_hours	EPI	100630918	PARTICL	-1.62128	1.32827	1.2518e-06	1.13965e-05
24_hours	EPI	3833	KIFC1	2.17938	2.84896	1.25504e-06	1.14141e-05
24_hours	EPI	23071	ERP44	0.635545	6.61782	1.25536e-06	1.14141e-05
24_hours	EPI	219541	MED19	-0.600786	4.20506	1.26116e-06	1.14595e-05
24_hours	EPI	4909	NTF4	1.37637	2.84848	1.26617e-06	1.14976e-05
24_hours	EPI	8725	URI1	0.379837	5.62399	1.26788e-06	1.15057e-05
24_hours	EPI	26271	FBXO5	1.61175	2.32299	1.27877e-06	1.1597e-05
24_hours	EPI	91977	MYOZ3	1.32464	2.21298	1.28259e-06	1.16242e-05
24_hours	EPI	10144	FAM13A	1.50753	3.38885	1.2861e-06	1.16485e-05
24_hours	EPI	9021	SOCS3	-1.63291	4.60304	1.30307e-06	1.17946e-05
24_hours	EPI	11196	SEC23IP	0.533117	5.9324	1.31249e-06	1.18722e-05
24_hours	EPI	7186	TRAF2	0.898307	3.44104	1.31563e-06	1.18931e-05
24_hours	EPI	5621	PRNP	-1.0321	7.88492	1.31685e-06	1.18942e-05
24_hours	EPI	85463	ZC3H12C	-0.781483	5.02844	1.31745e-06	1.18942e-05
24_hours	EPI	64105	CENPK	2.08593	1.70045	1.31984e-06	1.19081e-05
24_hours	EPI	6385	SDC4	-1.03996	7.31302	1.32388e-06	1.1937e-05
24_hours	EPI	51318	MRPL35	1.02376	5.60025	1.32833e-06	1.19635e-05
24_hours	EPI	65055	REEP1	0.600318	5.93077	1.32853e-06	1.19635e-05
24_hours	EPI	29128	UHRF1	2.48295	1.9804	1.33379e-06	1.20033e-05
24_hours	EPI	57082	KNL1	2.22969	2.37859	1.34314e-06	1.20797e-05
24_hours	EPI	339201	ASB16-AS1	-1.23218	2.40926	1.34482e-06	1.20871e-05
24_hours	EPI	7375	USP4	0.69087	5.20666	1.35483e-06	1.21692e-05
24_hours	EPI	9516	LITAF	-2.08122	5.50938	1.36607e-06	1.22625e-05
24_hours	EPI	51676	ASB2	2.29908	8.09525	1.37494e-06	1.23342e-05
24_hours	EPI	8844	KSR1	-1.49571	4.74157	1.38196e-06	1.23892e-05
24_hours	EPI	5612	THAP12	0.740848	4.63418	1.38658e-06	1.24228e-05
24_hours	EPI	1663	DDX11	1.77091	2.36299	1.38801e-06	1.24277e-05
24_hours	EPI	56261	GPCPD1	-0.959534	5.25241	1.39185e-06	1.24505e-05
24_hours	EPI	790	CAD	0.985914	5.29327	1.39233e-06	1.24505e-05
24_hours	EPI	5889	RAD51C	-1.60562	4.2308	1.39986e-06	1.25067e-05
24_hours	EPI	55733	HHAT	-1.29968	3.85917	1.40038e-06	1.25067e-05
24_hours	EPI	140886	PABPC5	1.23989	2.34591	1.406e-06	1.25488e-05
24_hours	EPI	79644	SRD5A3	1.21392	4.25998	1.40701e-06	1.25499e-05
24_hours	EPI	9848	MFAP3L	-1.72509	3.46585	1.40976e-06	1.25665e-05
24_hours	EPI	6522	SLC4A2	0.864607	8.46983	1.41577e-06	1.26121e-05
24_hours	EPI	1952	CELSR2	-1.34476	5.91563	1.42131e-06	1.26534e-05
24_hours	EPI	81890	QTRT1	-0.781281	4.17687	1.42549e-06	1.26809e-05
24_hours	EPI	9802	DAZAP2	-0.588496	6.47855	1.42636e-06	1.26809e-05
24_hours	EPI	8650	NUMB	-0.532462	5.63962	1.4271e-06	1.26809e-05
24_hours	EPI	55663	ZNF446	-1.0462	3.84136	1.43042e-06	1.27024e-05
24_hours	EPI	11277	TREX1	-1.52577	1.85275	1.44752e-06	1.28462e-05
24_hours	EPI	283431	GAS2L3	1.33836	2.53164	1.44966e-06	1.2857e-05
24_hours	EPI	64410	KLHL25	-1.03965	4.18993	1.45201e-06	1.28698e-05
24_hours	EPI	10329	RXYLT1	-0.769759	4.58112	1.46273e-06	1.29566e-05
24_hours	EPI	466	ATF1	-0.886619	4.53082	1.46797e-06	1.29949e-05
24_hours	EPI	100128071	FAM229A	-1.47375	0.454812	1.47968e-06	1.30903e-05
24_hours	EPI	83452	RAB33B	-0.983263	3.70232	1.48823e-06	1.31577e-05
24_hours	EPI	25917	THUMPD3	0.747247	5.39793	1.49856e-06	1.32407e-05
24_hours	EPI	29979	UBQLN1	0.411547	7.42899	1.50476e-06	1.32872e-05
24_hours	EPI	7855	FZD5	-1.1307	4.18208	1.51887e-06	1.34034e-05
24_hours	EPI	23164	MPRIP	-0.685251	8.12179	1.5267e-06	1.3464e-05
24_hours	EPI	65080	MRPL44	-0.428982	5.55889	1.53543e-06	1.35325e-05
24_hours	EPI	55296	TBC1D19	1.1727	3.16602	1.53784e-06	1.35453e-05
24_hours	EPI	10810	WASF3	0.837042	4.79181	1.54079e-06	1.35628e-05
24_hours	EPI	638	BIK	-2.32471	2.39517	1.54369e-06	1.35798e-05
24_hours	EPI	1633	DCK	0.919045	3.92265	1.56309e-06	1.37419e-05
24_hours	EPI	8882	ZPR1	-0.729542	5.18912	1.56466e-06	1.37471e-05
24_hours	EPI	55362	TMEM63B	-0.926699	7.47673	1.58238e-06	1.38941e-05
24_hours	EPI	2355	FOSL2	-1.65373	6.16581	1.58453e-06	1.38986e-05
24_hours	EPI	53349	ZFYVE1	-1.0584	5.25101	1.58486e-06	1.38986e-05
24_hours	EPI	65263	PYCR3	1.03999	2.89682	1.59191e-06	1.39517e-05
24_hours	EPI	51422	PRKAG2	0.957664	6.97616	1.59303e-06	1.39529e-05
24_hours	EPI	112840	WDR89	0.899851	3.11287	1.60442e-06	1.40439e-05
24_hours	EPI	51304	ZDHHC3	0.496036	5.87661	1.61341e-06	1.41138e-05
24_hours	EPI	253558	LCLAT1	1.20984	4.75179	1.61563e-06	1.41245e-05
24_hours	EPI	4803	NGF	-3.13934	2.55504	1.62844e-06	1.42276e-05
24_hours	EPI	94097	SFXN5	-1.12066	3.63773	1.63249e-06	1.42541e-05
24_hours	EPI	8061	FOSL1	-2.72758	3.94067	1.65533e-06	1.44447e-05
24_hours	EPI	9625	AATK	1.69107	1.8702	1.65845e-06	1.44629e-05
24_hours	EPI	140838	NANP	-0.800101	2.53719	1.66008e-06	1.44681e-05
24_hours	EPI	9181	ARHGEF2	0.720836	5.83003	1.66302e-06	1.44848e-05
24_hours	EPI	22928	SEPHS2	-0.714371	6.07446	1.6746e-06	1.45767e-05
24_hours	EPI	1540	CYLD	-0.850951	5.74981	1.67955e-06	1.46107e-05
24_hours	EPI	57645	POGK	0.633005	5.34232	1.68446e-06	1.46444e-05
24_hours	EPI	11132	CAPN10	-0.809964	4.73711	1.70023e-06	1.47724e-05
24_hours	EPI	1958	EGR1	-2.37534	5.07896	1.7073e-06	1.48247e-05
24_hours	EPI	5775	PTPN4	0.901607	4.47041	1.71532e-06	1.48835e-05
24_hours	EPI	11072	DUSP14	-0.843139	6.16134	1.71619e-06	1.48835e-05
24_hours	EPI	5095	PCCA	0.829217	4.4856	1.75694e-06	1.52275e-05
24_hours	EPI	57060	PCBP4	-0.959727	6.45128	1.76222e-06	1.52639e-05
24_hours	EPI	221830	POLR1F	1.04561	4.5395	1.7785e-06	1.53884e-05
24_hours	EPI	6604	SMARCD3	0.851607	7.20597	1.77878e-06	1.53884e-05
24_hours	EPI	154810	AMOTL1	-1.82553	4.89306	1.79289e-06	1.5501e-05
24_hours	EPI	27304	MOCS3	-0.922321	3.88371	1.79555e-06	1.55145e-05
24_hours	EPI	10458	BAIAP2	-1.90339	5.04173	1.80934e-06	1.5624e-05
24_hours	EPI	6523	SLC5A1	2.6444	6.14817	1.81314e-06	1.56472e-05
24_hours	EPI	10290	SPEG	1.44541	7.42331	1.82259e-06	1.57191e-05
24_hours	EPI	5046	PCSK6	-2.20506	2.13366	1.82975e-06	1.57677e-05
24_hours	EPI	29074	MRPL18	-0.623639	5.68729	1.83046e-06	1.57677e-05
24_hours	EPI	55331	ACER3	0.587928	5.54796	1.84383e-06	1.58731e-05
24_hours	EPI	8125	ANP32A	0.714153	6.87933	1.85188e-06	1.59265e-05
24_hours	EPI	59274	TLNRD1	-1.02451	6.86501	1.85229e-06	1.59265e-05
24_hours	EPI	3184	HNRNPD	0.875244	7.13458	1.85582e-06	1.59471e-05
24_hours	EPI	79832	QSER1	0.636781	5.40433	1.8672e-06	1.60352e-05
24_hours	EPI	5979	RET	-3.00089	0.592821	1.87139e-06	1.60614e-05
24_hours	EPI	9374	PPT2	0.618909	4.48039	1.8743e-06	1.60682e-05
24_hours	EPI	9910	RABGAP1L	1.43892	4.74104	1.87547e-06	1.60682e-05
24_hours	EPI	266727	MDGA1	-2.11322	3.76316	1.87649e-06	1.60682e-05
24_hours	EPI	10905	MAN1A2	0.607561	6.48685	1.87675e-06	1.60682e-05
24_hours	EPI	27315	PGAP2	1.17721	3.62627	1.88534e-06	1.61319e-05
24_hours	EPI	694	BTG1	-0.845507	7.02066	1.89662e-06	1.62186e-05
24_hours	EPI	22846	VASH1	0.900376	6.67859	1.89929e-06	1.62315e-05
24_hours	EPI	7158	TP53BP1	0.769983	6.2738	1.93402e-06	1.65113e-05
24_hours	EPI	5910	RAP1GDS1	0.736941	5.60938	1.93437e-06	1.65113e-05
24_hours	EPI	8536	CAMK1	1.2017	3.28247	1.93781e-06	1.65307e-05
24_hours	EPI	3053	SERPIND1	-2.67572	1.9699	1.9727e-06	1.68181e-05
24_hours	EPI	162967	ZNF320	0.761103	4.39908	1.98467e-06	1.69099e-05
24_hours	EPI	7088	TLE1	-1.90307	3.94119	2.00701e-06	1.70899e-05
24_hours	EPI	254042	METAP1D	1.21719	1.10238	2.00825e-06	1.70901e-05
24_hours	EPI	4034	LRCH4	0.537869	5.51686	2.00967e-06	1.70919e-05
24_hours	EPI	54498	SMOX	-1.55578	3.47783	2.01168e-06	1.70954e-05
24_hours	EPI	64122	FN3K	1.6037	4.6339	2.01251e-06	1.70954e-05
24_hours	EPI	10297	APC2	-1.01478	2.85969	2.05333e-06	1.74316e-05
24_hours	EPI	126567	C2CD4C	2.36061	0.203576	2.05933e-06	1.74721e-05
24_hours	EPI	81928	CABLES2	1.00748	3.64517	2.06251e-06	1.74885e-05
24_hours	EPI	374654	KIF7	1.35842	3.02192	2.07413e-06	1.75764e-05
24_hours	EPI	64859	NABP1	-2.02973	3.3344	2.11594e-06	1.792e-05
24_hours	EPI	23359	FAM189A1	-1.62375	2.19599	2.13403e-06	1.80605e-05
24_hours	EPI	1844	DUSP2	-2.36641	-0.0128634	2.1351e-06	1.80605e-05
24_hours	EPI	10535	RNASEH2A	1.25702	3.54069	2.14412e-06	1.81259e-05
24_hours	EPI	5422	POLA1	1.38326	4.00991	2.15156e-06	1.81779e-05
24_hours	EPI	9117	SEC22C	0.54676	4.95047	2.16896e-06	1.83139e-05
24_hours	EPI	116349	EXOC3-AS1	-0.988749	2.68805	2.17185e-06	1.83274e-05
24_hours	EPI	399818	EEF1AKMT2	1.13018	3.02489	2.17651e-06	1.83557e-05
24_hours	EPI	399512	SLC25A35	0.972417	2.22929	2.2026e-06	1.85646e-05
24_hours	EPI	3836	KPNA1	-0.840559	7.04482	2.20718e-06	1.85753e-05
24_hours	EPI	6662	SOX9	-1.67222	4.77536	2.20762e-06	1.85753e-05
24_hours	EPI	102724428	LOC102724428	-1.10085	4.84532	2.20783e-06	1.85753e-05
24_hours	EPI	254170	FBXO33	-0.738397	4.9587	2.21696e-06	1.8641e-05
24_hours	EPI	54681	P4HTM	-0.660526	6.0355	2.22068e-06	1.86611e-05
24_hours	EPI	8651	SOCS1	-1.85067	0.752437	2.26686e-06	1.90379e-05
24_hours	EPI	5699	PSMB10	-0.882304	4.5638	2.28243e-06	1.91572e-05
24_hours	EPI	54840	APTX	-0.746769	5.03313	2.30428e-06	1.93291e-05
24_hours	EPI	2119	ETV5	-1.35839	6.78738	2.31574e-06	1.94136e-05
24_hours	EPI	56904	SH3GLB2	-0.701749	5.92333	2.3221e-06	1.94554e-05
24_hours	EPI	55149	MTPAP	0.726671	4.2445	2.3266e-06	1.94815e-05
24_hours	EPI	134147	CMBL	-1.85393	3.92342	2.34526e-06	1.96261e-05
24_hours	EPI	27154	BRPF3	-0.837761	6.11047	2.40285e-06	2.0096e-05
24_hours	EPI	29035	C16orf72	-0.489146	6.87352	2.40514e-06	2.01033e-05
24_hours	EPI	50506	DUOX2	-4.04457	2.27116	2.41354e-06	2.01615e-05
24_hours	EPI	25904	CNOT10	0.579781	4.76981	2.42084e-06	2.02105e-05
24_hours	EPI	90678	LRSAM1	0.770047	5.10765	2.43833e-06	2.03444e-05
24_hours	EPI	4636	MYL5	-0.786612	2.75997	2.45351e-06	2.0452e-05
24_hours	EPI	55536	CDCA7L	1.78293	4.50469	2.45413e-06	2.0452e-05
24_hours	EPI	9317	PTER	-1.36056	3.49486	2.46476e-06	2.05285e-05
24_hours	EPI	196740	VSTM4	1.89334	0.806546	2.4815e-06	2.06557e-05
24_hours	EPI	84899	TMTC4	1.26463	4.63851	2.48666e-06	2.06864e-05
24_hours	EPI	286499	FAM133A	1.93502	0.291797	2.49207e-06	2.07192e-05
24_hours	EPI	114788	CSMD3	-4.19233	-0.089052	2.49556e-06	2.07359e-05
24_hours	EPI	6484	ST3GAL4	1.52176	5.22908	2.52258e-06	2.09481e-05
24_hours	EPI	3155	HMGCL	-0.73877	5.04561	2.55411e-06	2.11975e-05
24_hours	EPI	10346	TRIM22	-3.44593	2.68309	2.55614e-06	2.12018e-05
24_hours	EPI	79156	PLEKHF1	-2.04637	2.39958	2.57779e-06	2.13569e-05
24_hours	EPI	375444	C5orf34	1.79632	0.690242	2.57787e-06	2.13569e-05
24_hours	EPI	390927	ZNF793	0.804208	2.58143	2.5894e-06	2.14289e-05
24_hours	EPI	90580	TIMM29	-0.577081	4.24922	2.58961e-06	2.14289e-05
24_hours	EPI	10497	UNC13B	-0.927743	6.36386	2.61298e-06	2.16096e-05
24_hours	EPI	101928370	S1PR1-DT	-1.05705	3.1026	2.61634e-06	2.16247e-05
24_hours	EPI	284161	GDPD1	1.48066	3.08909	2.62511e-06	2.16845e-05
24_hours	EPI	65084	TMEM135	1.12636	5.54336	2.65752e-06	2.19393e-05
24_hours	EPI	91687	CENPL	1.07994	1.80729	2.66369e-06	2.19774e-05
24_hours	EPI	7818	DAP3	0.734178	6.9703	2.66955e-06	2.20128e-05
24_hours	EPI	9409	PEX16	-0.717213	4.61551	2.69161e-06	2.21818e-05
24_hours	EPI	8975	USP13	0.930668	6.50256	2.70057e-06	2.2237e-05
24_hours	EPI	7430	EZR	0.721798	9.09581	2.70147e-06	2.2237e-05
24_hours	EPI	1187	CLCNKA	-1.26472	2.07658	2.71079e-06	2.23007e-05
24_hours	EPI	51686	OAZ3	-1.29991	0.000148996	2.72251e-06	2.2384e-05
24_hours	EPI	7916	PRRC2A	0.774628	8.23423	2.73028e-06	2.24348e-05
24_hours	EPI	10129	FRY	1.69841	5.31176	2.73501e-06	2.24606e-05
24_hours	EPI	149111	CNIH3	-2.08398	0.597242	2.742e-06	2.25048e-05
24_hours	EPI	55160	ARHGEF10L	0.919046	6.03186	2.76901e-06	2.27133e-05
24_hours	EPI	80256	FAM214B	0.973954	5.42837	2.79212e-06	2.28895e-05
24_hours	EPI	3759	KCNJ2	-2.39539	2.16225	2.79926e-06	2.29292e-05
24_hours	EPI	58533	SNX6	0.654056	6.7523	2.80036e-06	2.29292e-05
24_hours	EPI	338799	LINC01089	-1.09854	1.8763	2.80184e-06	2.29292e-05
24_hours	EPI	54472	TOLLIP	-0.582227	6.00468	2.81146e-06	2.29844e-05
24_hours	EPI	441172	NHSL1-AS1	-1.80816	0.299358	2.81185e-06	2.29844e-05
24_hours	EPI	55793	MINDY1	1.16482	4.23412	2.83514e-06	2.31613e-05
24_hours	EPI	147040	KCTD11	-0.872034	5.36061	2.84796e-06	2.32397e-05
24_hours	EPI	7596	ZNF45	1.25295	3.18354	2.84803e-06	2.32397e-05
24_hours	EPI	282996	RBM20	1.05003	7.15531	2.85297e-06	2.32665e-05
24_hours	EPI	5861	RAB1A	-0.615381	7.84969	2.86163e-06	2.33236e-05
24_hours	EPI	5116	PCNT	0.773198	4.91097	2.86663e-06	2.33508e-05
24_hours	EPI	130589	GALM	0.998199	4.31076	2.8937e-06	2.35578e-05
24_hours	EPI	81552	VOPP1	-1.08484	5.647	2.90912e-06	2.36695e-05
24_hours	EPI	23210	JMJD6	0.862827	4.62165	2.937e-06	2.38827e-05
24_hours	EPI	119032	BORCS7	-0.895505	3.84887	2.95611e-06	2.40242e-05
24_hours	EPI	27338	UBE2S	1.11066	5.57051	2.98261e-06	2.42255e-05
24_hours	EPI	641467	TSC22D1-AS1	-1.30091	0.186888	3.02212e-06	2.45323e-05
24_hours	EPI	339479	BRINP3	3.48003	1.51608	3.02807e-06	2.45571e-05
24_hours	EPI	472	ATM	0.989321	5.42933	3.02866e-06	2.45571e-05
24_hours	EPI	7251	TSG101	-0.398512	6.47084	3.05049e-06	2.47198e-05
24_hours	EPI	9837	GINS1	1.25424	2.61811	3.05259e-06	2.47226e-05
24_hours	EPI	100507057	MELTF-AS1	-1.78876	0.856493	3.0565e-06	2.47401e-05
24_hours	EPI	1841	DTYMK	1.09274	4.08833	3.06912e-06	2.4828e-05
24_hours	EPI	124935	SLC43A2	-2.54862	5.85287	3.09621e-06	2.50327e-05
24_hours	EPI	8625	RFXANK	0.799467	4.09668	3.10141e-06	2.50604e-05
24_hours	EPI	84319	CMSS1	0.888213	3.95282	3.14687e-06	2.54131e-05
24_hours	EPI	190	NR0B1	-2.41517	-0.0337345	3.16669e-06	2.55585e-05
24_hours	EPI	5045	FURIN	-1.05013	7.9672	3.18087e-06	2.56583e-05
24_hours	EPI	282679	AQP11	-1.74688	2.2944	3.18481e-06	2.56754e-05
24_hours	EPI	56204	FAM214A	-0.776779	6.10358	3.2178e-06	2.59265e-05
24_hours	EPI	51603	METTL13	-0.708635	5.02755	3.24418e-06	2.61241e-05
24_hours	EPI	206358	SLC36A1	-1.34969	5.10713	3.26317e-06	2.6262e-05
24_hours	EPI	219854	TMEM218	0.849936	2.88231	3.27204e-06	2.63183e-05
24_hours	EPI	79776	ZFHX4	1.72033	2.05628	3.2758e-06	2.63336e-05
24_hours	EPI	5376	PMP22	1.54883	5.98897	3.31235e-06	2.66122e-05
24_hours	EPI	100287098	TONSL-AS1	1.70543	0.528765	3.31806e-06	2.66407e-05
24_hours	EPI	6856	SYPL1	0.624933	6.76591	3.31968e-06	2.66407e-05
24_hours	EPI	158056	MAMDC4	-1.7101	3.5592	3.32445e-06	2.66638e-05
24_hours	EPI	79154	DHRS11	-1.05123	3.03105	3.36166e-06	2.69468e-05
24_hours	EPI	170691	ADAMTS17	-3.17914	2.86807	3.40242e-06	2.72581e-05
24_hours	EPI	56940	DUSP22	-0.877156	5.43324	3.41423e-06	2.73341e-05
24_hours	EPI	9994	CASP8AP2	0.861817	3.81148	3.41579e-06	2.73341e-05
24_hours	EPI	10950	BTG3	-1.02275	4.99015	3.42464e-06	2.73894e-05
24_hours	EPI	283991	UBALD2	-0.877034	4.86813	3.43116e-06	2.74259e-05
24_hours	EPI	780	DDR1	-0.923606	9.11758	3.43627e-06	2.74512e-05
24_hours	EPI	26153	KIF26A	1.22248	5.11279	3.44737e-06	2.75242e-05
24_hours	EPI	85364	ZCCHC3	-0.700203	5.72116	3.45565e-06	2.75747e-05
24_hours	EPI	64114	TMBIM1	-1.58542	6.30763	3.4682e-06	2.76592e-05
24_hours	EPI	26100	WIPI2	-0.67664	6.30141	3.47702e-06	2.77138e-05
24_hours	EPI	55374	TMCO6	1.19423	1.59144	3.4937e-06	2.78311e-05
24_hours	EPI	101927824	PFKP-DT	-1.38662	0.175564	3.4997e-06	2.78631e-05
24_hours	EPI	994	CDC25B	1.02176	4.13453	3.53e-06	2.80884e-05
24_hours	EPI	93611	FBXO44	-1.0546	5.31355	3.5376e-06	2.81279e-05
24_hours	EPI	3017	H2BC5	-1.29205	3.88394	3.53896e-06	2.81279e-05
24_hours	EPI	132001	TAMM41	1.4589	2.80091	3.55033e-06	2.82024e-05
24_hours	EPI	2517	FUCA1	-1.77539	6.16079	3.55233e-06	2.82024e-05
24_hours	EPI	84678	KDM2B	-0.755641	4.81553	3.56506e-06	2.82875e-05
24_hours	EPI	5394	EXOSC10	0.567772	5.69756	3.57951e-06	2.83861e-05
24_hours	EPI	10395	DLC1	1.08773	6.66925	3.60095e-06	2.85401e-05
24_hours	EPI	55215	FANCI	1.52813	3.81149	3.60739e-06	2.85751e-05
24_hours	EPI	51131	PHF11	-1.06343	2.93988	3.62047e-06	2.86625e-05
24_hours	EPI	269	AMHR2	1.88199	2.42556	3.70445e-06	2.9311e-05
24_hours	EPI	23301	EHBP1	0.692466	5.44999	3.7177e-06	2.93993e-05
24_hours	EPI	94056	SYAP1	-0.703668	6.71711	3.7214e-06	2.9412e-05
24_hours	EPI	23107	MRPS27	0.456955	5.32802	3.74446e-06	2.95776e-05
24_hours	EPI	79068	FTO	0.835914	5.04645	3.75245e-06	2.96242e-05
24_hours	EPI	8318	CDC45	2.1335	1.71154	3.80175e-06	2.99966e-05
24_hours	EPI	79073	TMEM109	0.825942	6.62019	3.81224e-06	3.00625e-05
24_hours	EPI	10400	PEMT	1.08227	4.64348	3.82372e-06	3.01362e-05
24_hours	EPI	10380	BPNT1	0.808196	4.82526	3.83277e-06	3.01906e-05
24_hours	EPI	84824	FCRLA	-2.60403	0.574681	3.8377e-06	3.02125e-05
24_hours	EPI	642846	LOC642846	2.20082	0.290404	3.8413e-06	3.0224e-05
24_hours	EPI	137994	LETM2	-1.44935	1.79819	3.85132e-06	3.02815e-05
24_hours	EPI	64137	ABCG4	-1.36137	1.78484	3.85291e-06	3.02815e-05
24_hours	EPI	8036	SHOC2	-0.661371	6.26381	3.85626e-06	3.02909e-05
24_hours	EPI	3726	JUNB	-1.13607	6.04715	3.89269e-06	3.056e-05
24_hours	EPI	643236	TMEM72	2.78127	0.31924	3.89938e-06	3.05955e-05
24_hours	EPI	153562	MARVELD2	-2.27238	1.48236	3.97454e-06	3.11545e-05
24_hours	EPI	79858	NEK11	-1.56912	0.473901	3.97505e-06	3.11545e-05
24_hours	EPI	84057	MND1	2.16171	0.742337	3.98725e-06	3.12327e-05
24_hours	EPI	54921	CHTF8	-0.638185	5.88673	4.00393e-06	3.13459e-05
24_hours	EPI	136051	ZNF786	-0.94489	3.54112	4.02689e-06	3.15082e-05
24_hours	EPI	84260	TCHP	1.45171	3.56196	4.07079e-06	3.1834e-05
24_hours	EPI	103091865	BRWD1-AS2	-1.55323	-0.00454329	4.11906e-06	3.21936e-05
24_hours	EPI	130026	ICA1L	0.693934	2.80256	4.12824e-06	3.22474e-05
24_hours	EPI	3975	LHX1	-2.16711	4.18855	4.1438e-06	3.23511e-05
24_hours	EPI	57728	WDR19	0.5941	3.46988	4.15652e-06	3.24324e-05
24_hours	EPI	9435	CHST2	-1.8377	3.7461	4.21523e-06	3.28589e-05
24_hours	EPI	375133	PI4KAP2	-1.07734	3.59243	4.21585e-06	3.28589e-05
24_hours	EPI	3643	INSR	1.1183	6.55801	4.22695e-06	3.29272e-05
24_hours	EPI	257396	MOCS2-DT	-1.21174	1.76112	4.24512e-06	3.30505e-05
24_hours	EPI	22843	PPM1E	-1.62625	1.24677	4.2608e-06	3.31542e-05
24_hours	EPI	2618	GART	0.624947	5.79029	4.27629e-06	3.32563e-05
24_hours	EPI	22870	PPP6R1	-0.4563	7.46856	4.29039e-06	3.33476e-05
24_hours	EPI	100861548	PINK1-AS	-0.993384	3.47364	4.29934e-06	3.33988e-05
24_hours	EPI	25799	ZNF324	-1.10763	3.81595	4.3132e-06	3.3488e-05
24_hours	EPI	729683	LOC729683	-2.52514	0.267128	4.32715e-06	3.35777e-05
24_hours	EPI	9	NAT1	1.29956	2.01055	4.38011e-06	3.39699e-05
24_hours	EPI	10435	CDC42EP2	-1.92902	3.68994	4.38385e-06	3.39803e-05
24_hours	EPI	10642	IGF2BP1	0.735419	6.8569	4.39583e-06	3.40543e-05
24_hours	EPI	25996	REXO2	-0.841389	6.80551	4.42516e-06	3.42627e-05
24_hours	EPI	7528	YY1	-0.540039	6.64961	4.4722e-06	3.4608e-05
24_hours	EPI	23066	CAND2	1.63384	6.17952	4.48237e-06	3.46676e-05
24_hours	EPI	3157	HMGCS1	1.08362	6.98999	4.48867e-06	3.46973e-05
24_hours	EPI	9592	IER2	-0.987023	5.42011	4.50386e-06	3.47956e-05
24_hours	EPI	51725	FBXO40	3.6626	3.525	4.52505e-06	3.49402e-05
24_hours	EPI	643072	BAZ2B-AS1	-1.39306	1.39995	4.53814e-06	3.5022e-05
24_hours	EPI	51360	MBTPS2	1.13681	6.00209	4.54856e-06	3.50832e-05
24_hours	EPI	93627	TBCK	0.680324	4.73375	4.57575e-06	3.52632e-05
24_hours	EPI	284385	ZNF561-AS1	-0.95974	2.68018	4.57691e-06	3.52632e-05
24_hours	EPI	56660	KCNK12	-2.42874	0.160266	4.58519e-06	3.53077e-05
24_hours	EPI	5001	ORC5	1.34688	3.80098	4.63575e-06	3.56686e-05
24_hours	EPI	9908	G3BP2	-0.564478	8.44778	4.63712e-06	3.56686e-05
24_hours	EPI	205327	C2orf69	0.834476	3.43884	4.653e-06	3.57712e-05
24_hours	EPI	93587	TRMT10A	-1.04476	3.0326	4.65953e-06	3.58019e-05
24_hours	EPI	8833	GMPS	0.601841	5.6527	4.72307e-06	3.62703e-05
24_hours	EPI	54884	RETSAT	-1.59085	6.22208	4.72619e-06	3.62745e-05
24_hours	EPI	91445	RNF185	-0.593744	5.29022	4.75176e-06	3.64509e-05
24_hours	EPI	388588	SMIM1	1.65418	1.84993	4.79961e-06	3.67979e-05
24_hours	EPI	57162	PELI1	-1.17852	3.28456	4.8096e-06	3.68544e-05
24_hours	EPI	402778	IFITM10	-1.2788	2.60666	4.8359e-06	3.70358e-05
24_hours	EPI	2176	FANCC	0.763016	2.49153	4.8466e-06	3.70975e-05
24_hours	EPI	6909	TBX2	-1.4814	5.70258	4.85387e-06	3.7133e-05
24_hours	EPI	22868	FASTKD2	0.997254	6.58394	4.85745e-06	3.71402e-05
24_hours	EPI	116412	ZNF837	-1.09022	1.71437	4.8605e-06	3.71434e-05
24_hours	EPI	488	ATP2A2	1.21649	11.5162	4.89866e-06	3.74147e-05
24_hours	EPI	9585	KIF20B	1.57546	3.94946	4.93274e-06	3.76546e-05
24_hours	EPI	55183	RIF1	0.723823	5.47474	4.97578e-06	3.79528e-05
24_hours	EPI	10526	IPO8	0.77655	5.47383	4.97719e-06	3.79528e-05
24_hours	EPI	11031	RAB31	-0.979358	5.95157	5.04526e-06	3.8451e-05
24_hours	EPI	57472	CNOT6	-0.664305	5.33179	5.05066e-06	3.84713e-05
24_hours	EPI	9534	ZNF254	0.978784	4.03482	5.05474e-06	3.84816e-05
24_hours	EPI	285193	DUSP28	-1.09337	2.14798	5.08545e-06	3.86944e-05
24_hours	EPI	4973	OLR1	-2.40731	1.84006	5.10485e-06	3.88211e-05
24_hours	EPI	9120	SLC16A6	-2.38848	1.59535	5.1174e-06	3.88955e-05
24_hours	EPI	54881	TEX10	-0.938658	5.19791	5.13352e-06	3.8997e-05
24_hours	EPI	100129405	MSTO2P	1.00326	3.55755	5.14287e-06	3.90261e-05
24_hours	EPI	134145	ATPSCKMT	0.696586	3.39511	5.14289e-06	3.90261e-05
24_hours	EPI	3659	IRF1	-1.93617	3.70357	5.14842e-06	3.9047e-05
24_hours	EPI	9730	DCAF1	0.777496	4.59162	5.15995e-06	3.91134e-05
24_hours	EPI	54509	RHOF	1.32433	1.44057	5.17544e-06	3.92098e-05
24_hours	EPI	100130958	SYCE1L	-1.68364	1.92791	5.18032e-06	3.92256e-05
24_hours	EPI	93081	TEX30	-1.1427	2.90184	5.19828e-06	3.93404e-05
24_hours	EPI	51109	RDH11	0.707088	6.69694	5.21119e-06	3.94103e-05
24_hours	EPI	4675	NAP1L3	1.13336	6.05591	5.21311e-06	3.94103e-05
24_hours	EPI	445577	C9orf129	1.20245	1.51285	5.21978e-06	3.94395e-05
24_hours	EPI	157574	FBXO16	1.27486	1.32413	5.2296e-06	3.94926e-05
24_hours	EPI	9118	INA	-1.7859	4.23517	5.23685e-06	3.95044e-05
24_hours	EPI	23294	ANKS1A	-0.659035	4.87557	5.23721e-06	3.95044e-05
24_hours	EPI	2843	GPR20	1.90387	0.185659	5.23957e-06	3.95044e-05
24_hours	EPI	8514	KCNAB2	-1.55189	1.4811	5.24337e-06	3.95119e-05
24_hours	EPI	284029	LINC00324	-1.71024	0.766596	5.2466e-06	3.9515e-05
24_hours	EPI	57505	AARS2	1.00716	5.16295	5.25647e-06	3.95682e-05
24_hours	EPI	285672	SREK1IP1	0.676505	4.61401	5.26031e-06	3.9576e-05
24_hours	EPI	3065	HDAC1	0.821591	5.24014	5.28633e-06	3.97505e-05
24_hours	EPI	10042	HMGXB4	0.64757	4.16127	5.29124e-06	3.97662e-05
24_hours	EPI	9745	ZNF536	-2.13773	0.161721	5.30401e-06	3.98409e-05
24_hours	EPI	6526	SLC5A3	-1.54341	5.51264	5.31206e-06	3.98801e-05
24_hours	EPI	6867	TACC1	-0.748476	6.13637	5.32458e-06	3.99528e-05
24_hours	EPI	23059	CLUAP1	0.758025	4.03144	5.33308e-06	3.99953e-05
24_hours	EPI	63874	ABHD4	-1.21032	5.75058	5.33711e-06	4.00042e-05
24_hours	EPI	8273	SLC10A3	-0.805731	5.47678	5.37671e-06	4.02796e-05
24_hours	EPI	149478	BTBD19	-3.31536	1.42989	5.38822e-06	4.0335e-05
24_hours	EPI	89849	ATG16L2	-0.991044	2.1663	5.38984e-06	4.0335e-05
24_hours	EPI	7284	TUFM	-0.438421	8.70571	5.3967e-06	4.03649e-05
24_hours	EPI	10807	ENTR1	-0.718097	5.06017	5.41137e-06	4.04348e-05
24_hours	EPI	3980	LIG3	0.557549	4.30431	5.41179e-06	4.04348e-05
24_hours	EPI	127833	SYT2	1.63992	0.59122	5.43341e-06	4.05707e-05
24_hours	EPI	55204	GOLPH3L	0.699697	3.87886	5.43573e-06	4.05707e-05
24_hours	EPI	57821	CCDC181	1.45432	1.54174	5.44302e-06	4.06035e-05
24_hours	EPI	8660	IRS2	-1.24236	5.93914	5.47012e-06	4.07841e-05
24_hours	EPI	10040	TOM1L1	1.02665	2.94843	5.4896e-06	4.09077e-05
24_hours	EPI	6834	SURF1	-0.814998	5.30972	5.50596e-06	4.1004e-05
24_hours	EPI	92922	CCDC102A	0.913406	4.2633	5.50835e-06	4.1004e-05
24_hours	EPI	57507	ZNF608	1.34482	4.83259	5.57094e-06	4.1448e-05
24_hours	EPI	8330	H2AC15	-1.8855	0.617578	5.57804e-06	4.1479e-05
24_hours	EPI	84920	ALG10	1.07191	1.064	5.59361e-06	4.15668e-05
24_hours	EPI	84456	L3MBTL3	-2.26333	2.88353	5.59575e-06	4.15668e-05
24_hours	EPI	1528	CYB5A	1.37294	4.04016	5.60739e-06	4.16312e-05
24_hours	EPI	26259	FBXW8	0.658811	4.68789	5.6212e-06	4.16948e-05
24_hours	EPI	3382	ICA1	1.24613	4.68619	5.62187e-06	4.16948e-05
24_hours	EPI	84553	FAXC	-1.78093	0.144053	5.63891e-06	4.17992e-05
24_hours	EPI	55904	KMT2E	0.729508	5.46776	5.64194e-06	4.17996e-05
24_hours	EPI	7846	TUBA1A	1.305	8.5879	5.65266e-06	4.1857e-05
24_hours	EPI	29888	STRN4	0.481311	7.02656	5.66838e-06	4.19514e-05
24_hours	EPI	55154	MSTO1	0.887779	3.60255	5.67233e-06	4.19586e-05
24_hours	EPI	1000	CDH2	0.894182	10.0472	5.69363e-06	4.2082e-05
24_hours	EPI	79161	TMEM243	-1.65781	1.679	5.69499e-06	4.2082e-05
24_hours	EPI	84661	DPY30	1.24	3.96117	5.70332e-06	4.21215e-05
24_hours	EPI	3914	LAMB3	-1.95772	2.65991	5.71345e-06	4.21741e-05
24_hours	EPI	54329	GPR85	-1.73772	1.79335	5.72299e-06	4.221e-05
24_hours	EPI	10868	USP20	-0.67956	5.08288	5.72897e-06	4.221e-05
24_hours	EPI	100506922	MAP3K2-DT	-1.76286	1.91914	5.72913e-06	4.221e-05
24_hours	EPI	64172	OSGEPL1	1.06083	3.03123	5.7303e-06	4.221e-05
24_hours	EPI	9788	MTSS1	0.875938	5.0822	5.76473e-06	4.24414e-05
24_hours	EPI	1983	EIF5	-0.628982	8.03845	5.80253e-06	4.26974e-05
24_hours	EPI	79672	FN3KRP	0.786489	4.2925	5.81442e-06	4.27626e-05
24_hours	EPI	4254	KITLG	-1.25476	6.61157	5.82692e-06	4.28321e-05
24_hours	EPI	55750	AGK	0.756323	4.98007	5.83343e-06	4.28576e-05
24_hours	EPI	10809	STARD10	-1.05655	4.70495	5.8404e-06	4.28864e-05
24_hours	EPI	2878	GPX3	-0.869216	6.40047	5.84986e-06	4.29335e-05
24_hours	EPI	91624	NEXN	1.39699	8.76301	5.87578e-06	4.31013e-05
24_hours	EPI	4927	NUP88	0.54313	4.96673	5.92217e-06	4.3419e-05
24_hours	EPI	23234	DNAJC9	0.876682	4.54939	5.93338e-06	4.34785e-05
24_hours	EPI	54984	PINX1	-0.688943	3.49719	5.9706e-06	4.37117e-05
24_hours	EPI	63875	MRPL17	0.860376	5.5385	5.97273e-06	4.37117e-05
24_hours	EPI	9633	TESMIN	2.21563	0.302465	5.97451e-06	4.37117e-05
24_hours	EPI	381	ARF5	-0.583888	6.50384	5.99553e-06	4.38413e-05
24_hours	EPI	101928793	NA	2.20743	0.0394814	5.99845e-06	4.38413e-05
24_hours	EPI	3133	HLA-E	-2.13262	6.24488	6.00696e-06	4.38796e-05
24_hours	EPI	8034	SLC25A16	-0.586479	3.67619	6.00993e-06	4.38796e-05
24_hours	EPI	8850	KAT2B	-1.0858	5.32575	6.0152e-06	4.38954e-05
24_hours	EPI	51104	ABHD17B	-0.735003	4.23344	6.11164e-06	4.4576e-05
24_hours	EPI	1431	CS	0.810071	8.10496	6.14594e-06	4.4803e-05
24_hours	EPI	6721	SREBF2	0.777173	8.50626	6.19604e-06	4.51448e-05
24_hours	EPI	3741	KCNA5	2.22714	5.04612	6.21645e-06	4.52581e-05
24_hours	EPI	7203	CCT3	0.42541	8.26568	6.21801e-06	4.52581e-05
24_hours	EPI	284352	PPP1R37	-0.586062	5.69184	6.22837e-06	4.53101e-05
24_hours	EPI	84451	MAP3K21	-2.1518	1.34015	6.2322e-06	4.53145e-05
24_hours	EPI	286467	FIRRE	2.04445	0.0663686	6.2387e-06	4.53384e-05
24_hours	EPI	57589	RIC1	-1.00261	5.6549	6.2511e-06	4.54051e-05
24_hours	EPI	6990	DYNLT3	-0.929383	5.53478	6.26286e-06	4.54671e-05
24_hours	EPI	53938	PPIL3	0.948963	3.81526	6.30845e-06	4.57597e-05
24_hours	EPI	25949	SYF2	-0.546428	5.76541	6.31004e-06	4.57597e-05
24_hours	EPI	3930	LBR	1.16713	4.96874	6.31292e-06	4.57597e-05
24_hours	EPI	9451	EIF2AK3	0.99788	4.56613	6.33307e-06	4.58821e-05
24_hours	EPI	567	B2M	-0.730607	8.9744	6.36007e-06	4.60541e-05
24_hours	EPI	147657	ZNF480	1.2754	4.19038	6.41327e-06	4.64155e-05
24_hours	EPI	10052	GJC1	0.792279	6.16596	6.42688e-06	4.64901e-05
24_hours	EPI	23394	ADNP	0.56218	6.64257	6.45816e-06	4.66924e-05
24_hours	EPI	9700	ESPL1	1.9025	1.72721	6.46331e-06	4.67056e-05
24_hours	EPI	81570	CLPB	0.744865	4.32556	6.48776e-06	4.68582e-05
24_hours	EPI	1238	ACKR2	-1.77939	0.00851926	6.50515e-06	4.69598e-05
24_hours	EPI	5909	RAP1GAP	0.954124	4.05687	6.51559e-06	4.7011e-05
24_hours	EPI	55110	MAGOHB	1.01642	3.08484	6.5255e-06	4.70584e-05
24_hours	EPI	80114	BICC1	1.45979	3.8731	6.63895e-06	4.78521e-05
24_hours	EPI	5187	PER1	-1.04211	5.0018	6.67269e-06	4.80626e-05
24_hours	EPI	1595	CYP51A1	1.03568	6.71401	6.67941e-06	4.80626e-05
24_hours	EPI	23729	SHPK	-1.61369	2.50812	6.68084e-06	4.80626e-05
24_hours	EPI	148206	ZNF714	0.88429	3.30509	6.6818e-06	4.80626e-05
24_hours	EPI	81562	LMAN2L	0.596293	5.8245	6.75912e-06	4.85939e-05
24_hours	EPI	55054	ATG16L1	-0.531187	4.86288	6.77692e-06	4.8697e-05
24_hours	EPI	192111	PGAM5	0.789321	5.00035	6.79965e-06	4.88283e-05
24_hours	EPI	23052	ENDOD1	-1.38948	6.33043	6.80212e-06	4.88283e-05
24_hours	EPI	100505678	STARD4-AS1	2.30659	2.60848	6.81592e-06	4.89024e-05
24_hours	EPI	11062	DUS4L	0.954447	2.73678	6.82832e-06	4.89512e-05
24_hours	EPI	8739	HRK	2.22958	-0.0105119	6.82967e-06	4.89512e-05
24_hours	EPI	143888	POGLUT3	1.46085	4.37367	6.83487e-06	4.89635e-05
24_hours	EPI	84986	ARHGAP19	0.833726	2.93119	6.86298e-06	4.91399e-05
24_hours	EPI	125228	FAM210A	1.07114	4.9475	6.87903e-06	4.92298e-05
24_hours	EPI	147841	SPC24	2.2199	1.64326	6.89021e-06	4.92848e-05
24_hours	EPI	57217	TTC7A	-0.95659	3.49522	6.90512e-06	4.93663e-05
24_hours	EPI	55715	DOK4	0.697675	6.68789	6.94417e-06	4.96204e-05
24_hours	EPI	55010	PARPBP	1.75532	1.38543	6.96968e-06	4.97774e-05
24_hours	EPI	338382	RAB7B	-2.35885	2.61002	7.02593e-06	5.01536e-05
24_hours	EPI	10466	COG5	0.879482	5.77972	7.03153e-06	5.01682e-05
24_hours	EPI	1026	CDKN1A	-1.32079	10.8157	7.11394e-06	5.07305e-05
24_hours	EPI	55644	OSGEP	0.589519	3.81846	7.1325e-06	5.08371e-05
24_hours	EPI	1213	CLTC	0.562966	9.36004	7.1791e-06	5.11434e-05
24_hours	EPI	23189	KANK1	0.950329	5.87512	7.2058e-06	5.13076e-05
24_hours	EPI	9311	ASIC3	-1.33429	0.892446	7.2188e-06	5.13742e-05
24_hours	EPI	65110	UPF3A	-0.61259	4.67649	7.24242e-06	5.15163e-05
24_hours	EPI	24144	TFIP11	-0.675648	5.51537	7.26138e-06	5.16251e-05
24_hours	EPI	26524	LATS2	-0.71601	6.20073	7.28273e-06	5.17328e-05
24_hours	EPI	100507032	TMCC1-DT	1.85091	-0.080112	7.28388e-06	5.17328e-05
24_hours	EPI	9080	CLDN9	-2.58983	1.48158	7.32992e-06	5.20336e-05
24_hours	EPI	57409	MIF4GD	0.881002	3.05115	7.35737e-06	5.22021e-05
24_hours	EPI	656	BMP8B	-3.3235	0.0359202	7.37321e-06	5.22882e-05
24_hours	EPI	6457	SH3GL3	1.49547	5.17651	7.41071e-06	5.25276e-05
24_hours	EPI	157570	ESCO2	2.44694	1.35536	7.45192e-06	5.27932e-05
24_hours	EPI	60684	TRAPPC11	0.511809	5.17175	7.5348e-06	5.33535e-05
24_hours	EPI	5071	PRKN	2.7123	1.73288	7.54075e-06	5.33688e-05
24_hours	EPI	1471	CST3	-0.823132	7.86277	7.57112e-06	5.35569e-05
24_hours	EPI	55345	ZGRF1	1.4554	1.28439	7.58977e-06	5.36618e-05
24_hours	EPI	29116	MYLIP	-1.10559	4.86555	7.60936e-06	5.37733e-05
24_hours	EPI	123	PLIN2	-1.50984	5.09196	7.64958e-06	5.40304e-05
24_hours	EPI	11223	MST1L	-2.38542	0.489361	7.67694e-06	5.41965e-05
24_hours	EPI	5498	PPOX	0.964739	3.53167	7.69435e-06	5.42922e-05
24_hours	EPI	83891	SNX25	-0.529473	5.35317	7.71178e-06	5.43879e-05
24_hours	EPI	859	CAV3	2.84068	0.131584	7.72499e-06	5.44538e-05
[truncated: 26,170 more rows]
