# Supplementary material for: Anthracyclines induce cardiotoxicity through a shared gene expression response signature
Source: PLoS Genet. 2024 Feb 28;20(2):e1011164. doi: 10.1371/journal.pgen.1011164 (PMC10927150; doi:10.1371/journal.pgen.1011164)
Supplement: S10 Table — Data related to Figs 3B–3D, 7, S8, S9, and S10. (XLSX) [file pgen.1011164.s025.xlsx]

## Sheet: S10Table
S10 Table: Pairwise differential expression analysis for MTX vs VEH (related to Fig3B-Fig3D; Fig7; S8 Fig; S9 Fig; S10 Fig)
time	drug	ENTREZID	SYMBOL	logFC	AveExpr	P.Value	adj.P.Val
24_hours	MTX	1643	DDB2	-1.53117	5.18885	2.16194e-17	2.85576e-13
24_hours	MTX	1063	CENPF	3.79349	4.72191	4.05532e-17	2.85576e-13
24_hours	MTX	5347	PLK1	4.01543	3.41437	1.71258e-16	8.04001e-13
24_hours	MTX	24137	KIF4A	4.06379	2.6006	1.04821e-15	3.69075e-12
24_hours	MTX	54443	ANLN	3.11084	6.54929	2.14428e-15	5.01275e-12
24_hours	MTX	55247	NEIL3	4.97174	0.0280719	2.37892e-15	5.01275e-12
24_hours	MTX	3295	HSD17B4	1.34595	6.52961	2.49143e-15	5.01275e-12
24_hours	MTX	146909	KIF18B	4.48797	0.706134	6.56585e-15	1.15592e-11
24_hours	MTX	10024	TROAP	4.17373	1.23187	1.53092e-14	2.39572e-11
24_hours	MTX	150468	CKAP2L	5.1873	1.88421	2.17053e-14	3.05698e-11
24_hours	MTX	23397	NCAPH	4.2893	1.9837	2.6595e-14	3.40512e-11
24_hours	MTX	10403	NDC80	4.47569	2.71134	3.4247e-14	3.96672e-11
24_hours	MTX	701	BUB1B	2.92575	3.3037	3.66142e-14	3.96672e-11
24_hours	MTX	4288	MKI67	5.01738	4.52579	7.19628e-14	7.23946e-11
24_hours	MTX	3006	H1-2	-2.15279	5.37881	8.91866e-14	8.37402e-11
24_hours	MTX	9055	PRC1	3.36265	4.22364	1.2917e-13	1.09972e-10
24_hours	MTX	1062	CENPE	3.7758	3.34932	1.32741e-13	1.09972e-10
24_hours	MTX	9824	ARHGAP11A	3.09608	3.30267	1.44834e-13	1.12805e-10
24_hours	MTX	1033	CDKN3	2.96876	2.09982	1.52179e-13	1.12805e-10
24_hours	MTX	8337	H2AC18	-1.74492	4.86193	2.53508e-13	1.7852e-10
24_hours	MTX	55355	HJURP	4.3231	2.31719	3.20465e-13	2.14925e-10
24_hours	MTX	89839	ARHGAP11B	3.25387	0.112456	4.79903e-13	3.07225e-10
24_hours	MTX	11065	UBE2C	4.87441	2.66213	5.22937e-13	3.20219e-10
24_hours	MTX	9787	DLGAP5	4.45129	3.64444	6.02898e-13	3.53801e-10
24_hours	MTX	7153	TOP2A	4.51278	5.35482	6.94481e-13	3.77839e-10
24_hours	MTX	650669	GAS6-AS1	-3.56794	0.254843	6.97517e-13	3.77839e-10
24_hours	MTX	51512	GTSE1	3.68714	2.97054	8.27533e-13	4.31666e-10
24_hours	MTX	891	CCNB1	2.22482	4.77106	8.80018e-13	4.42649e-10
24_hours	MTX	9493	KIF23	2.40078	4.35144	1.02317e-12	4.96907e-10
24_hours	MTX	699	BUB1	2.56213	4.5277	1.37229e-12	6.28476e-10
24_hours	MTX	723790	H2AC19	-1.6889	4.86662	1.38333e-12	6.28476e-10
24_hours	MTX	9133	CCNB2	3.1974	3.12604	1.59964e-12	7.04039e-10
24_hours	MTX	55635	DEPDC1	4.12807	3.78331	1.96278e-12	8.37692e-10
24_hours	MTX	1058	CENPA	4.14254	-0.0159636	2.04994e-12	8.49158e-10
24_hours	MTX	10112	KIF20A	3.94866	3.71573	2.24132e-12	9.01907e-10
24_hours	MTX	9212	AURKB	3.81456	1.89514	2.50687e-12	9.80743e-10
24_hours	MTX	22974	TPX2	2.81271	4.95759	3.10797e-12	1.18304e-09
24_hours	MTX	57535	ELAPOR1	-2.94201	0.758791	3.58769e-12	1.32971e-09
24_hours	MTX	55872	PBK	4.70805	3.49554	3.8663e-12	1.39623e-09
24_hours	MTX	10721	POLQ	2.50283	2.34463	5.38209e-12	1.87292e-09
24_hours	MTX	57405	SPC25	4.30016	1.03619	5.55511e-12	1.87292e-09
24_hours	MTX	9928	KIF14	3.24334	2.12513	5.58525e-12	1.87292e-09
24_hours	MTX	11113	CIT	2.38839	2.2542	5.81749e-12	1.90543e-09
24_hours	MTX	3161	HMMR	3.54645	3.41763	6.07874e-12	1.94575e-09
24_hours	MTX	11004	KIF2C	3.52144	3.09153	7.15587e-12	2.23963e-09
24_hours	MTX	991	CDC20	4.22539	3.35105	7.59412e-12	2.32512e-09
24_hours	MTX	890	CCNA2	3.59105	3.95357	7.81929e-12	2.34312e-09
24_hours	MTX	151648	SGO1	2.90858	0.539087	1.04785e-11	3.07456e-09
24_hours	MTX	128239	IQGAP3	3.28001	3.27432	1.1454e-11	3.29221e-09
24_hours	MTX	7272	TTK	3.96777	2.69594	1.33286e-11	3.68185e-09
24_hours	MTX	332	BIRC5	3.81442	3.80874	1.33325e-11	3.68185e-09
24_hours	MTX	374393	FAM111B	4.43333	2.09822	1.86898e-11	5.06206e-09
24_hours	MTX	84722	PSRC1	2.66728	0.652448	1.91588e-11	5.07346e-09
24_hours	MTX	259266	ASPM	3.88525	3.80663	1.94523e-11	5.07346e-09
24_hours	MTX	9700	ESPL1	3.59927	1.72721	2.02751e-11	5.19191e-09
24_hours	MTX	56992	KIF15	2.86525	0.869531	2.39718e-11	5.91495e-09
24_hours	MTX	8347	H2BC4	-1.79045	2.24188	2.42596e-11	5.91495e-09
24_hours	MTX	79968	WDR76	2.9405	1.47043	2.43586e-11	5.91495e-09
24_hours	MTX	4751	NEK2	3.68857	1.89427	3.93789e-11	9.4002e-09
24_hours	MTX	55143	CDCA8	3.66685	2.28137	4.17338e-11	9.79631e-09
24_hours	MTX	79801	SHCBP1	2.98724	3.30349	4.64013e-11	1.07134e-08
24_hours	MTX	4171	MCM2	2.23569	4.58463	5.92267e-11	1.3454e-08
24_hours	MTX	55789	DEPDC1B	3.3425	0.995308	6.28487e-11	1.40502e-08
24_hours	MTX	83540	NUF2	3.77784	2.13598	6.96262e-11	1.53221e-08
24_hours	MTX	3832	KIF11	3.01587	3.26482	7.10253e-11	1.53896e-08
24_hours	MTX	3833	KIFC1	3.56101	2.84896	9.16123e-11	1.95495e-08
24_hours	MTX	10460	TACC3	1.53169	4.74464	9.89171e-11	2.07933e-08
24_hours	MTX	10615	SPAG5	2.60585	3.67498	1.18186e-10	2.44784e-08
24_hours	MTX	64151	NCAPG	3.65585	3.12037	1.38402e-10	2.825e-08
24_hours	MTX	2232	FDXR	-1.89386	6.40552	2.05611e-10	4.13689e-08
24_hours	MTX	7516	XRCC2	2.76094	0.00138225	2.3288e-10	4.61955e-08
24_hours	MTX	283431	GAS2L3	1.98724	2.53164	2.37799e-10	4.65162e-08
24_hours	MTX	4175	MCM6	2.2034	4.94235	2.58316e-10	4.98373e-08
24_hours	MTX	83461	CDCA3	2.96916	2.47751	2.72593e-10	5.1881e-08
24_hours	MTX	1026	CDKN1A	-2.10458	10.8157	2.80712e-10	5.27139e-08
24_hours	MTX	51514	DTL	3.20692	2.7498	2.98968e-10	5.54035e-08
24_hours	MTX	147841	SPC24	3.71284	1.64326	3.22949e-10	5.90702e-08
24_hours	MTX	55771	PRR11	2.87811	3.65756	3.29418e-10	5.9481e-08
24_hours	MTX	51203	NUSAP1	3.67201	3.82609	3.38008e-10	5.97897e-08
24_hours	MTX	5427	POLE2	2.91064	0.670133	3.39618e-10	5.97897e-08
24_hours	MTX	55388	MCM10	3.43686	1.51594	3.73551e-10	6.49518e-08
24_hours	MTX	90381	TICRR	2.62696	0.83502	4.13766e-10	7.10669e-08
24_hours	MTX	3014	H2AX	1.29422	5.06757	4.43707e-10	7.52912e-08
24_hours	MTX	5888	RAD51	2.56002	1.59142	4.94993e-10	8.29939e-08
24_hours	MTX	6941	TCF19	3.04667	2.08388	5.03864e-10	8.34873e-08
24_hours	MTX	57082	KNL1	3.3435	2.37859	5.64558e-10	9.24562e-08
24_hours	MTX	8318	CDC45	3.34803	1.71154	6.47606e-10	1.04838e-07
24_hours	MTX	81620	CDT1	2.97255	2.48939	8.98262e-10	1.43763e-07
24_hours	MTX	55165	CEP55	3.58273	2.73712	9.14083e-10	1.44651e-07
24_hours	MTX	220134	SKA1	3.03112	1.24869	1.03565e-09	1.62068e-07
24_hours	MTX	4085	MAD2L1	2.82226	3.01323	1.07521e-09	1.6641e-07
24_hours	MTX	146956	EME1	2.11011	0.801077	1.12271e-09	1.71872e-07
24_hours	MTX	5983	RFC3	1.89274	3.08838	1.36509e-09	2.06731e-07
24_hours	MTX	57549	IGSF9	1.88843	3.05824	1.40419e-09	2.10389e-07
24_hours	MTX	221150	SKA3	3.42671	0.98671	1.4651e-09	2.17205e-07
24_hours	MTX	51659	GINS2	2.83685	2.29553	1.5244e-09	2.23643e-07
24_hours	MTX	79019	CENPM	2.82709	2.01577	1.77893e-09	2.58294e-07
24_hours	MTX	83990	BRIP1	3.01703	1.78138	1.82231e-09	2.60683e-07
24_hours	MTX	5933	RBL1	1.38681	2.44903	1.83241e-09	2.60683e-07
24_hours	MTX	990	CDC6	2.89006	3.45518	1.96188e-09	2.76311e-07
24_hours	MTX	57650	CIP2A	1.72976	2.99048	2.06573e-09	2.88057e-07
24_hours	MTX	2491	CENPI	2.48958	0.934446	2.10558e-09	2.90735e-07
24_hours	MTX	4172	MCM3	1.51217	5.78699	2.39957e-09	3.28113e-07
24_hours	MTX	89958	SAPCD2	3.14687	2.11585	2.46711e-09	3.34104e-07
24_hours	MTX	55215	FANCI	2.1931	3.81149	2.7022e-09	3.62455e-07
24_hours	MTX	219790	RTKN2	2.35463	1.42119	2.83514e-09	3.76699e-07
24_hours	MTX	9156	EXO1	3.03478	1.82166	3.09941e-09	4.07963e-07
24_hours	MTX	29127	RACGAP1	2.29373	3.84197	3.46407e-09	4.5174e-07
24_hours	MTX	9088	PKMYT1	3.69372	2.69426	3.62411e-09	4.68275e-07
24_hours	MTX	400954	EML6	-1.92661	0.456666	3.75868e-09	4.81248e-07
24_hours	MTX	2305	FOXM1	2.87731	3.60987	4.11642e-09	5.22303e-07
24_hours	MTX	81930	KIF18A	2.67133	2.01438	4.23058e-09	5.31996e-07
24_hours	MTX	26227	PHGDH	1.47651	5.73772	4.58645e-09	5.71642e-07
24_hours	MTX	79866	BORA	1.65162	0.660132	4.75155e-09	5.87025e-07
24_hours	MTX	10036	CHAF1A	1.70503	4.04405	5.59336e-09	6.85016e-07
24_hours	MTX	84057	MND1	2.99734	0.742337	5.87192e-09	7.0747e-07
24_hours	MTX	54821	ERCC6L	2.2396	1.34239	5.87716e-09	7.0747e-07
24_hours	MTX	54982	CLN6	0.778892	4.72778	6.07342e-09	7.19729e-07
24_hours	MTX	56963	RGMA	-3.45792	1.53838	6.08121e-09	7.19729e-07
24_hours	MTX	10376	TUBA1B	1.26173	8.68824	6.6638e-09	7.82108e-07
24_hours	MTX	90417	KNSTRN	1.20084	3.86258	7.25642e-09	8.44623e-07
24_hours	MTX	63967	CLSPN	2.95599	2.66718	7.41365e-09	8.55851e-07
24_hours	MTX	6310	ATXN1	0.797974	5.85668	8.17618e-09	9.32276e-07
24_hours	MTX	10733	PLK4	2.57637	1.81022	8.20805e-09	9.32276e-07
24_hours	MTX	11339	OIP5	2.23746	1.29986	8.66723e-09	9.76555e-07
24_hours	MTX	6241	RRM2	3.32111	4.3968	1.01498e-08	1.13452e-06
24_hours	MTX	9833	MELK	2.58678	2.34071	1.03176e-08	1.14419e-06
24_hours	MTX	4176	MCM7	1.76953	5.85724	1.1131e-08	1.22475e-06
24_hours	MTX	55835	CENPJ	1.54564	2.47045	1.13622e-08	1.24051e-06
24_hours	MTX	4174	MCM5	2.43398	4.5793	1.25697e-08	1.36178e-06
24_hours	MTX	81610	FAM83D	2.81128	2.8939	1.26711e-08	1.36229e-06
24_hours	MTX	10635	RAD51AP1	3.03645	2.13533	1.31302e-08	1.40095e-06
24_hours	MTX	201255	LRRC45	1.03544	3.59015	1.64584e-08	1.74286e-06
24_hours	MTX	8208	CHAF1B	1.95058	2.14391	1.68e-08	1.76575e-06
24_hours	MTX	641	BLM	2.60771	1.26944	1.71547e-08	1.78968e-06
24_hours	MTX	145508	CEP128	2.11098	0.84696	1.73458e-08	1.79631e-06
24_hours	MTX	5557	PRIM1	2.13259	1.26539	1.75793e-08	1.8072e-06
24_hours	MTX	64105	CENPK	2.59591	1.70045	1.80261e-08	1.83971e-06
24_hours	MTX	84904	ARHGEF39	1.69278	0.0557573	2.02155e-08	2.04831e-06
24_hours	MTX	157570	ESCO2	3.40598	1.35536	2.17509e-08	2.18814e-06
24_hours	MTX	1870	E2F2	3.26492	0.267533	2.26926e-08	2.26668e-06
24_hours	MTX	5984	RFC4	1.28604	3.51532	2.30742e-08	2.27137e-06
24_hours	MTX	11200	CHEK2	1.09824	2.46076	2.31884e-08	2.27137e-06
24_hours	MTX	672	BRCA1	1.57513	2.84538	2.32299e-08	2.27137e-06
24_hours	MTX	3838	KPNA2	1.14052	7.28414	2.33846e-08	2.27137e-06
24_hours	MTX	10926	DBF4	1.35108	2.45551	2.39381e-08	2.3092e-06
24_hours	MTX	3992	FADS1	0.807491	7.18691	2.41688e-08	2.3156e-06
24_hours	MTX	9518	GDF15	-3.09799	6.87103	2.50342e-08	2.38231e-06
24_hours	MTX	113130	CDCA5	2.75534	2.81765	2.76409e-08	2.61271e-06
24_hours	MTX	675	BRCA2	2.65181	1.65859	2.90583e-08	2.72838e-06
24_hours	MTX	9585	KIF20B	2.05592	3.94946	2.93483e-08	2.73736e-06
24_hours	MTX	983	CDK1	3.45841	4.10368	3.06722e-08	2.84202e-06
24_hours	MTX	105376779	NA	-2.67565	0.389575	3.38511e-08	3.11607e-06
24_hours	MTX	51477	ISYNA1	-1.15478	8.85582	3.52826e-08	3.22675e-06
24_hours	MTX	2177	FANCD2	2.21808	2.32953	3.61595e-08	3.28561e-06
24_hours	MTX	54892	NCAPG2	2.0032	3.27751	3.89036e-08	3.5123e-06
24_hours	MTX	29899	GPSM2	1.93404	0.862416	4.25377e-08	3.81593e-06
24_hours	MTX	4605	MYBL2	3.52037	3.52289	4.94061e-08	4.40403e-06
24_hours	MTX	9557	CHD1L	0.954364	4.31522	4.97945e-08	4.41072e-06
24_hours	MTX	10051	SMC4	1.74027	5.86899	5.65904e-08	4.98137e-06
24_hours	MTX	3835	KIF22	1.31866	4.13051	5.96908e-08	5.22165e-06
24_hours	MTX	29028	ATAD2	1.64641	5.20924	6.43152e-08	5.59145e-06
24_hours	MTX	3274	HRH2	1.7763	4.30631	6.9198e-08	5.97905e-06
24_hours	MTX	10293	TRAIP	2.20221	0.696496	7.87144e-08	6.75984e-06
24_hours	MTX	54478	PIMREG	3.53809	2.17048	8.15855e-08	6.96394e-06
24_hours	MTX	100268168	RPL26L1-AS1	-1.45721	1.00579	8.36022e-08	7.0931e-06
24_hours	MTX	6434	TRA2B	0.622636	6.17019	8.45221e-08	7.1282e-06
24_hours	MTX	54908	SPDL1	0.923787	4.07124	8.59722e-08	7.20734e-06
24_hours	MTX	7112	TMPO	1.18019	5.84157	8.8836e-08	7.40335e-06
24_hours	MTX	23464	GCAT	1.0028	5.27092	9.6828e-08	8.02192e-06
24_hours	MTX	8493	PPM1D	-0.847278	5.52789	9.76918e-08	8.04615e-06
24_hours	MTX	151056	PLB1	-1.55781	0.0613364	1.00233e-07	8.20748e-06
24_hours	MTX	2189	FANCG	1.41617	2.72849	1.01622e-07	8.2731e-06
24_hours	MTX	26147	PHF19	1.74399	3.63962	1.02381e-07	8.28699e-06
24_hours	MTX	55010	PARPBP	2.18722	1.38543	1.04339e-07	8.39723e-06
24_hours	MTX	1894	ECT2	1.24681	4.66769	1.05587e-07	8.44939e-06
24_hours	MTX	375444	C5orf34	2.10546	0.690242	1.12965e-07	8.98871e-06
24_hours	MTX	64787	EPS8L2	-1.70213	5.83716	1.28988e-07	1.0206e-05
24_hours	MTX	2175	FANCA	1.69854	1.91462	1.51116e-07	1.18334e-05
24_hours	MTX	10535	RNASEH2A	1.42184	3.54069	1.51872e-07	1.18334e-05
24_hours	MTX	9837	GINS1	1.44427	2.61811	1.52875e-07	1.18334e-05
24_hours	MTX	6882	TAF11	-0.45122	5.24615	1.52917e-07	1.18334e-05
24_hours	MTX	25894	PLEKHG4	-1.30981	0.314337	1.63111e-07	1.25533e-05
24_hours	MTX	51278	IER5	-0.870779	5.9473	1.73441e-07	1.32758e-05
24_hours	MTX	7468	NSD2	0.589365	6.27582	1.78312e-07	1.35749e-05
24_hours	MTX	60509	AGBL5	-0.845111	5.18377	1.84652e-07	1.39819e-05
24_hours	MTX	8438	RAD54L	1.28358	2.33008	2.03695e-07	1.53414e-05
24_hours	MTX	130940	CCDC148	-2.65174	0.832111	2.26428e-07	1.69629e-05
24_hours	MTX	151246	SGO2	1.93805	3.78209	2.30181e-07	1.71527e-05
24_hours	MTX	23479	ISCU	-0.926758	6.92512	2.37103e-07	1.75755e-05
24_hours	MTX	995	CDC25C	2.52404	1.29951	2.40267e-07	1.77169e-05
24_hours	MTX	201134	CEP112	0.844645	2.87145	2.47898e-07	1.81843e-05
24_hours	MTX	5985	RFC5	1.2682	3.01184	2.66768e-07	1.94187e-05
24_hours	MTX	4354	MPP1	0.887229	3.88809	2.67482e-07	1.94187e-05
24_hours	MTX	11270	NRM	1.23917	2.77678	2.72442e-07	1.96773e-05
24_hours	MTX	3619	INCENP	1.30877	3.46772	2.89852e-07	2.08279e-05
24_hours	MTX	83463	MXD3	1.79224	1.82406	3.30025e-07	2.35384e-05
24_hours	MTX	253714	MMS22L	1.51853	2.78377	3.30915e-07	2.35384e-05
24_hours	MTX	26271	FBXO5	1.71641	2.32299	3.34237e-07	2.36552e-05
24_hours	MTX	4436	MSH2	0.865846	5.13862	3.37763e-07	2.37852e-05
24_hours	MTX	29128	UHRF1	2.6359	1.9804	3.4286e-07	2.40241e-05
24_hours	MTX	1468	SLC25A10	0.958187	4.09406	3.82641e-07	2.66484e-05
24_hours	MTX	105375039	NA	-2.13592	1.37194	3.84545e-07	2.66484e-05
24_hours	MTX	126432	RINL	-1.71186	0.399755	3.8599e-07	2.66484e-05
24_hours	MTX	3397	ID1	-1.79607	4.88737	3.99435e-07	2.74422e-05
24_hours	MTX	11130	ZWINT	2.13923	3.60119	4.15898e-07	2.84345e-05
24_hours	MTX	8914	TIMELESS	1.47827	3.99263	4.2712e-07	2.90606e-05
24_hours	MTX	80206	FHOD3	1.36065	9.06737	4.50539e-07	3.05067e-05
24_hours	MTX	157313	CDCA2	2.72475	2.73364	4.65681e-07	3.13367e-05
24_hours	MTX	79172	CENPO	0.925688	2.9697	4.67247e-07	3.13367e-05
24_hours	MTX	4193	MDM2	-1.26732	7.96915	4.86079e-07	3.24452e-05
24_hours	MTX	7083	TK1	2.4753	4.0546	4.91214e-07	3.26333e-05
24_hours	MTX	55561	CDC42BPG	-1.77115	3.55822	5.04467e-07	3.33564e-05
24_hours	MTX	4001	LMNB1	1.09792	5.21641	5.26139e-07	3.46268e-05
24_hours	MTX	355	FAS	-1.61675	5.23337	5.53306e-07	3.62454e-05
24_hours	MTX	79075	DSCC1	2.83834	1.16605	5.61439e-07	3.66079e-05
24_hours	MTX	51249	TMEM69	-0.448475	5.2195	6.41638e-07	4.16444e-05
24_hours	MTX	6284	S100A13	-1.14135	5.53473	6.7057e-07	4.33225e-05
24_hours	MTX	7803	PTP4A1	-0.650792	7.6627	6.79424e-07	4.36941e-05
24_hours	MTX	6240	RRM1	1.08032	6.16361	6.96426e-07	4.44017e-05
24_hours	MTX	5424	POLD1	1.06533	4.3016	6.96733e-07	4.44017e-05
24_hours	MTX	440081	DDX12P	1.50508	1.15767	7.00367e-07	4.44323e-05
24_hours	MTX	6491	STIL	1.98985	1.84696	7.09646e-07	4.48191e-05
24_hours	MTX	83879	CDCA7	1.5938	2.11518	7.18359e-07	4.51669e-05
24_hours	MTX	1647	GADD45A	-0.891635	7.61929	7.36645e-07	4.61107e-05
24_hours	MTX	22995	CEP152	1.19346	2.10676	7.40628e-07	4.61549e-05
24_hours	MTX	1756	DMD	1.45964	8.45357	7.51445e-07	4.66227e-05
24_hours	MTX	57132	CHMP1B	-0.472125	6.50273	7.66142e-07	4.73261e-05
24_hours	MTX	3795	KHK	1.27509	1.49794	8.06146e-07	4.95798e-05
24_hours	MTX	25886	POC1A	1.34765	2.81275	8.83273e-07	5.4087e-05
24_hours	MTX	199699	DAND5	2.27716	0.280988	9.05912e-07	5.52332e-05
24_hours	MTX	8833	GMPS	0.645236	5.6527	9.23618e-07	5.607e-05
24_hours	MTX	994	CDC25B	1.07244	4.13453	9.27602e-07	5.60701e-05
24_hours	MTX	80020	FOXRED2	0.751651	4.75738	9.60666e-07	5.78206e-05
24_hours	MTX	23594	ORC6	1.77028	3.198	9.99427e-07	5.98976e-05
24_hours	MTX	60492	CCDC90B	-0.786259	6.1582	1.05105e-06	6.27246e-05
24_hours	MTX	64773	PCED1A	-0.537683	4.0771	1.06164e-06	6.30895e-05
24_hours	MTX	2702	GJA5	2.26847	3.19322	1.10023e-06	6.51075e-05
24_hours	MTX	100128191	TMPO-AS1	2.15456	0.995994	1.14902e-06	6.77102e-05
24_hours	MTX	10082	GPC6	1.63853	6.21723	1.24431e-06	7.30205e-05
24_hours	MTX	55345	ZGRF1	1.58483	1.28439	1.25294e-06	7.32219e-05
24_hours	MTX	56999	ADAMTS9	1.20023	7.10462	1.34711e-06	7.83996e-05
24_hours	MTX	57828	CATSPERG	-1.59778	0.476859	1.3699e-06	7.9398e-05
24_hours	MTX	309	ANXA6	0.561482	9.16817	1.44863e-06	8.36167e-05
24_hours	MTX	374786	EFCAB5	-1.75526	0.0215564	1.53558e-06	8.82738e-05
24_hours	MTX	79980	DSN1	1.38351	2.72439	1.56537e-06	8.96204e-05
24_hours	MTX	55083	KIF26B	1.04116	7.5961	1.58005e-06	9.00947e-05
24_hours	MTX	1786	DNMT1	0.655853	5.89823	1.6167e-06	9.18129e-05
24_hours	MTX	374378	GALNT18	1.41638	4.30889	1.62354e-06	9.18308e-05
24_hours	MTX	132671	SPATA18	-1.52763	5.00727	1.63412e-06	9.206e-05
24_hours	MTX	57369	GJD2	2.28761	1.01283	1.66779e-06	9.35821e-05
24_hours	MTX	993	CDC25A	1.27897	3.60175	1.84009e-06	0.000102841
24_hours	MTX	50940	PDE11A	-1.56599	0.547762	1.85257e-06	0.000103129
24_hours	MTX	51191	HERC5	-1.7452	1.21293	1.86487e-06	0.000103405
24_hours	MTX	53616	ADAM22	1.11358	2.82035	1.91422e-06	0.000105725
24_hours	MTX	4052	LTBP1	1.0055	9.85609	2.04294e-06	0.000112394
24_hours	MTX	388650	DIPK1A	0.69514	4.49525	2.15529e-06	0.000118113
24_hours	MTX	899	CCNF	1.14319	3.03505	2.1969e-06	0.000119927
24_hours	MTX	64782	AEN	-0.861207	6.77464	2.2235e-06	0.00012091
24_hours	MTX	79682	CENPU	2.57301	3.20991	2.28354e-06	0.000123698
24_hours	MTX	100216545	KMT2E-AS1	-1.18061	1.5589	2.3655e-06	0.000127646
24_hours	MTX	51763	INPP5K	-0.508101	4.92344	2.38659e-06	0.000128293
24_hours	MTX	116444	GRIN3B	-1.4584	1.69474	2.44443e-06	0.000130649
24_hours	MTX	8470	SORBS2	1.09777	9.65406	2.44897e-06	0.000130649
24_hours	MTX	55367	PIDD1	-1.5639	5.14297	2.66727e-06	0.000141758
24_hours	MTX	1763	DNA2	1.38335	2.67956	2.73217e-06	0.000144661
24_hours	MTX	84892	POMGNT2	0.613888	5.09344	2.77417e-06	0.000146335
24_hours	MTX	126820	DNAI3	-1.61131	4.19333	2.9291e-06	0.000153931
24_hours	MTX	28232	SLCO3A1	0.868752	6.50426	3.03342e-06	0.00015882
24_hours	MTX	163786	SASS6	1.03935	1.9218	3.67824e-06	0.000191868
24_hours	MTX	84958	SYTL1	-2.42273	3.83094	4.06638e-06	0.000211332
24_hours	MTX	8671	SLC4A4	0.863342	5.20798	4.16545e-06	0.000215685
24_hours	MTX	283463	MUC19	-2.93411	0.283866	4.18727e-06	0.00021602
24_hours	MTX	55559	HAUS7	0.931725	2.10932	4.28651e-06	0.000220333
24_hours	MTX	9319	TRIP13	2.18595	3.03971	4.55419e-06	0.000233241
24_hours	MTX	23331	TTC28	0.756213	5.22754	4.72385e-06	0.000241053
24_hours	MTX	8309	ACOX2	1.21875	3.35302	4.80529e-06	0.000244324
24_hours	MTX	84303	CHCHD6	1.0161	4.16534	4.88535e-06	0.000246848
24_hours	MTX	115703	ARHGAP33	1.38717	1.89341	4.88999e-06	0.000246848
24_hours	MTX	240	ALOX5	-3.13094	-0.280582	5.08994e-06	0.000256024
24_hours	MTX	100288637	LOC100288637	1.65564	0.122773	5.12674e-06	0.000256957
24_hours	MTX	85236	H2BC12	-0.993529	5.28574	5.1729e-06	0.000258352
24_hours	MTX	27044	SND1	0.683166	8.0376	5.34628e-06	0.000266067
24_hours	MTX	1896	EDA	1.24789	4.38953	5.38133e-06	0.000266868
24_hours	MTX	5982	RFC2	1.23176	3.64568	5.45339e-06	0.000269493
24_hours	MTX	8878	SQSTM1	-0.829968	9.12377	5.56213e-06	0.000273906
24_hours	MTX	55632	G2E3	0.821148	3.11256	5.71457e-06	0.000279809
24_hours	MTX	51065	RPS27L	-1.06636	7.33365	5.72175e-06	0.000279809
24_hours	MTX	7508	XPC	-1.12668	5.98652	5.76887e-06	0.00028069
24_hours	MTX	26153	KIF26A	1.16246	5.11279	5.78032e-06	0.00028069
24_hours	MTX	220042	DDIAS	2.01677	1.63926	5.79954e-06	0.00028069
24_hours	MTX	347240	KIF24	1.14846	1.26309	5.97925e-06	0.000288397
24_hours	MTX	10001	MED6	-0.406892	4.44387	6.18201e-06	0.000297158
24_hours	MTX	1031	CDKN2C	3.2062	0.580729	6.28047e-06	0.000300864
24_hours	MTX	55320	MIS18BP1	1.34268	2.76825	6.8238e-06	0.000325784
24_hours	MTX	51557	LGSN	-2.08067	2.62614	6.93361e-06	0.000329909
24_hours	MTX	54058	C21orf58	1.59795	1.52785	7.04756e-06	0.000334168
24_hours	MTX	4037	LRP3	0.653791	5.55135	7.08287e-06	0.000334168
24_hours	MTX	5831	PYCR1	0.993092	5.63537	7.0943e-06	0.000334168
24_hours	MTX	2119	ETV5	-1.28645	6.78738	7.16937e-06	0.000335961
24_hours	MTX	6470	SHMT1	1.57303	1.95072	7.18008e-06	0.000335961
24_hours	MTX	9001	HAP1	-2.11791	1.28419	7.2806e-06	0.000339536
24_hours	MTX	3070	HELLS	1.75412	2.35399	7.45961e-06	0.000346736
24_hours	MTX	147007	TMEM199	-0.433195	4.95903	7.62793e-06	0.000353394
24_hours	MTX	64946	CENPH	1.86273	2.233	8.19481e-06	0.000378412
24_hours	MTX	27346	TMEM97	1.19055	5.13765	8.43548e-06	0.000388253
24_hours	MTX	740	MRPL49	-0.439461	5.86033	9.15497e-06	0.000419995
24_hours	MTX	79000	AUNIP	1.06155	0.928937	9.2105e-06	0.000420922
24_hours	MTX	898	CCNE1	0.824475	4.06146	9.24002e-06	0.000420922
24_hours	MTX	4919	ROR1	0.864224	7.25567	9.26482e-06	0.000420922
24_hours	MTX	220001	VWCE	-2.31127	2.56826	9.3e-06	0.000421161
24_hours	MTX	2013	EMP2	1.10901	8.47775	9.62062e-06	0.000434284
24_hours	MTX	54069	MIS18A	0.938235	2.24251	9.69589e-06	0.000436284
24_hours	MTX	6505	SLC1A1	1.86208	2.37648	9.82312e-06	0.000440601
24_hours	MTX	27350	APOBEC3C	-1.11721	5.80527	1.01439e-05	0.000453546
24_hours	MTX	2876	GPX1	-1.07675	8.16125	1.03609e-05	0.00046178
24_hours	MTX	55823	VPS11	-0.56587	5.47252	1.0437e-05	0.000463705
24_hours	MTX	100506302	RBM33-DT	-0.686708	1.03732	1.08043e-05	0.000478515
24_hours	MTX	124222	PAQR4	1.25192	3.28125	1.14588e-05	0.000505913
24_hours	MTX	148206	ZNF714	0.837097	3.30509	1.15215e-05	0.000507089
24_hours	MTX	63827	BCAN	-1.91404	0.447334	1.16208e-05	0.000508161
24_hours	MTX	83696	TRAPPC9	0.788156	5.07586	1.16465e-05	0.000508161
24_hours	MTX	378805	LINC-PINT	-1.19969	1.9496	1.1682e-05	0.000508161
24_hours	MTX	8678	BECN1	-0.464223	5.80269	1.16902e-05	0.000508161
24_hours	MTX	105373311	LOC105373311	-1.52366	2.42091	1.1817e-05	0.000512094
24_hours	MTX	3653	IPW	0.818699	5.67035	1.20515e-05	0.000520654
24_hours	MTX	6839	SUV39H1	0.990383	2.41069	1.22305e-05	0.00052561
24_hours	MTX	5550	PREP	0.712857	7.00993	1.225e-05	0.00052561
24_hours	MTX	1056	CEL	-1.7527	3.64048	1.22782e-05	0.00052561
24_hours	MTX	79073	TMEM109	0.770275	6.62019	1.23459e-05	0.000526908
24_hours	MTX	1967	EIF2B1	-0.423027	5.37711	1.23914e-05	0.000527254
24_hours	MTX	6427	SRSF2	0.587738	6.61918	1.29e-05	0.00054724
24_hours	MTX	5198	PFAS	0.584012	4.77459	1.35999e-05	0.000575199
24_hours	MTX	2595	GANC	-0.792135	2.71703	1.38693e-05	0.000584835
24_hours	MTX	389792	IER5L	-1.09425	5.07004	1.39667e-05	0.000587185
24_hours	MTX	4998	ORC1	1.92558	0.835597	1.40779e-05	0.0005901
24_hours	MTX	65080	MRPL44	-0.377041	5.55889	1.44607e-05	0.000604346
24_hours	MTX	7832	BTG2	-0.932015	6.84607	1.48557e-05	0.000619016
24_hours	MTX	10103	TSPAN1	-1.48912	0.690384	1.4978e-05	0.000621375
24_hours	MTX	375057	STUM	1.20044	3.99445	1.50005e-05	0.000621375
24_hours	MTX	8970	H2BC11	-1.63103	1.62846	1.51595e-05	0.000624869
24_hours	MTX	8110	DPF3	0.847972	5.57072	1.51736e-05	0.000624869
24_hours	MTX	8365	H4C8	-1.53411	2.98078	1.53389e-05	0.000629833
24_hours	MTX	775	CACNA1C	1.41858	6.90252	1.54345e-05	0.000631915
24_hours	MTX	8797	TNFRSF10A	-2.03109	3.0335	1.5622e-05	0.000637739
24_hours	MTX	65055	REEP1	0.518741	5.93077	1.56809e-05	0.000638292
24_hours	MTX	23649	POLA2	1.21644	3.69941	1.58082e-05	0.000641621
24_hours	MTX	11073	TOPBP1	0.668522	4.69724	1.67673e-05	0.000678595
24_hours	MTX	127544	RNF19B	-0.952717	5.37926	1.69347e-05	0.000683407
24_hours	MTX	115290	FBXO17	0.801362	3.26354	1.70473e-05	0.000685984
24_hours	MTX	55723	ASF1B	3.10553	2.70877	1.73589e-05	0.000696532
24_hours	MTX	100505994	LUCAT1	-2.13048	1.64323	1.74312e-05	0.000697446
24_hours	MTX	196513	DCP1B	-1.30968	3.64523	1.80385e-05	0.000719702
24_hours	MTX	100144748	KLLN	-1.60888	2.55616	1.89367e-05	0.000753403
24_hours	MTX	78995	HROB	1.1306	1.93953	1.92301e-05	0.000761297
24_hours	MTX	2237	FEN1	1.45766	4.64463	1.92646e-05	0.000761297
24_hours	MTX	105371931	NA	-1.40265	0.323358	1.92973e-05	0.000761297
24_hours	MTX	201163	FLCN	-0.746597	4.77035	1.93933e-05	0.000762949
24_hours	MTX	10592	SMC2	1.00137	5.57808	1.9512e-05	0.000765477
24_hours	MTX	580	BARD1	1.34815	3.12829	2.00681e-05	0.000785025
24_hours	MTX	11169	WDHD1	1.25479	3.3864	2.01217e-05	0.000785025
24_hours	MTX	2905	GRIN2C	-2.16763	0.667178	2.16565e-05	0.000842568
24_hours	MTX	79858	NEK11	-1.41738	0.473901	2.17767e-05	0.000844912
24_hours	MTX	284992	CCDC150	1.18018	0.551765	2.20305e-05	0.00085166
24_hours	MTX	84299	MIEN1	-0.674349	5.49463	2.20716e-05	0.00085166
24_hours	MTX	83667	SESN2	-0.792033	7.01912	2.2376e-05	0.000861047
24_hours	MTX	1017	CDK2	1.05238	4.18865	2.66857e-05	0.00102409
24_hours	MTX	8406	SRPX	1.20993	7.11719	2.69497e-05	0.00103141
24_hours	MTX	63922	CHTF18	1.0149	3.09243	2.74996e-05	0.0010496
24_hours	MTX	54386	TERF2IP	-0.44847	6.80726	2.79339e-05	0.0010633
24_hours	MTX	27244	SESN1	-0.982407	6.15005	2.8257e-05	0.0010727
24_hours	MTX	56474	CTPS2	0.438186	5.27733	2.84143e-05	0.00107577
24_hours	MTX	50484	RRM2B	-1.20729	6.77033	2.85388e-05	0.00107759
24_hours	MTX	50937	CDON	0.96173	3.2135	2.87163e-05	0.00108139
24_hours	MTX	9404	LPXN	-0.754078	2.17104	2.9134e-05	0.00109419
24_hours	MTX	23338	JADE2	-0.919103	3.24657	2.99058e-05	0.00112019
24_hours	MTX	10007	GNPDA1	-0.801881	5.03164	3.0467e-05	0.00113819
24_hours	MTX	4026	LPP	0.754098	6.92695	3.06772e-05	0.00113916
24_hours	MTX	286	ANK1	-1.7867	5.18043	3.07284e-05	0.00113916
24_hours	MTX	27347	STK39	0.950059	7.66375	3.07419e-05	0.00113916
24_hours	MTX	55055	ZWILCH	1.14732	3.36445	3.08165e-05	0.00113916
24_hours	MTX	79832	QSER1	0.533239	5.40433	3.13987e-05	0.00115764
24_hours	MTX	4684	NCAM1	1.0389	9.05929	3.18647e-05	0.00117175
24_hours	MTX	2956	MSH6	0.854969	6.02025	3.26578e-05	0.00119779
24_hours	MTX	340485	ACER2	-1.94591	2.75524	3.3401e-05	0.00122187
24_hours	MTX	649446	DLGAP1-AS1	-1.05865	2.13175	3.37471e-05	0.00123133
24_hours	MTX	7155	TOP2B	0.394403	7.63015	3.474e-05	0.00126428
24_hours	MTX	340719	NANOS1	-1.16106	5.22925	3.59374e-05	0.00130449
24_hours	MTX	29089	UBE2T	1.39917	3.36596	3.6223e-05	0.00131148
24_hours	MTX	51661	FKBP7	1.02206	3.77361	3.68867e-05	0.00133208
24_hours	MTX	84515	MCM8	0.97189	3.07452	3.74277e-05	0.00134713
24_hours	MTX	730091	LINC00886	-1.18641	0.815663	3.76579e-05	0.00134713
24_hours	MTX	10055	SAE1	0.588665	6.94663	3.76777e-05	0.00134713
24_hours	MTX	5143	PDE4C	-2.39191	1.13903	3.76859e-05	0.00134713
24_hours	MTX	283807	FBXL22	1.85312	3.29241	3.78224e-05	0.00134858
24_hours	MTX	151176	ERFE	-1.59444	0.171886	3.80584e-05	0.00135357
24_hours	MTX	1466	CSRP2	0.792914	7.32079	3.84502e-05	0.00136406
24_hours	MTX	9223	MAGI1	0.563923	6.37238	3.92655e-05	0.00138948
24_hours	MTX	8531	YBX3	-0.817063	7.79837	3.9679e-05	0.0014006
24_hours	MTX	4173	MCM4	1.22164	5.98404	4.06725e-05	0.00143208
24_hours	MTX	6450	SH3BGR	1.73885	6.79101	4.25267e-05	0.00149363
24_hours	MTX	1909	EDNRA	0.894997	7.5072	4.27836e-05	0.00149892
24_hours	MTX	256949	KANK3	-1.81467	0.852377	4.29283e-05	0.00150025
24_hours	MTX	8618	CADPS	0.814094	5.64602	4.32219e-05	0.00150678
24_hours	MTX	132320	SCLT1	0.737863	2.98346	4.56357e-05	0.00158699
24_hours	MTX	57763	ANKRA2	-0.606395	4.85865	4.61848e-05	0.00160213
24_hours	MTX	121665	SPPL3	0.353783	6.30925	4.71055e-05	0.00163006
24_hours	MTX	441631	TSPAN11	-1.5639	4.63008	4.7919e-05	0.00165415
24_hours	MTX	253827	MSRB3	0.754259	6.76936	4.92541e-05	0.00169608
24_hours	MTX	199720	GGN	-0.993206	0.666156	4.95663e-05	0.00170266
24_hours	MTX	4856	CCN3	-2.02862	0.532605	5.07519e-05	0.00173915
24_hours	MTX	57822	GRHL3	-3.35335	0.992032	5.15175e-05	0.0017535
24_hours	MTX	10500	SEMA6C	0.794002	4.81437	5.15414e-05	0.0017535
24_hours	MTX	81704	DOCK8	-2.89395	0.385249	5.15442e-05	0.0017535
24_hours	MTX	5912	RAP2B	-1.03414	5.44093	5.17178e-05	0.00175401
24_hours	MTX	26154	ABCA12	-2.40064	2.381	5.19107e-05	0.00175401
24_hours	MTX	54853	WDR55	-0.572401	3.87654	5.19327e-05	0.00175401
24_hours	MTX	27085	MTBP	1.11422	0.50962	5.22732e-05	0.00176128
24_hours	MTX	9768	PCLAF	1.94633	2.94451	5.28961e-05	0.00177802
24_hours	MTX	26263	FBXO22	-0.601527	5.85716	5.4815e-05	0.00183813
24_hours	MTX	6262	RYR2	1.68411	7.89478	5.49773e-05	0.00183919
24_hours	MTX	27242	TNFRSF21	-1.25791	6.9841	5.54534e-05	0.00185073
24_hours	MTX	5145	PDE6A	-1.19532	1.08679	5.69173e-05	0.00189509
24_hours	MTX	102724334	LOC102724334	-0.934141	2.13248	6.0814e-05	0.00202006
24_hours	MTX	488	ATP2A2	1.0625	11.5162	6.17039e-05	0.00204466
24_hours	MTX	10606	PAICS	0.908461	6.57016	6.18936e-05	0.00204466
24_hours	MTX	64785	GINS3	1.31924	2.31656	6.19903e-05	0.00204466
24_hours	MTX	23310	NCAPD3	0.760573	3.66255	6.28011e-05	0.00206657
24_hours	MTX	10579	TACC2	0.724323	6.80433	6.38996e-05	0.00209781
24_hours	MTX	8317	CDC7	1.36789	2.69053	6.40947e-05	0.00209792
24_hours	MTX	79366	HMGN5	0.982229	3.34162	6.42008e-05	0.00209792
24_hours	MTX	57699	CPNE5	1.20667	4.99554	6.45454e-05	0.0021043
24_hours	MTX	64320	RNF25	-0.451674	4.68396	6.51472e-05	0.00211901
24_hours	MTX	655	BMP7	1.11633	7.40326	6.82497e-05	0.00221481
24_hours	MTX	113177	IZUMO4	-1.01859	-0.0155642	6.89821e-05	0.00222937
24_hours	MTX	57646	USP28	0.798687	6.51077	6.90407e-05	0.00222937
24_hours	MTX	85459	CEP295	0.481214	4.04605	6.91731e-05	0.00222937
24_hours	MTX	9802	DAZAP2	-0.470635	6.47855	6.99028e-05	0.00224679
24_hours	MTX	43	ACHE	-1.2904	3.95388	7.00327e-05	0.00224679
24_hours	MTX	83959	SLC4A11	-2.52755	2.41821	7.19869e-05	0.00230423
24_hours	MTX	115201	ATG4A	-0.398746	5.88472	7.23382e-05	0.00231023
24_hours	MTX	166785	MMAA	-0.606325	3.0097	7.3166e-05	0.00233138
24_hours	MTX	55314	TMEM144	1.05822	4.7828	7.48124e-05	0.00237846
24_hours	MTX	162655	ZNF519	1.48918	0.0595182	7.51516e-05	0.00237939
24_hours	MTX	84131	CEP78	0.664588	3.99848	7.51794e-05	0.00237939
24_hours	MTX	55571	CNOT11	0.665498	7.16882	7.54703e-05	0.00238324
24_hours	MTX	3930	LBR	0.96992	4.96874	7.84716e-05	0.00247247
24_hours	MTX	11313	LYPLA2	-0.712396	5.92967	8.07925e-05	0.00253991
24_hours	MTX	84989	JMJD1C-AS1	-1.43395	1.16078	8.19502e-05	0.00257057
24_hours	MTX	7980	TFPI2	-1.8323	4.82227	8.22952e-05	0.00257566
24_hours	MTX	79701	OGFOD3	0.521827	5.60181	8.25505e-05	0.00257767
24_hours	MTX	8720	MBTPS1	0.675306	6.75876	8.27256e-05	0.00257767
24_hours	MTX	60626	RIC8A	-0.444172	6.90935	8.39214e-05	0.00260916
24_hours	MTX	84920	ALG10	0.881895	1.064	8.43334e-05	0.00261619
24_hours	MTX	10011	SRA1	-0.593161	5.46726	8.52733e-05	0.00263954
24_hours	MTX	55722	CEP72	0.956678	0.723933	8.57079e-05	0.00264717
24_hours	MTX	1163	CKS1B	1.25923	3.07503	9.07474e-05	0.00279669
24_hours	MTX	23093	TTLL5	0.517038	3.9832	9.18917e-05	0.00282577
24_hours	MTX	9401	RECQL4	1.06056	3.61174	9.41349e-05	0.00288844
24_hours	MTX	1308	COL17A1	-3.38707	-0.0458162	9.48113e-05	0.00290288
24_hours	MTX	91433	RCCD1	0.646848	3.05363	9.98143e-05	0.00304942
24_hours	MTX	11334	TUSC2	-0.474606	5.61768	0.000100938	0.00307707
24_hours	MTX	126382	NR2C2AP	0.712753	2.08423	0.000102657	0.00312271
24_hours	MTX	79109	MAPKAP1	0.310476	6.63269	0.000103683	0.00314713
24_hours	MTX	29965	CDIP1	-0.687918	7.28744	0.000105592	0.00319691
24_hours	MTX	8339	H2BC8	-1.83199	1.93858	0.000105777	0.00319691
24_hours	MTX	101926888	RALY-AS1	-1.04725	0.0133138	0.00010641	0.00320917
24_hours	MTX	25788	RAD54B	1.13667	1.77197	0.000106983	0.00321954
24_hours	MTX	9415	FADS2	1.09799	7.19494	0.000108507	0.00325574
24_hours	MTX	5422	POLA1	1.04351	4.00991	0.000108648	0.00325574
24_hours	MTX	6382	SDC1	-1.74287	5.54066	0.000109589	0.00327698
24_hours	MTX	153527	ZMAT2	-0.407492	6.08341	0.000110207	0.00328846
24_hours	MTX	5255	PHKA1	0.52881	4.22997	0.000111211	0.00331142
24_hours	MTX	1028	CDKN1C	-0.8257	4.7917	0.000114033	0.00338828
24_hours	MTX	222236	NAPEPLD	0.519478	3.65564	0.000115867	0.0034355
24_hours	MTX	4356	MPP3	0.928056	1.72279	0.00011889	0.00351775
24_hours	MTX	441478	NRARP	1.08237	2.26764	0.00011987	0.00353932
24_hours	MTX	84700	MYO18B	0.810969	8.25893	0.000121188	0.00357073
24_hours	MTX	22950	SLC4A1AP	-0.378787	5.37814	0.000122839	0.00361182
24_hours	MTX	529	ATP6V1E1	-0.468012	7.76268	0.000123695	0.00362283
24_hours	MTX	7786	MAP3K12	-0.909345	3.64901	0.000123728	0.00362283
24_hours	MTX	22824	HSPA4L	-0.830037	4.9198	0.000124894	0.0036494
24_hours	MTX	100996573	NA	-0.979496	2.23255	0.000125385	0.00365616
24_hours	MTX	55780	ERMARD	-0.637849	3.05377	0.000126116	0.00366986
24_hours	MTX	114659	LRRC37B	-0.508296	2.02536	0.000127184	0.00369331
24_hours	MTX	94241	TP53INP1	-0.762429	6.68976	0.000128129	0.00371309
24_hours	MTX	162681	C18orf54	1.50048	1.15371	0.000129562	0.00374691
24_hours	MTX	3148	HMGB2	1.7502	5.68582	0.000130804	0.00377509
24_hours	MTX	7402	UTRN	0.631336	7.12985	0.00013211	0.00380499
24_hours	MTX	6546	SLC8A1	1.78623	9.62163	0.000133055	0.00382166
24_hours	MTX	27165	GLS2	-2.15442	2.39253	0.000133232	0.00382166
24_hours	MTX	1057	CELP	-1.85945	0.117433	0.000134461	0.00384909
24_hours	MTX	1111	CHEK1	0.976543	3.69065	0.000134776	0.00385026
24_hours	MTX	9901	SRGAP3	-1.06541	2.39493	0.000135243	0.00385287
24_hours	MTX	8794	TNFRSF10C	-1.71282	4.70338	0.000135414	0.00385287
24_hours	MTX	639	PRDM1	-2.65001	-0.178915	0.000136168	0.00386651
24_hours	MTX	147807	ZNF524	-0.778538	3.30157	0.000137807	0.00390518
24_hours	MTX	6330	SCN4B	-2.17223	2.87476	0.000140263	0.00396679
24_hours	MTX	170961	ANKRD24	-1.28788	0.300137	0.000140954	0.00397836
24_hours	MTX	129401	NUP35	0.692196	2.96043	0.000141505	0.00398592
24_hours	MTX	10383	TUBB4B	0.62255	8.15547	0.000145134	0.00407998
24_hours	MTX	5138	PDE2A	-1.82114	0.00365951	0.000147732	0.00414473
24_hours	MTX	83596	BCL2L12	0.832688	3.74675	0.000148355	0.00414838
24_hours	MTX	1000	CDH2	0.740104	10.0472	0.000148451	0.00414838
24_hours	MTX	55331	ACER3	0.441237	5.54796	0.000151263	0.00421395
24_hours	MTX	285343	TCAIM	-0.338525	5.16911	0.000151396	0.00421395
24_hours	MTX	494514	TYMSOS	-1.33937	1.53797	0.000152704	0.00424199
24_hours	MTX	55038	CDCA4	0.86693	2.92494	0.000154556	0.00428498
24_hours	MTX	1663	DDX11	1.25639	2.36299	0.00015701	0.00434446
24_hours	MTX	54936	ADPRS	-0.352512	4.98505	0.000160098	0.0044149
24_hours	MTX	6604	SMARCD3	0.652495	7.20597	0.000160183	0.0044149
24_hours	MTX	9215	LARGE1	0.908	5.84648	0.000160929	0.0044268
24_hours	MTX	83903	HASPIN	1.6454	0.413037	0.000161557	0.00443541
24_hours	MTX	84628	NTNG2	-1.87482	0.46067	0.000164588	0.00450246
24_hours	MTX	26035	GLCE	0.815281	4.68095	0.000164638	0.00450246
24_hours	MTX	222229	LRWD1	-0.541679	5.48467	0.000167712	0.00457763
24_hours	MTX	4891	SLC11A2	0.57412	5.12796	0.000169323	0.00461267
24_hours	MTX	26511	CHIC2	-0.538895	4.51728	0.000171169	0.00465395
24_hours	MTX	6790	AURKA	1.04371	5.17997	0.000172538	0.00468213
24_hours	MTX	85444	LRRCC1	0.986346	2.19267	0.00017407	0.00470911
24_hours	MTX	3983	ABLIM1	0.650057	9.3406	0.000174201	0.00470911
24_hours	MTX	817	CAMK2D	0.6748	8.62124	0.000179812	0.00485148
24_hours	MTX	9910	RABGAP1L	1.03318	4.74104	0.000182428	0.00491265
24_hours	MTX	23513	SCRIB	-0.627114	7.01527	0.000184185	0.00495051
24_hours	MTX	6049	RNF6	-0.448578	6.37451	0.000185339	0.00497204
24_hours	MTX	348654	GEN1	0.700224	3.33422	0.000186008	0.0049805
24_hours	MTX	6586	SLIT3	1.17829	8.26935	0.000187135	0.00500117
24_hours	MTX	5426	POLE	1.21375	4.08072	0.000188535	0.00502903
24_hours	MTX	27342	RABGEF1	-0.338746	5.08084	0.000191452	0.00509281
24_hours	MTX	54808	DYM	0.43615	5.37485	0.00019192	0.00509281
24_hours	MTX	10400	PEMT	0.81492	4.64348	0.000192011	0.00509281
24_hours	MTX	5558	PRIM2	0.89766	1.98633	0.000200585	0.00531022
24_hours	MTX	9134	CCNE2	1.91285	1.93064	0.000206118	0.00544647
24_hours	MTX	29789	OLA1	0.518804	6.01299	0.000209905	0.00553615
24_hours	MTX	9913	SUPT7L	-0.33081	5.89996	0.000211487	0.00556744
24_hours	MTX	11103	KRR1	-0.520589	5.00363	0.000212015	0.00557093
24_hours	MTX	1263	PLK3	-1.57362	5.23859	0.000212577	0.00557529
24_hours	MTX	143888	POGLUT3	1.10796	4.37367	0.000216154	0.00565858
24_hours	MTX	25981	DNAH1	-0.846862	1.52044	0.000216908	0.00566119
24_hours	MTX	51390	AIG1	0.710128	5.43161	0.000217058	0.00566119
24_hours	MTX	4796	TONSL	0.596495	3.58982	0.000217984	0.00567483
24_hours	MTX	26586	CKAP2	0.669773	6.26541	0.000222141	0.00577238
24_hours	MTX	9811	CTIF	0.524074	6.3517	0.000223529	0.00579495
24_hours	MTX	5875	RABGGTA	-0.695655	5.219	0.000223832	0.00579495
24_hours	MTX	4023	LPL	1.45113	5.966	0.000225462	0.00582644
24_hours	MTX	23090	ZNF423	-1.46604	1.79099	0.000226416	0.00583507
24_hours	MTX	51463	GPR89B	0.502934	4.80377	0.000226649	0.00583507
24_hours	MTX	10939	AFG3L2	0.492581	7.37857	0.000227039	0.00583507
24_hours	MTX	115426	UHRF2	0.479737	4.6757	0.000228936	0.00587309
24_hours	MTX	643236	TMEM72	2.14493	0.31924	0.000231262	0.00592198
24_hours	MTX	4249	MGAT5	0.651927	8.51728	0.000233905	0.0059788
24_hours	MTX	56970	ATXN7L3	-0.361213	6.13438	0.000234498	0.00598311
24_hours	MTX	57134	MAN1C1	0.788977	7.3028	0.000242033	0.00616417
24_hours	MTX	284080	PICART1	-1.87523	-0.150863	0.000242553	0.00616626
24_hours	MTX	84798	C19orf48	0.669987	4.30091	0.000250597	0.00635929
24_hours	MTX	6880	TAF9	-0.448354	5.90034	0.000257212	0.00651542
24_hours	MTX	101927631	ADNP-AS1	-0.829007	0.631156	0.000258449	0.00653501
24_hours	MTX	80010	RMI1	1.09223	2.93724	0.000261652	0.00660414
24_hours	MTX	207063	DHRSX	0.634093	4.46295	0.000262327	0.00660933
24_hours	MTX	57501	CFAP92	-1.61002	-0.0239968	0.000268136	0.00673259
24_hours	MTX	116349	EXOC3-AS1	-0.73426	2.68805	0.000268175	0.00673259
24_hours	MTX	55135	WRAP53	0.521074	2.98995	0.000270169	0.00677057
24_hours	MTX	201725	C4orf46	1.07386	3.11262	0.000270701	0.00677186
24_hours	MTX	29893	PSMC3IP	1.21845	1.24937	0.000273473	0.00682906
24_hours	MTX	7633	ZNF79	-0.825232	4.2317	0.000276295	0.00688421
24_hours	MTX	55732	C1orf112	0.871444	1.87536	0.000276659	0.00688421
24_hours	MTX	10313	RTN3	0.456883	7.45248	0.000279288	0.00693269
24_hours	MTX	63908	NAPB	-0.672424	4.21841	0.000280146	0.00693269
24_hours	MTX	445815	PALM2AKAP2	1.30808	1.11287	0.000280559	0.00693269
24_hours	MTX	23178	PASK	1.28431	1.82086	0.000280576	0.00693269
24_hours	MTX	8877	SPHK1	-1.35362	4.64493	0.000285641	0.00703433
24_hours	MTX	57578	UNC79	-0.672459	1.29056	0.000286011	0.00703433
24_hours	MTX	134147	CMBL	-1.37566	3.92342	0.000286188	0.00703433
24_hours	MTX	51594	NBAS	0.528902	6.3484	0.000294849	0.00723459
24_hours	MTX	79758	DHRS12	-0.742761	2.46727	0.00029774	0.00729281
24_hours	MTX	2954	GSTZ1	-0.581852	4.37341	0.00030375	0.00742711
24_hours	MTX	55147	RBM23	-0.345422	5.90882	0.000304482	0.00743211
24_hours	MTX	26031	OSBPL3	-0.806525	5.33719	0.000316638	0.00771544
24_hours	MTX	65057	ACD	0.706499	2.80742	0.000320387	0.00779332
24_hours	MTX	5095	PCCA	0.57777	4.4856	0.000322139	0.00782242
24_hours	MTX	645954	SVIL2P	0.912375	3.13203	0.000326023	0.00790312
24_hours	MTX	10715	CERS1	0.977096	1.53066	0.000327948	0.00793611
24_hours	MTX	64116	SLC39A8	0.843224	5.55418	0.000338394	0.00817209
24_hours	MTX	51686	OAZ3	-0.962147	0.000148996	0.00033886	0.00817209
24_hours	MTX	1605	DAG1	0.562066	8.87112	0.000339454	0.00817244
24_hours	MTX	54780	NSMCE4A	0.788133	3.88547	0.000342793	0.00823032
24_hours	MTX	148756	OVAAL	-1.87725	2.34593	0.000343478	0.00823032
24_hours	MTX	6924	ELOA	-0.393703	5.90582	0.000343612	0.00823032
24_hours	MTX	9232	PTTG1	1.28511	4.6155	0.000346152	0.00826424
24_hours	MTX	401264	TRAM2-AS1	-0.637215	2.84296	0.000346361	0.00826424
24_hours	MTX	284403	WDR62	1.44613	3.59739	0.000346788	0.00826424
24_hours	MTX	5936	RBM4	-0.375623	5.30331	0.000348347	0.00828735
24_hours	MTX	51499	TRIAP1	-0.947282	5.50713	0.00035102	0.00833498
24_hours	MTX	440359	YBX3P1	-0.910622	3.83745	0.000351532	0.00833498
24_hours	MTX	147645	VSIG10L	0.809223	2.49515	0.00035232	0.00833962
24_hours	MTX	23582	CCNDBP1	-0.465407	6.37386	0.000356855	0.0084328
24_hours	MTX	8321	FZD1	0.831393	6.6759	0.000359438	0.00847961
24_hours	MTX	55366	LGR4	0.718136	8.7037	0.000365837	0.00861615
24_hours	MTX	9878	TOX4	-0.386057	6.14564	0.000366595	0.00861958
24_hours	MTX	9735	KNTC1	1.08831	3.46018	0.000380446	0.00893034
24_hours	MTX	10432	RBM14	-0.788437	4.97077	0.000383987	0.00899696
24_hours	MTX	27113	BBC3	-1.12344	5.16552	0.000384562	0.00899696
24_hours	MTX	116496	NIBAN1	0.854737	7.89892	0.000387279	0.0090455
24_hours	MTX	115106	HAUS1	0.733767	3.80268	0.000394046	0.00918831
24_hours	MTX	64770	CCDC14	0.736091	4.62773	0.000395062	0.00919679
24_hours	MTX	9820	CUL7	-0.477247	5.62741	0.000397762	0.00924436
24_hours	MTX	5218	CDK14	0.541568	5.54672	0.000399019	0.00925828
24_hours	MTX	55706	NDC1	0.716458	5.01344	0.000400227	0.00927105
24_hours	MTX	373863	DND1	-0.70728	1.84767	0.000403151	0.00932344
24_hours	MTX	80760	ITIH5	-2.47163	0.630753	0.000404032	0.00932851
24_hours	MTX	282996	RBM20	0.767434	7.15531	0.000406072	0.00933942
24_hours	MTX	10714	POLD3	0.888416	3.08457	0.000406261	0.00933942
24_hours	MTX	11030	RBPMS	0.816717	7.14839	0.000406494	0.00933942
24_hours	MTX	10478	SLC25A17	-0.469674	4.67257	0.00041999	0.00963378
24_hours	MTX	1298	COL9A2	-1.54983	1.97985	0.00042682	0.00977452
24_hours	MTX	7474	WNT5A	1.05848	4.94244	0.000428292	0.00979231
24_hours	MTX	51043	ZBTB7B	-0.444497	4.78513	0.000431804	0.00985411
24_hours	MTX	23421	ITGB3BP	1.32145	1.8843	0.000432394	0.00985411
24_hours	MTX	26256	CABYR	-2.01521	2.37098	0.000437056	0.00994425
24_hours	MTX	27112	NALF2	1.61754	3.20065	0.000440765	0.0100125
24_hours	MTX	79719	AAGAB	-0.364344	5.49115	0.000448762	0.0101633
24_hours	MTX	4678	NASP	0.801224	6.3064	0.000448849	0.0101633
24_hours	MTX	55839	CENPN	0.960441	4.56095	0.000450914	0.0101937
24_hours	MTX	131578	LRRC15	-1.37857	1.45003	0.000452306	0.0102088
24_hours	MTX	341640	FREM2	1.30792	5.89032	0.000454884	0.0102505
24_hours	MTX	101927599	ZNF529-AS1	-0.714394	0.969127	0.00045632	0.0102587
24_hours	MTX	7064	THOP1	0.465675	5.31951	0.000456701	0.0102587
24_hours	MTX	7014	TERF2	-0.389713	4.84574	0.000461185	0.0103429
24_hours	MTX	84296	GINS4	1.45004	3.07737	0.000465202	0.0104164
24_hours	MTX	606553	LINC02905	0.849804	3.02833	0.000475523	0.0106106
24_hours	MTX	23225	NUP210	0.875455	5.95068	0.000476132	0.0106106
24_hours	MTX	9121	SLC16A5	-0.702168	3.65916	0.000476137	0.0106106
24_hours	MTX	79077	DCTPP1	0.641477	4.59895	0.000477927	0.0106337
24_hours	MTX	3280	HES1	-0.589984	5.56377	0.000482078	0.0106926
24_hours	MTX	6472	SHMT2	0.528085	6.28285	0.000482095	0.0106926
24_hours	MTX	112703	GARIN5A	-0.628423	1.58471	0.00048739	0.0107931
24_hours	MTX	10016	PDCD6	-0.407823	5.31744	0.000488568	0.0108022
24_hours	MTX	353500	BMP8A	-1.2766	0.838043	0.000490093	0.0108189
24_hours	MTX	7283	TUBG1	0.386221	5.53661	0.00049239	0.0108526
24_hours	MTX	166614	DCLK2	0.77657	5.53373	0.000493793	0.0108665
24_hours	MTX	5932	RBBP8	0.765455	4.63474	0.000497935	0.0109406
24_hours	MTX	64799	IQCH	-0.914099	0.483069	0.000506481	0.011111
24_hours	MTX	125476	INO80C	-0.397168	4.37278	0.000509196	0.0111532
24_hours	MTX	3012	H2AC8	-1.5768	2.14999	0.000513137	0.0112221
24_hours	MTX	79048	SECISBP2	-0.419666	4.42716	0.000519791	0.01135
24_hours	MTX	91687	CENPL	0.73538	1.80729	0.00052134	0.0113662
24_hours	MTX	9644	SH3PXD2A	0.658051	7.36223	0.00052971	0.0114941
24_hours	MTX	84706	GPT2	0.71065	5.40843	0.000529717	0.0114941
24_hours	MTX	64837	KLC2	-0.438816	5.7347	0.00053055	0.0114941
24_hours	MTX	25802	LMOD1	1.27348	6.12516	0.000531288	0.0114941
24_hours	MTX	7754	ZNF204P	1.15983	1.75635	0.000531955	0.0114941
24_hours	MTX	64061	TSPYL2	-0.727847	5.10363	0.000532102	0.0114941
24_hours	MTX	9918	NCAPD2	0.849944	5.16256	0.000535059	0.0115402
24_hours	MTX	79690	GAL3ST4	-2.31885	3.09156	0.000538044	0.0115869
24_hours	MTX	8736	MYOM1	1.27476	9.66485	0.00054163	0.0116456
24_hours	MTX	26164	MTG2	-0.413671	4.71318	0.000543052	0.0116456
24_hours	MTX	64393	ZMAT3	-0.570936	7.70111	0.000543266	0.0116456
24_hours	MTX	79596	OBI1	0.673919	3.71555	0.000544079	0.0116456
24_hours	MTX	55266	TMEM19	0.458437	5.72726	0.000545116	0.0116501
24_hours	MTX	55585	UBE2Q1	-0.28426	6.40853	0.000546922	0.011671
24_hours	MTX	1495	CTNNA1	0.505574	9.54741	0.000548596	0.0116822
24_hours	MTX	55746	NUP133	0.271517	6.06481	0.000549158	0.0116822
24_hours	MTX	23658	LSM5	0.614061	3.62766	0.000550397	0.0116822
24_hours	MTX	340390	WDR97	-1.15628	-0.0979361	0.000550764	0.0116822
24_hours	MTX	84875	PARP10	-1.12831	2.6836	0.000555155	0.0117576
24_hours	MTX	79723	SUV39H2	0.84788	2.90469	0.000557736	0.0117945
24_hours	MTX	2135	EXTL2	0.697783	5.16613	0.00056245	0.0118764
24_hours	MTX	9254	CACNA2D2	1.17852	4.50313	0.000570089	0.0120197
24_hours	MTX	22929	SEPHS1	0.392327	5.37154	0.000573033	0.0120637
24_hours	MTX	10867	TSPAN9	0.724513	8.51275	0.000579951	0.0121911
24_hours	MTX	9100	USP10	0.312089	5.9923	0.000582038	0.0122167
24_hours	MTX	150962	PUS10	-0.495331	3.31834	0.000591638	0.0123997
24_hours	MTX	51741	WWOX	0.889954	2.61567	0.000599407	0.0125439
24_hours	MTX	6432	SRSF7	0.659548	6.29418	0.000600813	0.0125547
24_hours	MTX	148213	ZNF681	0.816909	1.19854	0.000605753	0.0126287
24_hours	MTX	10346	TRIM22	-2.45422	2.68309	0.00060615	0.0126287
24_hours	MTX	80856	LNPK	0.685663	6.22634	0.000617429	0.0128447
24_hours	MTX	57568	SIPA1L2	0.745327	8.56884	0.000621111	0.0128938
24_hours	MTX	84695	LOXL3	1.22734	1.37648	0.000621621	0.0128938
24_hours	MTX	6273	S100A2	-1.21045	0.126715	0.00062308	0.0129051
24_hours	MTX	80221	ACSF2	0.768519	5.81428	0.000627992	0.0129877
24_hours	MTX	27338	UBE2S	0.751927	5.57051	0.00062991	0.0130083
24_hours	MTX	6303	SAT1	-0.934961	7.40204	0.000635369	0.0131018
24_hours	MTX	126133	ALDH16A1	0.485856	4.79575	0.000638422	0.0131455
24_hours	MTX	1460	CSNK2B	-0.438578	6.47646	0.000641407	0.0131877
24_hours	MTX	753	LDLRAD4	0.896354	3.40494	0.000643104	0.0132033
24_hours	MTX	8883	NAE1	0.382101	5.38546	0.000645606	0.0132354
24_hours	MTX	84168	ANTXR1	0.640087	7.74777	0.000652015	0.0133356
24_hours	MTX	29095	ORMDL2	-0.604505	5.17756	0.000652386	0.0133356
24_hours	MTX	84790	TUBA1C	0.837364	7.48603	0.000655029	0.0133702
24_hours	MTX	388407	LINC02875	-1.45823	1.03563	0.00065689	0.0133742
24_hours	MTX	3015	H2AZ1	1.05596	6.37892	0.000657125	0.0133742
24_hours	MTX	2181	ACSL3	0.479842	7.16229	0.000664682	0.0135011
24_hours	MTX	389941	C1QL3	-1.62031	1.40867	0.000665279	0.0135011
24_hours	MTX	23306	NEMP1	1.10521	3.7764	0.00067298	0.0136378
24_hours	MTX	57622	LRFN1	0.663002	3.43266	0.000676629	0.013692
24_hours	MTX	4077	NBR1	-0.335049	7.11706	0.000685101	0.0138436
24_hours	MTX	79915	ATAD5	1.17533	1.36725	0.00068659	0.0138538
24_hours	MTX	3053	SERPIND1	-1.87687	1.9699	0.000691786	0.0139229
24_hours	MTX	55790	CSGALNACT1	-1.33365	2.19702	0.000691995	0.0139229
24_hours	MTX	55696	RBM22	-0.440199	5.43745	0.000693289	0.0139291
24_hours	MTX	8565	YARS1	0.540621	7.31925	0.000701107	0.0140661
24_hours	MTX	55717	WDR11	-0.45699	5.86676	0.000703887	0.0141018
24_hours	MTX	388021	TMEM179	1.05852	1.98032	0.000707877	0.0141616
24_hours	MTX	9118	INA	-1.28383	4.23517	0.000711416	0.0142122
24_hours	MTX	10541	ANP32B	0.549159	6.25428	0.000718295	0.0143293
24_hours	MTX	7443	VRK1	1.10921	3.48755	0.000723611	0.0144149
24_hours	MTX	230	ALDOC	1.6821	4.176	0.000730811	0.0145378
24_hours	MTX	4613	MYCN	1.0839	5.23581	0.000734819	0.0145969
24_hours	MTX	23632	CA14	1.85531	1.90481	0.000740977	0.0146985
24_hours	MTX	7866	IFRD2	0.383182	4.78557	0.000744068	0.014739
24_hours	MTX	55650	PIGV	-0.496465	3.01669	0.000747899	0.0147807
24_hours	MTX	84280	BTBD10	-0.659393	6.24627	0.000748268	0.0147807
24_hours	MTX	5909	RAP1GAP	0.654721	4.05687	0.000753392	0.014861
24_hours	MTX	102724560	LOC102724560	0.699765	4.7256	0.000755056	0.014873
24_hours	MTX	875	CBS	0.672899	4.56297	0.000756502	0.0148807
24_hours	MTX	441150	C6orf226	-0.894002	2.39422	0.00075992	0.014912
24_hours	MTX	26249	KLHL3	1.03251	3.86135	0.000760209	0.014912
24_hours	MTX	51382	ATP6V1D	0.46425	7.37917	0.000768197	0.0150278
24_hours	MTX	79738	BBS10	-0.541324	5.04517	0.000768251	0.0150278
24_hours	MTX	127281	PRXL2B	0.581146	4.15437	0.000770152	0.0150441
24_hours	MTX	54825	CDHR2	-1.39991	-0.0745965	0.000771921	0.0150578
24_hours	MTX	10494	STK25	-0.301124	6.95535	0.000773943	0.0150764
24_hours	MTX	387921	NHLRC3	0.568239	3.91671	0.000775858	0.0150794
24_hours	MTX	307	ANXA4	-0.855197	5.34806	0.00077624	0.0150794
24_hours	MTX	388499	LYPLA2P2	-0.728932	2.03558	0.00078888	0.0152883
24_hours	MTX	25786	DGCR11	0.710235	1.84339	0.000789166	0.0152883
24_hours	MTX	6840	SVIL	0.728062	9.14292	0.000793321	0.0153477
24_hours	MTX	2762	GMDS	0.817463	2.62363	0.000803793	0.0155264
24_hours	MTX	1841	DTYMK	0.712709	4.08833	0.0008059	0.0155264
24_hours	MTX	93323	HAUS8	1.46992	2.33534	0.000806819	0.0155264
24_hours	MTX	64425	POLR1E	0.626971	3.00682	0.000806968	0.0155264
24_hours	MTX	388588	SMIM1	1.09951	1.84993	0.00081069	0.0155767
24_hours	MTX	81031	SLC2A10	0.76507	2.86438	0.000815022	0.0156356
24_hours	MTX	286077	FAM83H	-0.896269	5.40693	0.000815975	0.0156356
24_hours	MTX	203068	TUBB	0.907238	9.2344	0.000823833	0.0157479
24_hours	MTX	10675	CSPG5	1.46321	3.74941	0.000824071	0.0157479
24_hours	MTX	345557	PLCXD3	1.03432	6.58831	0.000847604	0.0161757
24_hours	MTX	57050	UTP3	-0.375465	6.09233	0.000870278	0.0165859
24_hours	MTX	6827	SUPT4H1	-0.352806	5.65978	0.000872657	0.0166057
24_hours	MTX	79857	FLJ13224	-1.81734	-0.120134	0.000873675	0.0166057
24_hours	MTX	148808	MFSD4A	-1.50397	0.358346	0.000889409	0.016882
24_hours	MTX	80346	REEP4	0.966894	4.65446	0.000891128	0.0168918
24_hours	MTX	647979	NORAD	-0.463601	8.57702	0.000893075	0.016906
24_hours	MTX	23053	ZSWIM8	-0.433809	5.80448	0.00090053	0.0170243
24_hours	MTX	9592	IER2	-0.682683	5.42011	0.000908293	0.017148
24_hours	MTX	33	ACADL	-1.16938	1.87884	0.000917424	0.0172758
24_hours	MTX	619279	ZNF704	0.916365	5.70603	0.00091752	0.0172758
24_hours	MTX	4598	MVK	0.544242	3.89035	0.000918743	0.0172758
24_hours	MTX	89796	NAV1	1.01369	8.4679	0.000920261	0.0172813
24_hours	MTX	3613	IMPA2	1.29151	1.72545	0.000927285	0.01739
24_hours	MTX	253558	LCLAT1	0.755292	4.75179	0.000930904	0.0174346
24_hours	MTX	144453	BEST3	-1.21263	1.11515	0.000935941	0.0175057
24_hours	MTX	90141	EFCAB11	0.74006	1.30669	0.000942492	0.0176048
24_hours	MTX	10459	MAD2L2	0.502481	4.51557	0.00094852	0.017694
24_hours	MTX	113115	MTFR2	1.79584	0.16827	0.000951746	0.0177307
24_hours	MTX	29119	CTNNA3	1.47441	5.95059	0.000956884	0.0178029
24_hours	MTX	79102	RNF26	0.406551	5.24269	0.000962646	0.0178864
24_hours	MTX	728730	MAP4K3-DT	-0.666097	2.50381	0.000967755	0.0179576
24_hours	MTX	57103	TIGAR	-0.808381	6.41876	0.000973543	0.0180413
24_hours	MTX	10052	GJC1	0.551473	6.16596	0.000982499	0.0181833
24_hours	MTX	142	PARP1	0.599762	7.02224	0.000984032	0.0181878
24_hours	MTX	57452	GALNT16	1.08054	4.34291	0.000987557	0.018208
24_hours	MTX	25814	ATXN10	0.345253	7.48902	0.000987709	0.018208
24_hours	MTX	4157	MC1R	-0.692158	2.42827	0.000994453	0.0183083
24_hours	MTX	8349	H2BC21	-0.633387	7.41428	0.00100947	0.0185606
24_hours	MTX	23516	SLC39A14	0.719522	6.9824	0.00102514	0.018824
24_hours	MTX	60401	EDA2R	-0.815164	6.01918	0.00103424	0.0189664
24_hours	MTX	54962	TIPIN	0.751169	2.09748	0.00103647	0.0189826
24_hours	MTX	1608	DGKG	-1.78455	0.238867	0.00104785	0.0191661
24_hours	MTX	22902	RUFY3	-0.415034	4.87801	0.00105396	0.0192512
24_hours	MTX	1355	COX15	-0.293474	5.32212	0.00105524	0.0192512
24_hours	MTX	134510	UBLCP1	-0.335137	5.09689	0.0010599	0.0193114
24_hours	MTX	23362	PSD3	0.766677	6.76158	0.00106401	0.0193414
24_hours	MTX	79944	L2HGDH	0.560823	3.4239	0.0010643	0.0193414
24_hours	MTX	287	ANK2	0.835206	7.138	0.00106625	0.0193518
24_hours	MTX	54919	DNAAF5	0.287335	5.42831	0.00107252	0.0194315
24_hours	MTX	8761	PABPC4	0.326726	7.52917	0.0010734	0.0194315
24_hours	MTX	343263	MYBPHL	-1.27664	1.50332	0.00107548	0.0194412
24_hours	MTX	3991	LIPE	0.992329	2.90331	0.00107669	0.0194412
24_hours	MTX	6223	RPS19	-0.550311	8.60886	0.00108593	0.0195829
24_hours	MTX	2621	GAS6	0.745063	8.12315	0.00109107	0.0196089
24_hours	MTX	220	ALDH1A3	-2.46025	1.57151	0.00109151	0.0196089
24_hours	MTX	374987	NEXN-AS1	-1.06201	0.538793	0.00109227	0.0196089
24_hours	MTX	79783	SUGCT	-0.519392	3.81844	0.00109294	0.0196089
24_hours	MTX	3177	SLC29A2	0.697561	4.77092	0.00109998	0.0196854
24_hours	MTX	100289341	MAN1B1-DT	-0.806478	1.96297	0.00110087	0.0196854
24_hours	MTX	56704	JPH1	0.689749	5.31166	0.0011014	0.0196854
24_hours	MTX	2185	PTK2B	-0.857523	2.8031	0.00110909	0.0197978
24_hours	MTX	8490	RGS5	-0.584717	8.53299	0.00111801	0.0199316
24_hours	MTX	342184	FMN1	-1.29955	1.40794	0.00113333	0.0201793
24_hours	MTX	57464	STRIP2	0.54993	7.60622	0.0011431	0.0203275
24_hours	MTX	23786	BCL2L13	-0.292457	6.01804	0.00115039	0.0204314
24_hours	MTX	4983	OPHN1	0.657997	5.22938	0.00115444	0.0204588
24_hours	MTX	54458	PRR13	-0.558262	5.61346	0.00115484	0.0204588
24_hours	MTX	11336	EXOC3	-0.353591	5.9949	0.00115943	0.0205144
24_hours	MTX	407975	MIR17HG	1.04495	1.06585	0.00116281	0.0205483
24_hours	MTX	154215	NKAIN2	-1.28803	0.113195	0.00117	0.0206495
24_hours	MTX	84823	LMNB2	0.713565	5.48467	0.00117584	0.0207266
24_hours	MTX	116028	RMI2	1.29403	2.71455	0.0011786	0.0207492
24_hours	MTX	51053	GMNN	0.745637	4.57093	0.00118176	0.0207633
24_hours	MTX	3899	AFF3	0.5015	4.22233	0.00118257	0.0207633
24_hours	MTX	29950	SERTAD1	-0.791685	5.16625	0.00118382	0.0207633
24_hours	MTX	22837	COBLL1	-0.802912	4.52849	0.0011916	0.0208738
24_hours	MTX	5861	RAB1A	-0.40687	7.84969	0.00119458	0.0209
24_hours	MTX	8829	NRP1	0.880412	7.50228	0.00119911	0.0209532
24_hours	MTX	116843	SLC18B1	0.715273	3.69791	0.00120207	0.0209788
24_hours	MTX	727910	TLCD2	-0.709709	4.08072	0.00120468	0.0209984
24_hours	MTX	84250	SLF1	0.693707	3.55069	0.00120686	0.0210104
24_hours	MTX	64901	RANBP17	0.622205	2.40117	0.0012104	0.021046
24_hours	MTX	79745	CLIP4	-0.616617	6.21836	0.00121491	0.0210984
24_hours	MTX	55815	TSNAXIP1	-0.856727	0.366077	0.00122153	0.0211873
24_hours	MTX	132	ADK	0.480804	5.17881	0.00122957	0.0213005
24_hours	MTX	6547	SLC8A3	-2.35577	0.351776	0.00123375	0.0213467
24_hours	MTX	1869	E2F1	1.16883	3.92674	0.00123621	0.0213629
24_hours	MTX	333	APLP1	-0.784097	7.8952	0.00123952	0.0213938
24_hours	MTX	7840	ALMS1	0.438224	3.87502	0.00124154	0.0214024
24_hours	MTX	115572	TENT5B	0.882188	4.37981	0.00124359	0.0214117
24_hours	MTX	55329	MNS1	0.817112	0.503923	0.00125106	0.021514
24_hours	MTX	9444	QKI	0.754416	7.89695	0.00126046	0.0216492
24_hours	MTX	124995	MRPL10	-0.341351	5.74072	0.00126749	0.0217434
24_hours	MTX	3914	LAMB3	-1.35731	2.65991	0.0012712	0.021779
24_hours	MTX	56922	MCCC1	0.391814	5.47289	0.00127277	0.021779
24_hours	MTX	471	ATIC	0.272836	6.39002	0.00127421	0.021779
24_hours	MTX	83450	DRC3	-0.904727	0.923846	0.00129018	0.0220254
24_hours	MTX	401399	PRRT4	1.56794	1.99702	0.00129474	0.0220765
24_hours	MTX	51200	CPA4	-1.81792	4.211	0.00129749	0.0220878
24_hours	MTX	284252	KCTD1	-0.483506	5.27454	0.00130046	0.0220878
24_hours	MTX	647033	PA2G4P4	-0.330691	4.7401	0.00130168	0.0220878
24_hours	MTX	100134713	NDUFB2-AS1	-0.988357	0.485661	0.00130168	0.0220878
24_hours	MTX	56961	SHD	1.57786	4.59908	0.00130558	0.0221088
24_hours	MTX	284385	ZNF561-AS1	-0.648199	2.68018	0.00130606	0.0221088
24_hours	MTX	11041	B4GAT1	0.522962	6.30915	0.00131252	0.0221817
24_hours	MTX	54839	LRRC49	0.9462	6.54373	0.00131431	0.0221817
24_hours	MTX	343099	CCDC18	0.615273	2.94086	0.00131509	0.0221817
24_hours	MTX	5796	PTPRK	0.499926	6.45802	0.00134651	0.0226844
24_hours	MTX	56131	PCDHB4	0.682431	1.40089	0.00135742	0.0228409
24_hours	MTX	9656	MDC1	0.496752	4.4064	0.00136468	0.0229357
24_hours	MTX	26053	AUTS2	0.811608	5.92537	0.00137059	0.0230076
24_hours	MTX	90120	TMEM250	-0.459519	5.19332	0.00137261	0.0230142
24_hours	MTX	100996746	SPDYE11	-0.866386	0.0736245	0.00138675	0.0232235
24_hours	MTX	10131	TRAP1	0.410194	7.147	0.00139783	0.0233545
24_hours	MTX	7013	TERF1	0.403988	4.64042	0.00139789	0.0233545
24_hours	MTX	8725	URI1	0.232926	5.62399	0.0014049	0.0234438
24_hours	MTX	340371	NRBP2	0.647706	4.83786	0.0014173	0.023576
24_hours	MTX	9739	SETD1A	-0.40211	4.96046	0.00141873	0.023576
24_hours	MTX	8811	GALR2	-1.9262	1.74749	0.00142086	0.023576
24_hours	MTX	728806	NSFP1	-0.75177	2.43635	0.00142116	0.023576
24_hours	MTX	111	ADCY5	0.814199	8.1281	0.00142171	0.023576
24_hours	MTX	10270	AKAP8	-0.35026	4.82171	0.00142287	0.023576
24_hours	MTX	27254	CSDC2	-1.08241	4.77219	0.00143096	0.0236823
24_hours	MTX	25949	SYF2	-0.368134	5.76541	0.00143495	0.0237205
24_hours	MTX	55166	CENPQ	1.09813	1.96508	0.00144164	0.0238032
24_hours	MTX	3146	HMGB1	0.623846	6.96558	0.00144946	0.0239042
24_hours	MTX	598	BCL2L1	-0.749461	7.55419	0.00145473	0.023963
24_hours	MTX	55332	DRAM1	-1.33377	3.09771	0.00145873	0.0240009
24_hours	MTX	55662	HIF1AN	-0.327603	6.35026	0.00146077	0.0240065
24_hours	MTX	28981	IFT81	0.527437	4.66602	0.001466	0.0240545
24_hours	MTX	80178	TEDC2	0.684708	1.95484	0.00146881	0.0240545
24_hours	MTX	8398	PLA2G6	-0.622125	3.68158	0.00147031	0.0240545
24_hours	MTX	94027	CGB7	-1.15609	0.945317	0.00147053	0.0240545
24_hours	MTX	10507	SEMA4D	0.952373	4.56386	0.00148583	0.0242766
24_hours	MTX	101927789	LOC101927789	-1.64644	1.35503	0.00149589	0.0244126
24_hours	MTX	163227	ZNF100	0.898447	1.72768	0.00149835	0.0244245
24_hours	MTX	10421	CD2BP2	-0.282076	6.28373	0.00150122	0.0244429
24_hours	MTX	54930	HAUS4	0.643982	3.6734	0.00151419	0.0246258
24_hours	MTX	154141	MBOAT1	0.811458	2.33247	0.00151714	0.0246453
24_hours	MTX	5453	POU3F1	-2.4669	1.88598	0.00153025	0.0248296
24_hours	MTX	84733	CBX2	1.1182	2.69293	0.00153456	0.0248709
24_hours	MTX	136647	MPLKIP	-0.512105	4.87976	0.00153934	0.0249195
24_hours	MTX	9568	GABBR2	-2.08545	0.0952209	0.00154662	0.0250087
24_hours	MTX	51665	ASB1	-0.466074	6.40902	0.00156095	0.0251822
24_hours	MTX	285671	RNF180	0.592685	2.10422	0.0015619	0.0251822
24_hours	MTX	6274	S100A3	-1.53491	0.757635	0.00156302	0.0251822
24_hours	MTX	55825	PECR	0.811937	1.54	0.0015645	0.0251822
24_hours	MTX	55033	FKBP14	0.830022	4.9629	0.00157467	0.025317
24_hours	MTX	4973	OLR1	-1.6341	1.84006	0.00157916	0.0253603
24_hours	MTX	2651	GCNT2	0.668516	6.03632	0.00158488	0.025423
24_hours	MTX	84824	FCRLA	-1.74469	0.574681	0.0015976	0.0255979
24_hours	MTX	400120	SERTM1	1.28986	0.159628	0.00161208	0.0258005
24_hours	MTX	7251	TSG101	-0.256152	6.47084	0.00161407	0.0258032
24_hours	MTX	5562	PRKAA1	-0.283175	5.83193	0.00162215	0.0259028
24_hours	MTX	7486	WRN	0.482614	3.20966	0.00163132	0.0260198
24_hours	MTX	100506233	RAB30-DT	-0.766653	2.37332	0.00164025	0.0260992
24_hours	MTX	11231	SEC63	0.415868	7.01201	0.00164133	0.0260992
24_hours	MTX	51166	AADAT	0.622749	3.10116	0.00164196	0.0260992
24_hours	MTX	55118	CRTAC1	-2.37208	1.58312	0.00164371	0.0260992
24_hours	MTX	11152	WDR45	-0.343055	5.39156	0.00165678	0.0262771
24_hours	MTX	282997	PDCD4-AS1	-1.34765	0.741422	0.00165883	0.02628
24_hours	MTX	79694	MANEA	0.686494	4.46067	0.00166167	0.0262955
24_hours	MTX	9550	ATP6V1G1	-0.409953	7.15837	0.00166448	0.0263103
24_hours	MTX	5141	PDE4A	-1.32918	1.74325	0.00166958	0.0263614
24_hours	MTX	29110	TBK1	-0.495068	5.16449	0.00167186	0.0263678
24_hours	MTX	8723	SNX4	-0.444115	5.53377	0.00167851	0.0264366
24_hours	MTX	84899	TMTC4	0.75653	4.63851	0.00167997	0.0264366
24_hours	MTX	51534	VTA1	-0.331217	6.48056	0.00169499	0.0266431
24_hours	MTX	51372	TMA7	-0.528131	6.27737	0.0017077	0.026813
24_hours	MTX	144501	KRT80	-1.35095	3.59973	0.00171018	0.0268221
24_hours	MTX	57608	JCAD	-0.728354	4.42284	0.00171278	0.026833
24_hours	MTX	7374	UNG	0.517205	4.66322	0.00172246	0.0269545
24_hours	MTX	1528	CYB5A	0.851841	4.04016	0.00172704	0.0269962
24_hours	MTX	4016	LOXL1	0.960081	6.31028	0.00173696	0.0271212
24_hours	MTX	146857	SLFN13	1.4514	1.18091	0.00175873	0.0274308
24_hours	MTX	283131	NEAT1	-1.54605	6.13668	0.00176234	0.0274566
24_hours	MTX	54994	GID8	-0.270088	6.00085	0.00176483	0.0274651
24_hours	MTX	100131067	CKMT2-AS1	-0.831714	0.921227	0.0017926	0.0278506
24_hours	MTX	7368	UGT8	1.0621	0.655523	0.00179356	0.0278506
24_hours	MTX	9687	GREB1	0.886698	3.63203	0.00181262	0.0281064
24_hours	MTX	28956	LAMTOR2	-0.406967	5.18163	0.00181582	0.0281064
24_hours	MTX	55959	SULF2	-1.32164	7.59157	0.00181678	0.0281064
24_hours	MTX	4488	MSX2	-0.762587	4.33222	0.00181802	0.0281064
24_hours	MTX	53405	CLIC5	0.723169	6.15138	0.00182655	0.0282074
24_hours	MTX	25946	ZNF385A	-0.991331	4.9422	0.00183563	0.0283026
24_hours	MTX	55159	RFWD3	0.580433	4.27722	0.00183674	0.0283026
24_hours	MTX	3098	HK1	0.397989	9.57983	0.00184159	0.0283464
24_hours	MTX	158584	FAAH2	1.11907	-0.0351402	0.00184633	0.0283781
24_hours	MTX	585	BBS4	-0.541852	5.146	0.00184768	0.0283781
24_hours	MTX	113157	RPLP0P2	-0.783579	1.82773	0.00185629	0.0284793
24_hours	MTX	56927	GPR108	-0.351981	5.54427	0.00186324	0.0285268
24_hours	MTX	8463	TEAD2	0.308203	5.57903	0.00186344	0.0285268
24_hours	MTX	80003	PCNX2	-0.969373	3.00201	0.00187006	0.0285971
24_hours	MTX	29105	CFAP20	0.375143	6.20998	0.00188301	0.0287639
24_hours	MTX	642846	LOC642846	1.33422	0.290404	0.00188883	0.0288215
24_hours	MTX	6038	RNASE4	1.01966	2.89737	0.00190138	0.0289816
24_hours	MTX	10666	CD226	1.53218	1.33205	0.00190371	0.0289858
24_hours	MTX	23468	CBX5	0.508416	6.49239	0.00190944	0.0290207
24_hours	MTX	9050	PSTPIP2	-1.15595	3.52698	0.00191012	0.0290207
24_hours	MTX	51196	PLCE1	0.842903	4.51978	0.00191754	0.0290978
24_hours	MTX	195828	ZNF367	1.60694	3.38544	0.00192122	0.0290978
24_hours	MTX	79027	ZNF655	-0.346983	5.73159	0.0019214	0.0290978
24_hours	MTX	4041	LRP5	0.557775	5.98213	0.00192489	0.0291194
24_hours	MTX	80144	FRAS1	1.00012	7.58348	0.00195157	0.0294914
24_hours	MTX	6195	RPS6KA1	-0.754159	4.05609	0.00195488	0.0295097
24_hours	MTX	283687	ST20-AS1	-0.509633	3.07577	0.00195737	0.0295157
24_hours	MTX	220359	TIGD3	-1.1104	0.106597	0.00196356	0.0295773
24_hours	MTX	5837	PYGM	0.915117	6.93185	0.00197901	0.0297782
24_hours	MTX	81688	C6orf62	-0.385511	7.47765	0.00199075	0.0299229
24_hours	MTX	90441	ZNF622	0.483099	7.03312	0.00200368	0.0300851
24_hours	MTX	728392	LOC728392	-0.853587	5.02804	0.00200946	0.0301398
24_hours	MTX	55773	TBC1D23	-0.332728	5.59989	0.00204894	0.0306992
24_hours	MTX	10424	PGRMC2	0.538616	7.51738	0.00205528	0.0307615
24_hours	MTX	100506599	PPP1R26-AS1	-0.980235	0.178357	0.00206905	0.0309347
24_hours	MTX	5827	PXMP2	0.808472	3.27455	0.00209328	0.0312638
24_hours	MTX	23366	KIAA0895	0.378664	4.71582	0.00210296	0.0313751
24_hours	MTX	70	ACTC1	1.35845	12.4436	0.00210637	0.0313927
24_hours	MTX	5140	PDE3B	0.694092	4.0921	0.00212722	0.0316699
24_hours	MTX	79906	MORN1	-0.639073	1.7682	0.00213962	0.031821
24_hours	MTX	9873	FCHSD2	0.371814	5.13744	0.00214721	0.0318989
24_hours	MTX	219541	MED19	-0.359002	4.20506	0.00214939	0.0318989
24_hours	MTX	56122	PCDHB14	0.4826	3.8758	0.00215837	0.0319984
24_hours	MTX	283624	LINC00641	0.626873	3.24673	0.00216279	0.0320302
24_hours	MTX	2146	EZH2	0.859344	3.93817	0.00216706	0.0320597
24_hours	MTX	4361	MRE11	0.732143	3.82345	0.002173	0.0321139
24_hours	MTX	100506190	LINC00963	-0.761062	3.95117	0.00218301	0.032228
24_hours	MTX	6988	TCTA	-0.376015	5.32805	0.00220194	0.0324734
24_hours	MTX	387119	CEP85L	-0.722149	3.69307	0.00221047	0.0325651
24_hours	MTX	653820	FAM72B	1.08425	0.742788	0.00221833	0.0326256
24_hours	MTX	11142	PKIG	0.88879	6.20787	0.0022192	0.0326256
24_hours	MTX	56850	GRIPAP1	-0.521385	5.16647	0.00223195	0.0327788
24_hours	MTX	6293	VPS52	-0.39574	5.20878	0.00226293	0.0331991
24_hours	MTX	51337	THEM6	0.866385	4.12683	0.00226551	0.0332023
24_hours	MTX	219539	YPEL4	-1.07879	-0.0832263	0.00227574	0.0333141
24_hours	MTX	8910	SGCE	0.77065	4.11529	0.0022782	0.0333141
24_hours	MTX	1606	DGKA	-1.45615	4.27673	0.00228203	0.0333141
24_hours	MTX	6990	DYNLT3	-0.597769	5.53478	0.0022826	0.0333141
24_hours	MTX	84818	IL17RC	0.494244	4.40074	0.00228972	0.0333728
24_hours	MTX	996	CDC27	0.32297	6.14769	0.00229182	0.0333728
24_hours	MTX	26255	PTTG3P	1.10906	1.35272	0.00229373	0.0333728
24_hours	MTX	51092	SIDT2	-0.744336	6.50825	0.00230114	0.0334302
24_hours	MTX	23219	FBXO28	-0.335422	5.28856	0.00230242	0.0334302
24_hours	MTX	84313	VPS25	-0.424802	5.81582	0.00231877	0.0336329
24_hours	MTX	85315	PAQR8	1.06711	3.69263	0.00232266	0.0336547
24_hours	MTX	388389	CCDC103	-0.819665	1.17134	0.00233121	0.0337438
24_hours	MTX	63979	FIGNL1	0.722965	2.78696	0.00234214	0.0338672
24_hours	MTX	80174	DBF4B	0.635821	2.64605	0.00234909	0.0339329
24_hours	MTX	55684	RABL6	0.297561	7.22759	0.00238023	0.0343475
24_hours	MTX	5923	RASGRF1	-2.31799	0.365469	0.00239524	0.0345288
24_hours	MTX	148046	CIRBP-AS1	-0.857491	0.370881	0.0024139	0.0347518
24_hours	MTX	201501	ZBTB7C	-1.53497	0.256197	0.00241565	0.0347518
24_hours	MTX	64087	MCCC2	0.365594	6.04283	0.00242098	0.034793
24_hours	MTX	22822	PHLDA1	-0.862471	7.11389	0.00242989	0.0348853
24_hours	MTX	1633	DCK	0.519251	3.92265	0.00243657	0.0349457
24_hours	MTX	7416	VDAC1	0.421058	8.31718	0.00245359	0.0351218
24_hours	MTX	83479	DDX59	-0.380414	3.94998	0.00245568	0.0351218
24_hours	MTX	79621	RNASEH2B	0.756757	3.45137	0.00245633	0.0351218
24_hours	MTX	54927	CHCHD3	0.759768	6.23855	0.00246157	0.035161
24_hours	MTX	10659	CELF2	0.463078	7.22791	0.00247917	0.0353765
24_hours	MTX	55670	PEX26	-0.366343	5.36314	0.00249921	0.0356264
24_hours	MTX	23194	FBXL7	0.790958	5.70647	0.00250756	0.0357093
24_hours	MTX	374618	TEX9	-0.938355	1.03724	0.00251262	0.0357452
24_hours	MTX	22937	SCAP	0.316479	6.98249	0.00251625	0.0357608
24_hours	MTX	127829	ARL8A	-0.371668	6.15721	0.00252833	0.0358684
24_hours	MTX	392617	ELFN1	-0.636107	5.03347	0.00252892	0.0358684
24_hours	MTX	283130	SLC25A45	-1.06003	3.36029	0.00254076	0.036
24_hours	MTX	256714	MAP7D2	-0.950051	0.775272	0.00254529	0.0360281
24_hours	MTX	23456	ABCB10	0.536733	5.21584	0.0025597	0.0361785
24_hours	MTX	56061	UBFD1	-0.386318	7.03532	0.00256209	0.0361785
24_hours	MTX	151742	PPM1L	0.666696	4.50407	0.00256392	0.0361785
24_hours	MTX	92840	REEP6	0.799041	4.54341	0.0025662	0.0361785
24_hours	MTX	9240	PNMA1	-0.346736	7.15093	0.0025723	0.0362282
24_hours	MTX	6872	TAF1	-0.351905	4.63448	0.00258497	0.0363703
24_hours	MTX	1719	DHFR	0.900998	6.08037	0.00258765	0.0363717
24_hours	MTX	6509	SLC1A4	0.848643	5.85649	0.00260885	0.0366331
24_hours	MTX	57576	KIF17	-1.47582	1.29137	0.00261503	0.0366517
24_hours	MTX	144404	TMEM120B	0.716123	5.39973	0.0026155	0.0366517
24_hours	MTX	283174	NA	1.07599	3.72814	0.00261798	0.0366517
24_hours	MTX	11149	BVES	0.845885	8.95761	0.00263189	0.0368099
24_hours	MTX	85451	UNK	-0.475669	4.9905	0.00266314	0.03721
24_hours	MTX	1949	EFNB3	1.46022	4.31561	0.00269724	0.0376491
24_hours	MTX	91351	DDX60L	-0.892598	3.83523	0.00272635	0.0380177
24_hours	MTX	23281	MTUS2	1.10956	5.81806	0.00274287	0.038201
24_hours	MTX	8601	RGS20	-1.72907	0.618671	0.00274492	0.038201
24_hours	MTX	8527	DGKD	-0.591053	6.1256	0.00275057	0.0382419
24_hours	MTX	83862	TMEM120A	0.328508	5.64667	0.00275894	0.0382953
24_hours	MTX	11064	CNTRL	0.79718	2.64298	0.00275985	0.0382953
24_hours	MTX	25861	WHRN	-0.910844	3.77114	0.0027717	0.0384218
24_hours	MTX	6566	SLC16A1	0.861428	9.37558	0.00278115	0.0385149
24_hours	MTX	653519	GPR89A	0.457233	4.29155	0.00282692	0.0391067
24_hours	MTX	9553	MRPL33	-0.442407	5.64935	0.00282944	0.0391067
24_hours	MTX	221143	EEF1AKMT1	-0.505306	2.05546	0.0028508	0.0393634
24_hours	MTX	53947	A4GALT	0.791002	6.30931	0.0028544	0.0393746
24_hours	MTX	3017	H2BC5	-0.799232	3.88394	0.00286139	0.0394323
24_hours	MTX	79986	ZNF702P	-0.785699	4.11033	0.0028785	0.0395968
24_hours	MTX	6494	SIPA1	0.410477	3.60553	0.00287895	0.0395968
24_hours	MTX	115701	ALPK2	0.720522	8.69915	0.00288279	0.0396109
24_hours	MTX	84942	WDR73	-0.44778	4.6113	0.00289386	0.0397218
24_hours	MTX	8492	PRSS12	-1.87555	0.709727	0.0028965	0.0397218
24_hours	MTX	81792	ADAMTS12	0.751941	6.58046	0.00290738	0.0397899
24_hours	MTX	23308	ICOSLG	-1.02502	0.965668	0.00290892	0.0397899
24_hours	MTX	101927550	LOC101927550	0.782185	0.435889	0.00290994	0.0397899
24_hours	MTX	80169	CTC1	-0.540518	3.51615	0.00291521	0.0398233
24_hours	MTX	55852	TEX2	0.447969	7.08587	0.00292546	0.0399148
24_hours	MTX	147138	TMC8	-1.17323	0.0392597	0.00292758	0.0399148
24_hours	MTX	54507	ADAMTSL4	0.645047	8.03959	0.00293244	0.0399158
24_hours	MTX	125061	AFMID	0.453051	3.52334	0.00293332	0.0399158
24_hours	MTX	79084	WDR77	-0.316993	6.083	0.00297327	0.0404205
24_hours	MTX	55755	CDK5RAP2	0.480999	5.3748	0.00298836	0.0405863
24_hours	MTX	83541	FAM110A	0.942737	2.01107	0.00300478	0.0407701
24_hours	MTX	55588	MED29	-0.332995	5.75884	0.00301384	0.0407957
24_hours	MTX	493	ATP2B4	0.617839	9.49179	0.00301529	0.0407957
24_hours	MTX	10486	CAP2	0.748168	7.89399	0.00301536	0.0407957
24_hours	MTX	2870	GRK6	0.292718	5.11467	0.00304555	0.0411646
24_hours	MTX	8367	H4C5	-1.51824	0.355334	0.00308981	0.0417229
24_hours	MTX	9146	HGS	-0.315218	6.64089	0.00309572	0.0417626
24_hours	MTX	3632	INPP5A	0.503941	6.79244	0.00310316	0.0418229
24_hours	MTX	65264	UBE2Z	-0.460868	6.67455	0.00311443	0.0419347
24_hours	MTX	100129716	ARRDC3-AS1	-0.973314	0.686218	0.00312602	0.0419992
24_hours	MTX	64784	CRTC3	0.501207	5.08815	0.00312611	0.0419992
24_hours	MTX	4357	MPST	0.416073	5.07811	0.00312817	0.0419992
24_hours	MTX	8396	PIP4K2B	-0.375315	6.52374	0.00314126	0.0421348
24_hours	MTX	55837	EAPP	-0.359149	5.15989	0.00316854	0.0424603
24_hours	MTX	79677	SMC6	0.371083	4.98394	0.0031934	0.0427528
24_hours	MTX	6480	ST6GAL1	0.580125	7.844	0.00320604	0.0428812
24_hours	MTX	9991	PTBP3	-0.720258	5.15163	0.00324231	0.0433252
24_hours	MTX	5099	PCDH7	0.571465	8.50198	0.00326496	0.0435864
24_hours	MTX	317648	NOP14-AS1	-0.578303	2.76011	0.00326908	0.0436001
24_hours	MTX	51260	PBDC1	-0.320682	4.8781	0.00327494	0.043637
24_hours	MTX	23558	WBP2	-0.410074	7.15648	0.00328377	0.0436775
24_hours	MTX	57820	CCNB1IP1	0.758199	5.09924	0.00328418	0.0436775
24_hours	MTX	9148	NEURL1	-0.735383	2.6337	0.00328921	0.043703
24_hours	MTX	145282	MIPOL1	0.733236	2.6351	0.00329686	0.0437634
24_hours	MTX	387103	CENPW	1.1334	1.8674	0.00330386	0.0438151
24_hours	MTX	83543	AIF1L	0.9362	3.95711	0.00331344	0.0439007
24_hours	MTX	7126	TNFAIP1	-0.69906	6.91328	0.00331939	0.0439383
24_hours	MTX	130733	TMEM178A	0.583937	5.6751	0.003334	0.0440569
24_hours	MTX	8649	LAMTOR3	-0.361159	5.27746	0.00333684	0.0440569
24_hours	MTX	91319	DERL3	1.06419	3.45274	0.00334056	0.0440569
24_hours	MTX	3363	HTR7	-1.37342	0.04813	0.00334398	0.0440569
24_hours	MTX	5565	PRKAB2	-0.565202	6.33139	0.00334573	0.0440569
24_hours	MTX	114879	OSBPL5	0.441741	3.76576	0.00334712	0.0440569
24_hours	MTX	6721	SREBF2	0.489671	8.50626	0.00336779	0.0442875
24_hours	MTX	1501	CTNND2	0.69808	4.78793	0.00337734	0.0443526
24_hours	MTX	139886	SPIN4	0.713504	3.33972	0.00337904	0.0443526
24_hours	MTX	3149	HMGB3	0.48592	5.90744	0.00340996	0.0447168
24_hours	MTX	196527	ANO6	0.368577	7.0853	0.00342092	0.0448188
24_hours	MTX	23265	EXOC7	-0.344181	7.10892	0.00342772	0.0448439
24_hours	MTX	59349	KLHL12	-0.357585	5.62177	0.0034292	0.0448439
24_hours	MTX	51175	TUBE1	0.654282	3.39325	0.00343954	0.0449373
24_hours	MTX	10302	SNAPC5	-0.524999	3.01234	0.00344817	0.0450084
24_hours	MTX	27184	DISC2	1.00476	1.71626	0.00345271	0.0450259
24_hours	MTX	94030	LRRC4B	0.933573	4.79171	0.00346007	0.0450802
24_hours	MTX	8828	NRP2	0.953231	5.46123	0.00346754	0.0451323
24_hours	MTX	26022	TMEM98	0.461534	6.93234	0.00347048	0.0451323
24_hours	MTX	80852	GRIP2	-1.71887	1.52747	0.00348375	0.045263
24_hours	MTX	56155	TEX14	-1.6335	-0.161639	0.00350533	0.0455015
24_hours	MTX	441666	LOC441666	1.35467	-0.00780252	0.00354857	0.0460203
24_hours	MTX	29919	RMC1	-0.38736	4.70883	0.00356132	0.0461432
24_hours	MTX	64710	NUCKS1	0.373416	8.0693	0.00356651	0.046168
24_hours	MTX	90649	ZNF486	0.68143	2.22636	0.00358268	0.0463347
24_hours	MTX	55544	RBM38	0.789367	7.68842	0.00359636	0.0464316
24_hours	MTX	25801	GCA	0.411202	4.08991	0.00359676	0.0464316
24_hours	MTX	221491	SMIM29	-0.687706	3.16188	0.00361166	0.0465811
24_hours	MTX	10160	FARP1	0.542737	7.37823	0.00361568	0.0465903
24_hours	MTX	84930	MASTL	0.950176	3.49562	0.00364485	0.0469233
24_hours	MTX	6772	STAT1	-0.472541	7.4643	0.00366158	0.0470956
24_hours	MTX	283932	FBXL19-AS1	-1.4322	2.73492	0.00369151	0.0474373
24_hours	MTX	728613	PDCD6P1	-0.44347	2.50498	0.00369826	0.0474806
24_hours	MTX	1368	CPM	-1.29794	1.69459	0.00371571	0.0476612
24_hours	MTX	9391	CIAO1	-0.191722	6.40243	0.0037425	0.0479612
24_hours	MTX	5892	RAD51D	0.514324	2.33513	0.00375798	0.0481158
24_hours	MTX	54971	BANP	-0.37053	3.21456	0.00376507	0.0481628
24_hours	MTX	11176	BAZ2A	-0.341173	6.06209	0.00377715	0.0482734
24_hours	MTX	124997	WDR81	-0.628399	5.66384	0.0037914	0.0484117
24_hours	MTX	55733	HHAT	-0.741269	3.85917	0.0038228	0.0487684
24_hours	MTX	153830	RNF145	0.340094	6.1636	0.00383339	0.0488592
24_hours	MTX	56126	PCDHB10	0.406976	4.37333	0.00386969	0.0492774
24_hours	MTX	88	ACTN2	1.02051	11.2624	0.00387493	0.0492995
24_hours	MTX	55312	RFK	-0.474569	5.71991	0.00388503	0.04935
24_hours	MTX	342892	ZNF850	0.612303	3.09699	0.00388856	0.04935
24_hours	MTX	51209	RAB9B	0.908052	5.30639	0.00388941	0.04935
24_hours	MTX	4285	MIPEP	0.437004	5.40774	0.00390965	0.0495621
24_hours	MTX	9126	SMC3	0.424691	6.27491	0.00391631	0.0496019
24_hours	MTX	91584	PLXNA4	1.22739	6.3635	0.00391991	0.0496029
24_hours	MTX	92610	TIFA	1.00627	2.4051	0.00393751	0.0497698
24_hours	MTX	54970	TTC12	-0.570834	3.98051	0.00394017	0.0497698
24_hours	MTX	152002	XXYLT1	0.429506	6.08081	0.00396519	0.050022
24_hours	MTX	64839	FBXL17	0.5504	5.34993	0.00396723	0.050022
24_hours	MTX	9781	RNF144A	0.846083	3.42515	0.00398053	0.0501447
24_hours	MTX	100507246	SNHG16	0.500111	5.62898	0.00399693	0.0503063
24_hours	MTX	11218	DDX20	0.351599	4.66839	0.0040037	0.0503067
24_hours	MTX	119391	GSTO2	-0.830345	0.804394	0.00400411	0.0503067
24_hours	MTX	30851	TAX1BP3	-0.660506	3.17069	0.00402206	0.0504872
24_hours	MTX	694	BTG1	-0.478328	7.02066	0.004035	0.0506046
24_hours	MTX	92369	SPSB4	0.953663	5.29983	0.00403975	0.0506191
24_hours	MTX	100131755	ARMCX4	0.745099	3.89369	0.00406529	0.0508939
24_hours	MTX	150572	SMYD1	1.17465	9.11763	0.00408501	0.051094
24_hours	MTX	8892	EIF2B2	-0.348058	5.38979	0.00408854	0.051094
24_hours	MTX	9788	MTSS1	0.508415	5.0822	0.00409792	0.0511659
24_hours	MTX	51136	RNFT1	-0.527186	3.9067	0.00411911	0.0513849
24_hours	MTX	23543	RBFOX2	0.348038	7.7228	0.00412635	0.0514186
24_hours	MTX	63925	ZNF335	-0.444012	4.66381	0.00412911	0.0514186
24_hours	MTX	7913	DEK	0.728021	6.66886	0.00413689	0.05147
24_hours	MTX	5881	RAC3	0.647972	3.05764	0.00415763	0.0516823
24_hours	MTX	57393	CLTRN	-1.14667	1.71786	0.00417359	0.0517886
24_hours	MTX	100271927	RASA4B	-0.991456	3.45046	0.00417569	0.0517886
24_hours	MTX	219844	HYLS1	0.712772	1.54749	0.00417721	0.0517886
24_hours	MTX	22986	SORCS3	1.68946	3.50726	0.00418177	0.0517995
24_hours	MTX	9382	COG1	-0.430963	5.62412	0.00419384	0.0518622
24_hours	MTX	4522	MTHFD1	0.556606	5.90078	0.00419419	0.0518622
24_hours	MTX	27095	TRAPPC3	-0.343696	5.60744	0.00420908	0.0520005
24_hours	MTX	10190	TXNDC9	-0.430747	5.03813	0.00422072	0.0520987
24_hours	MTX	79618	HMBOX1	0.526009	5.05056	0.00422861	0.0521504
24_hours	MTX	4915	NTRK2	-1.18115	2.20473	0.00426583	0.0525634
24_hours	MTX	25771	TBC1D22A	0.522235	5.06245	0.00428509	0.0527545
24_hours	MTX	9472	AKAP6	0.894383	6.85931	0.00429387	0.0528165
24_hours	MTX	1138	CHRNA5	1.1625	1.58082	0.00430452	0.0529012
24_hours	MTX	4170	MCL1	-0.456622	7.98148	0.00430989	0.0529211
24_hours	MTX	80789	INTS5	-0.386321	4.97169	0.00431703	0.0529626
24_hours	MTX	54965	PIGX	0.40851	4.50796	0.004321	0.0529652
24_hours	MTX	284069	FAM171A2	0.61899	4.78867	0.004326	0.0529803
24_hours	MTX	100128292	DLG5-AS1	-0.942816	0.839432	0.00434918	0.053218
24_hours	MTX	100507050	TPBGL	-1.54264	1.22425	0.00437151	0.0534448
24_hours	MTX	644538	SMIM10	0.796833	1.31236	0.00438671	0.0535777
24_hours	MTX	84319	CMSS1	0.48666	3.95282	0.00439	0.0535777
24_hours	MTX	55326	AGPAT5	0.610907	4.89154	0.00439762	0.0536243
24_hours	MTX	8836	GGH	0.841618	4.84174	0.0044265	0.0539298
24_hours	MTX	83890	SPATA9	-0.702629	0.158337	0.00443987	0.0540443
24_hours	MTX	55819	RNF130	0.334598	4.4484	0.00444358	0.0540443
24_hours	MTX	29896	TRA2A	0.319483	5.43408	0.00447574	0.0543886
24_hours	MTX	643837	LINC01128	0.726829	4.731	0.00450196	0.0546502
24_hours	MTX	7639	ZNF85	0.690252	1.83598	0.00450711	0.0546502
24_hours	MTX	57658	CALCOCO1	-0.481954	6.98873	0.00450891	0.0546502
24_hours	MTX	4603	MYBL1	0.890443	3.0161	0.00453204	0.0548833
24_hours	MTX	4861	NPAS1	-0.788905	2.84236	0.00454256	0.0549457
24_hours	MTX	7421	VDR	-1.94427	0.188126	0.004545	0.0549457
24_hours	MTX	5441	POLR2L	-0.521825	7.13766	0.0045516	0.0549784
24_hours	MTX	6583	SLC22A4	-0.958342	1.98227	0.00455902	0.0550208
24_hours	MTX	100310812	SPDYE2B	-0.929259	-0.0619434	0.00456438	0.0550383
24_hours	MTX	261729	STEAP2	0.671839	0.766523	0.00458612	0.0552062
24_hours	MTX	5902	RANBP1	0.608568	5.17526	0.00458675	0.0552062
24_hours	MTX	266971	PIPSL	-0.223235	4.80442	0.00459006	0.0552062
24_hours	MTX	79583	TMEM231	0.661325	3.4567	0.00460331	0.0553183
24_hours	MTX	55071	C9orf40	0.673662	3.10655	0.00461315	0.0553893
24_hours	MTX	1523	CUX1	0.429262	7.31252	0.00462013	0.0554259
24_hours	MTX	81617	CAB39L	0.593787	4.27699	0.00465748	0.0558133
24_hours	MTX	338707	B4GALNT4	1.11711	3.20214	0.00466872	0.0558133
24_hours	MTX	124045	SPATA33	0.548326	1.42635	0.00466922	0.0558133
24_hours	MTX	9960	USP3	0.327817	4.15141	0.00466941	0.0558133
24_hours	MTX	81606	LBH	0.640667	8.31933	0.00467486	0.0558133
24_hours	MTX	5994	RFXAP	0.640528	1.9236	0.00468243	0.0558133
24_hours	MTX	5352	PLOD2	0.6431	6.70954	0.0046837	0.0558133
24_hours	MTX	9452	ITM2A	-0.97076	4.19314	0.00468413	0.0558133
24_hours	MTX	130507	UBR3	0.492705	7.67746	0.00470075	0.0559639
24_hours	MTX	60685	ZFAND3	0.409944	6.63497	0.00473038	0.0562692
24_hours	MTX	56957	OTUD7B	-0.454837	4.63611	0.00473672	0.056297
24_hours	MTX	54149	C21orf91	-0.590839	5.36292	0.00475376	0.0564519
24_hours	MTX	51226	COPZ2	0.583787	3.56632	0.0047817	0.056708
24_hours	MTX	140459	ASB6	-0.3433	4.81083	0.00478728	0.056708
24_hours	MTX	79047	KCTD15	0.742473	4.59048	0.00478741	0.056708
24_hours	MTX	3643	INSR	0.644437	6.55801	0.00481791	0.0570214
24_hours	MTX	29107	NXT1	0.553424	2.72801	0.00482839	0.0570975
24_hours	MTX	55506	MACROH2A2	0.228337	6.20683	0.00483963	0.0571823
24_hours	MTX	728833	FAM72D	1.04757	1.34714	0.00487594	0.0575631
24_hours	MTX	10168	ZNF197	-0.347155	4.72016	0.00489541	0.0577445
24_hours	MTX	5608	MAP2K6	0.990302	0.577687	0.00490082	0.05776
24_hours	MTX	9939	RBM8A	-0.256488	5.88912	0.00491068	0.0578277
24_hours	MTX	2937	GSS	-0.344661	5.78353	0.00491861	0.0578728
24_hours	MTX	83640	RAMAC	-0.340627	4.21531	0.00495841	0.0582923
24_hours	MTX	55125	CEP192	0.429319	4.02027	0.00499072	0.0586175
24_hours	MTX	8082	SSPN	0.926583	5.59999	0.00499439	0.0586175
24_hours	MTX	5575	PRKAR1B	0.487084	4.7011	0.00502938	0.0589615
24_hours	MTX	162394	SLFN5	-1.02031	3.38682	0.00503207	0.0589615
24_hours	MTX	23085	ERC1	0.401681	6.34966	0.0050573	0.0592078
24_hours	MTX	147495	APCDD1	1.26587	5.24441	0.00508125	0.0594388
24_hours	MTX	11099	PTPN21	0.56028	6.69841	0.00508791	0.0594673
24_hours	MTX	105371730	LOC105371730	-0.816111	1.93719	0.00510409	0.0595929
24_hours	MTX	65062	TMEM237	0.356055	5.33998	0.00511075	0.0595929
24_hours	MTX	9994	CASP8AP2	0.46563	3.81148	0.00511555	0.0595929
24_hours	MTX	203859	ANO5	0.778851	5.67518	0.00511558	0.0595929
24_hours	MTX	7982	ST7	0.464619	4.74838	0.00512459	0.0596485
24_hours	MTX	57730	ANKRD36B	0.609769	1.3179	0.00513686	0.0597419
24_hours	MTX	11013	TMSB15A	1.0404	0.608641	0.0051511	0.0598479
24_hours	MTX	9411	ARHGAP29	0.640502	5.85588	0.00515447	0.0598479
24_hours	MTX	643853	TMPPE	-0.593225	0.952799	0.00516375	0.0598862
24_hours	MTX	54550	NECAB2	-1.29214	2.5519	0.00516627	0.0598862
24_hours	MTX	7268	TTC4	-0.595318	0.424377	0.00517454	0.0599327
24_hours	MTX	2931	GSK3A	-0.276124	5.91577	0.00520478	0.0602335
24_hours	MTX	11340	EXOSC8	0.475765	3.40317	0.00521891	0.0603474
24_hours	MTX	100506343	INKA2-AS1	0.945575	0.0434527	0.00523142	0.0604424
24_hours	MTX	57224	NHSL1	0.710648	4.86563	0.00524164	0.0604657
24_hours	MTX	10713	USP39	0.187675	5.30386	0.00524202	0.0604657
24_hours	MTX	79005	SCNM1	-0.46052	1.289	0.00525689	0.0605876
24_hours	MTX	3181	HNRNPA2B1	0.406279	8.797	0.00527901	0.0607928
24_hours	MTX	137695	TMEM68	-0.630543	4.44226	0.00531898	0.061203
24_hours	MTX	4828	NMB	-1.13068	3.08722	0.00533183	0.0612699
24_hours	MTX	23673	STX12	-0.464734	5.73125	0.00533349	0.0612699
24_hours	MTX	478	ATP1A3	1.13644	7.38008	0.00534128	0.0613094
24_hours	MTX	3265	HRAS	-0.554579	5.73615	0.00539038	0.0617745
24_hours	MTX	440689	H2BC18	-0.640699	3.02519	0.00539058	0.0617745
24_hours	MTX	132160	PPM1M	-0.490743	2.93012	0.00540098	0.0618434
24_hours	MTX	56133	PCDHB2	0.569484	5.32037	0.00542274	0.0620422
24_hours	MTX	116173	CMTM5	0.910663	4.9606	0.00544656	0.0622641
24_hours	MTX	5365	PLXNB3	-1.43781	3.81281	0.00545968	0.0623635
24_hours	MTX	23762	OSBP2	0.767676	5.74437	0.00548129	0.0625077
24_hours	MTX	84445	LZTS2	-0.279125	6.45882	0.00548191	0.0625077
24_hours	MTX	5728	PTEN	-0.371018	6.79414	0.00548562	0.0625077
24_hours	MTX	133522	PPARGC1B	0.730861	3.39947	0.00549399	0.0625525
24_hours	MTX	6051	RNPEP	-0.637748	5.68237	0.00550831	0.0626016
24_hours	MTX	58509	CACTIN	-0.32459	4.10973	0.00550995	0.0626016
24_hours	MTX	115557	ARHGEF25	0.852323	1.05927	0.00551165	0.0626016
24_hours	MTX	84216	TMEM117	0.474797	4.7527	0.00552538	0.062707
24_hours	MTX	4482	MSRA	0.324105	4.57942	0.00553154	0.0627264
24_hours	MTX	5537	PPP6C	-0.210831	5.73244	0.00556523	0.0630577
24_hours	MTX	4897	NRCAM	-0.943671	3.631	0.00559336	0.0633255
24_hours	MTX	57492	ARID1B	0.428375	6.00412	0.00560751	0.0634219
24_hours	MTX	2022	ENG	0.878447	1.45182	0.00561088	0.0634219
24_hours	MTX	1075	CTSC	0.745773	6.546	0.00566055	0.0639141
24_hours	MTX	2201	FBN2	0.762457	9.98794	0.00566747	0.0639141
24_hours	MTX	5571	PRKAG1	-0.294193	5.56041	0.00566912	0.0639141
24_hours	MTX	100507495	SDCBP2-AS1	-0.634881	1.13178	0.00567557	0.0639141
24_hours	MTX	51292	GMPR2	-0.41817	5.20058	0.00567712	0.0639141
24_hours	MTX	55017	C14orf119	-0.312891	5.57267	0.00568983	0.0640061
24_hours	MTX	2117	ETV3	-0.43005	5.16903	0.00570722	0.0641504
24_hours	MTX	7769	ZNF226	-0.372128	3.51061	0.00573461	0.0644069
24_hours	MTX	7520	XRCC5	0.270759	8.46457	0.00577539	0.0648132
24_hours	MTX	23766	GABARAPL3	-0.643659	0.541483	0.00578839	0.0648895
24_hours	MTX	11168	PSIP1	0.643394	5.90315	0.0057914	0.0648895
24_hours	MTX	7003	TEAD1	0.381915	7.54637	0.00580629	0.0650046
24_hours	MTX	54969	HPF1	0.370992	4.27738	0.00584013	0.0653316
24_hours	MTX	2665	GDI2	0.281998	7.57212	0.00586382	0.0655444
24_hours	MTX	7531	YWHAE	0.256466	9.01557	0.00587908	0.065663
24_hours	MTX	149478	BTBD19	-1.99151	1.42989	0.00588413	0.0656672
24_hours	MTX	28969	BZW2	0.714976	7.35899	0.0058906	0.0656875
24_hours	MTX	2977	GUCY1A2	0.739139	6.5317	0.00590616	0.0658088
24_hours	MTX	440	ASNS	0.839391	5.49889	0.0059189	0.0658987
24_hours	MTX	239	ALOX12	-0.824489	1.37607	0.00594127	0.0660954
24_hours	MTX	23143	LRCH1	0.431913	4.85342	0.00594857	0.0661245
24_hours	MTX	5271	SERPINB8	-1.09408	3.7237	0.00596193	0.0662207
24_hours	MTX	63971	KIF13A	0.392788	7.67915	0.00597694	0.0663351
24_hours	MTX	65082	VPS33A	-0.349339	5.22758	0.00598381	0.0663591
24_hours	MTX	10465	PPIH	0.479412	3.26835	0.00603362	0.0668587
24_hours	MTX	55023	PHIP	0.485145	5.83212	0.00606468	0.0671501
24_hours	MTX	5092	PCBD1	0.493843	6.08472	0.00609866	0.0673873
24_hours	MTX	51013	EXOSC1	-0.413773	4.41493	0.00610181	0.0673873
24_hours	MTX	1854	DUT	0.717171	5.11186	0.00610677	0.0673873
24_hours	MTX	440026	TMEM41B	0.391547	6.05577	0.00610877	0.0673873
24_hours	MTX	50814	NSDHL	0.315524	6.2188	0.00611003	0.0673873
24_hours	MTX	3399	ID3	-0.894835	4.93632	0.00616271	0.0679151
24_hours	MTX	84305	PYM1	-0.360751	4.0318	0.00616814	0.0679219
24_hours	MTX	4340	MOG	1.12623	0.115277	0.00623409	0.0685945
24_hours	MTX	28960	DCPS	0.482088	2.7569	0.00625768	0.0687467
24_hours	MTX	345651	ACTBL2	-2.3983	1.01645	0.00625769	0.0687467
24_hours	MTX	8079	MLF2	-0.373738	8.17482	0.00627061	0.0688349
24_hours	MTX	219771	CCNY	0.401653	6.33803	0.00627666	0.0688477
24_hours	MTX	50486	G0S2	1.38747	2.6341	0.00632114	0.0692163
24_hours	MTX	81493	SYNC	-0.723243	2.93366	0.00632355	0.0692163
24_hours	MTX	55283	MCOLN3	-1.66601	1.27059	0.006329	0.0692163
24_hours	MTX	83638	C11orf68	-0.46492	5.53518	0.00634354	0.0692163
24_hours	MTX	22931	RAB18	-0.309484	6.73582	0.00634471	0.0692163
24_hours	MTX	7265	TTC1	-0.301848	5.80207	0.00634528	0.0692163
24_hours	MTX	2788	GNG7	0.907472	2.40873	0.00635032	0.0692163
24_hours	MTX	26059	ERC2	0.486139	3.39901	0.00635087	0.0692163
24_hours	MTX	54496	PRMT7	0.340663	4.93031	0.00635449	0.0692163
24_hours	MTX	84619	ZGPAT	-0.314799	4.82085	0.00637057	0.0692758
24_hours	MTX	9842	PLEKHM1	-0.652475	4.85179	0.00637426	0.0692758
24_hours	MTX	729614	SPEN-AS1	-0.691577	3.62586	0.00637471	0.0692758
24_hours	MTX	953	ENTPD1	0.403241	3.67265	0.00638178	0.0692992
24_hours	MTX	4000	LMNA	-0.498844	9.29149	0.00638724	0.0693017
24_hours	MTX	3635	INPP5D	-1.26229	2.79984	0.00639185	0.0693017
24_hours	MTX	2091	FBL	0.55115	5.64443	0.00639772	0.0693119
24_hours	MTX	1153	CIRBP	-0.554112	8.07624	0.00641346	0.069429
24_hours	MTX	140885	SIRPA	0.41921	7.75337	0.00646367	0.0699188
24_hours	MTX	252969	NEIL2	-0.403041	3.62171	0.00646962	0.0699295
24_hours	MTX	121053	NOPCHAP1	-0.680752	3.02874	0.00649515	0.0701361
24_hours	MTX	27154	BRPF3	-0.452859	6.11047	0.00650849	0.0701361
24_hours	MTX	55971	BAIAP2L1	-0.931973	3.41883	0.00650963	0.0701361
24_hours	MTX	80013	MINDY3	-0.294665	5.39787	0.00651177	0.0701361
24_hours	MTX	100507057	MELTF-AS1	-1.01306	0.856493	0.00651363	0.0701361
24_hours	MTX	728113	ANXA8L1	-1.5894	1.302	0.00655931	0.070574
24_hours	MTX	123879	DCUN1D3	-0.51957	3.19948	0.00657238	0.0706102
24_hours	MTX	221395	ADGRF5	-1.30577	-0.109535	0.0065727	0.0706102
24_hours	MTX	148398	SAMD11	-1.41305	0.820219	0.00661776	0.0710097
24_hours	MTX	8034	SLC25A16	-0.33312	3.67619	0.00661998	0.0710097
24_hours	MTX	165055	CCDC138	0.741645	1.23572	0.00662551	0.071015
24_hours	MTX	7263	TST	-0.507912	5.03333	0.00663986	0.0711147
24_hours	MTX	10280	SIGMAR1	0.380533	6.58472	0.00665708	0.0712449
24_hours	MTX	6016	RIT1	-0.506969	5.84381	0.00667479	0.0713802
24_hours	MTX	22989	MYH15	-1.51827	0.825576	0.00671674	0.0717743
24_hours	MTX	80017	DGLUCY	0.668895	6.53393	0.00673033	0.0718585
24_hours	MTX	56132	PCDHB3	0.614571	1.93526	0.00673702	0.0718585
24_hours	MTX	1047	CLGN	0.824058	6.38494	0.00673992	0.0718585
24_hours	MTX	3636	INPPL1	-0.332345	8.07292	0.00674526	0.071861
24_hours	MTX	102723996	LOC102723996	-1.13681	0.915455	0.00678181	0.0721958
24_hours	MTX	30008	EFEMP2	0.367242	7.26401	0.00683809	0.0727214
24_hours	MTX	716	C1S	0.807651	5.36626	0.006846	0.0727214
24_hours	MTX	81931	ZNF93	0.74998	2.21725	0.00684667	0.0727214
24_hours	MTX	2071	ERCC3	-0.312664	5.50002	0.0068565	0.0727708
24_hours	MTX	5501	PPP1CC	0.367575	6.98082	0.00688094	0.0729752
24_hours	MTX	54606	DDX56	-0.272855	5.88571	0.00688987	0.073015
24_hours	MTX	349152	DPY19L2P2	0.818548	2.33659	0.00689641	0.0730293
24_hours	MTX	120379	PIH1D2	-0.773275	0.101188	0.00690951	0.0731131
24_hours	MTX	2521	FUS	0.384849	7.68039	0.00693147	0.0732904
24_hours	MTX	7247	TSN	-0.290977	6.25792	0.0069456	0.0733736
24_hours	MTX	8824	CES2	-0.644088	6.4965	0.00694976	0.0733736
24_hours	MTX	23354	HAUS5	0.489566	3.01454	0.00701758	0.0740342
24_hours	MTX	28227	PPP2R3B	0.639351	6.24456	0.00703758	0.0741896
24_hours	MTX	29015	SLC43A3	1.03043	1.87353	0.00705619	0.0742826
24_hours	MTX	261734	NPHP4	0.524761	2.39919	0.00705695	0.0742826
24_hours	MTX	23078	VWA8	0.425871	6.5003	0.00707708	0.0744388
24_hours	MTX	9037	SEMA5A	0.779719	8.23821	0.00714258	0.0750718
24_hours	MTX	7424	VEGFC	0.829339	3.0214	0.00716037	0.0752026
24_hours	MTX	29923	HILPDA	0.719517	1.81518	0.00718067	0.0753133
24_hours	MTX	10049	DNAJB6	0.372991	6.64131	0.00718636	0.0753133
24_hours	MTX	7006	TEC	0.482229	1.65904	0.00718981	0.0753133
24_hours	MTX	83729	INHBE	1.67838	1.8577	0.0071923	0.0753133
24_hours	MTX	84513	PLPP5	-0.543147	4.69627	0.0072264	0.0755907
24_hours	MTX	4150	MAZ	0.469541	7.30664	0.00722953	0.0755907
24_hours	MTX	26297	SERGEF	0.595039	3.06559	0.00724632	0.07571
24_hours	MTX	387263	C6orf120	-0.304146	6.14962	0.00726317	0.0757955
24_hours	MTX	81576	YJU2B	-0.476395	4.54289	0.00726526	0.0757955
24_hours	MTX	51109	RDH11	0.393589	6.69694	0.00730301	0.0761329
24_hours	MTX	55711	FAR2	0.379717	2.97529	0.00732311	0.076286
24_hours	MTX	3416	IDE	0.293835	6.23332	0.00734556	0.0764633
24_hours	MTX	5825	ABCD3	0.346038	6.55327	0.00739941	0.076967
24_hours	MTX	60412	EXOC4	0.3451	5.6089	0.00743406	0.0772704
24_hours	MTX	286499	FAM133A	0.967473	0.291797	0.007466	0.0775451
24_hours	MTX	26017	FAM32A	-0.239367	6.51717	0.00751478	0.0779943
24_hours	MTX	10382	TUBB4A	1.23048	2.66392	0.00752378	0.0779943
24_hours	MTX	85439	STON2	-2.40323	1.61717	0.00752724	0.0779943
24_hours	MTX	4803	NGF	-1.72388	2.55504	0.0075314	0.0779943
24_hours	MTX	4925	NUCB2	0.451541	6.99447	0.0075422	0.0780487
24_hours	MTX	57544	TXNDC16	0.744089	3.93174	0.00756542	0.0782316
24_hours	MTX	2888	GRB14	0.743573	2.22423	0.00757795	0.0783029
24_hours	MTX	782	CACNB1	0.780176	3.46865	0.00758814	0.0783029
24_hours	MTX	30815	ST6GALNAC6	0.438185	4.63801	0.00759661	0.0783029
24_hours	MTX	57484	RNF150	0.767403	6.15513	0.00760316	0.0783029
24_hours	MTX	57620	STIM2	-0.494014	4.64722	0.00760507	0.0783029
24_hours	MTX	9704	DHX34	-0.444309	4.28042	0.00760568	0.0783029
24_hours	MTX	222537	HS3ST5	-0.972081	0.449291	0.00761362	0.0783266
24_hours	MTX	84820	POLR2J4	-0.487821	2.56626	0.00761911	0.0783266
24_hours	MTX	57226	LYRM2	-0.414227	5.01355	0.0076848	0.0789444
24_hours	MTX	10174	SORBS3	0.512102	5.642	0.00771227	0.0790936
24_hours	MTX	10452	TOMM40	0.335202	6.17908	0.00771416	0.0790936
24_hours	MTX	6775	STAT4	0.931098	4.87852	0.00771618	0.0790936
24_hours	MTX	160777	CCDC60	-1.73533	0.972456	0.00775404	0.079424
24_hours	MTX	23270	TSPYL4	-0.561979	6.65117	0.00777943	0.0796261
24_hours	MTX	134353	LSM11	0.464221	3.37889	0.00778628	0.0796384
24_hours	MTX	285381	DPH3	-0.305622	6.02894	0.00781237	0.0798472
24_hours	MTX	9665	MARF1	-0.333031	5.23489	0.00785439	0.0802185
24_hours	MTX	554236	DPY19L2P1	0.864041	3.81054	0.00787953	0.0804169
24_hours	MTX	8334	H2AC6	-0.665788	4.353	0.00788675	0.0804323
24_hours	MTX	6443	SGCB	0.346492	7.53871	0.00790031	0.0805123
24_hours	MTX	2118	ETV4	-0.957725	3.96138	0.00792492	0.0806665
24_hours	MTX	55330	BLOC1S4	-0.357251	4.34977	0.0079269	0.0806665
24_hours	MTX	342945	ZSCAN22	-0.418759	2.0154	0.00793816	0.0807228
24_hours	MTX	6652	SORD	0.600659	5.68888	0.00795714	0.0808157
24_hours	MTX	80333	KCNIP4	0.615057	1.82208	0.00795877	0.0808157
24_hours	MTX	6596	HLTF	0.574878	6.91245	0.00797917	0.0809153
24_hours	MTX	10186	LHFPL6	0.534025	5.20619	0.00798007	0.0809153
24_hours	MTX	9341	VAMP3	-0.398704	6.79744	0.00799437	0.081002
24_hours	MTX	5579	PRKCB	-0.996865	0.735626	0.008015	0.0811526
24_hours	MTX	7360	UGP2	0.431126	9.17153	0.00803065	0.0812466
24_hours	MTX	93145	OLFM2	-0.885541	4.61143	0.00803582	0.0812466
24_hours	MTX	54441	STAG3L1	-0.470974	2.80364	0.00811165	0.0819504
24_hours	MTX	283551	LINC01588	-0.876159	0.0225081	0.00811707	0.0819504
24_hours	MTX	51367	POP5	-0.517592	3.99162	0.00814177	0.0821409
24_hours	MTX	84138	SLC7A6OS	-0.363806	2.38658	0.00815093	0.0821744
24_hours	MTX	80150	ASRGL1	0.655426	2.20672	0.00817842	0.0823562
24_hours	MTX	8501	SLC43A1	0.69145	1.83627	0.00818085	0.0823562
24_hours	MTX	389	RHOC	-0.491875	8.57871	0.0081865	0.0823562
24_hours	MTX	5797	PTPRM	0.444752	6.67029	0.00825125	0.0829484
24_hours	MTX	55291	PPP6R3	0.237998	6.68013	0.00826577	0.083035
24_hours	MTX	56913	C1GALT1	0.296234	6.01408	0.00829324	0.0831747
24_hours	MTX	2257	FGF12	2.46795	4.16915	0.00829865	0.0831747
24_hours	MTX	8900	CCNA1	-1.96318	2.17464	0.0083007	0.0831747
24_hours	MTX	23229	ARHGEF9	0.490924	6.07279	0.0083033	0.0831747
24_hours	MTX	163255	ZNF540	-0.909408	0.50072	0.00833501	0.083433
24_hours	MTX	7504	XK	0.695725	3.6818	0.00835447	0.0835684
24_hours	MTX	101241892	NPTN-IT1	0.685511	2.17754	0.00838524	0.0838116
24_hours	MTX	29941	PKN3	0.675783	2.6195	0.00839068	0.0838116
24_hours	MTX	79809	TTC21B	0.474835	4.20265	0.00839829	0.0838282
24_hours	MTX	400236	FOXN3-AS1	-0.677293	2.01847	0.00841692	0.0839547
24_hours	MTX	6536	SLC6A9	0.864946	3.68777	0.00843213	0.0840468
24_hours	MTX	399473	SPRED3	-1.15648	2.62748	0.00843965	0.0840623
24_hours	MTX	8165	AKAP1	0.482801	6.30054	0.00844595	0.0840656
24_hours	MTX	3459	IFNGR1	0.314853	5.74995	0.00846413	0.0841546
24_hours	MTX	401431	ATP6V0E2-AS1	0.704318	1.28945	0.00846685	0.0841546
24_hours	MTX	138162	PIERCE1	0.647705	1.4726	0.00847536	0.0841798
24_hours	MTX	3418	IDH2	0.677189	9.02283	0.00848351	0.0842014
24_hours	MTX	149465	CFAP57	-1.35168	0.0853342	0.00849675	0.0842734
24_hours	MTX	84872	ZC3H10	-0.43876	2.25176	0.00850953	0.0843127
24_hours	MTX	11209	MST1P2	-0.711049	0.135263	0.00851269	0.0843127
24_hours	MTX	286046	XKR6	-0.498225	2.88711	0.00852658	0.0843437
24_hours	MTX	54855	TENT5C	-1.02349	2.64843	0.00852779	0.0843437
24_hours	MTX	4324	MMP15	0.625263	10.5165	0.00859231	0.0849136
24_hours	MTX	123722	FSD2	1.23293	4.53085	0.00859748	0.0849136
24_hours	MTX	3434	IFIT1	0.970266	4.32148	0.00865842	0.0854081
24_hours	MTX	7517	XRCC3	0.652676	3.13406	0.00865966	0.0854081
24_hours	MTX	29904	EEF2K	0.700487	4.7984	0.00869497	0.0856962
24_hours	MTX	581	BAX	-0.661932	6.27122	0.00870822	0.0857668
24_hours	MTX	64215	DNAJC1	0.381422	5.43543	0.0087235	0.0858573
24_hours	MTX	595	CCND1	-0.85026	7.69933	0.00876635	0.0861204
24_hours	MTX	6523	SLC5A1	1.25511	6.14817	0.00876981	0.0861204
24_hours	MTX	286827	TRIM59	0.673182	2.91848	0.00877347	0.0861204
24_hours	MTX	829	CAPZA1	-0.42001	7.34149	0.00877469	0.0861204
24_hours	MTX	56123	PCDHB13	0.619377	1.99939	0.00879347	0.0862446
24_hours	MTX	84285	EIF1AD	-0.264859	4.13889	0.00881242	0.0863703
24_hours	MTX	7082	TJP1	0.362519	7.91245	0.00883512	0.0865325
24_hours	MTX	150967	LINC01963	0.683014	3.3904	0.00884446	0.0865639
24_hours	MTX	94239	H2AZ2	0.376244	6.27028	0.00887916	0.0868431
24_hours	MTX	9235	IL32	-1.35409	4.26606	0.00888721	0.0868615
24_hours	MTX	6462	SHBG	-0.805799	1.09047	0.00890116	0.0869375
24_hours	MTX	54413	NLGN3	0.841198	1.93754	0.00892058	0.0870323
24_hours	MTX	80306	MED28	-0.314252	4.84274	0.00892322	0.0870323
24_hours	MTX	7168	TPM1	0.822696	11.929	0.00895603	0.0871706
24_hours	MTX	1376	CPT2	-0.379673	5.96896	0.00895701	0.0871706
24_hours	MTX	23510	KCTD2	-0.277649	5.46515	0.00896403	0.0871706
24_hours	MTX	4430	MYO1B	-0.607766	6.10841	0.00896477	0.0871706
24_hours	MTX	152503	SH3D19	0.440477	6.97349	0.00896835	0.0871706
24_hours	MTX	80781	COL18A1	0.399523	11.0496	0.0089913	0.0872858
24_hours	MTX	3895	KTN1	0.387949	9.29841	0.0089926	0.0872858
24_hours	MTX	8710	SERPINB7	-2.68408	2.65466	0.00900911	0.0873859
24_hours	MTX	22850	ADNP2	0.396867	4.9191	0.00901731	0.0874052
24_hours	MTX	642852	LINC00205	-0.765204	5.0251	0.00903941	0.0875584
24_hours	MTX	8351	H3C4	-1.07414	0.400293	0.00904555	0.0875584
24_hours	MTX	10944	C11orf58	-0.395029	7.11557	0.00907372	0.0877708
24_hours	MTX	6253	RTN2	0.687022	4.97637	0.00908989	0.0877964
24_hours	MTX	7414	VCL	0.434727	9.55797	0.00909195	0.0877964
24_hours	MTX	3321	IGSF3	0.621152	7.79601	0.00910057	0.0877964
24_hours	MTX	64858	DCLRE1B	0.765273	2.21616	0.00910131	0.0877964
24_hours	MTX	146712	B3GNTL1	0.445275	1.76947	0.00913865	0.0880964
24_hours	MTX	64506	CPEB1	-0.8424	2.86665	0.00916062	0.0882477
24_hours	MTX	9371	KIF3B	-0.567174	6.63429	0.00917938	0.0883429
24_hours	MTX	51322	WAC	0.249514	6.8049	0.00918304	0.0883429
24_hours	MTX	55231	CCDC87	-0.671768	1.08434	0.00919747	0.0884213
24_hours	MTX	783	CACNB2	0.799015	5.02292	0.00922126	0.0885671
24_hours	MTX	114932	MRFAP1L1	-0.377388	5.57804	0.00922522	0.0885671
24_hours	MTX	90956	ADCK2	0.341645	4.32304	0.00934735	0.0896785
24_hours	MTX	3800	KIF5C	-1.21303	2.20852	0.00935923	0.0897314
24_hours	MTX	51605	TRMT6	-0.326725	4.6835	0.00938873	0.0899516
24_hours	MTX	56127	PCDHB9	0.430215	2.69235	0.00939497	0.0899516
24_hours	MTX	200916	RPL22L1	0.883221	4.08754	0.00942975	0.0902232
24_hours	MTX	119032	BORCS7	-0.470185	3.84887	0.00953342	0.091137
24_hours	MTX	1759	DNM1	-0.513484	2.83412	0.0095382	0.091137
24_hours	MTX	55207	ARL8B	-0.322387	6.82592	0.00963313	0.0919817
24_hours	MTX	121642	ALKBH2	0.569254	2.58238	0.00964162	0.0920004
24_hours	MTX	113026	PLCD3	-0.430178	6.49918	0.00965776	0.092092
24_hours	MTX	771	CA12	-1.31537	0.113002	0.00967764	0.0922191
24_hours	MTX	10059	DNM1L	0.247601	6.60716	0.00971863	0.0925471
24_hours	MTX	83882	TSPAN10	-1.22708	3.21451	0.0097362	0.0926518
24_hours	MTX	64101	LRRC4	-1.14707	3.44769	0.00974334	0.0926572
24_hours	MTX	252884	ZNF396	-0.558726	0.942397	0.00975039	0.0926616
24_hours	MTX	4646	MYO6	-0.705542	5.71331	0.00977223	0.0928065
24_hours	MTX	3155	HMGCL	-0.380876	5.04561	0.00978439	0.0928468
24_hours	MTX	55076	TMEM45A	1.04879	4.88155	0.00978965	0.0928468
24_hours	MTX	100506119	LINC01503	-0.720254	1.60101	0.00982233	0.093094
24_hours	MTX	29781	NCAPH2	0.550673	5.04746	0.00984157	0.0931861
24_hours	MTX	122060	SLAIN1	0.466418	3.79465	0.00984528	0.0931861
24_hours	MTX	55054	ATG16L1	-0.286893	4.86288	0.00987494	0.0934041
24_hours	MTX	9779	TBC1D5	0.331753	4.95239	0.00990259	0.0936028
24_hours	MTX	51251	NT5C3A	0.407888	4.18342	0.00992823	0.0937821
24_hours	MTX	26043	UBXN7	-0.343546	4.25114	0.00993945	0.0938253
24_hours	MTX	170691	ADAMTS17	-1.73623	2.86807	0.00995681	0.0939261
24_hours	MTX	55116	TMEM39B	0.329157	3.06275	0.00999723	0.0942358
24_hours	MTX	8714	ABCC3	-1.37791	1.01215	0.0100152	0.0942358
24_hours	MTX	100271836	SMG1P3	-0.408456	2.00052	0.0100214	0.0942358
24_hours	MTX	4905	NSF	-0.448154	6.09208	0.0100229	0.0942358
24_hours	MTX	51157	ZNF580	-0.362592	4.71217	0.0100252	0.0942358
24_hours	MTX	3151	HMGN2	0.501709	5.71703	0.0100298	0.0942358
24_hours	MTX	10148	EBI3	-1.73835	-0.019179	0.0100407	0.0942756
24_hours	MTX	55738	ARFGAP1	-0.415169	6.67767	0.0100701	0.0944888
24_hours	MTX	11158	RABL2B	-0.526917	3.6848	0.0101434	0.0951132
24_hours	MTX	4034	LRCH4	-0.261757	5.51686	0.0101816	0.0953074
24_hours	MTX	102723475	LOC102723475	0.870317	2.37944	0.0101865	0.0953074
24_hours	MTX	64319	FBRS	-0.305562	6.3845	0.0101931	0.0953074
24_hours	MTX	100306951	PITPNA-AS1	-0.576454	2.08288	0.010198	0.0953074
24_hours	MTX	83692	CD99L2	0.288183	7.64588	0.010198	0.0953074
24_hours	MTX	10301	DLEU1	0.575684	2.52119	0.0102198	0.0953918
24_hours	MTX	54806	AHI1	0.627636	2.74977	0.0102205	0.0953918
24_hours	MTX	54973	INTS11	-0.253474	5.82198	0.0102423	0.0955185
24_hours	MTX	79811	SLTM	-0.361779	6.64921	0.010258	0.0955185
24_hours	MTX	25983	NGDN	-0.37978	4.71659	0.0102696	0.0955185
24_hours	MTX	9810	RNF40	-0.433947	6.53488	0.0102708	0.0955185
24_hours	MTX	101927027	CHROMR	0.402919	2.02364	0.0102722	0.0955185
24_hours	MTX	9448	MAP4K4	0.335905	8.64299	0.0102748	0.0955185
24_hours	MTX	5600	MAPK11	-1.33812	2.20159	0.0102973	0.0956639
24_hours	MTX	25932	CLIC4	0.702357	9.16168	0.0103118	0.0957362
24_hours	MTX	401232	LINC01011	-0.919292	1.44996	0.0103621	0.0960194
24_hours	MTX	51000	SLC35B3	0.29808	4.47233	0.0103622	0.0960194
24_hours	MTX	284996	RNF149	0.402993	5.56011	0.0103668	0.0960194
24_hours	MTX	151313	FAHD2B	0.413703	3.88078	0.0103721	0.0960194
24_hours	MTX	128869	PIGU	0.557745	4.68779	0.0103764	0.0960194
24_hours	MTX	23612	PHLDA3	-0.672481	7.63393	0.0104127	0.0962916
24_hours	MTX	9791	PTDSS1	0.613661	6.51451	0.0104326	0.0964121
24_hours	MTX	220074	LRTOMT	-0.517345	0.983559	0.0104691	0.0966861
24_hours	MTX	7011	TEP1	-0.691515	5.151	0.0105091	0.0969919
24_hours	MTX	79627	OGFRL1	0.527244	5.07053	0.0105285	0.0971076
24_hours	MTX	9524	TECR	0.347098	6.1651	0.0105367	0.0971194
24_hours	MTX	23654	PLXNB2	-0.675538	9.54511	0.0105591	0.0972623
24_hours	MTX	145438	FRMD6-AS1	-0.920699	0.147165	0.0105821	0.0974106
24_hours	MTX	1767	DNAH5	-1.27081	1.03483	0.0106012	0.0974253
24_hours	MTX	5599	MAPK8	0.306275	5.14516	0.0106031	0.0974253
24_hours	MTX	92335	STRADA	-0.479774	4.54414	0.0106044	0.0974253
24_hours	MTX	4625	MYH7	1.55248	12.4409	0.0106258	0.0975282
24_hours	MTX	9459	ARHGEF6	0.901924	5.3512	0.0106318	0.0975282
24_hours	MTX	54921	CHTF8	-0.331622	5.88673	0.0106364	0.0975282
24_hours	MTX	79016	DDA1	-0.350668	6.26387	0.0106488	0.0975782
24_hours	MTX	23224	SYNE2	0.772795	5.9894	0.0106601	0.0976184
24_hours	MTX	9741	LAPTM4A	0.360013	8.22883	0.0106692	0.0976382
24_hours	MTX	374819	LRRC37A3	-0.601378	2.40419	0.0106827	0.0976982
24_hours	MTX	197342	EME2	-0.713667	2.01502	0.0106948	0.0977455
24_hours	MTX	8837	CFLAR	-0.657533	4.36462	0.0107064	0.0977876
24_hours	MTX	100885775	BANCR	1.02158	6.65441	0.0107689	0.0982335
24_hours	MTX	9600	PITPNM1	-0.658164	7.56488	0.0107691	0.0982335
24_hours	MTX	5236	PGM1	0.497766	7.7253	0.0107891	0.098352
24_hours	MTX	23549	DNPEP	0.550802	5.69138	0.010831	0.09867
24_hours	MTX	100506469	TMEM147-AS1	-0.519673	1.70572	0.0108404	0.0986917
24_hours	MTX	284029	LINC00324	-0.931574	0.766596	0.010858	0.0987878
24_hours	MTX	6433	SFSWAP	-0.362156	4.9164	0.0108871	0.0989241
24_hours	MTX	124989	EFCAB13	0.819325	1.05769	0.0108924	0.0989241
24_hours	MTX	10140	TOB1	-0.406657	5.37295	0.010894	0.0989241
24_hours	MTX	84034	EMILIN2	0.368991	9.38194	0.0109017	0.0989297
24_hours	MTX	91283	MSANTD3	-0.422083	5.05245	0.010919	0.0990235
24_hours	MTX	6904	TBCD	0.385097	6.3665	0.0109305	0.0990636
24_hours	MTX	203238	CCDC171	0.571791	0.616054	0.0109804	0.0994314
24_hours	MTX	5820	PVT1	-0.871982	1.85851	0.0109852	0.0994314
24_hours	MTX	23589	CARHSP1	0.520288	4.89232	0.0109962	0.0994671
24_hours	MTX	5051	PAFAH2	-0.602737	4.51294	0.0110073	0.0995037
24_hours	MTX	148345	C1orf127	-0.950507	0.186923	0.0110341	0.0996824
24_hours	MTX	64753	CCDC136	-0.824603	1.46039	0.0110467	0.0997316
24_hours	MTX	254552	NUDT8	0.78337	3.51205	0.0110892	0.100039
24_hours	MTX	90293	KLHL13	1.21454	4.56645	0.0110949	0.100039
24_hours	MTX	27439	TMEM121B	0.759258	3.32404	0.0111257	0.100197
24_hours	MTX	80019	UBTD1	-0.507403	4.51063	0.0111267	0.100197
24_hours	MTX	100130705	ATP6V1FNB	-0.871738	1.13501	0.0111352	0.10021
24_hours	MTX	88745	RRP36	-0.197809	5.39925	0.0111689	0.100449
24_hours	MTX	22889	KHDC4	-0.352304	5.12507	0.0111985	0.100634
24_hours	MTX	554282	FAM72C	0.92167	0.442592	0.0112095	0.100634
24_hours	MTX	130557	ZNF513	-0.498467	4.16215	0.011211	0.100634
24_hours	MTX	808	CALM3	0.357161	8.26175	0.0112459	0.100779
24_hours	MTX	55776	SAYSD1	0.411691	3.53677	0.0112483	0.100779
24_hours	MTX	51164	DCTN4	-0.224438	6.33889	0.0112485	0.100779
24_hours	MTX	9706	ULK2	0.366153	4.54341	0.0113144	0.101305
24_hours	MTX	79137	RETREG2	-0.211604	6.82104	0.0113293	0.101373
24_hours	MTX	54996	MTARC2	0.595948	4.77035	0.0113448	0.101447
24_hours	MTX	54797	MED18	-0.30521	3.7405	0.0113787	0.101686
24_hours	MTX	400617	KCNJ2-AS1	-1.31264	0.0705084	0.0114042	0.101849
24_hours	MTX	80318	GKAP1	0.640997	3.24208	0.0114199	0.101865
24_hours	MTX	53836	GPR87	-1.97843	2.21078	0.0114204	0.101865
24_hours	MTX	55593	OTUD5	-0.29515	6.02978	0.0114672	0.102218
24_hours	MTX	30811	HUNK	0.772252	3.66114	0.0115892	0.10324
24_hours	MTX	100	ADA	-0.705488	4.33266	0.0116036	0.103303
24_hours	MTX	10915	TCERG1	0.259459	5.62886	0.011644	0.103597
24_hours	MTX	23034	SAMD4A	0.527492	6.97744	0.011705	0.104074
24_hours	MTX	64121	RRAGC	-0.449536	5.62068	0.0117262	0.104196
24_hours	MTX	151534	LBX2-AS1	-1.03193	-0.0660208	0.011735	0.104209
24_hours	MTX	10426	TUBGCP3	0.343551	4.01052	0.0117632	0.104344
24_hours	MTX	151188	ARL6IP6	0.605019	3.082	0.011765	0.104344
24_hours	MTX	83733	SLC25A18	-0.78347	1.01951	0.0118003	0.104591
24_hours	MTX	338382	RAB7B	-1.29799	2.61002	0.011826	0.104753
24_hours	MTX	51593	SRRT	0.333059	6.23584	0.011859	0.104768
24_hours	MTX	3836	KPNA1	-0.41538	7.04482	0.0118645	0.104768
24_hours	MTX	80851	SH3BP5L	-0.284501	5.91226	0.011872	0.104768
24_hours	MTX	10026	PIGK	0.521955	5.7417	0.0118737	0.104768
24_hours	MTX	5023	P2RX1	-0.701299	4.80949	0.0118789	0.104768
24_hours	MTX	1525	CXADR	0.399629	7.09053	0.011879	0.104768
24_hours	MTX	25796	PGLS	-0.409733	5.12185	0.0118854	0.104768
24_hours	MTX	10078	TSSC4	-0.280756	5.35392	0.0118953	0.104768
24_hours	MTX	253868	CRMA	0.568629	3.98858	0.0118986	0.104768
24_hours	MTX	122553	TRAPPC6B	-0.262085	4.86877	0.0119025	0.104768
24_hours	MTX	27146	FAM184B	-0.724382	0.178579	0.0119154	0.104768
24_hours	MTX	389336	C5orf46	-0.869498	2.63713	0.0119233	0.104768
24_hours	MTX	57158	JPH2	0.662135	7.92303	0.0119244	0.104768
24_hours	MTX	57146	LDAF1	0.663821	4.16934	0.0119572	0.104991
24_hours	MTX	160518	DENND5B	0.463049	7.59473	0.011977	0.10509
24_hours	MTX	3652	IPP	-0.382814	3.68494	0.0119895	0.10509
24_hours	MTX	54663	WDR74	-0.294107	5.10297	0.0119909	0.10509
24_hours	MTX	22993	HMGXB3	-0.367236	6.04777	0.0120213	0.105216
24_hours	MTX	57491	AHRR	-0.95807	1.29638	0.0120279	0.105216
24_hours	MTX	51001	MTERF3	0.43165	3.35042	0.0120317	0.105216
24_hours	MTX	1718	DHCR24	0.617482	7.5787	0.0120351	0.105216
24_hours	MTX	9482	STX8	0.474135	4.05262	0.0120465	0.10525
24_hours	MTX	26052	DNM3	-0.752894	-0.0407442	0.0120575	0.105281
24_hours	MTX	11155	LDB3	1.21846	9.13748	0.012077	0.105386
24_hours	MTX	1272	CNTN1	1.01735	6.42006	0.0121122	0.105628
24_hours	MTX	51552	RAB14	-0.284519	6.6397	0.0121542	0.105928
24_hours	MTX	55536	CDCA7L	0.803862	4.50469	0.0121899	0.106147
24_hours	MTX	64852	TUT1	-0.342819	4.31517	0.0121944	0.106147
24_hours	MTX	6331	SCN5A	0.591141	7.54718	0.0122266	0.106362
24_hours	MTX	642	BLMH	0.395927	5.29814	0.0122507	0.106505
24_hours	MTX	2878	GPX3	-0.450367	6.40047	0.0122974	0.106791
24_hours	MTX	5564	PRKAB1	-0.402627	5.39161	0.0122987	0.106791
24_hours	MTX	10682	EBP	0.518008	5.72564	0.0123222	0.106929
24_hours	MTX	6717	SRI	0.454374	5.13021	0.0123313	0.106942
24_hours	MTX	126272	EID2B	-0.57725	1.89666	0.0123445	0.106985
24_hours	MTX	26580	BSCL2	-0.692837	0.641959	0.0123515	0.106985
24_hours	MTX	140680	C20orf96	0.482015	3.01146	0.0123794	0.107161
24_hours	MTX	133308	SLC9B2	0.482938	4.03005	0.0123892	0.107165
24_hours	MTX	9667	SAFB2	-0.370887	6.12706	0.012395	0.107165
24_hours	MTX	138474	TAF1L	-0.555499	0.802685	0.012441	0.107497
24_hours	MTX	143425	SYT9	1.53879	3.29294	0.0125079	0.107874
24_hours	MTX	6422	SFRP1	0.76157	7.85734	0.0125079	0.107874
24_hours	MTX	284184	NDUFAF8	-0.55019	5.36091	0.0125176	0.107874
24_hours	MTX	10611	PDLIM5	0.588899	9.31237	0.012522	0.107874
24_hours	MTX	23530	NNT	0.636716	8.49517	0.012523	0.107874
24_hours	MTX	384	ARG2	1.286	5.48589	0.012535	0.107908
24_hours	MTX	55293	UEVLD	-0.278397	4.68995	0.0125423	0.107908
24_hours	MTX	10156	RASA4	-0.784663	2.21493	0.0125523	0.107928
24_hours	MTX	56980	PRDM10	-0.395031	3.17053	0.0125847	0.108141
24_hours	MTX	51444	RNF138	0.522494	4.44286	0.0125972	0.108182
24_hours	MTX	28988	DBNL	-0.296177	6.34078	0.0126111	0.108219
24_hours	MTX	10642	IGF2BP1	0.377321	6.8569	0.012624	0.108219
24_hours	MTX	10241	CALCOCO2	0.325627	4.74647	0.0126246	0.108219
24_hours	MTX	390594	KBTBD13	1.09977	1.15473	0.0126515	0.108366
24_hours	MTX	1974	EIF4A2	-0.375984	8.40841	0.012657	0.108366
24_hours	MTX	2791	GNG11	-1.12127	1.89848	0.012697	0.108642
24_hours	MTX	23392	ECPAS	0.255976	7.34994	0.0127293	0.108852
24_hours	MTX	4327	MMP19	-0.913943	0.186007	0.0127643	0.109035
24_hours	MTX	79140	CCDC28B	0.458018	3.80659	0.0127662	0.109035
24_hours	MTX	79017	GGCT	0.493974	4.33509	0.0127897	0.10917
24_hours	MTX	2643	GCH1	-0.911873	2.96793	0.0128009	0.109199
24_hours	MTX	8315	BRAP	-0.34991	4.78861	0.012822	0.109313
24_hours	MTX	10198	MPHOSPH9	0.347873	4.16326	0.0128515	0.109498
24_hours	MTX	3084	NRG1	-1.21252	3.43813	0.0128717	0.109538
24_hours	MTX	27175	TUBG2	0.250415	4.29022	0.0128718	0.109538
24_hours	MTX	80028	FBXL18	-0.4493	5.31262	0.012893	0.109653
24_hours	MTX	23623	RUSC1	-0.300391	5.04881	0.0129066	0.109659
24_hours	MTX	140733	MACROD2	1.04675	1.644	0.0129093	0.109659
24_hours	MTX	2768	GNA12	0.321177	6.28046	0.0129345	0.109807
24_hours	MTX	196385	DNAH10	-0.6873	2.25263	0.0129495	0.109858
24_hours	MTX	6625	SNRNP70	0.328244	7.35177	0.0129561	0.109858
24_hours	MTX	84065	TMEM222	-0.405774	5.43086	0.0129857	0.11003
24_hours	MTX	64220	STRA6	0.757862	4.25413	0.0129982	0.11003
24_hours	MTX	23252	OTUD3	-0.459501	4.18167	0.0129999	0.11003
24_hours	MTX	5592	PRKG1	0.533363	3.75557	0.0130082	0.110035
24_hours	MTX	93649	MYOCD	0.82153	7.40039	0.0130808	0.11053
24_hours	MTX	7398	USP1	0.716224	5.36095	0.0130825	0.11053
24_hours	MTX	11052	CPSF6	0.242671	6.34277	0.0131158	0.110716
24_hours	MTX	90488	TMEM263	-0.336713	6.73024	0.0131202	0.110716
24_hours	MTX	65977	PLEKHA3	-0.325401	4.8158	0.0131349	0.110743
24_hours	MTX	1662	DDX10	0.415588	4.1867	0.0131395	0.110743
24_hours	MTX	8739	HRK	1.10219	-0.0105119	0.013147	0.110743
24_hours	MTX	6478	SIAH2	0.438915	5.6274	0.0131606	0.110791
24_hours	MTX	129787	TMEM18	0.500268	4.62918	0.0131791	0.110849
24_hours	MTX	41	ASIC1	0.501892	3.22572	0.0131832	0.110849
24_hours	MTX	80155	NAA15	0.299628	6.21593	0.0132346	0.111215
24_hours	MTX	642938	INSYN2A	-1.5812	0.276319	0.0132489	0.111269
24_hours	MTX	358	AQP1	0.791143	7.82305	0.0133613	0.112146
24_hours	MTX	55092	TMEM51	0.57978	4.13855	0.0133842	0.112271
24_hours	MTX	144406	CFAP251	-0.730355	2.53669	0.0134187	0.112493
24_hours	MTX	254428	SLC41A1	0.457596	6.68613	0.0134476	0.112669
24_hours	MTX	4097	MAFG	-0.34909	6.31316	0.0134714	0.112801
24_hours	MTX	4485	MST1	-0.55705	2.20645	0.0135039	0.113006
24_hours	MTX	7593	MZF1	-0.481694	3.66038	0.0135228	0.113038
24_hours	MTX	7044	LEFTY2	1.4786	5.8716	0.0135238	0.113038
24_hours	MTX	51121	RPL26L1	-0.415037	4.56453	0.0135644	0.11331
24_hours	MTX	58506	SCAF1	-0.293916	7.32922	0.0135787	0.113363
24_hours	MTX	23531	MMD	0.658084	4.45338	0.0135935	0.113418
24_hours	MTX	117283	IP6K3	-1.03553	2.0914	0.0136276	0.113636
24_hours	MTX	5516	PPP2CB	-0.344038	7.05225	0.0136759	0.113971
24_hours	MTX	55322	C5orf22	-0.340692	5.37884	0.0136999	0.114086
24_hours	MTX	11284	PNKP	0.224764	5.15684	0.0137059	0.114086
24_hours	MTX	2969	GTF2I	0.263569	7.73348	0.0137216	0.11415
24_hours	MTX	116840	CNTROB	0.310707	4.0986	0.0137395	0.114231
24_hours	MTX	22818	COPZ1	-0.256524	6.06554	0.0137499	0.11425
24_hours	MTX	118461	C10orf71	1.07179	4.88485	0.0138005	0.114593
24_hours	MTX	84466	MEGF10	-1.35929	1.01624	0.0138145	0.114593
24_hours	MTX	54516	MTRF1L	-0.276091	4.74807	0.0138156	0.114593
24_hours	MTX	29098	RANGRF	0.591929	0.763048	0.0138267	0.114618
24_hours	MTX	7322	UBE2D2	0.296555	6.8702	0.0138559	0.114792
24_hours	MTX	53335	BCL11A	0.719652	2.51504	0.0138771	0.1149
24_hours	MTX	60436	TGIF2	0.497328	4.40356	0.0138878	0.114905
24_hours	MTX	8560	DEGS1	0.490275	6.99553	0.0138944	0.114905
24_hours	MTX	51093	METTL25B	-0.34988	4.03556	0.0139022	0.114905
24_hours	MTX	85007	PHYKPL	-0.402884	3.85183	0.0139256	0.115032
24_hours	MTX	81794	ADAMTS10	0.599892	2.99252	0.0139348	0.11504
24_hours	MTX	100126784	NAV2-AS6	-1.20912	0.559376	0.013957	0.115155
24_hours	MTX	4670	HNRNPM	0.343683	7.46861	0.0139739	0.115223
24_hours	MTX	81027	TUBB1	-0.804625	0.496029	0.0139816	0.115223
24_hours	MTX	10438	C1D	-0.38262	3.76649	0.0140442	0.115645
24_hours	MTX	729991	BORCS8	-0.326072	3.06703	0.0140495	0.115645
24_hours	MTX	10471	PFDN6	-0.343327	4.53831	0.0140574	0.115645
24_hours	MTX	8884	SLC5A6	0.503899	6.27854	0.0140716	0.115694
24_hours	MTX	2627	GATA6	0.423117	6.6134	0.0140817	0.115696
24_hours	MTX	8193	DPF1	0.663492	1.3901	0.01409	0.115696
24_hours	MTX	55617	TASP1	-0.300444	2.35343	0.0140975	0.115696
24_hours	MTX	79630	C1orf54	0.769121	1.08067	0.0141055	0.115696
24_hours	MTX	10226	PLIN3	-0.484671	6.8537	0.0141129	0.115696
24_hours	MTX	56895	AGPAT4	0.476781	4.87941	0.0141266	0.115701
24_hours	MTX	84851	TRIM52	-0.465554	2.37115	0.0141327	0.115701
24_hours	MTX	285203	EOGT	0.303853	4.86355	0.0141381	0.115701
24_hours	MTX	23189	KANK1	0.480661	5.87512	0.0141536	0.11576
24_hours	MTX	3417	IDH1	0.54637	5.96223	0.0142357	0.116312
24_hours	MTX	54976	C20orf27	1.00496	3.26064	0.0142392	0.116312
24_hours	MTX	9289	ADGRG1	-1.177	2.17958	0.0142459	0.116312
24_hours	MTX	4674	NAP1L2	-0.55557	2.91778	0.014284	0.116515
24_hours	MTX	4920	ROR2	1.03381	5.20703	0.0142872	0.116515
24_hours	MTX	80323	CCDC68	-0.757502	1.42081	0.0143299	0.116795
24_hours	MTX	388591	RNF207	0.692662	4.82605	0.0143551	0.116933
24_hours	MTX	57403	RAB22A	-0.362961	5.1091	0.0144417	0.117571
24_hours	MTX	1903	S1PR3	0.638527	4.5414	0.0144676	0.117665
24_hours	MTX	116412	ZNF837	-0.562697	1.71437	0.01447	0.117665
24_hours	MTX	50805	IRX4	1.2092	4.4564	0.0145248	0.118043
24_hours	MTX	56180	MOSPD1	-0.47679	6.33565	0.0145354	0.11806
24_hours	MTX	160897	GPR180	0.47653	3.70255	0.014546	0.118078
24_hours	MTX	51016	EMC9	0.606637	3.68717	0.0145668	0.118179
24_hours	MTX	11159	RABL2A	-0.522636	3.28454	0.0145997	0.118378
24_hours	MTX	493869	GPX8	0.629076	5.89654	0.0146168	0.118382
24_hours	MTX	526	ATP6V1B2	-0.454383	7.01972	0.0146171	0.118382
24_hours	MTX	27236	ARFIP1	-0.251279	4.92825	0.0146578	0.118644
24_hours	MTX	1846	DUSP4	-1.16421	3.28277	0.0147227	0.1191
24_hours	MTX	5316	PKNOX1	-0.338329	4.14885	0.0147694	0.119388
24_hours	MTX	10307	APBB3	-0.381569	3.31135	0.014778	0.119388
24_hours	MTX	60493	FASTKD5	-0.34091	5.58838	0.0147872	0.119388
24_hours	MTX	23234	DNAJC9	0.420516	4.54939	0.0147921	0.119388
24_hours	MTX	54812	AFTPH	-0.385032	4.33485	0.0148704	0.119927
24_hours	MTX	9688	NUP93	0.272582	5.91426	0.0148818	0.119927
24_hours	MTX	25855	BRMS1	-0.294883	5.24014	0.0148845	0.119927
24_hours	MTX	527	ATP6V0C	-0.383491	8.25749	0.0149032	0.120005
24_hours	MTX	4817	NIT1	-0.348199	4.91359	0.0149112	0.120005
24_hours	MTX	1453	CSNK1D	-0.297516	7.41187	0.014943	0.12014
24_hours	MTX	23196	FAM120A	0.404161	6.71231	0.014945	0.12014
24_hours	MTX	125206	SLC5A10	-0.84495	1.66229	0.0150746	0.121112
24_hours	MTX	57697	FANCM	0.499623	2.9589	0.0150906	0.121172
24_hours	MTX	79647	AKIRIN1	-0.299528	7.61956	0.015113	0.12119
24_hours	MTX	84908	FAM136A	0.397424	5.51662	0.0151236	0.12119
24_hours	MTX	84816	RTN4IP1	0.399284	3.72929	0.0151252	0.12119
24_hours	MTX	8890	EIF2B4	-0.22659	5.45857	0.01513	0.12119
24_hours	MTX	91647	ATPAF2	-0.321408	4.51028	0.015139	0.12119
24_hours	MTX	6749	SSRP1	0.363587	6.3365	0.0151444	0.12119
24_hours	MTX	5896	RAG1	-0.610859	-0.0733195	0.0151537	0.121195
24_hours	MTX	440456	PLEKHM1P1	-0.532822	2.15542	0.0151684	0.121244
24_hours	MTX	7494	XBP1	0.415504	6.83945	0.0151822	0.121285
24_hours	MTX	5016	OVGP1	-1.24369	-0.108937	0.0152198	0.121441
24_hours	MTX	134549	SHROOM1	-0.608319	2.76128	0.0152231	0.121441
24_hours	MTX	375248	ANKRD36	0.613719	2.10771	0.0152275	0.121441
24_hours	MTX	125058	TBC1D16	0.480734	5.48009	0.0152558	0.121574
24_hours	MTX	1434	CSE1L	0.461051	7.14285	0.0152615	0.121574
24_hours	MTX	5694	PSMB6	-0.265158	6.31837	0.0152861	0.121701
24_hours	MTX	7273	TTN	1.05888	11.8889	0.0153019	0.121758
24_hours	MTX	1164	CKS2	0.97025	4.50425	0.0153267	0.121887
24_hours	MTX	5137	PDE1C	1.29251	1.47311	0.0153661	0.122009
24_hours	MTX	84302	PGAP4	0.762773	5.11971	0.0153673	0.122009
24_hours	MTX	2176	FANCC	0.361051	2.49153	0.0153708	0.122009
24_hours	MTX	51091	SEPSECS	-0.389736	3.82087	0.0153836	0.122009
24_hours	MTX	79038	ZFYVE21	-0.356559	5.88499	0.0153854	0.122009
24_hours	MTX	6804	STX1A	-0.450401	1.65309	0.0154778	0.122673
24_hours	MTX	4628	MYH10	0.480679	8.09552	0.0155113	0.122852
24_hours	MTX	221895	JAZF1	0.647663	4.99779	0.0155178	0.122852
24_hours	MTX	9200	HACD1	0.582523	7.88392	0.0155335	0.122906
24_hours	MTX	8292	COLQ	0.821257	6.54723	0.0155555	0.123011
24_hours	MTX	11173	ADAMTS7	-0.721067	6.09408	0.0156326	0.123552
24_hours	MTX	9538	EI24	-0.39003	7.49366	0.0156594	0.123582
24_hours	MTX	252995	FNDC5	1.12147	4.65246	0.0156661	0.123582
24_hours	MTX	23022	PALLD	0.369337	9.27751	0.0156705	0.123582
24_hours	MTX	89927	BMERB1	-0.539226	4.78203	0.0156777	0.123582
24_hours	MTX	92667	MGME1	-0.292562	4.60826	0.0156803	0.123582
24_hours	MTX	9263	STK17A	-0.536293	6.05584	0.0156902	0.123591
24_hours	MTX	10622	POLR3G	0.680195	2.02155	0.0157412	0.123923
24_hours	MTX	169200	TMEM64	0.304576	5.96415	0.0157599	0.124001
24_hours	MTX	3692	EIF6	-0.26036	6.56302	0.0157781	0.124042
24_hours	MTX	51535	PPHLN1	-0.24855	5.65838	0.0157968	0.124042
24_hours	MTX	134492	NUDCD2	0.468102	3.46227	0.0157994	0.124042
24_hours	MTX	9420	CYP7B1	0.592024	1.72568	0.0158003	0.124042
24_hours	MTX	24139	EML2	-0.460586	4.95948	0.0158715	0.124532
24_hours	MTX	80320	SP6	-1.16419	3.01453	0.0158915	0.124619
24_hours	MTX	84449	ZNF333	-0.391002	2.75986	0.0159785	0.125232
24_hours	MTX	643401	PURPL	-1.83557	3.10191	0.0159934	0.125278
24_hours	MTX	2535	FZD2	0.550236	6.64061	0.0160548	0.125672
24_hours	MTX	92162	TMEM88	0.855835	3.91865	0.0160614	0.125672
24_hours	MTX	116151	FAM210B	-0.411336	6.7239	0.0161249	0.126074
24_hours	MTX	55176	SEC61A2	0.370823	6.07758	0.0161307	0.126074
24_hours	MTX	123207	C15orf40	-0.313751	2.59569	0.0161426	0.126074
24_hours	MTX	158696	NA	1.05598	1.40296	0.0161487	0.126074
24_hours	MTX	55974	SLC50A1	-0.387067	4.12565	0.0161751	0.126211
24_hours	MTX	4257	MGST1	0.839306	6.16014	0.0162237	0.126519
24_hours	MTX	83786	FRMD8	-0.842745	5.86867	0.0163165	0.127169
24_hours	MTX	79155	TNIP2	-0.328213	4.69989	0.0163251	0.127169
24_hours	MTX	200205	IBA57	-0.311641	3.93979	0.0163681	0.127434
24_hours	MTX	360	AQP3	-1.18011	3.80348	0.0163884	0.127522
24_hours	MTX	90161	HS6ST2	0.50709	6.72035	0.0164302	0.127776
24_hours	MTX	10395	DLC1	0.529978	6.66925	0.0164619	0.127953
24_hours	MTX	10144	FAM13A	0.62601	3.38885	0.016473	0.127968
24_hours	MTX	57526	PCDH19	-1.57419	1.66896	0.0165082	0.12817
24_hours	MTX	2890	GRIA1	-1.82157	2.32896	0.0165225	0.128211
24_hours	MTX	6302	TSPAN31	-0.299355	4.53157	0.0165437	0.128294
24_hours	MTX	9829	DNAJC6	0.382084	5.9822	0.01656	0.128294
24_hours	MTX	1912	PHC2	0.257659	5.9802	0.0165691	0.128294
24_hours	MTX	22904	SBNO2	-0.532141	5.41172	0.0165696	0.128294
24_hours	MTX	400986	ANKRD36C	0.645833	1.60672	0.0166031	0.128482
24_hours	MTX	200081	TXLNA	-0.402197	5.98635	0.0166252	0.128583
24_hours	MTX	25953	PNKD	0.456075	7.0798	0.0166475	0.128684
24_hours	MTX	541471	MIR4435-2HG	-0.876071	4.32159	0.0167318	0.129266
24_hours	MTX	400745	SH2D5	-1.62328	2.0704	0.0167532	0.129359
24_hours	MTX	3305	HSPA1L	-0.703081	2.0747	0.0167818	0.129445
24_hours	MTX	55344	PLCXD1	0.718476	3.31672	0.0167898	0.129445
24_hours	MTX	79713	IGFLR1	1.03422	0.170696	0.0167918	0.129445
24_hours	MTX	55370	PPP4R1L	-0.621915	0.735122	0.0168705	0.12998
24_hours	MTX	390	RND3	-0.60356	6.78531	0.016953	0.130545
24_hours	MTX	55294	FBXW7	-0.531993	5.65833	0.0169702	0.130605
24_hours	MTX	4134	MAP4	0.471645	9.03068	0.0169798	0.130608
24_hours	MTX	387521	PEDS1	0.354007	4.48726	0.0169935	0.130642
24_hours	MTX	6430	SRSF5	-0.31747	6.91023	0.0170091	0.13069
24_hours	MTX	375791	CYSRT1	-0.698006	0.0950399	0.0170315	0.130791
24_hours	MTX	123775	C16orf46	0.628009	1.53107	0.0170663	0.130932
24_hours	MTX	11092	SPACA9	-0.447453	1.93429	0.0170684	0.130932
24_hours	MTX	546	ATRX	0.330315	7.70062	0.017091	0.131034
24_hours	MTX	9882	TBC1D4	0.460526	6.50147	0.0171099	0.131108
24_hours	MTX	11257	TP53TG1	-0.650896	2.59987	0.0171512	0.131339
24_hours	MTX	5393	EXOSC9	0.45869	4.31823	0.0171588	0.131339
24_hours	MTX	155066	ATP6V0E2	0.361382	5.87825	0.0171856	0.131473
24_hours	MTX	4952	OCRL	-0.487147	5.98337	0.0172107	0.131594
24_hours	MTX	3182	HNRNPAB	0.391175	7.62051	0.0172269	0.131646
24_hours	MTX	84418	CYSTM1	-0.46524	5.87205	0.0172403	0.131677
24_hours	MTX	84258	SYT3	0.730684	0.747266	0.017276	0.131878
24_hours	MTX	51123	ZNF706	-0.447082	5.01316	0.0173112	0.132022
24_hours	MTX	768239	PSAPL1	-1.02217	3.82416	0.0173205	0.132022
24_hours	MTX	54187	NANS	0.481894	5.0321	0.017323	0.132022
24_hours	MTX	79966	SCD5	-0.633608	3.67419	0.0173533	0.132182
24_hours	MTX	5062	PAK2	-0.420771	6.53744	0.0173697	0.132235
24_hours	MTX	85450	ITPRIP	0.59947	5.96549	0.0174086	0.13246
24_hours	MTX	5243	ABCB1	-0.905051	0.440094	0.0174395	0.132623
24_hours	MTX	196740	VSTM4	0.813744	0.806546	0.017466	0.132753
24_hours	MTX	105377200	NA	-0.573	1.76835	0.0174991	0.132933
24_hours	MTX	10297	APC2	-0.485123	2.85969	0.0175343	0.133128
24_hours	MTX	93587	TRMT10A	-0.519514	3.0326	0.0175452	0.133131
24_hours	MTX	9048	ARTN	-0.852463	-0.051745	0.0175536	0.133131
24_hours	MTX	23203	PMPCA	-0.269319	7.16568	0.0175653	0.133148
24_hours	MTX	79840	NHEJ1	0.356594	3.26922	0.0175932	0.133288
24_hours	MTX	253639	ZNF620	0.416442	1.73514	0.0176073	0.133323
24_hours	MTX	79644	SRD5A3	0.509636	4.25998	0.0176335	0.13345
24_hours	MTX	122769	LRR1	0.704983	3.46068	0.0176569	0.133525
24_hours	MTX	2824	GPM6B	1.0394	2.76363	0.0176711	0.133525
24_hours	MTX	51018	RRP15	0.341557	4.72334	0.0176719	0.133525
24_hours	MTX	51759	C9orf78	-0.240381	5.8425	0.0176879	0.133575
24_hours	MTX	23394	ADNP	0.27949	6.64257	0.0177564	0.133954
24_hours	MTX	23173	METAP1	0.371705	6.50936	0.0177572	0.133954
24_hours	MTX	3455	IFNAR2	0.470125	3.15606	0.0177778	0.134038
24_hours	MTX	5478	PPIA	-0.370838	8.6868	0.0178362	0.134384
24_hours	MTX	132720	FAM241A	0.784247	4.41401	0.0178605	0.134384
24_hours	MTX	282991	BLOC1S2	-0.723397	5.2324	0.0178669	0.134384
24_hours	MTX	25925	ZNF521	0.370747	3.84192	0.017867	0.134384
24_hours	MTX	93643	TJAP1	-0.319238	4.22417	0.0178714	0.134384
24_hours	MTX	2628	GATM	0.975799	4.35065	0.0178859	0.134412
24_hours	MTX	8605	PLA2G4C	-0.94601	4.20201	0.0178942	0.134412
24_hours	MTX	30844	EHD4	0.464226	5.96121	0.0179277	0.134592
24_hours	MTX	84572	GNPTG	-0.300086	5.82077	0.0179403	0.134614
24_hours	MTX	440730	TRIM67	-1.29156	0.0175433	0.0180248	0.135177
24_hours	MTX	6326	SCN2A	-1.80989	0.97243	0.0180361	0.135189
24_hours	MTX	54885	TBC1D8B	0.460062	3.21193	0.0180641	0.135327
24_hours	MTX	51131	PHF11	-0.519375	2.93988	0.0180832	0.135398
24_hours	MTX	79850	TLCD3A	0.496507	4.03566	0.0180957	0.135415
24_hours	MTX	55108	BSDC1	-0.323209	6.17893	0.0181115	0.135415
24_hours	MTX	54491	OTULINL	-1.52593	1.35506	0.0181144	0.135415
24_hours	MTX	27250	PDCD4	-0.604468	5.29232	0.018145	0.135506
24_hours	MTX	11217	NA	-1.0688	0.326994	0.0181457	0.135506
24_hours	MTX	149420	PDIK1L	0.349428	2.32613	0.0181976	0.135816
24_hours	MTX	51031	GLOD4	-0.233635	5.29175	0.0182065	0.135816
24_hours	MTX	2030	SLC29A1	0.528838	6.20166	0.0182246	0.135823
24_hours	MTX	100128338	NA	-0.888191	0.310424	0.0182268	0.135823
24_hours	MTX	26037	SIPA1L1	0.874726	6.04515	0.0182599	0.135998
24_hours	MTX	85442	KNDC1	0.715388	2.63589	0.0183446	0.136557
24_hours	MTX	4040	LRP6	0.275398	5.4322	0.0184991	0.137634
24_hours	MTX	4299	AFF1	-0.31705	6.05815	0.0185101	0.137643
24_hours	MTX	79094	CHAC1	0.692047	1.99388	0.0185216	0.137656
24_hours	MTX	29082	CHMP4A	-0.325493	4.60455	0.0186029	0.138188
24_hours	MTX	79778	MICALL2	-0.824795	3.85135	0.0186183	0.138229
24_hours	MTX	90410	IFT20	-0.424019	3.67288	0.0186428	0.138325
24_hours	MTX	50512	PODXL2	0.711786	4.04314	0.0186535	0.138325
24_hours	MTX	8502	PKP4	-0.343698	5.82987	0.0186607	0.138325
24_hours	MTX	91227	GGTLC2	-1.25841	0.935555	0.0186808	0.138401
24_hours	MTX	10100	TSPAN2	0.741217	5.64373	0.0186928	0.138417
24_hours	MTX	53344	CHIC1	-0.360627	4.93888	0.0187052	0.138436
24_hours	MTX	149175	MANEAL	0.525428	2.68092	0.0187207	0.138461
24_hours	MTX	137392	CIBAR1	0.476064	4.66705	0.0187282	0.138461
24_hours	MTX	140461	ASB8	-0.246764	4.80855	0.0187501	0.138521
24_hours	MTX	135932	TMEM139	0.655426	1.57571	0.018756	0.138521
24_hours	MTX	7275	TUB	0.591861	4.59731	0.0187951	0.138721
24_hours	MTX	56889	TM9SF3	0.364148	8.26213	0.0188028	0.138721
24_hours	MTX	5351	PLOD1	0.505271	8.6949	0.0188331	0.138872
24_hours	MTX	22916	NCBP2	-0.438626	5.87094	0.0188662	0.138983
24_hours	MTX	6166	RPL36AL	-0.303033	6.79684	0.0188679	0.138983
24_hours	MTX	9698	PUM1	0.243786	6.62864	0.0188948	0.139109
24_hours	MTX	374395	TMEM179B	-0.38935	4.86116	0.0190109	0.13989
24_hours	MTX	9846	GAB2	-0.464343	3.73381	0.0190261	0.139929
24_hours	MTX	152189	CMTM8	0.568355	0.848056	0.0190828	0.140273
24_hours	MTX	54878	DPP8	-0.198679	5.64654	0.0190992	0.14032
24_hours	MTX	10013	HDAC6	0.350738	5.14788	0.0191169	0.140377
24_hours	MTX	482	ATP1B2	0.782143	5.06824	0.0191801	0.140745
24_hours	MTX	6659	SOX4	0.489323	7.04522	0.0191945	0.140745
24_hours	MTX	843	CASP10	-1.9878	0.533372	0.0191971	0.140745
24_hours	MTX	2058	EPRS1	0.393962	7.90737	0.019221	0.140828
24_hours	MTX	4254	KITLG	-0.601709	6.61157	0.0192283	0.140828
24_hours	MTX	669	BPGM	-0.259824	4.15449	0.0192584	0.140975
24_hours	MTX	85014	TMEM141	0.600799	6.11782	0.0193054	0.14121
24_hours	MTX	255104	TMCO4	-0.627892	2.5715	0.0193182	0.14121
24_hours	MTX	729597	SPDYE6	-0.698064	0.493549	0.0193244	0.14121
24_hours	MTX	2494	NR5A2	-0.845043	1.18246	0.0193405	0.14121
24_hours	MTX	133	ADM	0.699611	5.69381	0.0193407	0.14121
24_hours	MTX	4781	NFIB	0.544531	5.2113	0.0193881	0.141372
24_hours	MTX	84516	DCTN5	-0.331889	6.1305	0.0193891	0.141372
24_hours	MTX	9718	ECE2	0.574655	2.90096	0.019393	0.141372
24_hours	MTX	140883	ZNF280B	0.649482	1.90305	0.0194112	0.141431
24_hours	MTX	284071	MEIOC	-0.58946	0.885924	0.0195204	0.142085
24_hours	MTX	9861	PSMD6	-0.254683	6.70239	0.0195211	0.142085
24_hours	MTX	1001	CDH3	0.93919	6.0768	0.0195357	0.142118
24_hours	MTX	348995	NUP43	0.332583	5.01148	0.0195579	0.142169
24_hours	MTX	55089	SLC38A4	-0.861078	0.405381	0.0195628	0.142169
24_hours	MTX	23176	SEPTIN8	0.414486	5.93673	0.0195856	0.142261
24_hours	MTX	101928649	CTC-338M12.4	-0.453811	1.06313	0.0196606	0.142732
24_hours	MTX	56998	CTNNBIP1	0.491056	5.50697	0.0196722	0.142743
24_hours	MTX	89874	SLC25A21	0.592515	1.98076	0.0196918	0.142784
24_hours	MTX	22832	CEP162	0.436342	2.85255	0.0196982	0.142784
24_hours	MTX	9409	PEX16	-0.334416	4.61551	0.0197217	0.142814
24_hours	MTX	1915	EEF1A1	-0.222492	10.5154	0.0197226	0.142814
24_hours	MTX	2260	FGFR1	0.373732	6.84758	0.0197429	0.142887
24_hours	MTX	79918	SETD6	-0.359498	3.21102	0.019781	0.143027
24_hours	MTX	5692	PSMB4	-0.251207	7.40845	0.0197848	0.143027
24_hours	MTX	1848	DUSP6	-0.884325	5.60202	0.0197955	0.143027
24_hours	MTX	79098	C1orf116	-1.2351	-0.133709	0.0198029	0.143027
24_hours	MTX	9455	HOMER2	0.365975	4.12255	0.0198787	0.143502
24_hours	MTX	9536	PTGES	-2.27725	1.10271	0.0198933	0.143518
24_hours	MTX	221687	RNF182	-1.34424	1.43577	0.0199013	0.143518
24_hours	MTX	54991	C1orf159	0.311881	2.96761	0.0199303	0.143654
24_hours	MTX	54471	MIEF1	-0.253652	5.92995	0.0199454	0.143671
24_hours	MTX	23165	NUP205	0.43148	4.85835	0.0199532	0.143671
24_hours	MTX	6118	RPA2	0.346975	4.81967	0.0200553	0.144292
24_hours	MTX	5710	PSMD4	-0.210423	6.7797	0.0200599	0.144292
24_hours	MTX	155054	ZNF425	-0.694306	3.62182	0.0201338	0.144696
24_hours	MTX	23514	SPIDR	0.360988	3.59902	0.0201366	0.144696
24_hours	MTX	5531	PPP4C	-0.29737	6.43162	0.0201652	0.144827
24_hours	MTX	2066	ERBB4	1.19842	5.37614	0.0201953	0.14497
24_hours	MTX	8479	HIRIP3	0.747925	3.83005	0.0202359	0.145127
24_hours	MTX	10062	NR1H3	-0.554735	1.68346	0.0202378	0.145127
24_hours	MTX	8775	NAPA	-0.27297	6.57207	0.0202767	0.145298
24_hours	MTX	10048	RANBP9	0.300409	6.35318	0.0202886	0.145298
24_hours	MTX	100288198	HMGN3-AS1	-0.59756	1.70916	0.0202926	0.145298
24_hours	MTX	80143	SIKE1	-0.282201	5.78853	0.0203079	0.145333
24_hours	MTX	154007	SNRNP48	0.298213	3.92819	0.0203265	0.145393
24_hours	MTX	23349	PHF24	0.632409	2.22921	0.020338	0.145401
24_hours	MTX	29	ABR	0.24083	6.73613	0.0203541	0.145443
24_hours	MTX	57673	BEND3	0.630854	2.86159	0.0204672	0.146144
24_hours	MTX	120114	FAT3	0.650226	3.96025	0.020473	0.146144
24_hours	MTX	64208	POPDC3	0.776165	5.74234	0.0204915	0.1462
24_hours	MTX	9304	SNORD22	0.925479	1.20095	0.0205017	0.1462
24_hours	MTX	8805	TRIM24	0.487521	7.81735	0.0205586	0.146532
24_hours	MTX	83756	TAS1R3	-0.774378	0.583425	0.0206017	0.146718
24_hours	MTX	79641	ROGDI	0.620483	6.23158	0.0206056	0.146718
24_hours	MTX	254531	LPCAT4	0.498844	4.77279	0.0206403	0.146891
24_hours	MTX	79142	PHF23	-0.247341	5.74289	0.020657	0.146936
24_hours	MTX	528	ATP6V1C1	-0.33095	6.33654	0.0206729	0.146975
24_hours	MTX	634	CEACAM1	-2.24578	0.0824895	0.0207473	0.147429
24_hours	MTX	127707	KLHDC7A	-1.63696	3.1293	0.0208537	0.148111
24_hours	MTX	4133	MAP2	-0.916291	3.76987	0.0208681	0.148138
24_hours	MTX	91404	SESTD1	0.428003	5.42852	0.0208805	0.148152
24_hours	MTX	7040	TGFB1	-0.610331	7.47868	0.0208977	0.148199
24_hours	MTX	644815	FAM83G	-0.988396	3.25015	0.0209724	0.148612
24_hours	MTX	51676	ASB2	1.05199	8.09525	0.0209876	0.148612
24_hours	MTX	1660	DHX9	0.253838	7.47697	0.0209973	0.148612
24_hours	MTX	5087	PBX1	0.54023	6.58862	0.0209982	0.148612
24_hours	MTX	859	CAV3	1.33974	0.131584	0.0210526	0.148923
24_hours	MTX	9911	TMCC2	-0.495625	3.60933	0.0210753	0.149009
24_hours	MTX	8882	ZPR1	-0.326245	5.18912	0.0210919	0.149013
24_hours	MTX	5929	RBBP5	-0.330847	4.12728	0.0210971	0.149013
24_hours	MTX	119	ADD2	1.06221	3.50142	0.0211749	0.149459
24_hours	MTX	2967	GTF2H3	-0.273149	4.02151	0.0211976	0.149459
24_hours	MTX	28511	NKIRAS2	-0.286558	5.77168	0.0211979	0.149459
24_hours	MTX	4582	MUC1	-0.704219	2.08528	0.021208	0.149459
[truncated: 26,170 more rows]
