# Supplementary material for: Anthracyclines induce cardiotoxicity through a shared gene expression response signature
Source: PLoS Genet. 2024 Feb 28;20(2):e1011164. doi: 10.1371/journal.pgen.1011164 (PMC10927150; doi:10.1371/journal.pgen.1011164)
Supplement: S11 Table — Data related to Figs 3B–3D, 7, S8, S9, S10, and S12. (XLSX) [file pgen.1011164.s026.xlsx]

## Sheet: S11Table
S11 Table: Pairwise differential expression analysis for TRZ vs VEH (related to Fig3B-Fig3D; Fig7; S8 Fig; S9 Fig; S10 Fig; S12 Fig)
time	drug	ENTREZID	SYMBOL	logFC	AveExpr	P.Value	adj.P.Val
24_hours	TRZ	2119	ETV5	0.637917	6.78738	0.0149933	0.999972
24_hours	TRZ	653082	ZDHHC11B	-0.61663	-0.0140059	0.0184753	0.999972
24_hours	TRZ	25981	DNAH1	-0.513518	1.52044	0.0220266	0.999972
24_hours	TRZ	64773	PCED1A	-0.234634	4.0771	0.0230113	0.999972
24_hours	TRZ	283431	GAS2L3	0.527678	2.53164	0.0237808	0.999972
24_hours	TRZ	4248	MGAT3	-0.279358	5.11153	0.0265696	0.999972
24_hours	TRZ	6533	SLC6A6	0.746328	6.21589	0.0271481	0.999972
24_hours	TRZ	4356	MPP3	-0.450595	1.72279	0.0279258	0.999972
24_hours	TRZ	56130	PCDHB6	-0.488066	0.366677	0.0325991	0.999972
24_hours	TRZ	340390	WDR97	-0.703831	-0.0979361	0.0332177	0.999972
24_hours	TRZ	26287	ANKRD2	-0.707818	0.0366281	0.0337679	0.999972
24_hours	TRZ	7869	SEMA3B	-0.326516	5.01547	0.0401233	0.999972
24_hours	TRZ	6515	SLC2A3	0.55818	8.11364	0.0412374	0.999972
24_hours	TRZ	1063	CENPF	0.518404	4.72191	0.0424769	0.999972
24_hours	TRZ	9824	ARHGAP11A	0.514095	3.30267	0.0450027	0.999972
24_hours	TRZ	158219	TTC39B	0.541263	0.99224	0.0484235	0.999972
24_hours	TRZ	100507050	TPBGL	1.2298	1.22425	0.0488441	0.999972
24_hours	TRZ	4987	OPRL1	-0.424559	1.6896	0.0492531	0.999972
24_hours	TRZ	57650	CIP2A	0.424881	2.99048	0.0525402	0.999972
24_hours	TRZ	158431	ZNF782	-0.388743	1.24459	0.0536306	0.999972
24_hours	TRZ	9585	KIF20B	0.547388	3.94946	0.0538492	0.999972
24_hours	TRZ	144195	SLC2A14	0.547065	4.96333	0.054249	0.999972
24_hours	TRZ	55326	AGPAT5	0.397647	4.89154	0.0544771	0.999972
24_hours	TRZ	81794	ADAMTS10	-0.421804	2.99252	0.0555744	0.999972
24_hours	TRZ	442720	EIF3IP1	-0.434508	0.327544	0.056119	0.999972
24_hours	TRZ	9928	KIF14	0.567231	2.12513	0.0570959	0.999972
24_hours	TRZ	55036	CCDC40	-0.313276	2.22185	0.0572512	0.999972
24_hours	TRZ	100133220	GOLGA6L3	-0.624678	0.357157	0.0591004	0.999972
24_hours	TRZ	101927631	ADNP-AS1	-0.416576	0.631156	0.0595815	0.999972
24_hours	TRZ	91687	CENPL	0.367154	1.80729	0.0611748	0.999972
24_hours	TRZ	1062	CENPE	0.540367	3.34932	0.0621843	0.999972
24_hours	TRZ	84820	POLR2J4	-0.334795	2.56626	0.0628653	0.999972
24_hours	TRZ	200539	ANKRD23	-0.427983	0.468752	0.0632768	0.999972
24_hours	TRZ	57597	BAHCC1	-0.302794	4.1043	0.0641193	0.999972
24_hours	TRZ	64693	CTAGE1	0.415275	0.714078	0.0648878	0.999972
24_hours	TRZ	253868	CRMA	-0.381619	3.98858	0.0655145	0.999972
24_hours	TRZ	1032	CDKN2D	0.393047	2.86822	0.0663387	0.999972
24_hours	TRZ	84333	PCGF5	0.391993	7.33953	0.0675256	0.999972
24_hours	TRZ	100507419	MMP25-AS1	-0.543792	-0.0151307	0.0678768	0.999972
24_hours	TRZ	221395	ADGRF5	0.948735	-0.109535	0.0704634	0.999972
24_hours	TRZ	375444	C5orf34	0.563203	0.690242	0.0708928	0.999972
24_hours	TRZ	54908	SPDL1	0.263643	4.07124	0.0711488	0.999972
24_hours	TRZ	55692	LUC7L	-0.292091	4.96006	0.0711973	0.999972
24_hours	TRZ	25851	TECPR1	-0.212639	5.31222	0.0714872	0.999972
24_hours	TRZ	114659	LRRC37B	-0.229713	2.02536	0.071767	0.999972
24_hours	TRZ	22985	ACIN1	-0.219342	6.71684	0.0726592	0.999972
24_hours	TRZ	699	BUB1	0.441676	4.5277	0.0735108	0.999972
24_hours	TRZ	643866	CBLN3	-0.54754	0.38329	0.0741497	0.999972
24_hours	TRZ	891	CCNB1	0.392609	4.77106	0.0748894	0.999972
24_hours	TRZ	80162	PGGHG	-0.401677	3.05342	0.074937	0.999972
24_hours	TRZ	240	ALOX5	1.30097	-0.280582	0.075663	0.999972
24_hours	TRZ	4815	NINJ2	0.589298	0.673585	0.0758779	0.999972
24_hours	TRZ	81848	SPRY4	0.749965	5.60992	0.0760824	0.999972
24_hours	TRZ	30001	ERO1A	0.578028	6.12073	0.076372	0.999972
24_hours	TRZ	9493	KIF23	0.403435	4.35144	0.0808625	0.999972
24_hours	TRZ	890	CCNA2	0.550876	3.95357	0.0808927	0.999972
24_hours	TRZ	6513	SLC2A1	0.639284	7.75717	0.0820582	0.999972
24_hours	TRZ	151246	SGO2	0.507266	3.78209	0.0825998	0.999972
24_hours	TRZ	25841	ABTB2	0.319481	6.27164	0.0833754	0.999972
24_hours	TRZ	79850	TLCD3A	0.350514	4.03566	0.0849574	0.999972
24_hours	TRZ	221710	SMIM13	0.203841	5.9551	0.0853231	0.999972
24_hours	TRZ	440348	NPIPB15	-0.512718	0.513641	0.0854995	0.999972
24_hours	TRZ	11274	USP18	0.711418	0.0227856	0.086551	0.999972
24_hours	TRZ	8106	PABPN1	-0.258703	3.47877	0.0875856	0.999972
24_hours	TRZ	81563	C1orf21	0.453942	4.58083	0.0876222	0.999972
24_hours	TRZ	26048	ZNF500	-0.251806	2.86514	0.0894629	0.999972
24_hours	TRZ	105369669	LOC105369669	0.903808	-0.09395	0.0896048	0.999972
24_hours	TRZ	147650	SPACA6	-0.335705	2.24901	0.0903385	0.999972
24_hours	TRZ	727866	FAM156B	-0.256002	2.89135	0.0910011	0.999972
24_hours	TRZ	83540	NUF2	0.594099	2.13598	0.0923787	0.999972
24_hours	TRZ	5209	PFKFB3	0.277792	5.15113	0.0930942	0.999972
24_hours	TRZ	22846	VASH1	0.294281	6.67859	0.0933035	0.999972
24_hours	TRZ	5064	PALM	-0.229938	5.64952	0.093436	0.999972
24_hours	TRZ	55635	DEPDC1	0.554905	3.78331	0.0944944	0.999972
24_hours	TRZ	6319	SCD	0.347997	8.8947	0.094821	0.999972
24_hours	TRZ	3633	INPP5B	-0.223648	2.45989	0.0950951	0.999972
24_hours	TRZ	9133	CCNB2	0.462376	3.12604	0.0953462	0.999972
24_hours	TRZ	9787	DLGAP5	0.55014	3.64444	0.0954168	0.999972
24_hours	TRZ	4239	MFAP4	-0.679098	3.37247	0.0958559	0.999972
24_hours	TRZ	80319	CXXC4	-0.293107	4.1249	0.0966545	0.999972
24_hours	TRZ	1848	DUSP6	0.648794	5.60202	0.0968714	0.999972
24_hours	TRZ	10403	NDC80	0.506691	2.71134	0.0969742	0.999972
24_hours	TRZ	5100	PCDH8	1.19204	1.62796	0.0975558	0.999972
24_hours	TRZ	1033	CDKN3	0.416695	2.09982	0.0977734	0.999972
24_hours	TRZ	112752	IFT43	-0.201787	4.09111	0.09799	0.999972
24_hours	TRZ	2648	KAT2A	-0.250434	4.32003	0.0979943	0.999972
24_hours	TRZ	116412	ZNF837	-0.375498	1.71437	0.0981032	0.999972
24_hours	TRZ	22822	PHLDA1	0.439841	7.11389	0.0986612	0.999972
24_hours	TRZ	112476	PRRT2	-0.446771	0.347788	0.0986646	0.999972
24_hours	TRZ	5347	PLK1	0.412887	3.41437	0.1008	0.999972
24_hours	TRZ	84920	ALG10	0.329971	1.064	0.101288	0.999972
24_hours	TRZ	3161	HMMR	0.505504	3.41763	0.101445	0.999972
24_hours	TRZ	155060	LOC155060	-0.432195	0.897605	0.101918	0.999972
24_hours	TRZ	79830	ZMYM1	0.235909	2.82613	0.102089	0.999972
24_hours	TRZ	23371	TNS2	-0.360683	2.27409	0.102719	0.999972
24_hours	TRZ	124976	SPNS2	0.592192	0.583173	0.102796	0.999972
24_hours	TRZ	130576	LYPD6B	0.67887	1.65297	0.104035	0.999972
24_hours	TRZ	161742	SPRED1	0.300162	4.69947	0.104229	0.999972
24_hours	TRZ	54704	PDP1	0.266519	5.39269	0.105216	0.999972
24_hours	TRZ	55355	HJURP	0.520039	2.31719	0.105376	0.999972
24_hours	TRZ	5540	NPY4R	-0.701787	1.1458	0.10541	0.999972
24_hours	TRZ	145501	ISM2	1.42041	-0.134289	0.106046	0.999972
24_hours	TRZ	9013	TAF1C	-0.279188	4.98558	0.106419	0.999972
24_hours	TRZ	728233	PI4KAP1	-0.256456	4.13892	0.10817	0.999972
24_hours	TRZ	1894	ECT2	0.317028	4.66769	0.108916	0.999972
24_hours	TRZ	79716	NPEPL1	-0.440493	0.86445	0.109991	0.999972
24_hours	TRZ	57622	LRFN1	-0.279108	3.43266	0.110205	0.999972
24_hours	TRZ	55771	PRR11	0.486476	3.65756	0.110295	0.999972
24_hours	TRZ	5452	POU2F2	-0.845093	-0.00533229	0.110756	0.999972
24_hours	TRZ	57728	WDR19	-0.173432	3.46988	0.110862	0.999972
24_hours	TRZ	8991	SELENBP1	-0.425333	3.02659	0.111505	0.999972
24_hours	TRZ	56124	PCDHB12	-0.381123	0.753987	0.112015	0.999972
24_hours	TRZ	55634	KRBOX4	-0.204938	3.02492	0.112579	0.999972
24_hours	TRZ	253769	WDR27	-0.243568	2.25167	0.113311	0.999972
24_hours	TRZ	11065	UBE2C	0.557722	2.66213	0.113347	0.999972
24_hours	TRZ	81610	FAM83D	0.546795	2.8939	0.113381	0.999972
24_hours	TRZ	114795	TMEM132B	0.617062	1.38483	0.11373	0.999972
24_hours	TRZ	29800	ZDHHC1	-0.259711	2.8828	0.114049	0.999972
24_hours	TRZ	650669	GAS6-AS1	-0.731635	0.254843	0.114687	0.999972
24_hours	TRZ	7153	TOP2A	0.608081	5.35482	0.115047	0.999972
24_hours	TRZ	157313	CDCA2	0.620417	2.73364	0.115324	0.999972
24_hours	TRZ	100499489	LINC03027	-0.451015	0.791929	0.115462	0.999972
24_hours	TRZ	89887	ZNF628	-0.255107	2.99198	0.11654	0.999972
24_hours	TRZ	28968	SLC6A16	-0.379554	0.375594	0.117219	0.999972
24_hours	TRZ	2827	GPR3	0.614839	2.07844	0.117291	0.999972
24_hours	TRZ	84939	PWWP3A	-0.185808	5.0137	0.117825	0.999972
24_hours	TRZ	2803	GOLGA4	0.191694	7.68237	0.118328	0.999972
24_hours	TRZ	10379	IRF9	-0.240694	4.26815	0.11986	0.999972
24_hours	TRZ	199699	DAND5	-0.529219	0.280988	0.119867	0.999972
24_hours	TRZ	10628	TXNIP	-0.951264	5.56649	0.12086	0.999972
24_hours	TRZ	90417	KNSTRN	0.258055	3.86258	0.121001	0.999972
24_hours	TRZ	57658	CALCOCO1	-0.255924	6.98873	0.122022	0.999972
24_hours	TRZ	80325	ABTB1	-0.263452	2.9901	0.122357	0.999972
24_hours	TRZ	3099	HK2	0.609865	7.02675	0.122467	0.999972
24_hours	TRZ	692227	SNORD104	-0.579535	0.272745	0.122615	0.999972
24_hours	TRZ	100288332	NPIPA5	-0.352521	1.95212	0.122765	0.999972
24_hours	TRZ	100507057	MELTF-AS1	-0.573003	0.856493	0.12311	0.999972
24_hours	TRZ	102723316	FRG1DP	0.332151	0.896569	0.123248	0.999972
24_hours	TRZ	26226	FBXW4P1	-0.349925	0.788475	0.123308	0.999972
24_hours	TRZ	7298	TYMS	0.293505	5.05411	0.123403	0.999972
24_hours	TRZ	54149	C21orf91	0.32625	5.36292	0.123421	0.999972
24_hours	TRZ	132	ADK	0.216046	5.17881	0.123663	0.999972
24_hours	TRZ	100506504	PRKCZ-AS1	-0.368742	0.243972	0.123768	0.999972
24_hours	TRZ	368	ABCC6	-0.4781	2.75071	0.12543	0.999972
24_hours	TRZ	10239	AP3S2	-0.320499	1.15754	0.125808	0.999972
24_hours	TRZ	1633	DCK	0.246629	3.92265	0.126112	0.999972
24_hours	TRZ	2491	CENPI	0.459735	0.934446	0.126168	0.999972
24_hours	TRZ	100131564	CCDC18-AS1	-0.362681	1.54233	0.126472	0.999972
24_hours	TRZ	81629	TSSK3	-0.414484	0.547898	0.126669	0.999972
24_hours	TRZ	9818	NUP58	0.178905	5.57459	0.126783	0.999972
24_hours	TRZ	57687	VAT1L	0.47958	4.45476	0.126792	0.999972
24_hours	TRZ	343099	CCDC18	0.269745	2.94086	0.12681	0.999972
24_hours	TRZ	728833	FAM72D	0.52677	1.34714	0.127547	0.999972
24_hours	TRZ	55872	PBK	0.542578	3.49554	0.12762	0.999972
24_hours	TRZ	10721	POLQ	0.368057	2.34463	0.128668	0.999972
24_hours	TRZ	652968	CASTOR1	-0.234928	2.04169	0.128733	0.999972
24_hours	TRZ	653820	FAM72B	0.494494	0.742788	0.129394	0.999972
24_hours	TRZ	55329	MNS1	0.35317	0.503923	0.129938	0.999972
24_hours	TRZ	51512	GTSE1	0.450264	2.97054	0.130028	0.999972
24_hours	TRZ	169841	ZNF169	-0.412214	0.414774	0.130633	0.999972
24_hours	TRZ	27352	SGSM3	-0.19237	5.87257	0.130657	0.999972
24_hours	TRZ	55165	CEP55	0.555034	2.73712	0.130673	0.999972
24_hours	TRZ	84717	HDGFL2	-0.164651	6.58094	0.13087	0.999972
24_hours	TRZ	6775	STAT4	0.500542	4.87852	0.131102	0.999972
24_hours	TRZ	55005	RMND1	0.175027	4.1494	0.131631	0.999972
24_hours	TRZ	162632	USP32P1	0.341336	0.0672739	0.131841	0.999972
24_hours	TRZ	7110	TMF1	0.159178	5.60445	0.132197	0.999972
24_hours	TRZ	57722	IGDCC4	-0.34929	5.34489	0.132427	0.999972
24_hours	TRZ	79959	CEP76	0.195281	3.39385	0.133692	0.999972
24_hours	TRZ	3832	KIF11	0.445114	3.26482	0.134243	0.999972
24_hours	TRZ	5933	RBL1	0.266423	2.44903	0.134381	0.999972
24_hours	TRZ	100507487	LINC02615	-0.550746	0.312279	0.135145	0.999972
24_hours	TRZ	124401	ANKS3	-0.190832	3.17981	0.135285	0.999972
24_hours	TRZ	119016	AGAP4	-0.341979	2.06793	0.135356	0.999972
24_hours	TRZ	56913	C1GALT1	0.164446	6.01408	0.135567	0.999972
24_hours	TRZ	100033416	SNORD116-4	-0.561613	0.387161	0.136775	0.999972
24_hours	TRZ	100134713	NDUFB2-AS1	-0.45252	0.485661	0.137391	0.999972
24_hours	TRZ	203054	ADCK5	-0.260697	4.18206	0.137618	0.999972
24_hours	TRZ	2118	ETV4	0.585942	3.96138	0.13781	0.999972
24_hours	TRZ	159371	SLC35G1	0.35319	1.78206	0.138206	0.999972
24_hours	TRZ	9742	IFT140	-0.19643	4.38995	0.138323	0.999972
24_hours	TRZ	51203	NUSAP1	0.5301	3.82609	0.138719	0.999972
24_hours	TRZ	11261	CHP1	0.152477	6.68542	0.138776	0.999972
24_hours	TRZ	22974	TPX2	0.412339	4.95759	0.139573	0.999972
24_hours	TRZ	114134	SLC2A13	0.444401	4.5938	0.139846	0.999972
24_hours	TRZ	84292	WDR83	-0.272916	2.92243	0.1401	0.999972
24_hours	TRZ	55617	TASP1	-0.176839	2.35343	0.140888	0.999972
24_hours	TRZ	1028	CDKN1C	-0.304556	4.7917	0.140989	0.999972
24_hours	TRZ	163175	LGI4	-0.411119	2.87463	0.141228	0.999972
24_hours	TRZ	64599	GIGYF1	-0.253503	5.45406	0.142009	0.999972
24_hours	TRZ	4327	MMP19	-0.537195	0.186007	0.142866	0.999972
24_hours	TRZ	54583	EGLN1	0.35551	6.60123	0.142875	0.999972
24_hours	TRZ	4909	NTF4	-0.316875	2.84848	0.14504	0.999972
24_hours	TRZ	55769	ZNF83	-0.197259	4.13433	0.145184	0.999972
24_hours	TRZ	55082	ARGLU1	-0.205578	5.74591	0.146062	0.999972
24_hours	TRZ	4123	MAN2C1	-0.197171	5.4963	0.146069	0.999972
24_hours	TRZ	5870	RAB6A	0.16705	7.25935	0.146072	0.999972
24_hours	TRZ	55818	KDM3A	0.240606	6.10166	0.146165	0.999972
24_hours	TRZ	113177	IZUMO4	-0.3622	-0.0155642	0.146242	0.999972
24_hours	TRZ	114879	OSBPL5	-0.201228	3.76576	0.14635	0.999972
24_hours	TRZ	101928736	MIR762HG	-0.370913	0.71528	0.146527	0.999972
24_hours	TRZ	2894	GRID1	-0.502286	3.8694	0.147211	0.999972
24_hours	TRZ	79954	NOL10	0.147211	4.99234	0.147226	0.999972
24_hours	TRZ	255783	INAFM1	-0.239486	3.53231	0.147244	0.999972
24_hours	TRZ	79000	AUNIP	0.300281	0.928937	0.147594	0.999972
24_hours	TRZ	6526	SLC5A3	0.473038	5.51264	0.147799	0.999972
24_hours	TRZ	100288162	LOC100288162	-0.318864	1.71363	0.148546	0.999972
24_hours	TRZ	100505942	LOC100505942	-0.395026	0.664517	0.148693	0.999972
24_hours	TRZ	642938	INSYN2A	0.968851	0.276319	0.148964	0.999972
24_hours	TRZ	4034	LRCH4	-0.144626	5.51686	0.149115	0.999972
24_hours	TRZ	114885	OSBPL11	0.148134	5.45144	0.149249	0.999972
24_hours	TRZ	116983	ACAP3	-0.178321	5.94291	0.149305	0.999972
24_hours	TRZ	100101467	ZSCAN30	-0.283981	2.92304	0.149749	0.999972
24_hours	TRZ	6540	SLC6A13	-0.453739	1.87809	0.149942	0.999972
24_hours	TRZ	26802	SNORD47	-0.34362	0.956859	0.149955	0.999972
24_hours	TRZ	283848	CES4A	-0.347544	1.8856	0.150608	0.999972
24_hours	TRZ	10023	FRAT1	-0.558012	2.59996	0.151247	0.999972
24_hours	TRZ	6659	SOX4	-0.304064	7.04522	0.151655	0.999972
24_hours	TRZ	55251	PCMTD2	-0.183835	5.59018	0.151688	0.999972
24_hours	TRZ	1187	CLCNKA	-0.368398	2.07658	0.15183	0.999972
24_hours	TRZ	79646	PANK3	0.225059	5.5944	0.151863	0.999972
24_hours	TRZ	23559	WBP1	-0.351456	1.54025	0.15191	0.999972
24_hours	TRZ	375035	SFT2D2	0.366103	1.61504	0.152051	0.999972
24_hours	TRZ	734	OSGIN2	0.263232	4.74471	0.152212	0.999972
24_hours	TRZ	55161	TMEM33	0.184394	5.9755	0.152336	0.999972
24_hours	TRZ	55632	G2E3	0.225387	3.11256	0.152787	0.999972
24_hours	TRZ	55247	NEIL3	0.558174	0.0280719	0.152936	0.999972
24_hours	TRZ	259266	ASPM	0.48798	3.80663	0.153493	0.999972
24_hours	TRZ	266747	RGL4	-0.320086	1.5904	0.153683	0.999972
24_hours	TRZ	83862	TMEM120A	-0.150863	5.64667	0.153708	0.999972
24_hours	TRZ	10926	DBF4	0.273597	2.45551	0.153814	0.999972
24_hours	TRZ	347240	KIF24	0.308431	1.26309	0.154399	0.999972
24_hours	TRZ	343263	MYBPHL	0.606812	1.50332	0.154497	0.999972
24_hours	TRZ	26147	PHF19	0.360796	3.63962	0.154772	0.999972
24_hours	TRZ	285753	CEP57L1	0.220216	1.96905	0.155121	0.999972
24_hours	TRZ	84154	RPF2	0.176867	4.67599	0.15525	0.999972
24_hours	TRZ	25956	SEC31B	-0.380332	2.18645	0.15531	0.999972
24_hours	TRZ	6815	STYX	0.222012	4.46132	0.157317	0.999972
24_hours	TRZ	29127	RACGAP1	0.395547	3.84197	0.157716	0.999972
24_hours	TRZ	1024	CDK8	0.205569	5.60637	0.157766	0.999972
24_hours	TRZ	26503	SLC17A5	0.281688	5.55484	0.158222	0.999972
24_hours	TRZ	7272	TTK	0.47462	2.69594	0.158322	0.999972
24_hours	TRZ	8408	ULK1	-0.219144	6.76304	0.158778	0.999972
24_hours	TRZ	23113	CUL9	-0.24262	3.8548	0.159139	0.999972
24_hours	TRZ	79858	NEK11	-0.461723	0.473901	0.159149	0.999972
24_hours	TRZ	30827	CXXC1	-0.12578	5.18284	0.159431	0.999972
24_hours	TRZ	27147	DENND2A	-0.397004	1.52994	0.159743	0.999972
24_hours	TRZ	79801	SHCBP1	0.40818	3.30349	0.160813	0.999972
24_hours	TRZ	283337	ZNF740	-0.182312	4.04786	0.160883	0.999972
24_hours	TRZ	10396	ATP8A1	0.415064	5.43005	0.161404	0.999972
24_hours	TRZ	5152	PDE9A	-0.289265	1.78796	0.16181	0.999972
24_hours	TRZ	93643	TJAP1	-0.185617	4.22417	0.162418	0.999972
24_hours	TRZ	23070	CMTR1	-0.136086	6.00152	0.162422	0.999972
24_hours	TRZ	55207	ARL8B	0.16957	6.82592	0.162591	0.999972
24_hours	TRZ	6781	STC1	0.769014	4.35134	0.162779	0.999972
24_hours	TRZ	387723	C10orf143	-0.487504	0.0362098	0.16282	0.999972
24_hours	TRZ	89932	PAPLN	-0.529343	0.576608	0.162976	0.999972
24_hours	TRZ	80152	CENPT	-0.225716	5.2919	0.163205	0.999972
24_hours	TRZ	23373	CRTC1	-0.259143	4.11741	0.163349	0.999972
24_hours	TRZ	80896	NPL	0.380098	0.421286	0.163578	0.999972
24_hours	TRZ	136	ADORA2B	0.424116	2.30656	0.163593	0.999972
24_hours	TRZ	55789	DEPDC1B	0.488313	0.995308	0.163842	0.999972
24_hours	TRZ	201626	PDE12	0.177449	4.46955	0.164542	0.999972
24_hours	TRZ	10615	SPAG5	0.377772	3.67498	0.164555	0.999972
24_hours	TRZ	81615	TMEM163	0.328435	4.90878	0.165056	0.999972
24_hours	TRZ	90525	SHF	-0.367271	1.85851	0.16602	0.999972
24_hours	TRZ	7138	TNNT1	-0.381374	5.55755	0.167461	0.999972
24_hours	TRZ	3782	KCNN3	-0.335461	0.28293	0.167485	0.999972
24_hours	TRZ	56122	PCDHB14	-0.1981	3.8758	0.167696	0.999972
24_hours	TRZ	23338	JADE2	-0.294725	3.24657	0.167785	0.999972
24_hours	TRZ	10112	KIF20A	0.437413	3.71573	0.167968	0.999972
24_hours	TRZ	4751	NEK2	0.471455	1.89427	0.168342	0.999972
24_hours	TRZ	23211	ZC3H4	-0.178507	4.67123	0.168645	0.999972
24_hours	TRZ	51279	C1RL	-0.353281	2.3549	0.168771	0.999972
24_hours	TRZ	1608	DGKG	0.836901	0.238867	0.168915	0.999972
24_hours	TRZ	23264	ZC3H7B	-0.163788	6.85574	0.169867	0.999972
24_hours	TRZ	9820	CUL7	-0.177669	5.62741	0.170023	0.999972
24_hours	TRZ	81890	QTRT1	-0.205721	4.17687	0.170111	0.999972
24_hours	TRZ	10270	AKAP8	-0.146317	4.82171	0.170385	0.999972
24_hours	TRZ	79918	SETD6	-0.208673	3.21102	0.170407	0.999972
24_hours	TRZ	205327	C2orf69	0.211057	3.43884	0.170685	0.999972
24_hours	TRZ	7039	TGFA	1.33163	1.32263	0.170699	0.999972
24_hours	TRZ	283687	ST20-AS1	-0.220829	3.07577	0.170867	0.999972
24_hours	TRZ	10013	HDAC6	-0.196678	5.14788	0.170947	0.999972
24_hours	TRZ	150468	CKAP2L	0.499346	1.88421	0.171449	0.999972
24_hours	TRZ	79669	C3orf52	0.343117	3.56214	0.171758	0.999972
24_hours	TRZ	57082	KNL1	0.471718	2.37859	0.171774	0.999972
24_hours	TRZ	26207	PITPNC1	0.480665	3.92207	0.172101	0.999972
24_hours	TRZ	4288	MKI67	0.4721	4.52579	0.172211	0.999972
24_hours	TRZ	51559	NT5DC3	0.303907	3.41371	0.172476	0.999972
24_hours	TRZ	64772	ENGASE	-0.255223	4.62486	0.172735	0.999972
24_hours	TRZ	5190	PEX6	-0.185417	4.84628	0.172754	0.999972
24_hours	TRZ	2658	GDF2	0.607779	6.26275	0.172898	0.999972
24_hours	TRZ	9232	PTTG1	0.426237	4.6155	0.173212	0.999972
24_hours	TRZ	11093	ADAMTS13	-0.311814	2.49068	0.173315	0.999972
24_hours	TRZ	101060376	TBC1D3L	-0.36513	1.32284	0.173341	0.999972
24_hours	TRZ	400684	DPY19L3-DT	-0.478673	0.0693789	0.173605	0.999972
24_hours	TRZ	51377	UCHL5	0.201907	4.70904	0.173886	0.999972
24_hours	TRZ	57213	SPRYD7	0.136133	5.12211	0.17444	0.999972
24_hours	TRZ	84932	RAB2B	0.128808	4.47042	0.174576	0.999972
24_hours	TRZ	375775	PNPLA7	-0.343534	0.925767	0.174865	0.999972
24_hours	TRZ	10802	SEC24A	0.206501	5.1812	0.175005	0.999972
24_hours	TRZ	10672	GNA13	0.162843	5.85309	0.175018	0.999972
24_hours	TRZ	6257	RXRB	-0.145276	5.65302	0.175138	0.999972
24_hours	TRZ	55706	NDC1	0.254985	5.01344	0.17542	0.999972
24_hours	TRZ	11129	CLASRP	-0.211761	4.56488	0.175543	0.999972
24_hours	TRZ	84722	PSRC1	0.365748	0.652448	0.175601	0.999972
24_hours	TRZ	163255	ZNF540	-0.463569	0.50072	0.175803	0.999972
24_hours	TRZ	9127	P2RX6	-0.385668	0.364884	0.176115	0.999972
24_hours	TRZ	440104	TMEM198B	-0.260638	2.18012	0.176621	0.999972
24_hours	TRZ	375341	C3orf62	-0.254405	2.43978	0.176981	0.999972
24_hours	TRZ	132241	RPL32P3	-0.2997	0.992617	0.177403	0.999972
24_hours	TRZ	84517	ACTRT3	0.366222	0.130441	0.177831	0.999972
24_hours	TRZ	54438	GFOD1	0.276949	6.08523	0.177912	0.999972
24_hours	TRZ	116064	LRRC58	0.203708	4.9475	0.177922	0.999972
24_hours	TRZ	9655	SOCS5	0.178958	4.71262	0.178042	0.999972
24_hours	TRZ	2886	GRB7	-0.511117	1.0731	0.178355	0.999972
24_hours	TRZ	63899	NSUN3	-0.178517	3.0912	0.178661	0.999972
24_hours	TRZ	10861	SLC26A1	-0.404486	0.798008	0.179027	0.999972
24_hours	TRZ	9055	PRC1	0.361834	4.22364	0.179217	0.999972
24_hours	TRZ	4335	MNT	-0.160096	4.33843	0.179837	0.999972
24_hours	TRZ	26013	L3MBTL1	-0.271331	1.28109	0.180382	0.999972
24_hours	TRZ	8831	SYNGAP1	-0.195622	4.68134	0.180482	0.999972
24_hours	TRZ	375449	MAST4	0.187612	6.07769	0.180687	0.999972
24_hours	TRZ	57716	PRX	-0.282626	2.65304	0.180896	0.999972
24_hours	TRZ	332	BIRC5	0.438144	3.80874	0.181009	0.999972
24_hours	TRZ	9617	MTRF1	-0.153433	2.83661	0.181564	0.999972
24_hours	TRZ	90678	LRSAM1	-0.187822	5.10765	0.181786	0.999972
24_hours	TRZ	41	ASIC1	-0.245992	3.22572	0.181829	0.999972
24_hours	TRZ	54103	GSAP	-0.333802	1.98839	0.182193	0.999972
24_hours	TRZ	22981	NINL	-0.228815	4.21671	0.182194	0.999972
24_hours	TRZ	1643	DDB2	-0.183792	5.18885	0.182705	0.999972
24_hours	TRZ	6258	RXRG	0.907881	2.98395	0.182774	0.999972
24_hours	TRZ	388886	LRRC75B	-0.226283	2.38481	0.183142	0.999972
24_hours	TRZ	653113	FAM86FP	-0.549958	0.181552	0.183318	0.999972
24_hours	TRZ	4976	OPA1	0.173254	7.69682	0.18375	0.999972
24_hours	TRZ	29894	CPSF1	-0.158691	6.83561	0.184447	0.999972
24_hours	TRZ	285908	LINC00174	-0.377733	0.550979	0.184533	0.999972
24_hours	TRZ	5033	P4HA1	0.404625	6.38045	0.184738	0.999972
24_hours	TRZ	29998	BICRA	-0.203974	3.33793	0.184754	0.999972
24_hours	TRZ	9400	RECQL5	-0.220287	3.89297	0.185135	0.999972
24_hours	TRZ	128239	IQGAP3	0.392593	3.27432	0.185687	0.999972
24_hours	TRZ	6023	RMRP	2.07582	1.04897	0.186016	0.999972
24_hours	TRZ	92714	ARRDC1	-0.144924	4.73664	0.186314	0.999972
24_hours	TRZ	282809	POC1B	0.274535	3.61451	0.186901	0.999972
24_hours	TRZ	114788	CSMD3	1.34047	-0.089052	0.187029	0.999972
24_hours	TRZ	57648	KIAA1522	-0.307934	4.31383	0.187122	0.999972
24_hours	TRZ	100288778	WASH8P	-0.24593	3.88929	0.187637	0.999972
24_hours	TRZ	26471	NUPR1	0.700433	0.698741	0.187792	0.999972
24_hours	TRZ	8543	LMO4	-0.200441	7.1264	0.188137	0.999972
24_hours	TRZ	55032	SLC35A5	0.147211	5.43112	0.188429	0.999972
24_hours	TRZ	100131067	CKMT2-AS1	-0.345315	0.921227	0.188565	0.999972
24_hours	TRZ	100130705	ATP6V1FNB	-0.449848	1.13501	0.188588	0.999972
24_hours	TRZ	163782	KANK4	-0.610328	0.925932	0.18884	0.999972
24_hours	TRZ	54989	ZNF770	0.167185	5.71942	0.188971	0.999972
24_hours	TRZ	101928378	PTOV1-AS2	-0.289667	1.59856	0.189849	0.999972
24_hours	TRZ	349136	WDR86	-0.344002	2.4519	0.189978	0.999972
24_hours	TRZ	6472	SHMT2	0.190204	6.28285	0.19005	0.999972
24_hours	TRZ	9212	AURKB	0.418229	1.89514	0.190052	0.999972
24_hours	TRZ	90381	TICRR	0.387714	0.83502	0.190239	0.999972
24_hours	TRZ	4603	MYBL1	0.376233	3.0161	0.190296	0.999972
24_hours	TRZ	11017	SNRNP27	0.155695	5.08644	0.190648	0.999972
24_hours	TRZ	54557	SGTB	0.17905	4.4213	0.190749	0.999972
24_hours	TRZ	10180	RBM6	-0.187063	5.47159	0.191627	0.999972
24_hours	TRZ	2918	GRM8	-0.940007	0.767313	0.191637	0.999972
24_hours	TRZ	90990	KIFC2	-0.246633	4.02126	0.191661	0.999972
24_hours	TRZ	200734	SPRED2	0.304249	4.38518	0.192016	0.999972
24_hours	TRZ	64799	IQCH	-0.336765	0.483069	0.192081	0.999972
24_hours	TRZ	388228	SBK1	-0.387697	3.17203	0.192103	0.999972
24_hours	TRZ	89958	SAPCD2	0.463823	2.11585	0.19229	0.999972
24_hours	TRZ	11339	OIP5	0.375507	1.29986	0.192527	0.999972
24_hours	TRZ	9828	ARHGEF17	-0.178643	7.22564	0.193135	0.999972
24_hours	TRZ	55653	BCAS4	-0.267842	2.53055	0.193226	0.999972
24_hours	TRZ	29979	UBQLN1	0.103998	7.42899	0.193277	0.999972
24_hours	TRZ	84765	ZNF577	-0.257574	1.59883	0.193699	0.999972
24_hours	TRZ	2632	GBE1	0.267912	7.75555	0.194049	0.999972
24_hours	TRZ	8534	CHST1	-0.485069	0.898953	0.194111	0.999972
24_hours	TRZ	6791	AURKAP1	0.344317	1.12453	0.194289	0.999972
24_hours	TRZ	3014	H2AX	0.217157	5.06757	0.194455	0.999972
24_hours	TRZ	84865	CCDC142	-0.259555	2.64138	0.194576	0.999972
24_hours	TRZ	6199	RPS6KB2	-0.149745	5.24209	0.194813	0.999972
24_hours	TRZ	25886	POC1A	0.289883	2.81275	0.195015	0.999972
24_hours	TRZ	440300	LOC440300	-0.326761	0.84705	0.19509	0.999972
24_hours	TRZ	100130691	LOC100130691	-0.301874	0.735449	0.195796	0.999972
24_hours	TRZ	81669	CCNL2	-0.217776	6.34326	0.195807	0.999972
24_hours	TRZ	2592	GALT	-0.140844	4.64491	0.195876	0.999972
24_hours	TRZ	9700	ESPL1	0.431008	1.72721	0.196047	0.999972
24_hours	TRZ	103091866	LINC01145	-0.468487	0.679857	0.196371	0.999972
24_hours	TRZ	780851	SNORD3A	1.5701	0.949727	0.196774	0.999972
24_hours	TRZ	441263	DTX2P1-UPK3BP1-PMS2P11	-0.257688	1.44448	0.197371	0.999972
24_hours	TRZ	51379	CRLF3	0.276296	3.10215	0.197467	0.999972
24_hours	TRZ	23218	NBEAL2	-0.235039	5.00038	0.197732	0.999972
24_hours	TRZ	90427	BMF	-0.354236	4.49555	0.19785	0.999972
24_hours	TRZ	27148	STK36	-0.265846	4.44245	0.197978	0.999972
24_hours	TRZ	64760	FHIP2B	-0.157013	6.29406	0.198397	0.999972
24_hours	TRZ	51429	SNX9	0.13746	6.11078	0.198444	0.999972
24_hours	TRZ	23130	ATG2A	-0.19136	5.80478	0.198605	0.999972
24_hours	TRZ	29902	FAM216A	0.28637	4.21438	0.198705	0.999972
24_hours	TRZ	701	BUB1B	0.297296	3.3037	0.199439	0.999972
24_hours	TRZ	23759	PPIL2	-0.163973	4.9251	0.199515	0.999972
24_hours	TRZ	4249	MGAT5	0.221398	8.51728	0.199592	0.999972
24_hours	TRZ	7216	TRO	-0.218811	5.48309	0.199602	0.999972
24_hours	TRZ	114790	STK11IP	-0.145938	4.27119	0.199702	0.999972
24_hours	TRZ	54443	ANLN	0.383235	6.54929	0.200094	0.999972
24_hours	TRZ	84957	RELT	0.362289	2.95732	0.200102	0.999972
24_hours	TRZ	90864	SPSB3	-0.22466	5.44993	0.200538	0.999972
24_hours	TRZ	7327	UBE2G2	-0.116918	6.00461	0.201275	0.999972
24_hours	TRZ	64061	TSPYL2	-0.260501	5.10363	0.201924	0.999972
24_hours	TRZ	56260	C8orf44	-0.344702	0.581118	0.20253	0.999972
24_hours	TRZ	6468	FBXW4	-0.208101	5.50233	0.202583	0.999972
24_hours	TRZ	4643	MYO1E	0.29963	6.07739	0.202644	0.999972
24_hours	TRZ	9747	TCAF1	-0.232447	6.56205	0.202972	0.999972
24_hours	TRZ	29982	NRBF2	0.102915	4.70147	0.203157	0.999972
24_hours	TRZ	79792	GSDMD	-0.302954	1.93111	0.203261	0.999972
24_hours	TRZ	441531	PGAM4	0.229546	6.7586	0.203357	0.999972
24_hours	TRZ	727910	TLCD2	-0.274315	4.08072	0.203612	0.999972
24_hours	TRZ	51382	ATP6V1D	0.17077	7.37917	0.203903	0.999972
24_hours	TRZ	8565	YARS1	-0.200376	7.31925	0.204253	0.999972
24_hours	TRZ	23421	ITGB3BP	0.416733	1.8843	0.204371	0.999972
24_hours	TRZ	8906	AP1G2	-0.270273	3.29821	0.204659	0.999972
24_hours	TRZ	22885	ABLIM3	-0.230579	4.30524	0.204881	0.999972
24_hours	TRZ	56920	SEMA3G	-0.390569	2.0266	0.205011	0.999972
24_hours	TRZ	56131	PCDHB4	-0.240315	1.40089	0.205469	0.999972
24_hours	TRZ	286451	YIPF6	0.113217	6.58734	0.20581	0.999972
24_hours	TRZ	64151	NCAPG	0.433425	3.12037	0.205839	0.999972
24_hours	TRZ	100616408	MIR5047	-0.398409	2.89886	0.206228	0.999972
24_hours	TRZ	54413	NLGN3	-0.356637	1.93754	0.206402	0.999972
24_hours	TRZ	10776	ARPP19	0.129643	7.1477	0.206424	0.999972
24_hours	TRZ	58509	CACTIN	-0.144694	4.10973	0.206494	0.999972
24_hours	TRZ	56992	KIF15	0.358736	0.869531	0.207007	0.999972
24_hours	TRZ	286075	ZNF707	-0.202162	3.05541	0.207304	0.999972
24_hours	TRZ	145508	CEP128	0.356389	0.84696	0.207314	0.999972
24_hours	TRZ	11179	ZNF277	0.188921	4.06967	0.207393	0.999972
24_hours	TRZ	105369889	LOC105369889	0.349961	-0.058865	0.207693	0.999972
24_hours	TRZ	388566	ZNF470	0.236508	3.09858	0.207799	0.999972
24_hours	TRZ	169200	TMEM64	0.155943	5.96415	0.207945	0.999972
24_hours	TRZ	3838	KPNA2	0.233853	7.28414	0.208033	0.999972
24_hours	TRZ	7739	ZNF185	-0.218679	5.47677	0.208285	0.999972
24_hours	TRZ	84281	C2orf88	0.421048	2.83134	0.208531	0.999972
24_hours	TRZ	9874	TLK1	0.143484	5.46813	0.208741	0.999972
24_hours	TRZ	1305	COL13A1	0.328518	3.55077	0.20876	0.999972
24_hours	TRZ	101410533	YTHDF3-DT	-0.393193	0.238956	0.209274	0.999972
24_hours	TRZ	84328	LZIC	0.171732	4.31006	0.209326	0.999972
24_hours	TRZ	57477	SHROOM4	0.483499	1.89107	0.209375	0.999972
24_hours	TRZ	3434	IFIT1	-0.416155	4.32148	0.209666	0.999972
24_hours	TRZ	4298	MLLT1	-0.172346	6.4305	0.209939	0.999972
24_hours	TRZ	9522	SCAMP1	0.206838	6.86012	0.209973	0.999972
24_hours	TRZ	100506469	TMEM147-AS1	-0.252305	1.70572	0.21009	0.999972
24_hours	TRZ	137492	VPS37A	0.162672	6.04131	0.210168	0.999972
24_hours	TRZ	79963	ABCA11P	-0.215057	2.10132	0.210381	0.999972
24_hours	TRZ	136895	C7orf31	0.209453	2.71902	0.210665	0.999972
24_hours	TRZ	23271	CAMSAP2	0.143146	6.56908	0.210844	0.999972
24_hours	TRZ	729438	CASTOR2	-0.192558	5.11992	0.211018	0.999972
24_hours	TRZ	677805	SNORA18	0.33288	0.188501	0.21192	0.999972
24_hours	TRZ	642987	TMEM232	0.446302	0.398802	0.212303	0.999972
24_hours	TRZ	100132273	NDUFA6-DT	-0.280179	1.18658	0.212766	0.999972
24_hours	TRZ	490	ATP2B1	0.237446	6.09058	0.212771	0.999972
24_hours	TRZ	414149	ACBD7	0.478281	0.775603	0.21288	0.999972
24_hours	TRZ	8558	CDK10	-0.201056	4.75218	0.213035	0.999972
24_hours	TRZ	84100	ARL6	0.233836	2.46358	0.213057	0.999972
24_hours	TRZ	419	ART3	-0.549646	0.840902	0.213127	0.999972
24_hours	TRZ	130872	AHSA2P	-0.307171	4.10249	0.213371	0.999972
24_hours	TRZ	57708	MIER1	0.167152	4.81169	0.213441	0.999972
24_hours	TRZ	202018	TAPT1	0.15234	5.60353	0.213636	0.999972
24_hours	TRZ	2130	EWSR1	-0.113109	7.35748	0.213826	0.999972
24_hours	TRZ	29777	ABT1	0.130036	4.73112	0.214511	0.999972
24_hours	TRZ	991	CDC20	0.423803	3.35105	0.214603	0.999972
24_hours	TRZ	102723897	WASH9P	-0.143677	3.9821	0.214724	0.999972
24_hours	TRZ	8927	BSN	-0.212718	1.79694	0.214751	0.999972
24_hours	TRZ	121227	LRIG3	-0.460733	1.95733	0.214994	0.999972
24_hours	TRZ	50940	PDE11A	-0.39549	0.547762	0.215056	0.999972
24_hours	TRZ	7349	UCN	-0.447141	0.478212	0.215354	0.999972
24_hours	TRZ	9014	TAF1B	0.18795	3.38866	0.215623	0.999972
24_hours	TRZ	153364	MBLAC2	0.231945	3.23559	0.215657	0.999972
24_hours	TRZ	55214	P3H2	0.264461	7.64477	0.215853	0.999972
24_hours	TRZ	6541	SLC7A1	0.277168	6.46353	0.215967	0.999972
24_hours	TRZ	122481	AK7	0.357964	-0.00810951	0.21605	0.999972
24_hours	TRZ	1052	CEBPD	-0.284669	5.55334	0.216211	0.999972
24_hours	TRZ	84947	SERAC1	0.114295	3.55805	0.216923	0.999972
24_hours	TRZ	9394	HS6ST1	-0.225571	5.14416	0.217586	0.999972
24_hours	TRZ	11113	CIT	0.286558	2.2542	0.217635	0.999972
24_hours	TRZ	57501	CFAP92	-0.546684	-0.0239968	0.218256	0.999972
24_hours	TRZ	220134	SKA1	0.413275	1.24869	0.218512	0.999972
24_hours	TRZ	90233	ZNF551	0.229117	2.21079	0.218575	0.999972
24_hours	TRZ	414918	DENND6B	-0.225745	2.46418	0.218597	0.999972
24_hours	TRZ	10175	CNIH1	0.178961	6.07724	0.218721	0.999972
24_hours	TRZ	23648	SSBP3	-0.17842	4.56525	0.218995	0.999972
24_hours	TRZ	9667	SAFB2	-0.179105	6.12706	0.219128	0.999972
24_hours	TRZ	24137	KIF4A	0.321675	2.6006	0.219478	0.999972
24_hours	TRZ	675	BRCA2	0.419366	1.65859	0.219696	0.999972
24_hours	TRZ	27302	BMP10	1.03872	0.391865	0.219836	0.999972
24_hours	TRZ	27075	TSPAN13	0.264018	6.83011	0.219854	0.999972
24_hours	TRZ	10460	TACC3	0.222215	4.74464	0.21994	0.999972
24_hours	TRZ	8898	MTMR2	0.153621	5.50536	0.219989	0.999972
24_hours	TRZ	101927597	NCK1-DT	-0.222912	1.36161	0.220122	0.999972
24_hours	TRZ	23531	MMD	0.308555	4.45338	0.220202	0.999972
24_hours	TRZ	79155	TNIP2	-0.164871	4.69989	0.2208	0.999972
24_hours	TRZ	100532724	NPHP3-ACAD11	-0.415822	-0.011854	0.220828	0.999972
24_hours	TRZ	84881	RPUSD4	-0.114604	4.15185	0.220848	0.999972
24_hours	TRZ	55681	SCYL2	0.140601	6.85791	0.220982	0.999972
24_hours	TRZ	22809	ATF5	0.166303	4.74015	0.22107	0.999972
24_hours	TRZ	23520	ANP32C	-0.208513	2.21091	0.221213	0.999972
24_hours	TRZ	1500	CTNND1	-0.384643	1.78255	0.221221	0.999972
24_hours	TRZ	5814	PURB	0.146315	5.83593	0.221346	0.999972
24_hours	TRZ	22838	RNF44	-0.152676	6.07436	0.221808	0.999972
24_hours	TRZ	29801	ZDHHC8	-0.154653	5.5436	0.222057	0.999972
24_hours	TRZ	54821	ERCC6L	0.344309	1.34239	0.22212	0.999972
24_hours	TRZ	84501	SPIRE2	-0.221451	1.8044	0.222467	0.999972
24_hours	TRZ	27146	FAM184B	-0.348813	0.178579	0.222746	0.999972
24_hours	TRZ	5602	MAPK10	-0.299989	0.959167	0.222786	0.999972
24_hours	TRZ	859	CAV3	-0.60083	0.131584	0.2228	0.999972
24_hours	TRZ	23429	RYBP	0.220975	5.87896	0.223297	0.999972
24_hours	TRZ	27338	UBE2S	0.252939	5.57051	0.223706	0.999972
24_hours	TRZ	159686	CFAP58	-0.353907	0.809657	0.223717	0.999972
24_hours	TRZ	6241	RRM2	0.468236	4.3968	0.223737	0.999972
24_hours	TRZ	2305	FOXM1	0.399415	3.60987	0.224157	0.999972
24_hours	TRZ	26271	FBXO5	0.319689	2.32299	0.224571	0.999972
24_hours	TRZ	10500	SEMA6C	-0.211941	4.81437	0.224835	0.999972
24_hours	TRZ	84864	RIOX2	-0.160365	3.53292	0.22493	0.999972
24_hours	TRZ	3840	KPNA4	0.11814	7.09333	0.225178	0.999972
24_hours	TRZ	79075	DSCC1	0.503108	1.16605	0.225409	0.999972
24_hours	TRZ	9727	RAB11FIP3	-0.172088	6.08269	0.225526	0.999972
24_hours	TRZ	10920	COPS8	0.123803	6.42215	0.22567	0.999972
24_hours	TRZ	374900	ZNF568	-0.209563	1.5899	0.225856	0.999972
24_hours	TRZ	8660	IRS2	0.309009	5.93914	0.225883	0.999972
24_hours	TRZ	6897	TARS1	0.168184	7.58653	0.226038	0.999972
24_hours	TRZ	55646	LYAR	0.280818	3.64431	0.226188	0.999972
24_hours	TRZ	26088	GGA1	-0.112022	5.56369	0.226635	0.999972
24_hours	TRZ	55593	OTUD5	-0.138569	6.02978	0.227049	0.999972
24_hours	TRZ	148898	ZNF436-AS1	-0.293323	1.83508	0.227386	0.999972
24_hours	TRZ	84079	ANKRD27	0.179694	3.38565	0.227609	0.999972
24_hours	TRZ	64852	TUT1	-0.16237	4.31517	0.22776	0.999972
24_hours	TRZ	57535	ELAPOR1	-0.474449	0.758791	0.228187	0.999972
24_hours	TRZ	23053	ZSWIM8	-0.151958	5.80448	0.228286	0.999972
24_hours	TRZ	26009	ZZZ3	0.126598	5.12724	0.228756	0.999972
24_hours	TRZ	6776	STAT5A	-0.252469	2.19068	0.22902	0.999972
24_hours	TRZ	79930	DOK3	0.324663	0.968815	0.229664	0.999972
24_hours	TRZ	57405	SPC25	0.470598	1.03619	0.229687	0.999972
24_hours	TRZ	23658	LSM5	0.194475	3.62766	0.229997	0.999972
24_hours	TRZ	10220	GDF11	-0.267726	5.80013	0.230185	0.999972
24_hours	TRZ	7803	PTP4A1	0.139889	7.6627	0.230481	0.999972
24_hours	TRZ	4798	NFRKB	-0.192776	4.40794	0.231292	0.999972
24_hours	TRZ	56132	PCDHB3	-0.244322	1.93526	0.231862	0.999972
24_hours	TRZ	100507433	ZNF571-AS1	-0.548207	0.180601	0.232008	0.999972
24_hours	TRZ	51191	HERC5	0.453514	1.21293	0.232074	0.999972
24_hours	TRZ	80279	CDK5RAP3	-0.155008	5.17996	0.232095	0.999972
24_hours	TRZ	29964	PRICKLE4	-0.281052	3.11307	0.232099	0.999972
24_hours	TRZ	54928	BPNT2	0.148493	7.78533	0.232155	0.999972
24_hours	TRZ	6456	SH3GL2	0.623384	1.65095	0.232171	0.999972
24_hours	TRZ	6095	RORA	0.795587	2.87554	0.233128	0.999972
24_hours	TRZ	5797	PTPRM	-0.199709	6.67029	0.233358	0.999972
24_hours	TRZ	10297	APC2	-0.240177	2.85969	0.233368	0.999972
24_hours	TRZ	9924	PAN2	-0.193796	4.33916	0.233447	0.999972
24_hours	TRZ	219790	RTKN2	0.342106	1.42119	0.23358	0.999972
24_hours	TRZ	983	CDK1	0.483011	4.10368	0.233747	0.999972
24_hours	TRZ	140458	ASB5	0.752352	0.916612	0.234002	0.999972
24_hours	TRZ	80155	NAA15	0.141857	6.21593	0.234139	0.999972
24_hours	TRZ	8894	EIF2S2	0.134489	6.42267	0.234239	0.999972
24_hours	TRZ	715	C1R	-0.468875	1.54197	0.234419	0.999972
24_hours	TRZ	51719	CAB39	0.109269	6.68262	0.234548	0.999972
24_hours	TRZ	57468	SLC12A5	-0.297628	0.901004	0.235502	0.999972
24_hours	TRZ	728661	SLC35E2B	-0.182892	5.91374	0.235908	0.999972
24_hours	TRZ	1058	CENPA	0.472985	-0.0159636	0.236448	0.999972
24_hours	TRZ	9311	ASIC3	-0.339106	0.892446	0.236473	0.999972
24_hours	TRZ	79640	C22orf46	-0.177393	3.73783	0.236661	0.999972
24_hours	TRZ	63875	MRPL17	0.199893	5.5385	0.236782	0.999972
24_hours	TRZ	7424	VEGFC	0.335709	3.0214	0.23681	0.999972
24_hours	TRZ	3996	LLGL1	-0.184405	5.77687	0.237121	0.999972
24_hours	TRZ	152559	PAQR3	0.169273	5.04814	0.237151	0.999972
24_hours	TRZ	729096	BMS1P4	-0.275193	1.08333	0.237261	0.999972
24_hours	TRZ	84669	USP32	0.12197	5.98451	0.237312	0.999972
24_hours	TRZ	440	ASNS	0.341447	5.49889	0.237393	0.999972
24_hours	TRZ	83695	RHNO1	0.132218	3.9354	0.237427	0.999972
24_hours	TRZ	83461	CDCA3	0.365585	2.47751	0.237559	0.999972
24_hours	TRZ	3551	IKBKB	-0.185271	4.6924	0.237856	0.999972
24_hours	TRZ	64411	ARAP3	-0.294381	3.36761	0.237864	0.999972
24_hours	TRZ	283254	HARBI1	-0.217968	1.35086	0.238041	0.999972
24_hours	TRZ	100287098	TONSL-AS1	-0.338279	0.528765	0.238081	0.999972
24_hours	TRZ	101752399	STAG3L5P-PVRIG2P-PILRB	-0.283073	1.8422	0.238275	0.999972
24_hours	TRZ	253512	SLC25A30	0.260674	4.56294	0.238333	0.999972
24_hours	TRZ	404093	CUEDC1	-0.164722	5.94484	0.238602	0.999972
24_hours	TRZ	84634	KISS1R	1.82691	0.0603428	0.238749	0.999972
24_hours	TRZ	9937	DCLRE1A	0.17197	3.11374	0.238967	0.999972
24_hours	TRZ	115290	FBXO17	-0.185591	3.26354	0.238986	0.999972
24_hours	TRZ	51184	GPN3	0.213709	4.59369	0.239192	0.999972
24_hours	TRZ	6619	SNAPC3	0.108851	5.54811	0.239327	0.999972
24_hours	TRZ	441549	CDNF	-0.333923	0.616638	0.239587	0.999972
24_hours	TRZ	6018	RLF	0.221298	5.22259	0.239673	0.999972
24_hours	TRZ	2140	EYA3	-0.140147	4.31731	0.240074	0.999972
24_hours	TRZ	653635	WASH7P	-0.167037	2.3911	0.240386	0.999972
24_hours	TRZ	6601	SMARCC2	-0.163564	6.26647	0.240524	0.999972
24_hours	TRZ	54439	RBM27	0.113116	5.05523	0.240648	0.999972
24_hours	TRZ	113026	PLCD3	-0.190746	6.49918	0.240773	0.999972
24_hours	TRZ	114822	RHPN1	-0.232539	2.86414	0.240868	0.999972
24_hours	TRZ	1759	DNM1	-0.229504	2.83412	0.240985	0.999972
24_hours	TRZ	388558	ZNF808	0.240596	1.9565	0.241125	0.999972
24_hours	TRZ	51014	TMED7	0.170314	6.74253	0.241216	0.999972
24_hours	TRZ	10797	MTHFD2	0.281029	5.83624	0.241318	0.999972
24_hours	TRZ	1810	DR1	0.128786	5.843	0.241568	0.999972
24_hours	TRZ	1796	DOK1	-0.227108	2.24409	0.241922	0.999972
24_hours	TRZ	2702	GJA5	0.415833	3.19322	0.242067	0.999972
24_hours	TRZ	728294	D2HGDH	-0.1746	4.18173	0.242254	0.999972
24_hours	TRZ	283358	B4GALNT3	0.234859	7.7966	0.242302	0.999972
24_hours	TRZ	79631	EFL1	0.154508	5.27098	0.242404	0.999972
24_hours	TRZ	8216	LZTR1	-0.140596	5.78087	0.24249	0.999972
24_hours	TRZ	113251	LARP4	0.150818	6.68577	0.243146	0.999972
24_hours	TRZ	8473	OGT	-0.175108	6.34463	0.243284	0.999972
24_hours	TRZ	100288413	ERVMER34-1	0.390715	2.32565	0.243553	0.999972
24_hours	TRZ	7553	ZNF7	-0.138115	3.83348	0.243573	0.999972
24_hours	TRZ	55762	ZNF701	-0.208141	2.58594	0.243673	0.999972
24_hours	TRZ	56850	GRIPAP1	-0.193798	5.16647	0.244256	0.999972
24_hours	TRZ	10733	PLK4	0.367788	1.81022	0.244608	0.999972
24_hours	TRZ	5936	RBM4	-0.117347	5.30331	0.244663	0.999972
24_hours	TRZ	23401	FRAT2	-0.256542	4.05003	0.244814	0.999972
24_hours	TRZ	101060351	TBC1D3K	-0.31417	1.62875	0.24547	0.999972
24_hours	TRZ	5498	PPOX	-0.203889	3.53167	0.245542	0.999972
24_hours	TRZ	55657	ZNF692	-0.206392	3.1739	0.245547	0.999972
24_hours	TRZ	83875	BCO2	-0.338448	2.66067	0.245874	0.999972
24_hours	TRZ	10971	YWHAQ	0.140664	8.86425	0.246016	0.999972
24_hours	TRZ	8395	PIP5K1B	0.290713	3.71709	0.246127	0.999972
24_hours	TRZ	1943	EFNA2	-0.249427	1.55372	0.246633	0.999972
24_hours	TRZ	10251	SPRY3	-0.192749	1.80047	0.246849	0.999972
24_hours	TRZ	57600	FNIP2	0.253157	5.45534	0.247056	0.999972
24_hours	TRZ	996	CDC27	0.119307	6.14769	0.24714	0.999972
24_hours	TRZ	8463	TEAD2	-0.110579	5.57903	0.247395	0.999972
24_hours	TRZ	8517	IKBKG	-0.125526	3.77688	0.248129	0.999972
24_hours	TRZ	9605	VPS9D1	-0.173516	4.68542	0.24819	0.999972
24_hours	TRZ	11209	MST1P2	-0.308955	0.135263	0.248574	0.999972
24_hours	TRZ	85007	PHYKPL	-0.186119	3.85183	0.248867	0.999972
24_hours	TRZ	23398	PPWD1	-0.207755	4.39517	0.248924	0.999972
24_hours	TRZ	2553	GABPB1	0.163675	4.16008	0.249076	0.999972
24_hours	TRZ	439949	PRKCQ-AS1	-0.347981	-0.031308	0.249479	0.999972
24_hours	TRZ	10209	EIF1	0.186442	8.21214	0.249827	0.999972
24_hours	TRZ	6493	SIM2	0.320115	-0.0299601	0.249952	0.999972
24_hours	TRZ	79663	HSPBAP1	-0.215739	1.95867	0.250046	0.999972
24_hours	TRZ	10637	LEFTY1	-0.592667	3.11239	0.250395	0.999972
24_hours	TRZ	5223	PGAM1	0.217783	8.1691	0.250529	0.999972
24_hours	TRZ	1432	MAPK14	0.123071	6.0377	0.250729	0.999972
24_hours	TRZ	11152	WDR45	-0.121473	5.39156	0.250744	0.999972
24_hours	TRZ	163126	EID2	-0.153242	5.47197	0.251564	0.999972
24_hours	TRZ	23550	PSD4	-0.421193	0.85665	0.252058	0.999972
24_hours	TRZ	7762	ZNF215	0.347133	0.0649612	0.252389	0.999972
24_hours	TRZ	100294145	LOC100294145	0.201811	4.56534	0.252493	0.999972
24_hours	TRZ	54982	CLN6	0.126933	4.72778	0.252635	0.999972
24_hours	TRZ	7832	BTG2	-0.226164	6.84607	0.253003	0.999972
24_hours	TRZ	8189	SYMPK	-0.126882	5.99539	0.253691	0.999972
24_hours	TRZ	23586	DDX58	-0.222851	2.82126	0.2537	0.999972
24_hours	TRZ	81857	MED25	-0.126202	5.57043	0.254257	0.999972
24_hours	TRZ	7786	MAP3K12	-0.264091	3.64901	0.254349	0.999972
24_hours	TRZ	101928728	LOC101928728	-0.360653	1.13842	0.254683	0.999972
24_hours	TRZ	54892	NCAPG2	0.308476	3.27751	0.254749	0.999972
24_hours	TRZ	9028	RHBDL1	-0.385583	1.78002	0.254751	0.999972
24_hours	TRZ	81930	KIF18A	0.355551	2.01438	0.254775	0.999972
24_hours	TRZ	10608	MXD4	-0.213974	6.85999	0.255118	0.999972
24_hours	TRZ	219541	MED19	-0.129662	4.20506	0.255168	0.999972
24_hours	TRZ	126669	SHE	0.896374	0.285841	0.255306	0.999972
24_hours	TRZ	26834	RNU4-2	1.97001	0.0523014	0.255401	0.999972
24_hours	TRZ	221150	SKA3	0.427155	0.98671	0.255805	0.999972
24_hours	TRZ	9973	CCS	-0.205838	4.60015	0.255833	0.999972
24_hours	TRZ	6872	TAF1	-0.129402	4.63448	0.255898	0.999972
24_hours	TRZ	1788	DNMT3A	-0.172331	5.63094	0.255992	0.999972
24_hours	TRZ	55791	LRIF1	0.228752	4.4687	0.256175	0.999972
24_hours	TRZ	79723	SUV39H2	0.24932	2.90469	0.256357	0.999972
24_hours	TRZ	51147	ING4	-0.173318	4.92843	0.256433	0.999972
24_hours	TRZ	84057	MND1	0.411917	0.742337	0.256657	0.999972
24_hours	TRZ	2926	GRSF1	0.118286	7.62991	0.256951	0.999972
24_hours	TRZ	9950	GOLGA5	0.100579	5.70017	0.257035	0.999972
24_hours	TRZ	8671	SLC4A4	0.192657	5.20798	0.257489	0.999972
24_hours	TRZ	7275	TUB	-0.262599	4.59731	0.257705	0.999972
24_hours	TRZ	2826	CCR10	-0.354751	1.36572	0.258039	0.999972
24_hours	TRZ	54973	INTS11	-0.109533	5.82198	0.258125	0.999972
24_hours	TRZ	64708	COPS7B	-0.110052	4.26535	0.258225	0.999972
24_hours	TRZ	54971	BANP	-0.141206	3.21456	0.25831	0.999972
24_hours	TRZ	152992	TRMT44	-0.186598	3.49607	0.258319	0.999972
24_hours	TRZ	54852	PAQR5	0.383992	1.0667	0.25863	0.999972
24_hours	TRZ	10761	PLAC1	-0.377986	0.246059	0.258704	0.999972
24_hours	TRZ	148345	C1orf127	-0.421963	0.186923	0.258727	0.999972
24_hours	TRZ	4796	TONSL	-0.161933	3.58982	0.258792	0.999972
24_hours	TRZ	596	BCL2	0.290476	2.55932	0.258814	0.999972
24_hours	TRZ	22994	CEP131	-0.189893	3.46934	0.259095	0.999972
24_hours	TRZ	285203	EOGT	0.13537	4.86355	0.259206	0.999972
24_hours	TRZ	140739	UBE2F	0.144106	4.17224	0.260176	0.999972
24_hours	TRZ	100132356	LOC100132356	-0.339174	0.210217	0.260186	0.999972
24_hours	TRZ	79903	NAA60	-0.130082	5.79609	0.26032	0.999972
24_hours	TRZ	401236	STMND1	-0.519726	0.0345098	0.260868	0.999972
24_hours	TRZ	5983	RFC3	0.254457	3.08838	0.261034	0.999972
24_hours	TRZ	203286	ANKS6	-0.206796	3.47616	0.261319	0.999972
24_hours	TRZ	57223	PPP4R3B	0.0937508	5.63823	0.261685	0.999972
24_hours	TRZ	94027	CGB7	-0.408433	0.945317	0.26181	0.999972
24_hours	TRZ	9298	SNORD31	-0.427845	0.0724003	0.261857	0.999972
24_hours	TRZ	115557	ARHGEF25	-0.304702	1.05927	0.262103	0.999972
24_hours	TRZ	114294	LACTB	0.12298	5.27753	0.262188	0.999972
24_hours	TRZ	7297	TYK2	-0.11991	5.94049	0.26266	0.999972
24_hours	TRZ	27248	ERLEC1	0.172383	6.59232	0.262724	0.999972
24_hours	TRZ	131408	FAM131A	-0.207322	3.3648	0.262995	0.999972
24_hours	TRZ	147912	SIX5	-0.214062	5.18536	0.263008	0.999972
24_hours	TRZ	148327	CREB3L4	-0.237034	2.29788	0.263361	0.999972
24_hours	TRZ	23216	TBC1D1	-0.144694	6.60968	0.263484	0.999972
24_hours	TRZ	80333	KCNIP4	0.242073	1.82208	0.263544	0.999972
24_hours	TRZ	51430	SUCO	0.178329	7.39263	0.263587	0.999972
24_hours	TRZ	54536	EXOC6	0.149865	4.56739	0.264056	0.999972
24_hours	TRZ	64375	IKZF4	-0.247737	3.43583	0.264418	0.999972
24_hours	TRZ	389336	C5orf46	-0.3858	2.63713	0.264502	0.999972
24_hours	TRZ	23090	ZNF423	-0.444146	1.79099	0.26485	0.999972
24_hours	TRZ	9862	MED24	-0.125204	6.54073	0.264991	0.999972
24_hours	TRZ	9926	LPGAT1	0.13889	6.07229	0.265654	0.999972
24_hours	TRZ	642475	MROH6	-0.311258	1.32501	0.266322	0.999972
24_hours	TRZ	9923	ZBTB40	-0.228622	4.66734	0.266324	0.999972
24_hours	TRZ	57580	PREX1	-0.174635	3.49371	0.2664	0.999972
24_hours	TRZ	619189	SERINC4	-0.348493	0.432554	0.266707	0.999972
24_hours	TRZ	1294	COL7A1	-0.376091	4.99164	0.266721	0.999972
24_hours	TRZ	23315	SLC9A8	-0.183537	4.6194	0.266796	0.999972
24_hours	TRZ	92922	CCDC102A	-0.184914	4.2633	0.266827	0.999972
24_hours	TRZ	9768	PCLAF	0.425649	2.94451	0.267278	0.999972
24_hours	TRZ	984	CDK11B	-0.162062	5.67811	0.267402	0.999972
24_hours	TRZ	138199	CARNMT1	0.141364	5.07492	0.26764	0.999972
24_hours	TRZ	79365	BHLHE41	0.493584	3.04878	0.267688	0.999972
24_hours	TRZ	55003	PAK1IP1	0.180611	3.88278	0.267897	0.999972
24_hours	TRZ	79572	ATP13A3	0.243935	9.86623	0.268052	0.999972
24_hours	TRZ	132789	GNPDA2	0.140566	4.33444	0.268072	0.999972
24_hours	TRZ	4085	MAD2L1	0.3395	3.01323	0.268146	0.999972
24_hours	TRZ	865	CBFB	0.142658	5.6576	0.268486	0.999972
24_hours	TRZ	125050	RN7SK	1.80513	1.80156	0.268497	0.999972
24_hours	TRZ	55183	RIF1	0.156145	5.47474	0.268787	0.999972
24_hours	TRZ	26153	KIF26A	-0.246905	5.11279	0.269088	0.999972
24_hours	TRZ	84135	UTP15	0.151676	3.93336	0.269457	0.999972
24_hours	TRZ	6507	SLC1A3	-0.56177	4.85815	0.26948	0.999972
24_hours	TRZ	85495	RPPH1	1.78506	1.2834	0.269796	0.999972
24_hours	TRZ	100500815	NA	0.819391	0.514374	0.269921	0.999972
24_hours	TRZ	2242	FES	-0.380217	0.46948	0.269951	0.999972
24_hours	TRZ	79178	THTPA	-0.154338	4.1827	0.26996	0.999972
24_hours	TRZ	55314	TMEM144	0.264269	4.7828	0.26996	0.999972
24_hours	TRZ	63943	FKBPL	-0.175443	2.00009	0.269988	0.999972
24_hours	TRZ	83538	ODAD4	-0.371352	0.0281711	0.270043	0.999972
24_hours	TRZ	374354	NHLRC2	0.1773	4.51614	0.270211	0.999972
24_hours	TRZ	285381	DPH3	0.12419	6.02894	0.270338	0.999972
24_hours	TRZ	5387	PMS2P3	-0.174703	1.80092	0.270619	0.999972
24_hours	TRZ	27010	TPK1	-0.146892	2.48775	0.270872	0.999972
24_hours	TRZ	10868	USP20	-0.152818	5.08288	0.271231	0.999972
24_hours	TRZ	2013	EMP2	-0.270965	8.47775	0.271266	0.999972
24_hours	TRZ	5984	RFC4	0.199217	3.51532	0.271285	0.999972
24_hours	TRZ	9913	SUPT7L	-0.0935501	5.89996	0.271695	0.999972
24_hours	TRZ	388591	RNF207	-0.296343	4.82605	0.271815	0.999972
24_hours	TRZ	51141	INSIG2	0.372732	5.13537	0.272412	0.999972
24_hours	TRZ	23512	SUZ12	0.139588	5.65251	0.272439	0.999972
24_hours	TRZ	56994	CHPT1	0.151777	5.06762	0.27247	0.999972
24_hours	TRZ	83933	HDAC10	-0.208981	3.88423	0.272496	0.999972
24_hours	TRZ	26060	APPL1	0.156225	5.35773	0.272851	0.999972
24_hours	TRZ	4686	NCBP1	0.0969044	6.00799	0.272915	0.999972
24_hours	TRZ	54441	STAG3L1	-0.192469	2.80364	0.273032	0.999972
24_hours	TRZ	54478	PIMREG	0.483162	2.17048	0.273065	0.999972
24_hours	TRZ	80022	MYO15B	-0.459532	2.65639	0.27352	0.999972
24_hours	TRZ	338094	FAM151A	-0.308092	0.677524	0.273572	0.999972
24_hours	TRZ	338799	LINC01089	-0.243568	1.8763	0.273642	0.999972
24_hours	TRZ	64968	MRPS6	0.281613	6.62854	0.273808	0.999972
24_hours	TRZ	8416	ANXA9	-0.206773	1.64274	0.274038	0.999972
24_hours	TRZ	115426	UHRF2	0.131743	4.6757	0.27441	0.999972
24_hours	TRZ	79627	OGFRL1	0.214093	5.07053	0.274413	0.999972
24_hours	TRZ	56660	KCNK12	0.606813	0.160266	0.274416	0.999972
24_hours	TRZ	374654	KIF7	-0.241162	3.02192	0.274693	0.999972
24_hours	TRZ	55215	FANCI	0.287395	3.81149	0.274779	0.999972
24_hours	TRZ	8939	FUBP3	-0.0874353	6.14174	0.275216	0.999972
24_hours	TRZ	81689	ISCA1	0.147467	5.38378	0.275453	0.999972
24_hours	TRZ	125228	FAM210A	0.222739	4.9475	0.275605	0.999972
24_hours	TRZ	162968	ZNF497	-0.207723	1.79756	0.275639	0.999972
24_hours	TRZ	4091	SMAD6	-0.198402	6.17587	0.275822	0.999972
24_hours	TRZ	100996746	SPDYE11	-0.291474	0.0736245	0.275883	0.999972
24_hours	TRZ	11180	WDR6	-0.156226	7.4734	0.27594	0.999972
24_hours	TRZ	10208	USPL1	0.128825	4.89568	0.275957	0.999972
24_hours	TRZ	10116	FEM1B	0.185909	7.02536	0.276175	0.999972
24_hours	TRZ	54707	GPN2	-0.128528	4.46252	0.27648	0.999972
24_hours	TRZ	374986	MIGA1	0.145195	4.18585	0.276556	0.999972
24_hours	TRZ	2673	GFPT1	0.142946	6.59429	0.276567	0.999972
24_hours	TRZ	8353	H3C6	-0.248588	1.28349	0.27682	0.999972
24_hours	TRZ	92822	ZNF276	-0.183274	3.00617	0.277178	0.999972
24_hours	TRZ	23426	GRIP1	-0.135345	3.35571	0.277385	0.999972
24_hours	TRZ	157570	ESCO2	0.44682	1.35536	0.277481	0.999972
24_hours	TRZ	643783	USP46-DT	-0.244233	1.84498	0.277655	0.999972
24_hours	TRZ	51110	LACTB2	0.172791	3.67493	0.278682	0.999972
24_hours	TRZ	9960	USP3	0.119113	4.15141	0.278729	0.999972
24_hours	TRZ	83891	SNX25	0.119357	5.35317	0.278804	0.999972
24_hours	TRZ	22863	ATG14	-0.100597	4.84024	0.278906	0.999972
24_hours	TRZ	401320	GARS1-DT	-0.24177	0.885551	0.279481	0.999972
24_hours	TRZ	51380	CSAD	-0.271104	1.9357	0.279721	0.999972
24_hours	TRZ	91544	UBXN11	-0.158088	2.54015	0.27993	0.999972
24_hours	TRZ	5138	PDE2A	0.541247	0.00365951	0.280059	0.999972
24_hours	TRZ	5801	PTPRR	0.69692	0.561379	0.280209	0.999972
24_hours	TRZ	10906	TRAFD1	-0.143431	6.17982	0.280307	0.999972
24_hours	TRZ	374887	YJEFN3	-0.254045	1.9201	0.280578	0.999972
24_hours	TRZ	3550	IK	-0.130145	6.51495	0.280715	0.999972
24_hours	TRZ	79666	PLEKHF2	0.221976	3.90224	0.280762	0.999972
24_hours	TRZ	23766	GABARAPL3	-0.248836	0.541483	0.280888	0.999972
24_hours	TRZ	474343	SPIN2B	-0.188416	2.95467	0.280907	0.999972
24_hours	TRZ	57217	TTC7A	-0.216856	3.49522	0.280993	0.999972
24_hours	TRZ	130557	ZNF513	-0.209224	4.16215	0.281529	0.999972
24_hours	TRZ	541565	C8orf58	0.189321	3.87079	0.281529	0.999972
24_hours	TRZ	50649	ARHGEF4	-0.248171	2.56712	0.281711	0.999972
24_hours	TRZ	81539	SLC38A1	0.265392	9.48653	0.282381	0.999972
24_hours	TRZ	51132	RLIM	0.0903259	6.07155	0.282927	0.999972
24_hours	TRZ	51477	ISYNA1	-0.192453	8.85582	0.283029	0.999972
24_hours	TRZ	79180	EFHD2	0.218393	4.21762	0.283209	0.999972
24_hours	TRZ	55829	SELENOS	0.213144	6.2014	0.283328	0.999972
24_hours	TRZ	65110	UPF3A	-0.135956	4.67649	0.283398	0.999972
24_hours	TRZ	723972	ANP32AP1	-0.140699	3.50123	0.283554	0.999972
24_hours	TRZ	6668	SP2	-0.1767	4.54585	0.283652	0.999972
24_hours	TRZ	8861	LDB1	-0.174822	7.05907	0.28374	0.999972
24_hours	TRZ	4673	NAP1L1	0.148741	9.35209	0.284018	0.999972
24_hours	TRZ	29882	ANAPC2	-0.151655	5.67352	0.284633	0.999972
24_hours	TRZ	55647	RAB20	0.379334	1.95867	0.284635	0.999972
24_hours	TRZ	400954	EML6	-0.330593	0.456666	0.284695	0.999972
24_hours	TRZ	125875	CLDND2	-0.329198	0.320882	0.284735	0.999972
24_hours	TRZ	995	CDC25C	0.388093	1.29951	0.284947	0.999972
24_hours	TRZ	374666	WASH3P	-0.1438	3.59921	0.285226	0.999972
24_hours	TRZ	84937	ZNRF1	-0.12636	5.27076	0.285289	0.999972
24_hours	TRZ	8292	COLQ	0.359168	6.54723	0.285303	0.999972
24_hours	TRZ	11248	NXPH3	0.353766	2.37422	0.285346	0.999972
24_hours	TRZ	5826	ABCD4	-0.162308	5.00815	0.285357	0.999972
24_hours	TRZ	65018	PINK1	-0.17353	6.15535	0.285691	0.999972
24_hours	TRZ	197335	WDR90	-0.207708	2.88253	0.285753	0.999972
24_hours	TRZ	100287171	WASHC1	-0.160107	3.38876	0.2864	0.999972
24_hours	TRZ	84706	GPT2	0.20326	5.40843	0.286554	0.999972
24_hours	TRZ	9328	GTF3C5	-0.123671	5.72443	0.287255	0.999972
24_hours	TRZ	79019	CENPM	0.338894	2.01577	0.287298	0.999972
24_hours	TRZ	26586	CKAP2	0.185228	6.26541	0.287447	0.999972
24_hours	TRZ	6532	SLC6A4	-0.565058	3.24843	0.287572	0.999972
24_hours	TRZ	9811	CTIF	-0.14489	6.3517	0.28763	0.999972
24_hours	TRZ	57488	ESYT2	0.171472	7.30112	0.287666	0.999972
24_hours	TRZ	55143	CDCA8	0.354996	2.28137	0.28796	0.999972
24_hours	TRZ	5909	RAP1GAP	-0.184296	4.05687	0.287994	0.999972
24_hours	TRZ	54602	NDFIP2	0.169363	6.42633	0.288024	0.999972
24_hours	TRZ	1197	CLK2P1	-0.209319	1.16295	0.288164	0.999972
24_hours	TRZ	114823	LENG8	-0.211211	5.90874	0.288509	0.999972
24_hours	TRZ	116444	GRIN3B	-0.322071	1.69474	0.288526	0.999972
24_hours	TRZ	100507588	TGFBR3L	0.18765	0.87416	0.288856	0.999972
24_hours	TRZ	342909	ZNF284	-0.259176	1.05716	0.28894	0.999972
24_hours	TRZ	7334	UBE2N	0.123465	6.14174	0.288979	0.999972
24_hours	TRZ	51012	PRELID3B	0.210087	4.89562	0.289123	0.999972
24_hours	TRZ	9015	TAF1A	0.205653	1.53045	0.289189	0.999972
24_hours	TRZ	55600	ITLN1	-0.354256	0.834452	0.289239	0.999972
24_hours	TRZ	100133161	LINC01001	-0.294438	1.14667	0.289368	0.999972
24_hours	TRZ	100131434	EOLA1-DT	-0.319394	-0.0515396	0.289378	0.999972
24_hours	TRZ	100996758	NPY4R2	-0.493196	0.717432	0.289521	0.999972
24_hours	TRZ	55055	ZWILCH	0.247896	3.36445	0.289567	0.999972
24_hours	TRZ	694	BTG1	0.168629	7.02066	0.289652	0.999972
24_hours	TRZ	56981	PRDM11	-0.226616	4.76433	0.289711	0.999972
24_hours	TRZ	114882	OSBPL8	0.182203	6.9857	0.289825	0.999972
24_hours	TRZ	29114	TAGLN3	0.582721	0.20552	0.289948	0.999972
24_hours	TRZ	6787	NEK4	0.113958	3.94665	0.28998	0.999972
24_hours	TRZ	23192	ATG4B	-0.123809	6.15129	0.290064	0.999972
24_hours	TRZ	51451	LCMT1	0.117329	5.03836	0.290241	0.999972
24_hours	TRZ	3187	HNRNPH1	-0.156828	7.08031	0.290275	0.999972
24_hours	TRZ	57480	PLEKHG1	-0.446854	2.60722	0.290287	0.999972
24_hours	TRZ	51144	HSD17B12	0.226212	6.9607	0.290293	0.999972
24_hours	TRZ	23462	HEY1	-0.313145	3.35841	0.290302	0.999972
24_hours	TRZ	51428	DDX41	0.257362	6.28705	0.290315	0.999972
24_hours	TRZ	5352	PLOD2	0.236554	6.70954	0.290404	0.999972
24_hours	TRZ	26059	ERC2	0.176792	3.39901	0.290659	0.999972
24_hours	TRZ	26869	RNU1-3	1.73034	1.09781	0.290716	0.999972
24_hours	TRZ	51463	GPR89B	0.133147	4.80377	0.290805	0.999972
24_hours	TRZ	10301	DLEU1	0.220709	2.52119	0.291286	0.999972
24_hours	TRZ	1965	EIF2S1	0.0978481	6.35147	0.291444	0.999972
24_hours	TRZ	222236	NAPEPLD	-0.126575	3.65564	0.29176	0.999972
24_hours	TRZ	6334	SCN8A	-0.240738	1.54055	0.291851	0.999972
24_hours	TRZ	729092	AGAP5	-0.209397	1.88269	0.292004	0.999972
24_hours	TRZ	114609	TIRAP	-0.160471	2.14038	0.292018	0.999972
24_hours	TRZ	126626	GABPB2	0.220885	1.04502	0.292045	0.999972
24_hours	TRZ	23187	PHLDB1	-0.244285	6.76157	0.292063	0.999972
24_hours	TRZ	57519	STARD9	-0.21791	2.93671	0.292219	0.999972
24_hours	TRZ	3425	IDUA	-0.21902	3.69925	0.292266	0.999972
24_hours	TRZ	28232	SLCO3A1	0.182708	6.50426	0.292466	0.999972
24_hours	TRZ	10307	APBB3	-0.162537	3.31135	0.292478	0.999972
24_hours	TRZ	6038	RNASE4	0.309704	2.89737	0.292595	0.999972
24_hours	TRZ	384	ARG2	0.499862	5.48589	0.292808	0.999972
24_hours	TRZ	56970	ATXN7L3	-0.0981768	6.13438	0.293203	0.999972
24_hours	TRZ	6608	SMO	-0.180488	5.17924	0.293241	0.999972
24_hours	TRZ	54984	PINX1	0.152773	3.49719	0.293344	0.999972
24_hours	TRZ	9098	USP6	-0.152137	2.08593	0.293649	0.999972
24_hours	TRZ	480	ATP1A4	-0.441282	0.158155	0.293809	0.999972
24_hours	TRZ	4211	MEIS1	-0.157343	5.24573	0.293821	0.999972
24_hours	TRZ	9580	SOX13	-0.197417	3.13367	0.293941	0.999972
24_hours	TRZ	6499	SKIV2L	-0.127175	5.8257	0.294103	0.999972
24_hours	TRZ	79970	ZNF767P	-0.354139	2.92497	0.294176	0.999972
24_hours	TRZ	646450	ARIH2OS	-0.344193	0.470936	0.294374	0.999972
24_hours	TRZ	100507032	TMCC1-DT	-0.354937	-0.080112	0.294657	0.999972
24_hours	TRZ	1649	DDIT3	0.286578	3.95832	0.29476	0.999972
24_hours	TRZ	200373	CFAP221	-0.324909	0.560283	0.295095	0.999972
24_hours	TRZ	10212	DDX39A	0.136205	5.5654	0.295162	0.999972
24_hours	TRZ	55205	ZNF532	-0.111927	6.31874	0.295241	0.999972
24_hours	TRZ	554282	FAM72C	0.353744	0.442592	0.295295	0.999972
24_hours	TRZ	6880	TAF9	0.12272	5.90034	0.295527	0.999972
24_hours	TRZ	10100	TSPAN2	0.318074	5.64373	0.295553	0.999972
24_hours	TRZ	401024	FSIP2	-0.243899	2.0078	0.295835	0.999972
24_hours	TRZ	23403	FBXO46	-0.188985	3.66487	0.296205	0.999972
24_hours	TRZ	2065	ERBB3	-0.532053	1.62702	0.296517	0.999972
24_hours	TRZ	25766	PRPF40B	-0.153301	3.07151	0.296535	0.999972
24_hours	TRZ	63891	RNF123	-0.130891	6.56354	0.297076	0.999972
24_hours	TRZ	8780	RIOK3	0.156638	7.18815	0.297124	0.999972
24_hours	TRZ	550112	UBA6-DT	0.209133	2.21128	0.297235	0.999972
24_hours	TRZ	6917	TCEA1	0.186429	5.41845	0.297486	0.999972
24_hours	TRZ	80781	COL18A1	-0.159799	11.0496	0.298232	0.999972
24_hours	TRZ	117246	FTSJ3	-0.10265	6.16915	0.298826	0.999972
24_hours	TRZ	6059	ABCE1	0.112923	6.35141	0.298891	0.999972
24_hours	TRZ	91452	ACBD5	0.127227	5.63417	0.29892	0.999972
24_hours	TRZ	9804	TOMM20	0.0971362	7.43898	0.298938	0.999972
24_hours	TRZ	219931	TPCN2	-0.140023	4.3072	0.299193	0.999972
24_hours	TRZ	6339	SCNN1D	-0.356191	2.02007	0.299237	0.999972
24_hours	TRZ	283234	CCDC88B	0.262448	0.540286	0.299405	0.999972
24_hours	TRZ	79094	CHAC1	0.286934	1.99388	0.299443	0.999972
24_hours	TRZ	146434	ZNF597	-0.211232	3.56582	0.299605	0.999972
24_hours	TRZ	105371397	NA	-0.247087	0.550563	0.299712	0.999972
24_hours	TRZ	92973	NA	-0.34819	1.66957	0.299901	0.999972
24_hours	TRZ	51389	RWDD1	0.190275	5.55566	0.299951	0.999972
24_hours	TRZ	60672	MIIP	0.280368	4.02209	0.300001	0.999972
24_hours	TRZ	60676	PAPPA2	0.2512	3.41272	0.300252	0.999972
24_hours	TRZ	84960	CCDC183	-0.185354	2.06297	0.300359	0.999972
24_hours	TRZ	140707	BRI3BP	0.34407	1.13406	0.300455	0.999972
24_hours	TRZ	23154	NCDN	-0.125635	6.23713	0.300502	0.999972
24_hours	TRZ	8677	STX10	-0.114556	4.49498	0.300576	0.999972
24_hours	TRZ	5612	THAP12	0.135904	4.63418	0.300622	0.999972
24_hours	TRZ	26092	TOR1AIP1	0.133884	5.28953	0.301034	0.999972
24_hours	TRZ	2177	FANCD2	0.304289	2.32953	0.301048	0.999972
24_hours	TRZ	10640	EXOC5	0.126494	6.25444	0.301112	0.999972
24_hours	TRZ	64116	SLC39A8	0.22517	5.55418	0.301295	0.999972
24_hours	TRZ	163786	SASS6	0.19521	1.9218	0.301315	0.999972
24_hours	TRZ	158234	TRMT10B	-0.187805	1.82216	0.301423	0.999972
24_hours	TRZ	84619	ZGPAT	-0.116772	4.82085	0.301468	0.999972
24_hours	TRZ	79939	SLC35E1	0.139068	6.5047	0.30151	0.999972
24_hours	TRZ	548645	DNAJC25	0.188846	4.30833	0.301781	0.999972
24_hours	TRZ	85406	DNAJC14	-0.149287	4.84028	0.301803	0.999972
24_hours	TRZ	92595	ZNF764	-0.193973	3.51516	0.301823	0.999972
24_hours	TRZ	6790	AURKA	0.260692	5.17997	0.301961	0.999972
24_hours	TRZ	6610	SMPD2	-0.179969	2.65063	0.302199	0.999972
24_hours	TRZ	51265	CDKL3	0.240488	1.90124	0.302268	0.999972
24_hours	TRZ	79829	NAA40	-0.156362	4.89032	0.302443	0.999972
24_hours	TRZ	54923	LIME1	-0.27678	1.80744	0.302571	0.999972
24_hours	TRZ	9422	ZNF264	0.126577	3.53336	0.302591	0.999972
24_hours	TRZ	56126	PCDHB10	-0.134935	4.37333	0.302788	0.999972
24_hours	TRZ	4440	MSI1	-0.246017	3.31472	0.302929	0.999972
24_hours	TRZ	728026	PTMAP12	0.278583	1.85503	0.303117	0.999972
24_hours	TRZ	54716	SLC6A20	0.399308	1.42518	0.303198	0.999972
24_hours	TRZ	284723	SLC25A34	-0.371683	0.271093	0.303341	0.999972
24_hours	TRZ	399687	MYO18A	-0.235603	8.01876	0.303466	0.999972
24_hours	TRZ	9337	CNOT8	0.129193	4.69605	0.303576	0.999972
24_hours	TRZ	388650	DIPK1A	0.132213	4.49525	0.304146	0.999972
24_hours	TRZ	9203	ZMYM3	-0.153466	5.67871	0.304568	0.999972
24_hours	TRZ	665	BNIP3L	0.273956	6.27495	0.304908	0.999972
24_hours	TRZ	112574	SNX18	0.245263	6.32692	0.305022	0.999972
24_hours	TRZ	607	BCL9	-0.127146	4.62545	0.305449	0.999972
24_hours	TRZ	55144	LRRC8D	0.250162	5.0919	0.305559	0.999972
24_hours	TRZ	7222	TRPC3	0.420794	3.50497	0.30565	0.999972
24_hours	TRZ	65998	ZFTA	-0.204632	5.1038	0.3058	0.999972
24_hours	TRZ	5912	RAP2B	0.254657	5.44093	0.305854	0.999972
24_hours	TRZ	80233	FAAP100	-0.143554	5.59256	0.305935	0.999972
24_hours	TRZ	64282	TENT4B	0.164394	4.6249	0.306195	0.999972
24_hours	TRZ	400322	HERC2P2	-0.2899	3.70223	0.306693	0.999972
24_hours	TRZ	80705	TSGA10	-0.355972	1.27261	0.306766	0.999972
24_hours	TRZ	254042	METAP1D	-0.20894	1.10238	0.306836	0.999972
24_hours	TRZ	51426	POLK	0.110041	4.30897	0.30684	0.999972
24_hours	TRZ	79957	PAQR6	-0.355074	2.64012	0.306892	0.999972
24_hours	TRZ	441108	IRF1-AS1	-0.355996	0.83382	0.306927	0.999972
24_hours	TRZ	375260	WASH2P	-0.151368	4.63859	0.306975	0.999972
24_hours	TRZ	340554	ZC3H12B	-0.230577	1.16627	0.307051	0.999972
24_hours	TRZ	124093	CCDC78	-0.302742	0.967057	0.307092	0.999972
24_hours	TRZ	66036	MTMR9	0.111189	5.74816	0.30711	0.999972
24_hours	TRZ	51490	SPOUT1	-0.140979	4.13976	0.307464	0.999972
24_hours	TRZ	81027	TUBB1	0.348166	0.496029	0.307467	0.999972
24_hours	TRZ	79661	NEIL1	-0.220084	2.34503	0.30762	0.999972
24_hours	TRZ	27175	TUBG2	-0.0974362	4.29022	0.307685	0.999972
24_hours	TRZ	390594	KBTBD13	0.413597	1.15473	0.307699	0.999972
24_hours	TRZ	79857	FLJ13224	-0.558224	-0.120134	0.308076	0.999972
24_hours	TRZ	196527	ANO6	0.125917	7.0853	0.308383	0.999972
24_hours	TRZ	10051	SMC4	0.284245	5.86899	0.308405	0.999972
24_hours	TRZ	252995	FNDC5	-0.429412	4.65246	0.308492	0.999972
24_hours	TRZ	961	CD47	0.170232	6.433	0.30854	0.999972
24_hours	TRZ	57578	UNC79	-0.183734	1.29056	0.308556	0.999972
24_hours	TRZ	219988	PATL1	0.155663	5.09072	0.308627	0.999972
24_hours	TRZ	128387	TATDN3	0.161557	3.33025	0.309223	0.999972
24_hours	TRZ	340591	CA5BP1	-0.167658	2.74066	0.309263	0.999972
24_hours	TRZ	375057	STUM	-0.231664	3.99445	0.309281	0.999972
24_hours	TRZ	10308	ZNF267	0.16815	3.90088	0.309445	0.999972
24_hours	TRZ	56624	ASAH2	0.159604	2.2529	0.309718	0.999972
24_hours	TRZ	1107	CHD3	-0.189151	6.90543	0.309918	0.999972
24_hours	TRZ	663	BNIP2	0.102399	6.39168	0.31012	0.999972
24_hours	TRZ	653583	PHLDB3	-0.248665	4.51481	0.310603	0.999972
24_hours	TRZ	84928	TMEM209	0.129535	4.04572	0.310686	0.999972
24_hours	TRZ	10810	WASF3	0.150445	4.79181	0.31075	0.999972
24_hours	TRZ	2245	FGD1	-0.148393	4.77936	0.310756	0.999972
24_hours	TRZ	57717	PCDHB16	-0.275687	2.47516	0.310786	0.999972
24_hours	TRZ	51317	PHF21A	-0.136017	5.01346	0.311096	0.999972
24_hours	TRZ	4012	LNPEP	0.214638	5.0781	0.311539	0.999972
24_hours	TRZ	5292	PIM1	0.330978	5.39798	0.311646	0.999972
24_hours	TRZ	5277	PIGA	0.223657	2.63154	0.311692	0.999972
24_hours	TRZ	285598	ARL10	0.221619	2.80813	0.311705	0.999972
24_hours	TRZ	5932	RBBP8	0.20193	4.63474	0.311936	0.999972
24_hours	TRZ	55713	ZNF334	-0.206066	2.20443	0.31236	0.999972
24_hours	TRZ	5139	PDE3A	0.565954	2.49532	0.312485	0.999972
24_hours	TRZ	8082	SSPN	0.316275	5.59999	0.312557	0.999972
24_hours	TRZ	112399	EGLN3	0.400142	6.43935	0.313014	0.999972
24_hours	TRZ	83886	PRSS27	-0.326834	0.645647	0.313185	0.999972
24_hours	TRZ	11188	NISCH	-0.157953	7.22947	0.313617	0.999972
24_hours	TRZ	122011	CSNK1A1L	0.221436	0.182983	0.313782	0.999972
24_hours	TRZ	4013	VWA5A	-0.188336	4.36393	0.313794	0.999972
24_hours	TRZ	51367	POP5	-0.19452	3.99162	0.313909	0.999972
24_hours	TRZ	51025	PAM16	0.301466	0.329814	0.313918	0.999972
24_hours	TRZ	5412	UBL3	0.138641	5.59886	0.314251	0.999972
24_hours	TRZ	286128	ZFP41	-0.146689	3.4634	0.314378	0.999972
24_hours	TRZ	53346	TM6SF1	0.165194	2.9434	0.314804	0.999972
24_hours	TRZ	168451	THAP5	0.13099	4.49062	0.315266	0.999972
24_hours	TRZ	5296	PIK3R2	-0.162012	7.05497	0.315303	0.999972
24_hours	TRZ	205	AK4	0.45973	5.83067	0.315336	0.999972
24_hours	TRZ	79677	SMC6	0.120561	4.98394	0.315506	0.999972
24_hours	TRZ	347918	EP400P1	-0.295549	0.507916	0.315627	0.999972
24_hours	TRZ	146	ADRA1D	0.599481	1.20103	0.315659	0.999972
24_hours	TRZ	65123	INTS3	-0.141082	5.46679	0.316087	0.999972
24_hours	TRZ	55859	BEX1	-0.254815	6.85548	0.316103	0.999972
24_hours	TRZ	85463	ZC3H12C	0.150882	5.02844	0.316134	0.999972
24_hours	TRZ	65267	WNK3	0.163462	2.65846	0.316278	0.999972
24_hours	TRZ	10746	MAP3K2	0.151621	5.26858	0.316305	0.999972
24_hours	TRZ	1213	CLTC	0.120111	9.36004	0.316329	0.999972
24_hours	TRZ	56063	TMEM234	-0.108284	3.90126	0.31637	0.999972
24_hours	TRZ	28976	ACAD9	-0.0744719	5.12995	0.31692	0.999972
24_hours	TRZ	6294	SAFB	-0.135762	6.58208	0.316962	0.999972
24_hours	TRZ	401588	ZNF674-AS1	-0.200656	1.88984	0.317009	0.999972
24_hours	TRZ	7391	USF1	-0.149097	4.96821	0.317214	0.999972
24_hours	TRZ	105369205	NA	-0.299712	1.56974	0.317285	0.999972
24_hours	TRZ	57003	CCDC47	0.1283	7.01331	0.317307	0.999972
24_hours	TRZ	27106	ARRDC2	0.348552	1.72384	0.317451	0.999972
24_hours	TRZ	440145	MZT1	0.227923	3.61745	0.317472	0.999972
24_hours	TRZ	57794	SUGP1	-0.109552	5.25557	0.317641	0.999972
24_hours	TRZ	728402	TPI1P3	0.369291	4.77531	0.317774	0.999972
24_hours	TRZ	23369	PUM2	0.0995146	6.43916	0.317817	0.999972
24_hours	TRZ	25788	RAD54B	0.252933	1.77197	0.317899	0.999972
24_hours	TRZ	80161	ASMTL-AS1	-0.391678	1.24211	0.317929	0.999972
24_hours	TRZ	7626	ZNF75D	-0.218015	3.58524	0.318109	0.999972
24_hours	TRZ	54961	SSH3	-0.227392	3.85954	0.318119	0.999972
24_hours	TRZ	54857	GDPD2	-0.607721	0.256646	0.318239	0.999972
24_hours	TRZ	10560	SLC19A2	0.180416	4.95151	0.318454	0.999972
24_hours	TRZ	23316	CUX2	-0.430634	4.73361	0.318462	0.999972
24_hours	TRZ	23232	TBC1D12	0.137251	3.47309	0.318466	0.999972
24_hours	TRZ	27245	AHDC1	-0.157253	5.80924	0.318929	0.999972
24_hours	TRZ	112885	PHF21B	-0.461914	0.398629	0.31912	0.999972
24_hours	TRZ	9107	MTMR6	0.145144	5.60886	0.319194	0.999972
24_hours	TRZ	143884	CWF19L2	0.171049	3.79373	0.31938	0.999972
24_hours	TRZ	57761	TRIB3	0.423274	3.54492	0.319471	0.999972
24_hours	TRZ	84515	MCM8	0.201987	3.07452	0.319486	0.999972
24_hours	TRZ	152756	FAM218A	-0.266337	0.162065	0.319648	0.999972
24_hours	TRZ	50862	RNF141	0.10995	4.80691	0.319749	0.999972
24_hours	TRZ	9628	RGS6	-0.451835	0.829496	0.319962	0.999972
24_hours	TRZ	8559	PRPF18	0.123734	4.12003	0.319993	0.999972
24_hours	TRZ	26040	SETBP1	0.253559	3.75066	0.320078	0.999972
24_hours	TRZ	5529	PPP2R5E	0.102537	5.78086	0.320141	0.999972
24_hours	TRZ	91942	NDUFAF2	0.176126	3.59549	0.320362	0.999972
24_hours	TRZ	143282	FGFBP3	0.220928	3.18027	0.320381	0.999972
24_hours	TRZ	10919	EHMT2	-0.169082	5.36948	0.320544	0.999972
24_hours	TRZ	8896	BUD31	0.122505	5.17083	0.320779	0.999972
24_hours	TRZ	79169	C1orf35	-0.141748	4.08981	0.321018	0.999972
24_hours	TRZ	29074	MRPL18	0.119222	5.68729	0.321019	0.999972
24_hours	TRZ	54894	RNF43	-0.276212	1.30164	0.321277	0.999972
24_hours	TRZ	105371931	NA	-0.320698	0.323358	0.321286	0.999972
24_hours	TRZ	493754	RABGEF1P1	0.112188	3.9401	0.321394	0.999972
24_hours	TRZ	84248	FYTTD1	0.129266	6.51747	0.321461	0.999972
24_hours	TRZ	10328	EMC8	0.115969	5.21149	0.321702	0.999972
24_hours	TRZ	54793	KCTD9	0.179662	5.27114	0.321797	0.999972
24_hours	TRZ	146705	TEPSIN	-0.203824	4.43939	0.321895	0.999972
24_hours	TRZ	10461	MERTK	-0.317597	2.03424	0.322015	0.999972
24_hours	TRZ	56474	CTPS2	-0.0957299	5.27733	0.322117	0.999972
24_hours	TRZ	25914	RTTN	0.184847	2.94994	0.322531	0.999972
24_hours	TRZ	55312	RFK	0.159871	5.71991	0.322627	0.999972
24_hours	TRZ	375513	GUSBP4	-0.283901	1.91984	0.322895	0.999972
24_hours	TRZ	7019	TFAM	0.141617	5.32661	0.322906	0.999972
24_hours	TRZ	283989	TSEN54	-0.128615	4.4236	0.323227	0.999972
24_hours	TRZ	29906	ST8SIA5	0.252581	2.8742	0.323449	0.999972
24_hours	TRZ	197358	NLRC3	-0.272373	-0.0788428	0.32355	0.999972
24_hours	TRZ	646851	FAM227A	-0.31382	0.533862	0.323695	0.999972
24_hours	TRZ	79682	CENPU	0.389251	3.20991	0.323778	0.999972
24_hours	TRZ	399694	SHC4	0.436503	2.38571	0.323842	0.999972
24_hours	TRZ	9915	ARNT2	-0.231541	3.68595	0.323875	0.999972
24_hours	TRZ	54726	OTUD4	0.118784	6.2136	0.324201	0.999972
24_hours	TRZ	7469	NELFA	-0.0930598	4.52009	0.324214	0.999972
24_hours	TRZ	728642	CDK11A	-0.165633	5.57321	0.324321	0.999972
24_hours	TRZ	4058	LTK	-0.342364	0.0866871	0.324341	0.999972
24_hours	TRZ	727896	CHORDC1P4	0.155522	2.95814	0.324532	0.999972
24_hours	TRZ	342538	NACA2	0.179563	4.00502	0.324656	0.999972
24_hours	TRZ	284069	FAM171A2	-0.198101	4.78867	0.324663	0.999972
24_hours	TRZ	283755	HERC2P3	-0.335284	2.61106	0.324684	0.999972
24_hours	TRZ	55760	DHX32	0.150943	5.75114	0.324697	0.999972
24_hours	TRZ	23576	DDAH1	0.29446	6.54948	0.324865	0.999972
24_hours	TRZ	642658	SCX	-0.251539	2.43109	0.324899	0.999972
24_hours	TRZ	26354	GNL3	0.137505	5.73056	0.324924	0.999972
24_hours	TRZ	5993	RFX5	-0.11655	5.46175	0.324928	0.999972
24_hours	TRZ	4214	MAP3K1	0.196918	3.5284	0.324959	0.999972
24_hours	TRZ	55197	RPRD1A	0.186038	6.0803	0.324998	0.999972
24_hours	TRZ	100500862	MIR3648-1	0.706826	1.87681	0.325014	0.999972
24_hours	TRZ	386758	ZNF582-DT	-0.309412	0.35827	0.32505	0.999972
24_hours	TRZ	29968	PSAT1	0.323435	4.82137	0.325441	0.999972
24_hours	TRZ	9132	KCNQ4	0.41825	0.871608	0.325474	0.999972
24_hours	TRZ	83849	SYT15	-0.327121	1.91575	0.325588	0.999972
24_hours	TRZ	6431	SRSF6	-0.165994	7.15721	0.325761	0.999972
24_hours	TRZ	29089	UBE2T	0.277062	3.36596	0.325818	0.999972
24_hours	TRZ	55266	TMEM19	0.1242	5.72726	0.32604	0.999972
24_hours	TRZ	92359	CRB3	-0.454455	0.230924	0.326065	0.999972
24_hours	TRZ	10579	TACC2	-0.17196	6.80433	0.3263	0.999972
24_hours	TRZ	5718	PSMD12	0.110732	5.87644	0.326461	0.999972
24_hours	TRZ	11004	KIF2C	0.296522	3.09153	0.326536	0.999972
24_hours	TRZ	23094	SIPA1L3	-0.136393	3.94235	0.32664	0.999972
24_hours	TRZ	7389	UROD	-0.119024	6.31677	0.326776	0.999972
24_hours	TRZ	200931	SLC51A	-0.31172	-0.041635	0.326851	0.999972
24_hours	TRZ	100289341	MAN1B1-DT	-0.23874	1.96297	0.326986	0.999972
24_hours	TRZ	84901	NFATC2IP	-0.148445	4.92036	0.327059	0.999972
24_hours	TRZ	1298	COL9A2	-0.435104	1.97985	0.327211	0.999972
24_hours	TRZ	51001	MTERF3	0.159003	3.35042	0.327314	0.999972
24_hours	TRZ	84084	RAB6C	0.166724	3.21641	0.327325	0.999972
24_hours	TRZ	55454	CSGALNACT2	0.129007	4.388	0.327416	0.999972
24_hours	TRZ	51537	MTFP1	0.332789	4.51477	0.327456	0.999972
24_hours	TRZ	7348	UPK1B	0.328488	2.12682	0.327917	0.999972
24_hours	TRZ	160897	GPR180	0.181063	3.70255	0.328111	0.999972
24_hours	TRZ	7741	ZSCAN26	-0.215812	3.41703	0.328437	0.999972
24_hours	TRZ	1389	CREBL2	0.134902	5.17912	0.328556	0.999972
24_hours	TRZ	83719	YPEL3	-0.232465	4.35952	0.328685	0.999972
24_hours	TRZ	253635	GPATCH11	0.14393	3.4293	0.329056	0.999972
24_hours	TRZ	79654	HECTD3	-0.118582	5.34494	0.329308	0.999972
24_hours	TRZ	5864	RAB3A	0.309376	3.36592	0.329525	0.999972
24_hours	TRZ	23318	TUT4	-0.130174	4.85967	0.329739	0.999972
24_hours	TRZ	91833	WDR20	-0.165044	4.80693	0.329876	0.999972
24_hours	TRZ	134145	ATPSCKMT	0.125797	3.39511	0.3299	0.999972
24_hours	TRZ	81704	DOCK8	-0.732198	0.385249	0.329943	0.999972
24_hours	TRZ	6882	TAF11	-0.0757772	5.24615	0.329978	0.999972
24_hours	TRZ	10912	GADD45G	-0.230414	4.25033	0.330218	0.999972
24_hours	TRZ	643650	LINC00842	-0.346439	1.86859	0.33022	0.999972
24_hours	TRZ	101	ADAM8	-0.340662	1.26271	0.330432	0.999972
24_hours	TRZ	401431	ATP6V0E2-AS1	0.241646	1.28945	0.330443	0.999972
24_hours	TRZ	284023	RNF227	0.252744	0.703374	0.330489	0.999972
24_hours	TRZ	5862	RAB2A	0.111866	7.58131	0.330572	0.999972
24_hours	TRZ	154791	FMC1	-0.205503	1.01591	0.330611	0.999972
24_hours	TRZ	9495	AKAP5	0.30078	3.27765	0.330718	0.999972
24_hours	TRZ	393	ARHGAP4	-0.275653	2.19565	0.33079	0.999972
24_hours	TRZ	55582	KIF27	-0.186968	1.26951	0.330888	0.999972
24_hours	TRZ	57212	TP73-AS1	-0.139187	4.43433	0.330983	0.999972
24_hours	TRZ	781	CACNA2D1	0.164495	7.24187	0.330989	0.999972
24_hours	TRZ	63925	ZNF335	-0.147644	4.66381	0.331165	0.999972
24_hours	TRZ	2348	FOLR1	-0.30317	2.43241	0.33133	0.999972
24_hours	TRZ	729873	TBC1D3	-0.294322	0.502048	0.331481	0.999972
24_hours	TRZ	6443	SGCB	0.125051	7.53871	0.331957	0.999972
24_hours	TRZ	1780	DYNC1I1	-0.193371	3.29472	0.331976	0.999972
24_hours	TRZ	100505636	MALINC1	-0.293963	-0.0621178	0.332018	0.999972
24_hours	TRZ	23052	ENDOD1	0.274599	6.33043	0.332152	0.999972
24_hours	TRZ	54758	KLHDC4	-0.11597	4.21643	0.332205	0.999972
24_hours	TRZ	23247	KATNIP	-0.136321	4.18514	0.332606	0.999972
24_hours	TRZ	7417	VDAC2	0.155291	7.22488	0.332689	0.999972
24_hours	TRZ	9406	ZRANB2	-0.107733	6.23283	0.333471	0.999972
24_hours	TRZ	64080	RBKS	0.181875	2.09607	0.333536	0.999972
24_hours	TRZ	10421	CD2BP2	-0.0828671	6.28373	0.333799	0.999972
24_hours	TRZ	8511	MMP23A	-0.352419	5.15708	0.333939	0.999972
24_hours	TRZ	27293	SMPDL3B	-0.407067	3.11135	0.333984	0.999972
24_hours	TRZ	92591	ASB16	-0.282601	1.14413	0.334021	0.999972
24_hours	TRZ	51397	COMMD10	0.15668	4.49348	0.334039	0.999972
24_hours	TRZ	102464835	NA	0.884174	0.239634	0.334318	0.999972
24_hours	TRZ	54819	ZCCHC10	0.167312	4.16113	0.334365	0.999972
24_hours	TRZ	6430	SRSF5	-0.126066	6.91023	0.334367	0.999972
24_hours	TRZ	5979	RET	0.665437	0.592821	0.334736	0.999972
24_hours	TRZ	79917	MAGIX	0.248723	0.8061	0.335704	0.999972
24_hours	TRZ	219749	ZNF25	0.175031	2.70482	0.335805	0.999972
24_hours	TRZ	197258	FCSK	-0.120455	4.20998	0.335843	0.999972
24_hours	TRZ	7534	YWHAZ	0.136695	9.27162	0.33587	0.999972
24_hours	TRZ	56985	ADPRM	0.205795	2.53285	0.33616	0.999972
24_hours	TRZ	440295	GOLGA6L9	-0.21853	1.87054	0.33628	0.999972
24_hours	TRZ	5648	MASP1	0.329956	9.69844	0.336334	0.999972
24_hours	TRZ	23180	RFTN1	0.193333	7.46501	0.336439	0.999972
24_hours	TRZ	8452	CUL3	0.107317	7.1491	0.336517	0.999972
24_hours	TRZ	9538	EI24	0.150357	7.49366	0.336522	0.999972
24_hours	TRZ	25906	ANAPC15	0.164071	2.46389	0.336609	0.999972
24_hours	TRZ	9846	GAB2	-0.188443	3.73381	0.336647	0.999972
24_hours	TRZ	374650	GOLGA6L5P	-0.245872	0.893448	0.336719	0.999972
24_hours	TRZ	7771	ZNF112	-0.191665	2.34209	0.336843	0.999972
24_hours	TRZ	5754	PTK7	-0.177663	6.74241	0.336889	0.999972
24_hours	TRZ	79993	ELOVL7	0.284338	2.59925	0.337014	0.999972
24_hours	TRZ	10128	LRPPRC	0.149033	8.52363	0.337353	0.999972
24_hours	TRZ	83787	ARMC10	0.125436	4.41413	0.337684	0.999972
24_hours	TRZ	80758	PRR7	0.284154	3.22678	0.337765	0.999972
24_hours	TRZ	155061	ZNF746	-0.12542	5.0134	0.337818	0.999972
24_hours	TRZ	79943	ZNF696	-0.168729	3.09974	0.337823	0.999972
24_hours	TRZ	55331	ACER3	0.104574	5.54796	0.338245	0.999972
24_hours	TRZ	7769	ZNF226	-0.12631	3.51061	0.338615	0.999972
24_hours	TRZ	112942	CFAP36	0.189832	4.34063	0.33869	0.999972
24_hours	TRZ	26175	TMEM251	0.201549	3.97637	0.338808	0.999972
24_hours	TRZ	3911	LAMA5	-0.230318	8.9767	0.338875	0.999972
24_hours	TRZ	348327	ZNF530	-0.202689	1.5873	0.338916	0.999972
24_hours	TRZ	3833	KIFC1	0.316336	2.84896	0.338978	0.999972
24_hours	TRZ	7163	TPD52	0.300266	5.21788	0.339208	0.999972
24_hours	TRZ	89839	ARHGAP11B	0.300172	0.112456	0.339267	0.999972
24_hours	TRZ	84904	ARHGEF39	0.224989	0.0557573	0.339429	0.999972
24_hours	TRZ	3300	DNAJB2	-0.156065	6.84782	0.339804	0.999972
24_hours	TRZ	399972	GSEC	-0.262965	0.13011	0.339918	0.999972
24_hours	TRZ	466	ATF1	0.165839	4.53082	0.34061	0.999972
24_hours	TRZ	3267	AGFG1	0.110859	6.34713	0.340653	0.999972
24_hours	TRZ	4547	MTTP	-0.589207	-0.0385657	0.340746	0.999972
24_hours	TRZ	7007	TECTA	-0.250354	2.08827	0.340971	0.999972
24_hours	TRZ	168850	ZNF800	0.148487	4.09809	0.341139	0.999972
24_hours	TRZ	8411	EEA1	0.147194	6.53691	0.341457	0.999972
24_hours	TRZ	84698	CAPS2	-0.298568	2.09982	0.34147	0.999972
24_hours	TRZ	1164	CKS2	0.351168	4.50425	0.341684	0.999972
24_hours	TRZ	56949	XAB2	-0.130759	6.08014	0.341693	0.999972
24_hours	TRZ	5916	RARG	-0.416339	1.21474	0.341704	0.999972
24_hours	TRZ	255919	CNEP1R1	0.130711	3.66385	0.341716	0.999972
24_hours	TRZ	51619	UBE2D4	0.140842	3.50497	0.342038	0.999972
24_hours	TRZ	4919	ROR1	0.176079	7.25567	0.3421	0.999972
24_hours	TRZ	54496	PRMT7	-0.112986	4.93031	0.342267	0.999972
24_hours	TRZ	2861	GPR37	-0.305387	2.56165	0.342271	0.999972
24_hours	TRZ	85442	KNDC1	-0.256561	2.63589	0.342387	0.999972
24_hours	TRZ	80746	TSEN2	-0.122559	2.93951	0.342487	0.999972
24_hours	TRZ	79882	ZC3H14	-0.106114	5.86396	0.342601	0.999972
24_hours	TRZ	26233	FBXL6	-0.183847	3.80447	0.342632	0.999972
24_hours	TRZ	54606	DDX56	-0.0935904	5.88571	0.342757	0.999972
24_hours	TRZ	26873	OPLAH	-0.196488	5.14916	0.342954	0.999972
24_hours	TRZ	79868	ALG13	-0.0940273	5.64043	0.342971	0.999972
24_hours	TRZ	8625	RFXANK	-0.134461	4.09668	0.343191	0.999972
24_hours	TRZ	10728	PTGES3	0.137598	6.99381	0.343267	0.999972
24_hours	TRZ	64960	MRPS15	0.118568	5.65251	0.343669	0.999972
24_hours	TRZ	5297	PI4KA	-0.116062	6.79427	0.343682	0.999972
24_hours	TRZ	7542	ZFPL1	-0.103893	4.68998	0.343787	0.999972
24_hours	TRZ	9498	SLC4A8	0.223559	2.80558	0.343964	0.999972
24_hours	TRZ	100507003	GFY	-0.275577	1.36999	0.344064	0.999972
24_hours	TRZ	90933	TRIM41	-0.112133	4.99221	0.344064	0.999972
24_hours	TRZ	55589	BMP2K	0.135144	5.47194	0.344246	0.999972
24_hours	TRZ	55051	NRDE2	-0.127451	3.4375	0.344252	0.999972
24_hours	TRZ	8767	RIPK2	0.13548	3.34611	0.34432	0.999972
24_hours	TRZ	10428	CFDP1	0.130009	5.00708	0.344425	0.999972
24_hours	TRZ	4008	LMO7	-0.172795	8.39153	0.344472	0.999972
24_hours	TRZ	55083	KIF26B	-0.196414	7.5961	0.344514	0.999972
24_hours	TRZ	23306	NEMP1	0.26933	3.7764	0.344766	0.999972
24_hours	TRZ	29942	PURG	-0.286879	1.87318	0.344845	0.999972
24_hours	TRZ	54991	C1orf159	-0.118478	2.96761	0.344959	0.999972
24_hours	TRZ	282996	RBM20	-0.202856	7.15531	0.345006	0.999972
24_hours	TRZ	10893	MMP24	-0.410937	3.28948	0.345017	0.999972
24_hours	TRZ	54808	DYM	0.103259	5.37485	0.345225	0.999972
24_hours	TRZ	84418	CYSTM1	0.18281	5.87205	0.345297	0.999972
24_hours	TRZ	23639	DNAAF11	-0.305786	0.531666	0.34535	0.999972
24_hours	TRZ	1181	CLCN2	-0.212894	2.65105	0.345377	0.999972
24_hours	TRZ	112611	RWDD2A	-0.174325	4.71694	0.345566	0.999972
24_hours	TRZ	1054	CEBPG	0.230449	4.992	0.34574	0.999972
24_hours	TRZ	1031	CDKN2C	0.510753	0.580729	0.345757	0.999972
24_hours	TRZ	51332	SPTBN5	-0.371514	3.16339	0.345953	0.999972
24_hours	TRZ	2042	EPHA3	0.426032	2.41594	0.346291	0.999972
24_hours	TRZ	100506433	LINC00648	-0.322533	2.04371	0.346638	0.999972
24_hours	TRZ	63976	PRDM16	-0.307008	3.92635	0.346679	0.999972
24_hours	TRZ	27345	KCNMB4	-0.167853	5.25916	0.346845	0.999972
24_hours	TRZ	79798	ARMC5	-0.150425	4.64307	0.346983	0.999972
24_hours	TRZ	1821	DRP2	0.444026	2.8606	0.347469	0.999972
24_hours	TRZ	26750	RPS6KC1	0.0922015	4.67278	0.34749	0.999972
24_hours	TRZ	4148	MATN3	-0.317062	1.95843	0.347719	0.999972
24_hours	TRZ	284001	CCDC57	-0.191794	2.16039	0.347719	0.999972
24_hours	TRZ	8301	PICALM	0.139646	7.78918	0.347998	0.999972
24_hours	TRZ	100506753	MAILR	0.309442	0.144719	0.348076	0.999972
24_hours	TRZ	728323	LINC01881	-0.197474	0.480968	0.348123	0.999972
24_hours	TRZ	8498	RANBP3	-0.101616	6.03683	0.348129	0.999972
24_hours	TRZ	11116	CEP43	0.139628	4.8322	0.348181	0.999972
24_hours	TRZ	80332	ADAM33	-0.490967	-0.0582256	0.348326	0.999972
24_hours	TRZ	157695	TDRP	-0.125401	4.54569	0.34835	0.999972
24_hours	TRZ	8439	NSMAF	-0.0970602	4.83456	0.348602	0.999972
24_hours	TRZ	11142	PKIG	-0.267803	6.20787	0.348799	0.999972
24_hours	TRZ	64121	RRAGC	0.165825	5.62068	0.349068	0.999972
24_hours	TRZ	25816	TNFAIP8	0.311502	3.68792	0.349262	0.999972
24_hours	TRZ	135932	TMEM139	-0.236396	1.57571	0.349274	0.999972
24_hours	TRZ	8321	FZD1	-0.212379	6.6759	0.349316	0.999972
24_hours	TRZ	23788	MTCH2	0.130042	6.8203	0.349344	0.999972
24_hours	TRZ	90355	MACIR	0.211117	3.16131	0.349394	0.999972
24_hours	TRZ	11169	WDHD1	0.230633	3.3864	0.349425	0.999972
24_hours	TRZ	388115	CCDC9B	-0.347897	5.46567	0.349665	0.999972
24_hours	TRZ	80255	SLC35F5	0.167691	6.73112	0.350082	0.999972
24_hours	TRZ	84518	CNFN	-0.3124	0.146578	0.350267	0.999972
24_hours	TRZ	3739	KCNA4	0.239873	2.95239	0.350512	0.999972
24_hours	TRZ	283335	TNS2-AS1	-0.274573	0.56321	0.350761	0.999972
24_hours	TRZ	5597	MAPK6	0.128617	6.72053	0.350763	0.999972
24_hours	TRZ	51112	TRAPPC12	-0.0975148	5.6877	0.35078	0.999972
24_hours	TRZ	57828	CATSPERG	-0.300851	0.476859	0.350807	0.999972
24_hours	TRZ	728643	HNRNPA1P33	-0.263027	0.488411	0.350812	0.999972
24_hours	TRZ	83932	SPRTN	0.115769	4.45409	0.350992	0.999972
24_hours	TRZ	11066	SNRNP35	-0.176949	3.70688	0.35106	0.999972
24_hours	TRZ	8533	COPS3	0.0917339	6.39975	0.35122	0.999972
24_hours	TRZ	9791	PTDSS1	0.219013	6.51451	0.351225	0.999972
24_hours	TRZ	55336	FBXL8	-0.308332	0.78101	0.351409	0.999972
24_hours	TRZ	80345	ZSCAN16	-0.214645	1.64664	0.351502	0.999972
24_hours	TRZ	6457	SH3GL3	-0.259873	5.17651	0.351556	0.999972
24_hours	TRZ	7442	TRPV1	-0.288302	2.65466	0.351559	0.999972
24_hours	TRZ	79752	ZFAND1	0.185445	3.56627	0.351594	0.999972
24_hours	TRZ	5872	RAB13	-0.120168	5.68261	0.351611	0.999972
24_hours	TRZ	26268	FBXO9	-0.0956184	6.26675	0.351862	0.999972
24_hours	TRZ	79101	TAF1D	0.135537	4.04716	0.351987	0.999972
24_hours	TRZ	5533	PPP3CC	0.105955	4.66005	0.352091	0.999972
24_hours	TRZ	202181	LOC202181	0.174312	0.60177	0.352279	0.999972
24_hours	TRZ	10762	NUP50	0.140314	4.89386	0.352346	0.999972
24_hours	TRZ	7693	ZNF134	-0.12494	3.65009	0.35243	0.999972
24_hours	TRZ	10125	RASGRP1	0.315859	1.96553	0.352614	0.999972
24_hours	TRZ	285989	ZNF789	0.139128	2.13641	0.35266	0.999972
24_hours	TRZ	196740	VSTM4	-0.284933	0.806546	0.352696	0.999972
24_hours	TRZ	79990	PLEKHH3	-0.179218	4.69765	0.352897	0.999972
24_hours	TRZ	79676	OGFOD2	-0.138962	3.87554	0.353032	0.999972
24_hours	TRZ	10391	CORO2B	-0.35306	3.22776	0.353073	0.999972
24_hours	TRZ	127002	ATXN7L2	-0.184574	2.53563	0.353412	0.999972
24_hours	TRZ	9833	MELK	0.291272	2.34071	0.353413	0.999972
24_hours	TRZ	23503	ZFYVE26	-0.136954	5.21543	0.353556	0.999972
24_hours	TRZ	8515	ITGA10	-0.340371	0.525538	0.353636	0.999972
24_hours	TRZ	100131801	PET100	-0.190143	4.41049	0.353788	0.999972
24_hours	TRZ	23253	ANKRD12	0.209805	6.33743	0.353849	0.999972
24_hours	TRZ	4166	CHST6	-0.286743	2.18462	0.353852	0.999972
24_hours	TRZ	352954	CASTOR3	-0.266012	3.95212	0.353884	0.999972
24_hours	TRZ	26224	FBXL3	0.116198	5.01612	0.354019	0.999972
24_hours	TRZ	23005	MAPKBP1	-0.19329	5.17726	0.354128	0.999972
24_hours	TRZ	105371730	LOC105371730	-0.268533	1.93719	0.354183	0.999972
24_hours	TRZ	1611	DAP	0.160342	6.67561	0.354389	0.999972
24_hours	TRZ	648809	EFL1P1	-0.192038	1.16961	0.354481	0.999972
24_hours	TRZ	64710	NUCKS1	0.116699	8.0693	0.354596	0.999972
24_hours	TRZ	57132	CHMP1B	-0.0801085	6.50273	0.354658	0.999972
24_hours	TRZ	10253	SPRY2	0.222517	5.57313	0.354786	0.999972
24_hours	TRZ	64220	STRA6	-0.254083	4.25413	0.354979	0.999972
24_hours	TRZ	114783	LMTK3	-0.251111	1.07565	0.355188	0.999972
24_hours	TRZ	114881	OSBPL7	-0.27337	2.21751	0.355284	0.999972
24_hours	TRZ	400892	BCRP2	-0.209894	0.574751	0.355311	0.999972
24_hours	TRZ	101929709	RIPK2-DT	-0.198584	0.480478	0.355343	0.999972
24_hours	TRZ	401399	PRRT4	-0.363901	1.99702	0.355477	0.999972
24_hours	TRZ	148137	PROSER3	-0.199061	2.47576	0.355482	0.999972
24_hours	TRZ	9814	SFI1	-0.172156	2.52486	0.355508	0.999972
24_hours	TRZ	375133	PI4KAP2	-0.204504	3.59243	0.355696	0.999972
24_hours	TRZ	534	ATP6V1G2	-0.238055	2.35699	0.355745	0.999972
24_hours	TRZ	641	BLM	0.303197	1.26944	0.355808	0.999972
24_hours	TRZ	152926	PPM1K	0.281869	6.15401	0.355829	0.999972
24_hours	TRZ	84056	KATNAL1	0.135443	5.47843	0.356069	0.999972
24_hours	TRZ	7321	UBE2D1	0.130813	4.81924	0.356106	0.999972
24_hours	TRZ	84662	GLIS2	-0.142283	5.10873	0.35616	0.999972
24_hours	TRZ	51107	APH1A	0.100275	6.28015	0.35657	0.999972
24_hours	TRZ	5298	PI4KB	-0.0978113	5.93186	0.356573	0.999972
24_hours	TRZ	8867	SYNJ1	0.182434	4.97093	0.356696	0.999972
24_hours	TRZ	55857	KIZ	-0.169795	3.04019	0.356875	0.999972
24_hours	TRZ	4879	NPPB	0.572066	10.0545	0.356881	0.999972
24_hours	TRZ	9557	CHD1L	0.132997	4.31522	0.357035	0.999972
24_hours	TRZ	84173	ELMOD3	-0.105957	2.85232	0.357489	0.999972
24_hours	TRZ	374987	NEXN-AS1	-0.297966	0.538793	0.357499	0.999972
24_hours	TRZ	9941	EXOG	-0.166958	4.54292	0.357627	0.999972
24_hours	TRZ	283130	SLC25A45	-0.325363	3.36029	0.357717	0.999972
24_hours	TRZ	131965	METTL6	0.0753418	3.80459	0.358111	0.999972
24_hours	TRZ	9631	NUP155	0.126274	4.68991	0.358177	0.999972
24_hours	TRZ	30000	TNPO2	-0.0900266	6.33375	0.358198	0.999972
24_hours	TRZ	401577	CD99P1	-0.324028	-0.0305827	0.358235	0.999972
24_hours	TRZ	28986	MAGEH1	-0.124797	5.50244	0.358428	0.999972
24_hours	TRZ	55295	KLHL26	-0.150204	2.91722	0.358435	0.999972
24_hours	TRZ	80759	KHDC1	-0.16313	0.817235	0.358511	0.999972
24_hours	TRZ	1615	DARS1	0.234306	6.17288	0.358851	0.999972
24_hours	TRZ	22841	RAB11FIP2	0.0944668	4.54338	0.359029	0.999972
24_hours	TRZ	221	ALDH3B1	-0.505548	0.861371	0.359106	0.999972
24_hours	TRZ	388759	LINC02897	-0.346706	0.518003	0.359117	0.999972
24_hours	TRZ	1740	DLG2	-0.268954	0.959602	0.359262	0.999972
24_hours	TRZ	10424	PGRMC2	-0.15948	7.51738	0.359318	0.999972
24_hours	TRZ	57685	CACHD1	0.167115	6.78923	0.359594	0.999972
24_hours	TRZ	84561	SLC12A8	0.497874	1.80166	0.359845	0.999972
24_hours	TRZ	115123	MARCHF3	0.181586	5.79646	0.359886	0.999972
24_hours	TRZ	151648	SGO1	0.267219	0.539087	0.36008	0.999972
24_hours	TRZ	79001	VKORC1	0.171298	6.14132	0.360511	0.999972
24_hours	TRZ	26146	TRAF3IP1	-0.150453	3.83584	0.360677	0.999972
24_hours	TRZ	143872	ARHGAP42	0.240057	5.69435	0.360733	0.999972
24_hours	TRZ	22944	KIN	0.113028	3.89693	0.360926	0.999972
24_hours	TRZ	55717	WDR11	-0.118236	5.86676	0.360956	0.999972
24_hours	TRZ	6491	STIL	0.283021	1.84696	0.360973	0.999972
24_hours	TRZ	221527	ZBTB12	-0.197533	1.91877	0.361042	0.999972
24_hours	TRZ	4286	MITF	0.275818	6.15463	0.361052	0.999972
24_hours	TRZ	100130557	NFYC-AS1	-0.264303	0.432055	0.361315	0.999972
24_hours	TRZ	23252	OTUD3	0.171558	4.18167	0.361342	0.999972
24_hours	TRZ	9213	XPR1	0.226262	9.03403	0.361351	0.999972
24_hours	TRZ	154214	RNF217	0.147103	5.76301	0.361441	0.999972
24_hours	TRZ	8351	H3C4	-0.378746	0.400293	0.361458	0.999972
24_hours	TRZ	79089	TMUB2	-0.0849502	5.22551	0.361477	0.999972
24_hours	TRZ	80762	NDFIP1	0.137053	7.78587	0.361504	0.999972
24_hours	TRZ	117283	IP6K3	-0.388317	2.0914	0.361607	0.999972
24_hours	TRZ	164045	HFM1	-0.379037	-0.0822052	0.361645	0.999972
24_hours	TRZ	79866	BORA	0.197193	0.660132	0.361766	0.999972
24_hours	TRZ	55321	TMEM74B	0.351276	1.74516	0.362464	0.999972
24_hours	TRZ	55010	PARPBP	0.282208	1.38543	0.362491	0.999972
24_hours	TRZ	339123	JMJD8	-0.116442	5.53669	0.362512	0.999972
24_hours	TRZ	136051	ZNF786	-0.176242	3.54112	0.362583	0.999972
24_hours	TRZ	5727	PTCH1	-0.226747	2.66386	0.362621	0.999972
24_hours	TRZ	266727	MDGA1	-0.394276	3.76316	0.362654	0.999972
24_hours	TRZ	55128	TRIM68	-0.180416	2.75623	0.362713	0.999972
24_hours	TRZ	8569	MKNK1	-0.0932868	4.18217	0.362883	0.999972
24_hours	TRZ	54851	ANKRD49	0.176167	2.99333	0.363027	0.999972
24_hours	TRZ	94241	TP53INP1	-0.169895	6.68976	0.363219	0.999972
24_hours	TRZ	91975	ZNF300	-0.214998	1.93537	0.363335	0.999972
24_hours	TRZ	56944	OLFML3	-0.352842	3.98772	0.363364	0.999972
24_hours	TRZ	3037	HAS2	0.444276	0.637289	0.36341	0.999972
24_hours	TRZ	25900	IFFO1	-0.132806	4.59062	0.363437	0.999972
24_hours	TRZ	11277	TREX1	-0.278701	1.85275	0.363446	0.999972
24_hours	TRZ	285343	TCAIM	0.0776911	5.16911	0.363561	0.999972
24_hours	TRZ	339122	RAB43	-0.325008	0.613393	0.363579	0.999972
24_hours	TRZ	1773	DNASE1	-0.19597	2.99448	0.363656	0.999972
24_hours	TRZ	84705	GTPBP3	-0.139633	3.22547	0.363686	0.999972
24_hours	TRZ	100287932	TIMM23	0.0726697	6.57544	0.363888	0.999972
24_hours	TRZ	728769	SCAMP1-AS1	-0.256935	2.71379	0.363902	0.999972
24_hours	TRZ	83640	RAMAC	-0.107561	4.21531	0.363978	0.999972
24_hours	TRZ	10397	NDRG1	0.437266	4.9514	0.364354	0.999972
24_hours	TRZ	5893	RAD52	-0.188996	3.3066	0.364368	0.999972
24_hours	TRZ	105376066	NA	-0.252862	0.795153	0.364737	0.999972
24_hours	TRZ	57664	PLEKHA4	-0.17517	4.72174	0.364867	0.999972
24_hours	TRZ	2901	GRIK5	-0.240134	2.89746	0.364969	0.999972
24_hours	TRZ	9968	MED12	-0.14037	5.12245	0.365264	0.999972
24_hours	TRZ	2561	GABRB2	0.546703	3.06403	0.365303	0.999972
24_hours	TRZ	25960	ADGRA2	-0.33586	5.87539	0.365479	0.999972
24_hours	TRZ	129642	MBOAT2	0.103027	6.167	0.365522	0.999972
24_hours	TRZ	51575	ESF1	0.160212	5.44657	0.3656	0.999972
24_hours	TRZ	85365	ALG2	0.127699	5.86523	0.365618	0.999972
24_hours	TRZ	83732	RIOK1	0.107042	4.0579	0.365688	0.999972
24_hours	TRZ	91316	GUSBP11	-0.192669	2.10113	0.365853	0.999972
24_hours	TRZ	56270	WDR45B	0.0782081	6.62772	0.36595	0.999972
24_hours	TRZ	10124	ARL4A	0.130184	3.39522	0.365974	0.999972
24_hours	TRZ	100505696	SH3BP5-AS1	-0.299366	1.74009	0.366095	0.999972
24_hours	TRZ	94031	HTRA3	0.315781	3.57818	0.366152	0.999972
24_hours	TRZ	100130890	TSTD3	-0.161416	1.1646	0.366232	0.999972
24_hours	TRZ	441150	C6orf226	-0.237665	2.39422	0.366405	0.999972
24_hours	TRZ	79777	ACBD4	-0.158327	2.34531	0.366413	0.999972
24_hours	TRZ	26164	MTG2	-0.104232	4.71318	0.36655	0.999972
24_hours	TRZ	84443	FRMPD3	-0.413404	1.044	0.366563	0.999972
24_hours	TRZ	162681	C18orf54	0.29888	1.15371	0.366639	0.999972
24_hours	TRZ	3636	INPPL1	-0.107555	8.07292	0.366655	0.999972
24_hours	TRZ	79081	LBHD1	-0.18716	0.96281	0.366663	0.999972
24_hours	TRZ	1434	CSE1L	0.17026	7.14285	0.367011	0.999972
24_hours	TRZ	3725	JUN	-0.214832	6.99637	0.367078	0.999972
24_hours	TRZ	103504731	MIR3648-2	0.679743	0.251276	0.367165	0.999972
24_hours	TRZ	8178	ELL	-0.160483	4.0435	0.367182	0.999972
24_hours	TRZ	23608	MKRN1	-0.105037	7.58752	0.367519	0.999972
24_hours	TRZ	79944	L2HGDH	0.14104	3.4239	0.367851	0.999972
24_hours	TRZ	4306	NR3C2	0.293518	1.98022	0.367907	0.999972
24_hours	TRZ	392617	ELFN1	-0.185621	5.03347	0.368331	0.999972
24_hours	TRZ	151354	LRATD1	-0.902312	0.567424	0.368571	0.999972
24_hours	TRZ	100134868	LOC100134868	-0.264845	1.08444	0.368649	0.999972
24_hours	TRZ	79786	KLHL36	-0.151473	4.58624	0.368752	0.999972
24_hours	TRZ	57528	KCTD16	0.4887	0.432822	0.368764	0.999972
24_hours	TRZ	55612	FERMT1	-0.225104	4.52196	0.368816	0.999972
24_hours	TRZ	23636	NUP62	-0.0898558	5.44087	0.368835	0.999972
24_hours	TRZ	4605	MYBL2	0.369634	3.52289	0.368936	0.999972
24_hours	TRZ	388969	C2orf68	-0.183586	4.86555	0.369281	0.999972
24_hours	TRZ	2905	GRIN2C	0.484922	0.667178	0.369386	0.999972
24_hours	TRZ	146909	KIF18B	0.29915	0.706134	0.369481	0.999972
24_hours	TRZ	7675	ZNF121	-0.193312	1.82111	0.369701	0.999972
24_hours	TRZ	4303	FOXO4	-0.183429	4.502	0.369812	0.999972
24_hours	TRZ	10806	SDCCAG8	-0.10256	3.83205	0.369938	0.999972
24_hours	TRZ	3547	IGSF1	-0.255691	2.49923	0.369993	0.999972
24_hours	TRZ	644596	SMIM10L2B	-0.237569	4.01317	0.370053	0.999972
24_hours	TRZ	401264	TRAM2-AS1	-0.155397	2.84296	0.370131	0.999972
24_hours	TRZ	7746	ZSCAN9	-0.196397	2.94687	0.370169	0.999972
24_hours	TRZ	160762	CCDC63	-0.398484	2.28654	0.370308	0.999972
24_hours	TRZ	730013	ABCC6P2	-0.306198	0.61184	0.370383	0.999972
24_hours	TRZ	23138	N4BP3	0.209698	4.22845	0.370592	0.999972
24_hours	TRZ	29083	GTPBP8	0.139936	4.06506	0.370794	0.999972
24_hours	TRZ	3925	STMN1	0.168368	7.83882	0.370838	0.999972
24_hours	TRZ	83604	TMEM47	0.249566	8.04688	0.37096	0.999972
24_hours	TRZ	55521	TRIM36	0.288746	2.526	0.371195	0.999972
24_hours	TRZ	4054	LTBP3	-0.171073	8.19919	0.371494	0.999972
24_hours	TRZ	5510	PPP1R7	-0.0993102	5.83217	0.371535	0.999972
24_hours	TRZ	5362	PLXNA2	0.26555	7.26779	0.37154	0.999972
24_hours	TRZ	92335	STRADA	-0.165713	4.54414	0.371558	0.999972
24_hours	TRZ	801	CALM1	0.125809	7.55815	0.371713	0.999972
24_hours	TRZ	64422	ATG3	0.106896	5.57196	0.37183	0.999972
24_hours	TRZ	26577	PCOLCE2	0.305887	2.03347	0.37188	0.999972
24_hours	TRZ	26870	RNU1-2	1.51512	0.742897	0.371899	0.999972
24_hours	TRZ	4188	MDFI	-0.19441	3.63915	0.371971	0.999972
24_hours	TRZ	1678	TIMM8A	0.170798	3.69853	0.372411	0.999972
24_hours	TRZ	5891	MOK	-0.206496	1.91559	0.372501	0.999972
24_hours	TRZ	84219	WDR24	-0.192522	4.57846	0.372626	0.999972
24_hours	TRZ	9967	THRAP3	-0.124495	6.86626	0.372943	0.999972
24_hours	TRZ	130617	ZFAND2B	-0.128945	3.78302	0.372965	0.999972
24_hours	TRZ	79772	MCTP1	0.485849	0.19372	0.373047	0.999972
24_hours	TRZ	80199	FUZ	-0.151782	3.9907	0.373433	0.999972
24_hours	TRZ	64105	CENPK	0.288921	1.70045	0.373512	0.999972
24_hours	TRZ	9475	ROCK2	0.128237	6.14337	0.373685	0.999972
24_hours	TRZ	9091	PIGQ	-0.118658	5.78242	0.37369	0.999972
24_hours	TRZ	54587	MXRA8	-0.239098	4.6517	0.373725	0.999972
24_hours	TRZ	8504	PEX3	0.132727	4.17786	0.373824	0.999972
24_hours	TRZ	168448	CDC14C	-0.187905	0.266801	0.373838	0.999972
24_hours	TRZ	54953	ODR4	0.107099	5.03549	0.373853	0.999972
24_hours	TRZ	672	BRCA1	0.191074	2.84538	0.374026	0.999972
24_hours	TRZ	8895	CPNE3	0.138131	7.07588	0.374029	0.999972
24_hours	TRZ	56898	BDH2	-0.165835	4.81418	0.374583	0.999972
24_hours	TRZ	81493	SYNC	-0.234654	2.93366	0.374586	0.999972
24_hours	TRZ	51602	NOP58	0.0996592	6.20199	0.374593	0.999972
24_hours	TRZ	54862	CC2D1A	-0.149606	5.55056	0.374666	0.999972
24_hours	TRZ	780	DDR1	-0.159644	9.11758	0.374717	0.999972
24_hours	TRZ	10010	TANK	0.0930534	4.78001	0.374741	0.999972
24_hours	TRZ	8835	SOCS2	-0.337513	3.27445	0.37495	0.999972
24_hours	TRZ	149420	PDIK1L	0.124496	2.32613	0.374963	0.999972
24_hours	TRZ	767	CA8	0.55008	2.08441	0.374984	0.999972
24_hours	TRZ	9627	SNCAIP	-0.298082	1.43569	0.375293	0.999972
24_hours	TRZ	80219	COQ10B	0.121329	5.20546	0.375464	0.999972
24_hours	TRZ	79809	TTC21B	0.150765	4.20265	0.375534	0.999972
24_hours	TRZ	51119	SBDS	0.138878	6.92909	0.375825	0.999972
24_hours	TRZ	219771	CCNY	0.127365	6.33803	0.375837	0.999972
24_hours	TRZ	257144	GCSAM	0.323963	1.63337	0.375839	0.999972
24_hours	TRZ	142891	SAMD8	0.192481	5.12103	0.376057	0.999972
24_hours	TRZ	80178	TEDC2	-0.1684	1.95484	0.376306	0.999972
24_hours	TRZ	1801	DPH1	-0.156438	4.21951	0.37643	0.999972
24_hours	TRZ	200933	FBXO45	0.130838	4.16776	0.376583	0.999972
24_hours	TRZ	149076	ZNF362	-0.135876	5.07417	0.376642	0.999972
24_hours	TRZ	7044	LEFTY2	-0.510742	5.8716	0.376763	0.999972
24_hours	TRZ	140738	TMEM37	-0.435949	1.21841	0.376909	0.999972
24_hours	TRZ	139818	DOCK11	0.357099	5.99097	0.377016	0.999972
24_hours	TRZ	9905	SGSM2	-0.142191	6.01214	0.377037	0.999972
24_hours	TRZ	257407	C2orf72	0.556008	0.515916	0.377127	0.999972
24_hours	TRZ	84458	LCOR	0.138115	5.26069	0.377213	0.999972
24_hours	TRZ	283232	TMEM80	-0.155474	4.03981	0.377399	0.999972
24_hours	TRZ	285237	C3orf38	0.110754	4.58764	0.377633	0.999972
24_hours	TRZ	11067	DEPP1	-0.17561	3.98332	0.377888	0.999972
24_hours	TRZ	155370	SBDSP1	0.129362	4.98212	0.377913	0.999972
24_hours	TRZ	51517	NCKIPSD	0.234529	4.67193	0.378082	0.999972
24_hours	TRZ	284273	PTGR3	0.149599	5.70649	0.378167	0.999972
24_hours	TRZ	92162	TMEM88	-0.280342	3.91865	0.378668	0.999972
24_hours	TRZ	54938	SARS2	-0.144426	4.18089	0.378797	0.999972
24_hours	TRZ	23646	PLD3	-0.158664	9.93402	0.378816	0.999972
24_hours	TRZ	84809	CROCCP2	-0.247662	2.68083	0.379201	0.999972
24_hours	TRZ	84614	ZBTB37	0.241387	0.983814	0.379291	0.999972
24_hours	TRZ	55609	ZNF280C	-0.152124	2.59863	0.379322	0.999972
24_hours	TRZ	253714	MMS22L	0.205722	2.78377	0.379354	0.999972
24_hours	TRZ	56951	C5orf15	0.10418	6.86764	0.379376	0.999972
24_hours	TRZ	8318	CDC45	0.305577	1.71154	0.379596	0.999972
24_hours	TRZ	126299	ZNF428	-0.131788	5.07226	0.379657	0.999972
24_hours	TRZ	8123	PWAR5	0.259189	2.47556	0.380008	0.999972
24_hours	TRZ	57335	ZNF286A	-0.136325	3.85938	0.38008	0.999972
24_hours	TRZ	11099	PTPN21	-0.174949	6.69841	0.380209	0.999972
24_hours	TRZ	90024	FLJ20021	-0.229122	1.68118	0.38034	0.999972
24_hours	TRZ	5901	RAN	0.134526	7.56897	0.380343	0.999972
24_hours	TRZ	26576	SRPK3	-0.406956	1.91208	0.380371	0.999972
24_hours	TRZ	10780	ZNF234	-0.14926	2.95701	0.380583	0.999972
24_hours	TRZ	4841	NONO	-0.0824807	7.92288	0.380591	0.999972
24_hours	TRZ	23483	TGDS	0.144565	3.09262	0.380837	0.999972
24_hours	TRZ	3780	KCNN1	0.575805	1.45207	0.380943	0.999972
24_hours	TRZ	3308	HSPA4	0.11329	7.99611	0.380949	0.999972
24_hours	TRZ	23397	NCAPH	0.264265	1.9837	0.380996	0.999972
24_hours	TRZ	55471	NDUFAF7	-0.123692	4.03362	0.381329	0.999972
24_hours	TRZ	90809	PIP4P1	-0.113104	4.78636	0.381343	0.999972
24_hours	TRZ	8649	LAMTOR3	0.105699	5.27746	0.381344	0.999972
24_hours	TRZ	9448	MAP4K4	-0.114506	8.64299	0.38144	0.999972
24_hours	TRZ	23234	DNAJC9	0.144388	4.54939	0.381672	0.999972
24_hours	TRZ	474170	LRRC37A2	-0.160263	2.72706	0.381688	0.999972
24_hours	TRZ	9184	BUB3	0.128108	5.7705	0.381711	0.999972
24_hours	TRZ	132660	LIN54	0.174571	3.62996	0.381717	0.999972
24_hours	TRZ	440498	HSBP1L1	-0.343822	0.698087	0.381869	0.999972
24_hours	TRZ	6626	SNRPA	-0.10978	4.95098	0.381928	0.999972
24_hours	TRZ	152302	CIDECP1	0.185004	4.05639	0.382094	0.999972
24_hours	TRZ	55145	THAP1	0.124205	3.581	0.382455	0.999972
24_hours	TRZ	4899	NRF1	-0.0894912	3.24796	0.382466	0.999972
24_hours	TRZ	90987	ZNF251	-0.175336	3.68584	0.382611	0.999972
24_hours	TRZ	64924	SLC30A5	0.120418	6.68139	0.382637	0.999972
24_hours	TRZ	100128071	FAM229A	-0.257013	0.454812	0.382728	0.999972
24_hours	TRZ	57146	LDAF1	-0.210074	4.16934	0.382882	0.999972
24_hours	TRZ	4485	MST1	-0.1953	2.20645	0.382894	0.999972
24_hours	TRZ	7248	TSC1	-0.118103	5.31992	0.382899	0.999972
24_hours	TRZ	183	AGT	-0.258244	6.48034	0.383125	0.999972
24_hours	TRZ	10747	MASP2	-0.286603	0.5039	0.38327	0.999972
24_hours	TRZ	10059	DNM1L	0.0821486	6.60716	0.383359	0.999972
24_hours	TRZ	10527	IPO7	0.125817	8.07108	0.38352	0.999972
24_hours	TRZ	8503	PIK3R3	-0.167734	6.32453	0.383729	0.999972
24_hours	TRZ	22890	ZBTB1	0.101271	5.33443	0.383782	0.999972
24_hours	TRZ	55884	WSB2	0.19121	6.06896	0.38379	0.999972
24_hours	TRZ	64225	ATL2	0.128391	5.49303	0.383832	0.999972
24_hours	TRZ	23607	CD2AP	0.158033	5.68831	0.38398	0.999972
24_hours	TRZ	10329	RXYLT1	-0.128511	4.58112	0.384219	0.999972
24_hours	TRZ	56996	SLC12A9	-0.177175	5.51221	0.384264	0.999972
24_hours	TRZ	80851	SH3BP5L	-0.0964167	5.91226	0.384289	0.999972
24_hours	TRZ	64946	CENPH	0.286228	2.233	0.384404	0.999972
24_hours	TRZ	84315	MON1A	-0.0946873	3.29807	0.384417	0.999972
24_hours	TRZ	7249	TSC2	-0.118539	6.7706	0.384553	0.999972
24_hours	TRZ	10003	NAALAD2	-0.258259	3.63137	0.384657	0.999972
24_hours	TRZ	6536	SLC6A9	-0.24995	3.68777	0.384775	0.999972
24_hours	TRZ	222537	HS3ST5	-0.317802	0.449291	0.384815	0.999972
24_hours	TRZ	65258	MPPE1	-0.157854	3.86186	0.384861	0.999972
24_hours	TRZ	84962	AJUBA	-0.149149	6.90325	0.384897	0.999972
24_hours	TRZ	729683	LOC729683	-0.479738	0.267128	0.385001	0.999972
24_hours	TRZ	664	BNIP3	0.639015	6.87096	0.385015	0.999972
24_hours	TRZ	414189	AGAP6	-0.175877	2.33771	0.385058	0.999972
24_hours	TRZ	11037	STON1	-0.179281	3.80501	0.385077	0.999972
24_hours	TRZ	79050	NOC4L	-0.117842	4.13056	0.385111	0.999972
24_hours	TRZ	80820	EEPD1	-0.212983	3.23744	0.385298	0.999972
24_hours	TRZ	129685	TAF8	-0.115578	3.42677	0.38535	0.999972
24_hours	TRZ	788	SLC25A20	-0.0993377	4.82517	0.385358	0.999972
24_hours	TRZ	51701	NLK	0.136116	5.24841	0.385511	0.999972
24_hours	TRZ	5378	PMS1	0.129826	4.38798	0.385555	0.999972
24_hours	TRZ	55089	SLC38A4	0.336074	0.405381	0.385614	0.999972
24_hours	TRZ	50506	DUOX2	0.869724	2.27116	0.385696	0.999972
24_hours	TRZ	3753	KCNE1	0.257609	2.17708	0.385705	0.999972
24_hours	TRZ	1163	CKS1B	0.235055	3.07503	0.385771	0.999972
24_hours	TRZ	25978	CHMP2B	0.111482	5.34975	0.385782	0.999972
24_hours	TRZ	29899	GPSM2	0.234391	0.862416	0.38579	0.999972
24_hours	TRZ	6769	STAC	0.355641	1.30633	0.385798	0.999972
24_hours	TRZ	51496	CTDSPL2	0.156493	5.02549	0.385805	0.999972
24_hours	TRZ	10724	OGA	-0.113069	6.69649	0.385861	0.999972
24_hours	TRZ	10459	MAD2L2	0.121783	4.51557	0.385877	0.999972
24_hours	TRZ	6650	CAPN15	-0.117762	4.72417	0.385944	0.999972
24_hours	TRZ	4670	HNRNPM	-0.121237	7.46861	0.385972	0.999972
24_hours	TRZ	4213	MEIS3P1	-0.125248	2.98582	0.386241	0.999972
24_hours	TRZ	57338	JPH3	-0.211367	4.07945	0.386512	0.999972
24_hours	TRZ	100130958	SYCE1L	-0.314634	1.92791	0.386527	0.999972
24_hours	TRZ	100506012	PPP5D1P	0.194865	0.333015	0.386601	0.999972
24_hours	TRZ	10844	TUBGCP2	-0.0856649	6.44549	0.386647	0.999972
24_hours	TRZ	2665	GDI2	0.0872236	7.57212	0.386655	0.999972
24_hours	TRZ	80154	GOLGA2P10	-0.179788	3.63999	0.386657	0.999972
24_hours	TRZ	26520	TIMM9	0.154345	4.11662	0.386908	0.999972
24_hours	TRZ	8506	CNTNAP1	-0.200895	5.95611	0.38692	0.999972
24_hours	TRZ	352909	DNAAF3	-0.320915	3.32279	0.387017	0.999972
24_hours	TRZ	27314	RAB30	0.14246	4.14623	0.387279	0.999972
24_hours	TRZ	9570	GOSR2	0.0795815	5.69703	0.387288	0.999972
24_hours	TRZ	65080	MRPL44	-0.0702379	5.55889	0.387361	0.999972
24_hours	TRZ	51129	ANGPTL4	0.410237	2.6424	0.387464	0.999972
24_hours	TRZ	58473	PLEKHB1	-0.15499	3.39086	0.387484	0.999972
24_hours	TRZ	4023	LPL	0.314415	5.966	0.387487	0.999972
24_hours	TRZ	81034	SLC25A32	0.179454	4.08222	0.387688	0.999972
24_hours	TRZ	23567	ZNF346	-0.130938	3.64943	0.387768	0.999972
24_hours	TRZ	84777	DLGAP1-AS2	0.471357	0.773183	0.388044	0.999972
24_hours	TRZ	94081	SFXN1	0.108457	6.44188	0.388081	0.999972
24_hours	TRZ	285025	CCDC141	0.365908	6.51341	0.388134	0.999972
24_hours	TRZ	114821	ZBED9	0.154083	2.43368	0.38824	0.999972
24_hours	TRZ	8833	GMPS	0.101657	5.6527	0.388502	0.999972
24_hours	TRZ	203547	VMA21	0.125108	4.52893	0.388596	0.999972
24_hours	TRZ	84896	ATAD1	0.160359	8.26019	0.388604	0.999972
24_hours	TRZ	401106	ATP13A3-DT	0.4708	0.174445	0.388687	0.999972
24_hours	TRZ	116988	AGAP3	-0.106727	6.86731	0.388865	0.999972
24_hours	TRZ	84818	IL17RC	-0.12957	4.40074	0.388945	0.999972
24_hours	TRZ	340527	NHSL2	-0.164426	3.19785	0.389127	0.999972
24_hours	TRZ	79846	CFAP69	-0.254183	0.138426	0.389275	0.999972
24_hours	TRZ	2817	GPC1	-0.123506	10.8583	0.38945	0.999972
24_hours	TRZ	7767	ZNF224	-0.184298	2.47032	0.389504	0.999972
24_hours	TRZ	10054	UBA2	0.13017	6.02518	0.389754	0.999972
24_hours	TRZ	100093630	SNHG8	-0.150205	4.06518	0.390121	0.999972
24_hours	TRZ	79137	RETREG2	0.0699954	6.82104	0.390209	0.999972
24_hours	TRZ	9474	ATG5	0.117255	4.87536	0.390554	0.999972
24_hours	TRZ	10106	CTDSP2	-0.107661	6.31532	0.390571	0.999972
24_hours	TRZ	23036	ZNF292	0.198045	5.47156	0.390679	0.999972
24_hours	TRZ	55778	ZNF839	-0.148517	3.33155	0.390752	0.999972
24_hours	TRZ	6240	RRM1	0.168186	6.16361	0.390849	0.999972
24_hours	TRZ	389856	USP27X	-0.199787	2.96683	0.390913	0.999972
24_hours	TRZ	1462	VCAN	0.25663	9.51901	0.391099	0.999972
24_hours	TRZ	83930	STARD3NL	0.147252	6.11546	0.391134	0.999972
24_hours	TRZ	9209	LRRFIP2	-0.109698	6.18706	0.391359	0.999972
24_hours	TRZ	754	PTTG1IP	0.134168	9.85929	0.391394	0.999972
24_hours	TRZ	3742	KCNA6	-0.259544	1.95001	0.391527	0.999972
24_hours	TRZ	23092	ARHGAP26	-0.157649	4.74253	0.391623	0.999972
24_hours	TRZ	55289	ACOXL	-0.339671	2.76886	0.391671	0.999972
24_hours	TRZ	54541	DDIT4	0.342649	4.09301	0.391694	0.999972
24_hours	TRZ	140461	ASB8	-0.0883905	4.80855	0.391933	0.999972
24_hours	TRZ	5985	RFC5	0.168643	3.01184	0.391934	0.999972
24_hours	TRZ	374786	EFCAB5	0.314291	0.0215564	0.392028	0.999972
24_hours	TRZ	6376	CX3CL1	-0.32445	3.13804	0.392076	0.999972
24_hours	TRZ	90407	TMEM41A	0.18268	5.78253	0.39215	0.999972
24_hours	TRZ	23263	MCF2L	-0.216778	3.92586	0.392229	0.999972
24_hours	TRZ	116349	EXOC3-AS1	-0.168158	2.68805	0.392513	0.999972
24_hours	TRZ	1903	S1PR3	0.209999	4.5414	0.39252	0.999972
24_hours	TRZ	10181	RBM5	-0.143298	6.64482	0.392624	0.999972
24_hours	TRZ	55006	TRMT61B	-0.106924	3.18125	0.39268	0.999972
24_hours	TRZ	23516	SLC39A14	0.183533	6.9824	0.392697	0.999972
24_hours	TRZ	6604	SMARCD3	-0.144066	7.20597	0.392852	0.999972
24_hours	TRZ	10285	SMNDC1	0.104028	4.64502	0.392992	0.999972
24_hours	TRZ	159963	SLC5A12	0.342578	-0.0831403	0.393088	0.999972
24_hours	TRZ	147841	SPC24	0.315837	1.64326	0.39316	0.999972
24_hours	TRZ	401720	FIGNL2	-0.543151	2.02805	0.393193	0.999972
24_hours	TRZ	123879	DCUN1D3	-0.161104	3.19948	0.393194	0.999972
24_hours	TRZ	9648	GCC2	0.0808541	5.60979	0.393428	0.999972
24_hours	TRZ	79641	ROGDI	-0.226951	6.23158	0.393509	0.999972
24_hours	TRZ	79832	QSER1	0.100806	5.40433	0.39359	0.999972
24_hours	TRZ	25839	COG4	-0.0950741	5.91054	0.393591	0.999972
24_hours	TRZ	55100	WDR70	-0.133605	3.91449	0.393737	0.999972
24_hours	TRZ	8714	ABCC3	-0.467137	1.01215	0.393739	0.999972
24_hours	TRZ	10135	NAMPT	0.214082	6.55778	0.39383	0.999972
24_hours	TRZ	92017	SNX29	-0.156503	2.75758	0.393852	0.999972
24_hours	TRZ	57507	ZNF608	-0.21283	4.83259	0.393921	0.999972
24_hours	TRZ	81620	CDT1	0.26871	2.48939	0.393925	0.999972
24_hours	TRZ	56884	FSTL5	-0.576136	0.935712	0.394006	0.999972
24_hours	TRZ	340277	FAM221A	-0.312175	0.247638	0.394093	0.999972
24_hours	TRZ	8864	PER2	0.17571	1.94661	0.394156	0.999972
24_hours	TRZ	55076	TMEM45A	0.317978	4.88155	0.39433	0.999972
24_hours	TRZ	54932	EXD3	-0.141197	2.98609	0.394573	0.999972
24_hours	TRZ	100505538	RBM26-AS1	0.42169	0.148587	0.394617	0.999972
24_hours	TRZ	27253	PCDH17	0.258306	3.32148	0.394695	0.999972
24_hours	TRZ	29803	REPIN1	-0.130662	7.19272	0.394777	0.999972
24_hours	TRZ	388335	TMEM220	-0.196044	0.738443	0.394782	0.999972
24_hours	TRZ	100132815	IPO5P1	-0.156761	2.67772	0.394787	0.999972
24_hours	TRZ	728806	NSFP1	-0.199027	2.43635	0.394849	0.999972
24_hours	TRZ	548596	CKMT1A	-0.269847	1.29803	0.394942	0.999972
24_hours	TRZ	6015	RING1	-0.116915	5.60826	0.395075	0.999972
24_hours	TRZ	54870	QRICH1	-0.10981	6.05304	0.395175	0.999972
24_hours	TRZ	9218	VAPA	0.128364	7.20438	0.395308	0.999972
24_hours	TRZ	83990	BRIP1	0.280802	1.78138	0.395399	0.999972
24_hours	TRZ	55088	CCDC186	0.113402	4.98533	0.395435	0.999972
24_hours	TRZ	5783	PTPN13	-0.183812	5.58648	0.39545	0.999972
24_hours	TRZ	93653	ST7-AS1	-0.260755	1.20503	0.39556	0.999972
24_hours	TRZ	60558	GUF1	0.114119	5.52706	0.395696	0.999972
24_hours	TRZ	101927550	LOC101927550	-0.199389	0.435889	0.395745	0.999972
24_hours	TRZ	150776	SMPD4BP	-0.112976	4.35569	0.395763	0.999972
24_hours	TRZ	728741	NPIPB6	-0.251965	0.373083	0.395853	0.999972
24_hours	TRZ	29911	HOOK2	-0.262022	4.55124	0.396023	0.999972
24_hours	TRZ	55432	YOD1	0.138217	4.50881	0.396075	0.999972
24_hours	TRZ	6782	HSPA13	0.190962	6.89186	0.396334	0.999972
24_hours	TRZ	442459	XRCC6P5	-0.125387	2.40237	0.396765	0.999972
24_hours	TRZ	9162	DGKI	0.412589	6.13279	0.396766	0.999972
24_hours	TRZ	81611	ANP32E	0.152267	6.51355	0.397046	0.999972
24_hours	TRZ	90025	UBE3D	-0.156773	1.97347	0.397139	0.999972
24_hours	TRZ	7696	ZNF137P	-0.208868	0.584848	0.397153	0.999972
24_hours	TRZ	59339	PLEKHA2	0.246785	5.04187	0.397304	0.999972
24_hours	TRZ	286148	DPY19L4	0.223117	6.80465	0.397448	0.999972
24_hours	TRZ	220042	DDIAS	0.296467	1.63926	0.397509	0.999972
24_hours	TRZ	1119	CHKA	-0.157211	5.02592	0.397782	0.999972
24_hours	TRZ	1809	DPYSL3	-0.230272	9.7207	0.398266	0.999972
24_hours	TRZ	3799	KIF5B	0.116357	8.24422	0.398276	0.999972
24_hours	TRZ	51312	SLC25A37	-0.142851	4.31715	0.398384	0.999972
24_hours	TRZ	84961	FBXL20	-0.120219	3.9043	0.398508	0.999972
24_hours	TRZ	23093	TTLL5	0.101021	3.9832	0.398591	0.999972
24_hours	TRZ	9550	ATP6V1G1	0.104938	7.15837	0.398678	0.999972
24_hours	TRZ	7480	WNT10B	-0.352216	0.312292	0.398752	0.999972
24_hours	TRZ	339201	ASB16-AS1	-0.204335	2.40926	0.398794	0.999972
24_hours	TRZ	132160	PPM1M	-0.146614	2.93012	0.398824	0.999972
24_hours	TRZ	1153	CIRBP	-0.165156	8.07624	0.399123	0.999972
24_hours	TRZ	85378	TUBGCP6	-0.116623	5.22611	0.3993	0.999972
24_hours	TRZ	29028	ATAD2	0.215164	5.20924	0.399342	0.999972
24_hours	TRZ	57491	AHRR	-0.325992	1.29638	0.399382	0.999972
24_hours	TRZ	1896	EDA	-0.192434	4.38953	0.399614	0.999972
24_hours	TRZ	7072	TIA1	-0.168505	6.8895	0.399635	0.999972
24_hours	TRZ	83694	RPS6KL1	-0.175787	2.83625	0.399819	0.999972
24_hours	TRZ	11080	DNAJB4	0.172065	6.38448	0.39985	0.999972
24_hours	TRZ	92105	INTS4	-0.0997161	4.07	0.400019	0.999972
24_hours	TRZ	6414	SELENOP	-0.353674	2.20271	0.400131	0.999972
24_hours	TRZ	6632	SNRPD1	0.154578	4.27364	0.400302	0.999972
24_hours	TRZ	29888	STRN4	-0.083978	7.02656	0.400371	0.999972
24_hours	TRZ	1595	CYP51A1	0.179118	6.71401	0.400415	0.999972
24_hours	TRZ	55531	ELMOD1	0.339134	1.56147	0.400596	0.999972
24_hours	TRZ	146542	ZNF688	-0.175426	2.72874	0.400663	0.999972
24_hours	TRZ	57035	RSRP1	-0.190141	5.12457	0.400702	0.999972
24_hours	TRZ	79906	MORN1	-0.17215	1.7682	0.400961	0.999972
24_hours	TRZ	254251	LCORL	0.16138	4.01729	0.401051	0.999972
24_hours	TRZ	710	SERPING1	-0.325067	3.34748	0.401462	0.999972
24_hours	TRZ	285600	KIAA0825	0.177149	1.31425	0.401734	0.999972
24_hours	TRZ	10489	LRRC41	-0.0944304	6.93454	0.401792	0.999972
24_hours	TRZ	400673	VMAC	-0.18763	1.05467	0.402083	0.999972
24_hours	TRZ	760	CA2	0.469515	1.01745	0.402097	0.999972
24_hours	TRZ	100288637	LOC100288637	0.249201	0.122773	0.402266	0.999972
24_hours	TRZ	1915	EEF1A1	0.0778641	10.5154	0.402397	0.999972
24_hours	TRZ	7127	TNFAIP2	-0.512786	0.162785	0.402508	0.999972
24_hours	TRZ	208	AKT2	-0.0714256	6.5669	0.402561	0.999972
24_hours	TRZ	102723665	LOC102723665	-0.214997	1.69386	0.402647	0.999972
24_hours	TRZ	10200	MPHOSPH6	0.183397	2.83626	0.402777	0.999972
24_hours	TRZ	1001	CDH3	-0.322863	6.0768	0.402886	0.999972
24_hours	TRZ	2145	EZH1	-0.148711	4.64512	0.402909	0.999972
24_hours	TRZ	55726	INTS13	0.0850047	5.14919	0.402964	0.999972
24_hours	TRZ	284992	CCDC150	0.198559	0.551765	0.40302	0.999972
24_hours	TRZ	5210	PFKFB4	0.367024	2.96806	0.40305	0.999972
24_hours	TRZ	56623	INPP5E	-0.113018	4.2936	0.403285	0.999972
24_hours	TRZ	79813	EHMT1	-0.113096	5.76642	0.403366	0.999972
24_hours	TRZ	254394	MCM9	-0.112113	2.35811	0.40354	0.999972
24_hours	TRZ	57610	RANBP10	-0.11118	4.56723	0.404268	0.999972
24_hours	TRZ	26255	PTTG3P	0.271882	1.35272	0.404336	0.999972
24_hours	TRZ	9021	SOCS3	-0.266346	4.60304	0.404411	0.999972
24_hours	TRZ	7905	REEP5	0.121991	8.39759	0.404417	0.999972
24_hours	TRZ	10916	MAGED2	-0.105073	9.2515	0.404434	0.999972
24_hours	TRZ	79598	CEP97	0.120246	4.08243	0.404583	0.999972
24_hours	TRZ	54826	GIN1	-0.147747	2.84727	0.404621	0.999972
24_hours	TRZ	79658	ARHGAP10	-0.146503	5.96022	0.404647	0.999972
24_hours	TRZ	6505	SLC1A1	0.276386	2.37648	0.404685	0.999972
24_hours	TRZ	153443	SRFBP1	0.143961	3.05936	0.404701	0.999972
24_hours	TRZ	79147	FKRP	-0.10887	5.8593	0.404708	0.999972
24_hours	TRZ	51130	ASB3	0.189056	0.791536	0.40477	0.999972
24_hours	TRZ	2597	GAPDH	0.239265	11.928	0.404829	0.999972
24_hours	TRZ	7112	TMPO	0.160555	5.84157	0.404896	0.999972
24_hours	TRZ	9774	BCLAF1	0.0901318	7.10709	0.404914	0.999972
24_hours	TRZ	26007	TKFC	-0.107719	4.38388	0.405007	0.999972
24_hours	TRZ	650	BMP2	0.224993	5.69787	0.405052	0.999972
24_hours	TRZ	100506286	TBC1D8-AS1	-0.279282	0.310256	0.405078	0.999972
24_hours	TRZ	10717	AP4B1	-0.151064	3.40109	0.405305	0.999972
24_hours	TRZ	80254	CEP63	0.117941	4.76237	0.405514	0.999972
24_hours	TRZ	84314	TMEM107	0.188758	3.12868	0.405537	0.999972
24_hours	TRZ	2064	ERBB2	-0.230629	8.60093	0.405583	0.999972
24_hours	TRZ	83852	SETDB2	-0.124156	4.36862	0.405652	0.999972
24_hours	TRZ	26063	DECR2	-0.171298	4.18859	0.40573	0.999972
24_hours	TRZ	5501	PPP1CC	0.111383	6.98082	0.406101	0.999972
24_hours	TRZ	55534	MAML3	-0.187445	3.08079	0.406149	0.999972
24_hours	TRZ	4067	LYN	0.165745	4.93678	0.406356	0.999972
24_hours	TRZ	644068	RPS14P3	0.211793	1.28863	0.406357	0.999972
24_hours	TRZ	10383	TUBB4B	0.131659	8.15547	0.406462	0.999972
24_hours	TRZ	151613	TTC14	-0.132601	5.19459	0.406635	0.999972
24_hours	TRZ	90507	SCRN2	-0.158354	4.68915	0.406899	0.999972
24_hours	TRZ	121441	NEDD1	0.180446	5.04209	0.407066	0.999972
24_hours	TRZ	8828	NRP2	-0.24682	5.46123	0.407119	0.999972
24_hours	TRZ	2043	EPHA4	0.166063	6.78038	0.40712	0.999972
24_hours	TRZ	60487	TRMT11	0.145414	3.41313	0.407206	0.999972
24_hours	TRZ	84342	COG8	-0.0969972	4.43012	0.407319	0.999972
24_hours	TRZ	90007	MIDN	-0.154534	7.15536	0.40736	0.999972
24_hours	TRZ	6550	SLC9A3	-0.177754	2.37593	0.407376	0.999972
24_hours	TRZ	5802	PTPRS	-0.167721	6.41206	0.407422	0.999972
24_hours	TRZ	653659	TMEM183BP	0.0865201	4.65868	0.407481	0.999972
24_hours	TRZ	3052	HCCS	0.0929764	6.02469	0.407578	0.999972
24_hours	TRZ	3759	KCNJ2	0.45952	2.16225	0.407579	0.999972
24_hours	TRZ	23233	EXOC6B	-0.118882	7.0702	0.407607	0.999972
24_hours	TRZ	91526	ANKRD44	0.233815	1.64682	0.407672	0.999972
24_hours	TRZ	253782	CERS6	0.142759	6.08959	0.407685	0.999972
24_hours	TRZ	6867	TACC1	0.125152	6.13637	0.407823	0.999972
24_hours	TRZ	105373801	NA	0.244136	0.912485	0.408003	0.999972
24_hours	TRZ	158135	TTLL11	-0.153384	2.11282	0.408123	0.999972
24_hours	TRZ	83937	RASSF4	-0.232095	6.61062	0.408208	0.999972
24_hours	TRZ	55279	ZNF654	0.149094	4.96846	0.408292	0.999972
24_hours	TRZ	51109	RDH11	0.119373	6.69694	0.40834	0.999972
24_hours	TRZ	145773	FAM81A	0.212945	2.85778	0.408406	0.999972
24_hours	TRZ	158	ADSL	0.0833842	6.36432	0.408492	0.999972
24_hours	TRZ	9254	CACNA2D2	-0.241842	4.50313	0.408568	0.999972
24_hours	TRZ	160	AP2A1	-0.0720367	7.58085	0.408581	0.999972
24_hours	TRZ	9278	ZBTB22	-0.133653	4.72096	0.40874	0.999972
24_hours	TRZ	29960	MRM2	-0.0932566	4.50788	0.408859	0.999972
24_hours	TRZ	10075	HUWE1	-0.136958	8.3338	0.408978	0.999972
24_hours	TRZ	79175	ZNF343	-0.173124	2.86634	0.409251	0.999972
24_hours	TRZ	23204	ARL6IP1	0.261436	7.19753	0.409315	0.999972
24_hours	TRZ	51542	VPS54	0.0702277	5.03155	0.40947	0.999972
24_hours	TRZ	101927824	PFKP-DT	-0.238188	0.175564	0.409474	0.999972
24_hours	TRZ	90141	EFCAB11	0.16709	1.30669	0.409645	0.999972
24_hours	TRZ	2773	GNAI3	0.191007	5.95823	0.409683	0.999972
24_hours	TRZ	22938	SNW1	-0.0590583	6.09088	0.409724	0.999972
24_hours	TRZ	6990	DYNLT3	0.158799	5.53478	0.409731	0.999972
24_hours	TRZ	8678	BECN1	-0.0813349	5.80269	0.409812	0.999972
24_hours	TRZ	23126	POGZ	-0.108825	5.53234	0.409819	0.999972
24_hours	TRZ	79699	ZYG11B	0.0970978	6.31083	0.409903	0.999972
24_hours	TRZ	80143	SIKE1	0.0989371	5.78853	0.409949	0.999972
24_hours	TRZ	58506	SCAF1	-0.0958057	7.32922	0.410117	0.999972
24_hours	TRZ	2621	GAS6	-0.187712	8.12315	0.410139	0.999972
24_hours	TRZ	1176	AP3S1	0.151071	5.02798	0.410217	0.999972
24_hours	TRZ	162239	ZFP1	0.104484	3.34991	0.410483	0.999972
24_hours	TRZ	148304	C1orf74	0.271281	0.930784	0.41066	0.999972
24_hours	TRZ	115817	DHRS1	-0.190415	3.75425	0.410747	0.999972
24_hours	TRZ	645332	FAM86C2P	-0.154981	1.01986	0.410785	0.999972
24_hours	TRZ	644794	LINC02604	-0.245327	0.193267	0.410939	0.999972
24_hours	TRZ	207063	DHRSX	0.130349	4.46295	0.410977	0.999972
24_hours	TRZ	10395	DLC1	-0.182627	6.66925	0.411236	0.999972
24_hours	TRZ	442075	EMC3-AS1	0.302054	0.738578	0.411527	0.999972
24_hours	TRZ	84343	HPS3	-0.1788	3.38833	0.411563	0.999972
24_hours	TRZ	3305	HSPA1L	-0.240978	2.0747	0.411602	0.999972
24_hours	TRZ	79644	SRD5A3	0.167679	4.25998	0.411682	0.999972
24_hours	TRZ	55972	SLC25A40	0.215839	3.6792	0.411728	0.999972
24_hours	TRZ	2241	FER	0.163782	3.02437	0.411745	0.999972
24_hours	TRZ	56929	FEM1C	0.176796	5.72056	0.411837	0.999972
24_hours	TRZ	79172	CENPO	0.125066	2.9697	0.411866	0.999972
24_hours	TRZ	221035	REEP3	0.107868	6.62302	0.411908	0.999972
24_hours	TRZ	3123	HLA-DRB1	0.866385	0.00628326	0.412032	0.999972
24_hours	TRZ	10154	PLXNC1	-0.319175	3.11752	0.412192	0.999972
24_hours	TRZ	8241	RBM10	-0.0909573	5.97145	0.412198	0.999972
24_hours	TRZ	4236	MFAP1	-0.0915189	5.43807	0.412221	0.999972
24_hours	TRZ	9481	SLC25A27	-0.310595	2.14705	0.412278	0.999972
24_hours	TRZ	57479	PRR12	-0.137021	5.13268	0.412511	0.999972
24_hours	TRZ	65220	NADK	-0.120243	5.35878	0.412569	0.999972
24_hours	TRZ	50717	DCAF8	-0.105447	6.8672	0.4127	0.999972
24_hours	TRZ	6773	STAT2	-0.194722	4.56007	0.412779	0.999972
24_hours	TRZ	126969	SLC44A3	0.19443	2.15817	0.41305	0.999972
24_hours	TRZ	57695	USP37	0.183935	4.05794	0.413116	0.999972
24_hours	TRZ	22878	TRAPPC8	0.0748741	5.95837	0.413133	0.999972
24_hours	TRZ	4488	MSX2	-0.198404	4.33222	0.413237	0.999972
24_hours	TRZ	2035	EPB41	-0.154768	4.44789	0.413251	0.999972
24_hours	TRZ	1466	CSRP2	-0.152552	7.32079	0.413482	0.999972
24_hours	TRZ	22859	ADGRL1	-0.143028	6.17909	0.413533	0.999972
24_hours	TRZ	11325	DDX42	-0.10393	6.76443	0.413569	0.999972
24_hours	TRZ	139201	MAP2K4P1	0.161756	0.99884	0.413602	0.999972
24_hours	TRZ	27101	CACYBP	0.147999	5.44189	0.413659	0.999972
24_hours	TRZ	80318	GKAP1	0.19106	3.24208	0.413674	0.999972
24_hours	TRZ	51315	KRCC1	0.127838	5.26239	0.413726	0.999972
24_hours	TRZ	57608	JCAD	0.192063	4.42284	0.413842	0.999972
24_hours	TRZ	10447	FAM3C	0.190344	5.63464	0.413925	0.999972
24_hours	TRZ	254013	ETFBKMT	-0.202665	-0.0847644	0.413982	0.999972
24_hours	TRZ	6419	SETMAR	-0.123181	3.59023	0.414051	0.999972
24_hours	TRZ	326625	MMAB	0.113497	4.64568	0.414215	0.999972
24_hours	TRZ	8036	SHOC2	0.107017	6.26381	0.414436	0.999972
24_hours	TRZ	204	AK2	0.109161	6.02532	0.414524	0.999972
24_hours	TRZ	374393	FAM111B	0.29281	2.09822	0.414704	0.999972
24_hours	TRZ	6908	TBP	0.0972452	3.6157	0.414906	0.999972
24_hours	TRZ	10910	SUGT1	0.11577	5.86384	0.415127	0.999972
24_hours	TRZ	7108	TM7SF2	-0.140958	6.75115	0.415228	0.999972
24_hours	TRZ	51307	FAM53C	-0.132139	6.45787	0.415403	0.999972
24_hours	TRZ	125111	GJD3	-0.182766	3.85222	0.415485	0.999972
24_hours	TRZ	22898	DENND3	-0.215906	4.06285	0.415519	0.999972
24_hours	TRZ	25789	TMEM59L	-0.214259	2.10763	0.415728	0.999972
24_hours	TRZ	51571	CYRIB	0.130837	5.84891	0.415796	0.999972
24_hours	TRZ	49854	ZBTB21	0.17322	3.71115	0.415823	0.999972
24_hours	TRZ	5255	PHKA1	-0.0994188	4.22997	0.41585	0.999972
24_hours	TRZ	9587	MAD2L1BP	0.131538	4.82917	0.416094	0.999972
24_hours	TRZ	105376057	LOC105376057	0.18866	-0.0676503	0.416286	0.999972
24_hours	TRZ	54453	RIN2	-0.150162	5.26267	0.416311	0.999972
24_hours	TRZ	374928	ZNF773	-0.141941	2.19796	0.416373	0.999972
24_hours	TRZ	101927352	PLS3-AS1	0.235416	0.521731	0.416699	0.999972
24_hours	TRZ	9807	IP6K1	-0.0832068	5.68934	0.416809	0.999972
24_hours	TRZ	342897	NCCRP1	-0.368021	1.33113	0.416832	0.999972
24_hours	TRZ	317648	NOP14-AS1	-0.157453	2.76011	0.417013	0.999972
24_hours	TRZ	8886	DDX18	0.0872116	6.03097	0.417098	0.999972
24_hours	TRZ	57795	BRINP2	0.676464	0.873694	0.417176	0.999972
24_hours	TRZ	27258	LSM3	0.157666	4.79116	0.41719	0.999972
24_hours	TRZ	64900	LPIN3	-0.217381	3.54395	0.417252	0.999972
24_hours	TRZ	8208	CHAF1B	0.207981	2.14391	0.417365	0.999972
24_hours	TRZ	54885	TBC1D8B	0.148801	3.21193	0.417404	0.999972
24_hours	TRZ	79184	BRCC3	0.0907702	3.91171	0.417425	0.999972
24_hours	TRZ	1983	EIF5	0.1024	8.03845	0.417509	0.999972
24_hours	TRZ	58496	LY6G5B	-0.296527	1.15392	0.417636	0.999972
24_hours	TRZ	80153	EDC3	-0.090688	5.05845	0.417774	0.999972
24_hours	TRZ	55347	ABHD10	0.157703	4.34407	0.417793	0.999972
24_hours	TRZ	9319	TRIP13	0.29328	3.03971	0.417838	0.999972
24_hours	TRZ	79092	CARD14	-0.360736	0.240107	0.418124	0.999972
24_hours	TRZ	54622	ARL15	-0.160002	3.11915	0.418149	0.999972
24_hours	TRZ	2026	ENO2	0.672135	6.10501	0.418277	0.999972
24_hours	TRZ	116987	AGAP1	0.142772	5.8645	0.41841	0.999972
24_hours	TRZ	203111	ERICH5	-0.227896	1.63897	0.418451	0.999972
24_hours	TRZ	220594	USP32P2	0.200964	0.0999587	0.418542	0.999972
24_hours	TRZ	11228	RASSF8	0.15935	5.48332	0.418633	0.999972
24_hours	TRZ	84034	EMILIN2	-0.117451	9.38194	0.418649	0.999972
24_hours	TRZ	124245	ZC3H18	-0.106803	5.35126	0.418666	0.999972
24_hours	TRZ	54681	P4HTM	-0.103034	6.0355	0.418897	0.999972
24_hours	TRZ	92597	MOB1B	0.139648	5.77152	0.419053	0.999972
24_hours	TRZ	5269	SERPINB6	0.156593	6.25233	0.419156	0.999972
24_hours	TRZ	8821	INPP4B	0.233032	4.39014	0.419207	0.999972
24_hours	TRZ	51209	RAB9B	0.242568	5.30639	0.419344	0.999972
24_hours	TRZ	55103	RALGPS2	0.123598	4.48031	0.419398	0.999972
24_hours	TRZ	389432	SAMD5	0.354597	0.606328	0.419595	0.999972
24_hours	TRZ	442578	STAG3L3	-0.12836	2.41555	0.419725	0.999972
24_hours	TRZ	55739	NAXD	-0.110037	5.70605	0.419737	0.999972
24_hours	TRZ	6293	VPS52	-0.101675	5.20878	0.419826	0.999972
24_hours	TRZ	730183	LOC730183	-0.200398	0.133808	0.419955	0.999972
24_hours	TRZ	9409	PEX16	-0.114058	4.61551	0.419997	0.999972
24_hours	TRZ	7336	UBE2V2	0.134626	5.54229	0.420003	0.999972
24_hours	TRZ	113130	CDCA5	0.273579	2.81765	0.42006	0.999972
24_hours	TRZ	322	APBB1	-0.106637	6.96712	0.420077	0.999972
24_hours	TRZ	56666	PANX2	-0.172727	2.06799	0.420114	0.999972
24_hours	TRZ	51193	ZNF639	0.114787	4.43869	0.420235	0.999972
24_hours	TRZ	23200	ATP11B	0.130171	5.99117	0.420238	0.999972
24_hours	TRZ	55192	DNAJC17	-0.111813	2.94155	0.420307	0.999972
24_hours	TRZ	23144	ZC3H3	-0.0976879	4.59294	0.420416	0.999972
24_hours	TRZ	25911	DPCD	0.138261	4.69466	0.420549	0.999972
24_hours	TRZ	606551	UBE2MP1	0.112504	4.50421	0.420599	0.999972
24_hours	TRZ	113451	AZIN2	-0.229999	1.12772	0.420626	0.999972
24_hours	TRZ	141	ADPRH	-0.217695	2.26652	0.420648	0.999972
24_hours	TRZ	226	ALDOA	0.242536	10.8477	0.42114	0.999972
24_hours	TRZ	9785	DHX38	-0.11924	5.96799	0.421154	0.999972
24_hours	TRZ	2958	GTF2A2	0.120648	5.9549	0.421206	0.999972
24_hours	TRZ	91977	MYOZ3	-0.170902	2.21298	0.421225	0.999972
24_hours	TRZ	10057	ABCC5	-0.15513	6.35331	0.421296	0.999972
24_hours	TRZ	55353	LAPTM4B	0.127928	11.0011	0.421752	0.999972
24_hours	TRZ	26012	NSMF	-0.105777	6.13943	0.421798	0.999972
24_hours	TRZ	100507567	RAB11B-AS1	-0.147615	1.17999	0.421875	0.999972
24_hours	TRZ	11231	SEC63	0.10359	7.01201	0.421956	0.999972
24_hours	TRZ	6909	TBX2	-0.239249	5.70258	0.421983	0.999972
24_hours	TRZ	80856	LNPK	0.154477	6.22634	0.422002	0.999972
24_hours	TRZ	166012	CHST13	-0.254982	0.785102	0.422024	0.999972
24_hours	TRZ	85465	SELENOI	0.154659	6.34542	0.422141	0.999972
24_hours	TRZ	84851	TRIM52	-0.150886	2.37115	0.422188	0.999972
24_hours	TRZ	23366	KIAA0895	-0.0927712	4.71582	0.422237	0.999972
24_hours	TRZ	6002	RGS12	-0.113246	4.48822	0.422345	0.999972
24_hours	TRZ	3148	HMGB2	0.324725	5.68582	0.422385	0.999972
24_hours	TRZ	6558	SLC12A2	0.120743	5.49445	0.42239	0.999972
24_hours	TRZ	55824	PAG1	0.217873	5.80365	0.422509	0.999972
24_hours	TRZ	1742	DLG4	-0.131586	3.83874	0.422555	0.999972
24_hours	TRZ	606495	CYB5RL	0.151614	1.03707	0.42261	0.999972
24_hours	TRZ	10522	DEAF1	-0.131395	5.20317	0.422647	0.999972
24_hours	TRZ	8836	GGH	0.22011	4.84174	0.422742	0.999972
24_hours	TRZ	25782	RAB3GAP2	0.0902342	6.00965	0.422764	0.999972
24_hours	TRZ	100506779	TSPOAP1-AS1	0.245407	0.248895	0.422777	0.999972
24_hours	TRZ	6009	RHEB	0.128251	6.03121	0.422857	0.999972
24_hours	TRZ	9722	NOS1AP	-0.290181	1.89649	0.422942	0.999972
24_hours	TRZ	83983	TSSK6	-0.244547	-0.037047	0.42308	0.999972
24_hours	TRZ	728989	LOC728989	-0.267107	1.54399	0.423138	0.999972
24_hours	TRZ	56907	SPIRE1	0.100015	5.4	0.423264	0.999972
24_hours	TRZ	55621	TRMT1	-0.0995081	5.21053	0.423431	0.999972
24_hours	TRZ	55661	DDX27	-0.127837	5.32485	0.423534	0.999972
24_hours	TRZ	9382	COG1	-0.117489	5.62412	0.423542	0.999972
24_hours	TRZ	148206	ZNF714	0.130923	3.30509	0.42362	0.999972
24_hours	TRZ	56204	FAM214A	-0.122099	6.10358	0.423657	0.999972
24_hours	TRZ	11007	CCDC85B	0.20597	6.01847	0.423698	0.999972
24_hours	TRZ	5898	RALA	0.102558	5.65721	0.423745	0.999972
24_hours	TRZ	55729	ATF7IP	-0.134943	5.83878	0.424099	0.999972
24_hours	TRZ	55349	CHDH	-0.274958	2.25533	0.424108	0.999972
24_hours	TRZ	10959	TMED2	0.129535	7.83202	0.424128	0.999972
24_hours	TRZ	100506985	NCMAP-DT	0.253524	0.69253	0.424475	0.999972
24_hours	TRZ	84138	SLC7A6OS	-0.10785	2.38658	0.424482	0.999972
24_hours	TRZ	729375	FAM86HP	-0.227766	0.495849	0.424715	0.999972
24_hours	TRZ	5899	RALB	0.13415	5.92343	0.424835	0.999972
24_hours	TRZ	5315	PKM	0.173202	10.9617	0.424844	0.999972
24_hours	TRZ	27000	DNAJC2	0.0971381	5.10699	0.424899	0.999972
24_hours	TRZ	374618	TEX9	-0.24737	1.03724	0.424953	0.999972
24_hours	TRZ	23637	RABGAP1	-0.0801996	6.34199	0.425091	0.999972
24_hours	TRZ	9837	GINS1	0.171858	2.61811	0.425108	0.999972
24_hours	TRZ	11054	OGFR	-0.155791	5.24164	0.425135	0.999972
24_hours	TRZ	55110	MAGOHB	0.147842	3.08484	0.425649	0.999972
24_hours	TRZ	144110	TMEM86A	-0.188432	2.88411	0.425801	0.999972
24_hours	TRZ	387521	PEDS1	0.113347	4.48726	0.425892	0.999972
24_hours	TRZ	3329	HSPD1	0.137231	8.70125	0.42591	0.999972
24_hours	TRZ	342184	FMN1	0.33743	1.40794	0.426017	0.999972
24_hours	TRZ	10742	RAI2	-0.274617	3.11213	0.426156	0.999972
24_hours	TRZ	57699	CPNE5	-0.207439	4.99554	0.426167	0.999972
24_hours	TRZ	2289	FKBP5	0.263332	4.56544	0.426189	0.999972
24_hours	TRZ	56941	HMCES	0.122423	6.07015	0.426215	0.999972
24_hours	TRZ	728743	LOC728743	-0.174654	1.77229	0.426292	0.999972
24_hours	TRZ	54927	CHCHD3	0.193179	6.23855	0.426378	0.999972
24_hours	TRZ	89845	ABCC10	-0.142699	5.17858	0.426415	0.999972
24_hours	TRZ	55330	BLOC1S4	-0.105042	4.34977	0.426649	0.999972
24_hours	TRZ	29062	WDR91	-0.16195	3.1146	0.426793	0.999972
24_hours	TRZ	8763	CD164	0.0999864	8.95799	0.427055	0.999972
24_hours	TRZ	6304	SATB1	-0.19961	4.68533	0.427091	0.999972
24_hours	TRZ	285172	FAM126B	0.130896	4.46724	0.427107	0.999972
[truncated: 26,170 more rows]
