# Supplementary material for: Anthracyclines induce cardiotoxicity through a shared gene expression response signature
Source: PLoS Genet. 2024 Feb 28;20(2):e1011164. doi: 10.1371/journal.pgen.1011164 (PMC10927150; doi:10.1371/journal.pgen.1011164)
Supplement: S12 Table — Data related to S10 and S11 Figs. (XLSX) [file pgen.1011164.s027.xlsx]

## Sheet: S12Table
S12 Table: Stringently identified genes for each treatment (related to S10 Fig,S11 Fig)
ENTREZID	SYMBOL	TIME	TREATMENT
169200	TMEM64	24h	DOX
1452	CSNK1A1	24h	DOX
653082	ZDHHC11B	24h	DOX
202181	LOC202181	24h	DOX
8501	SLC43A1	24h	DOX
114882	OSBPL8	24h	DOX
23108	RAP1GAP2	24h	DOX
135154	SDHAF4	24h	DOX
5000	ORC4	24h	DOX
2130	EWSR1	24h	DOX
122553	TRAPPC6B	24h	DOX
54165	DCUN1D1	24h	DOX
57862	ZNF410	24h	DOX
57181	SLC39A10	24h	DOX
112858	TP53RK	24h	DOX
79065	ATG9A	24h	DOX
8515	ITGA10	24h	DOX
25842	ASF1A	24h	DOX
284900	TTC28-AS1	24h	DOX
2230	FDX1	24h	DOX
9524	TECR	24h	DOX
256586	LYSMD2	24h	DOX
57338	JPH3	24h	DOX
440944	THUMPD3-AS1	24h	DOX
10190	TXNDC9	24h	DOX
805	CALM2	24h	DOX
100131211	NEMP2	24h	DOX
4987	OPRL1	24h	DOX
79624	ARMT1	24h	DOX
23548	TTC33	24h	DOX
27430	MAT2B	24h	DOX
81532	MOB2	24h	DOX
158234	TRMT10B	24h	DOX
147	ADRA1B	24h	DOX
26001	RNF167	24h	DOX
57186	RALGAPA2	24h	DOX
5431	POLR2B	24h	DOX
8763	CD164	24h	DOX
55234	SMU1	24h	DOX
84752	B3GNT9	24h	DOX
375056	MIA3	24h	DOX
7917	BAG6	24h	DOX
54629	MINDY2	24h	DOX
102723508	KANTR	24h	DOX
26994	RNF11	24h	DOX
29944	PNMA3	24h	DOX
9446	GSTO1	24h	DOX
7881	KCNAB1	24h	DOX
6139	RPL17	24h	DOX
100133331	NA	24h	DOX
101927720	ZNF793-AS1	24h	DOX
6653	SORL1	24h	DOX
5966	REL	24h	DOX
5411	PNN	24h	DOX
6498	SKIL	24h	DOX
8218	CLTCL1	24h	DOX
83695	RHNO1	24h	DOX
1838	DTNB	24h	DOX
347918	EP400P1	24h	DOX
9894	TELO2	24h	DOX
10973	ASCC3	24h	DOX
5598	MAPK7	24h	DOX
8241	RBM10	24h	DOX
27229	TUBGCP4	24h	DOX
2281	FKBP1B	24h	DOX
116068	LYSMD3	24h	DOX
56998	CTNNBIP1	24h	DOX
2551	GABPA	24h	DOX
9685	CLINT1	24h	EPI
9373	PLAA	24h	EPI
55006	TRMT61B	24h	EPI
79798	ARMC5	24h	EPI
79759	ZNF668	24h	EPI
51434	ANAPC7	24h	EPI
54508	EPB41L4A-DT	24h	EPI
92140	MTDH	24h	EPI
11097	NUP42	24h	EPI
64781	CERK	24h	EPI
57587	CFAP97	24h	EPI
57325	KAT14	24h	EPI
201627	DENND6A	24h	EPI
55702	YJU2	24h	EPI
51132	RLIM	24h	EPI
55105	GPATCH2	24h	EPI
64863	METTL4	24h	EPI
90864	SPSB3	24h	EPI
8624	PSMG1	24h	EPI
60561	RINT1	24h	EPI
56252	YLPM1	24h	EPI
55339	WDR33	24h	EPI
23086	EXPH5	24h	EPI
1938	EEF2	24h	EPI
493812	HCG11	24h	EPI
7110	TMF1	24h	EPI
83852	SETDB2	24h	EPI
5884	RAD17	24h	EPI
64860	ARMCX5	24h	EPI
220963	SLC16A9	24h	EPI
22796	COG2	24h	EPI
11232	POLG2	24h	EPI
1385	CREB1	24h	EPI
10111	RAD50	24h	EPI
10342	TFG	24h	EPI
57609	DIP2B	24h	EPI
55727	BTBD7	24h	EPI
2043	EPHA4	24h	EPI
339210	C17orf67	24h	EPI
9972	NUP153	24h	EPI
285636	RIMOC1	24h	EPI
54942	ABITRAM	24h	EPI
143282	FGFBP3	24h	EPI
340359	KLHL38	24h	EPI
339122	RAB43	24h	EPI
79038	ZFYVE21	24h	EPI
5533	PPP3CC	24h	EPI
2966	GTF2H2	24h	EPI
105371932	LOC105371932	24h	EPI
55223	TRIM62	24h	EPI
84967	LSM10	24h	EPI
7592	ZNF41	24h	EPI
11282	MGAT4B	24h	EPI
7869	SEMA3B	24h	EPI
65260	COA7	24h	EPI
9967	THRAP3	24h	EPI
10240	MRPS31	24h	EPI
130507	UBR3	24h	EPI
9829	DNAJC6	24h	EPI
349136	WDR86	24h	EPI
55676	SLC30A6	24h	EPI
64844	MARCHF7	24h	EPI
23122	CLASP2	24h	EPI
26046	LTN1	24h	EPI
138241	C9orf85	24h	EPI
10021	HCN4	24h	EPI
84859	LRCH3	24h	EPI
85457	CIPC	24h	EPI
79713	IGFLR1	24h	EPI
79657	RPAP3	24h	EPI
5887	RAD23B	24h	EPI
8899	PRPF4B	24h	EPI
54904	NSD3	24h	EPI
27246	RNF115	24h	EPI
23064	SETX	24h	EPI
6897	TARS1	24h	EPI
55937	APOM	24h	EPI
79230	ZNF557	24h	EPI
11054	OGFR	24h	EPI
1032	CDKN2D	24h	EPI
55958	KLHL9	24h	EPI
5048	PAFAH1B1	24h	EPI
728229	TMEM191B	24h	EPI
80176	SPSB1	24h	EPI
83744	ZNF484	3h	DNR
91661	ZNF765	3h	DNR
57645	POGK	3h	DNR
23598	PATZ1	3h	DNR
122525	C14orf28	3h	DNR
10557	RPP38	3h	DNR
54453	RIN2	3h	DNR
146923	RUNDC1	3h	DNR
1912	PHC2	3h	DNR
100128071	FAM229A	3h	DNR
64207	IRF2BPL	3h	DNR
6046	BRD2	3h	DNR
57018	CCNL1	3h	DNR
22850	ADNP2	3h	DNR
55721	IQCC	3h	DNR
2643	GCH1	3h	DNR
79943	ZNF696	3h	DNR
4665	NAB2	3h	DNR
10336	PCGF3	3h	DNR
382	ARF6	3h	DNR
51058	ZNF691	3h	DNR
79637	ARMC7	3h	DNR
8870	IER3	3h	DNR
378884	NHLRC1	3h	DNR
5049	PAFAH1B2	3h	DNR
3725	JUN	3h	DNR
7755	ZNF205	3h	DNR
92595	ZNF764	3h	DNR
64083	GOLPH3	3h	DNR
4144	MAT2A	3h	DNR
23401	FRAT2	3h	DNR
1052	CEBPD	3h	DNR
468	ATF4	3h	DNR
1181	CLCN2	3h	DNR
10193	RNF41	3h	DNR
55030	FBXO34	3h	DNR
3739	KCNA4	3h	DNR
27107	ZBTB11	3h	DNR
132430	PABPC4L	3h	DNR
81558	FAM117A	3h	DNR
90362	FAM110B	3h	DNR
140628	GATA5	3h	DNR
162514	TRPV3	3h	DNR
2959	GTF2B	3h	DNR
23677	SH3BP4	3h	DNR
9775	EIF4A3	3h	DNR
197407	ZNF48	3h	DNR
387496	RASL11A	3h	DNR
80311	KLHL15	3h	DNR
7852	CXCR4	3h	DNR
51557	LGSN	3h	DNR
155054	ZNF425	3h	DNR
57479	PRR12	3h	DNR
2049	EPHB3	3h	DNR
25805	BAMBI	3h	DNR
3621	ING1	3h	DNR
11040	PIM2	3h	DNR
8325	FZD8	3h	DNR
6100	RP9	3h	DNR
6659	SOX4	3h	DNR
200765	TIGD1	3h	DNR
163033	ZNF579	3h	DNR
25888	ZNF473	3h	DNR
55924	INKA2	3h	DNR
3759	KCNJ2	3h	DNR
4248	MGAT3	3h	DNR
90317	ZNF616	3h	DNR
148203	ZNF738	3h	DNR
84549	MAK16	3h	DNR
63920	ZBED8	3h	DNR
55421	NCBP3	3h	DNR
55171	TBCCD1	3h	DNR
4780	NFE2L2	3h	DNR
3491	CCN1	3h	DNR
8744	TNFSF9	3h	DNR
79616	CCNJL	3h	DNR
11067	DEPP1	3h	DNR
54811	ZNF562	3h	DNR
84079	ANKRD27	3h	DNR
84307	ZNF397	3h	DNR
56949	XAB2	3h	DNR
27304	MOCS3	3h	DNR
23369	PUM2	3h	DNR
7006	TEC	3h	DNR
9113	LATS1	3h	DNR
6903	TBCC	3h	DNR
84220	RGPD5	3h	DNR
5507	PPP1R3C	3h	DNR
55149	MTPAP	3h	DNR
10482	NXF1	3h	DNR
148254	ZNF555	3h	DNR
7975	MAFK	3h	DNR
4610	MYCL	3h	DNR
286336	FAM78A	3h	DNR
10329	RXYLT1	3h	DNR
51523	CXXC5	3h	DNR
284454	MIR23AHG	3h	DNR
90007	MIDN	3h	DNR
26233	FBXL6	3h	DNR
4487	MSX1	3h	DNR
5742	PTGS1	24h	DNR
114826	SMYD4	24h	DNR
6117	RPA1	24h	DNR
23150	FRMD4B	24h	DNR
54550	NECAB2	24h	DNR
140465	MYL6B	24h	DNR
54973	INTS11	24h	DNR
132430	PABPC4L	24h	DNR
6302	TSPAN31	24h	DNR
6726	SRP9	24h	DNR
387640	SKIDA1	24h	DNR
10233	LRRC23	24h	DNR
128637	TBC1D20	24h	DNR
55000	TUG1	24h	DNR
200014	CC2D1B	24h	DNR
56624	ASAH2	24h	DNR
23428	SLC7A8	24h	DNR
56132	PCDHB3	24h	DNR
8766	RAB11A	24h	DNR
5915	RARB	24h	DNR
220869	CBWD5	24h	DNR
57654	UVSSA	24h	DNR
23140	ZZEF1	24h	DNR
10457	GPNMB	24h	DNR
2188	FANCF	24h	DNR
10992	SF3B2	24h	DNR
388722	C1orf53	24h	DNR
4007	PRICKLE3	24h	DNR
57605	PITPNM2	24h	DNR
79137	RETREG2	24h	DNR
81628	TSC22D4	24h	DNR
8864	PER2	24h	DNR
3710	ITPR3	24h	DNR
5026	P2RX5	24h	DNR
11273	ATXN2L	24h	DNR
5350	PLN	24h	DNR
4241	MELTF	24h	DNR
22982	DIP2C	24h	DNR
255043	TMEM86B	24h	DNR
4149	MAX	24h	DNR
10043	TOM1	24h	DNR
6832	SUPV3L1	24h	DNR
28957	MRPS28	24h	DNR
157773	C8orf48	24h	DNR
728492	SERF1B	24h	DNR
337876	CHSY3	24h	DNR
5587	PRKD1	24h	DNR
7675	ZNF121	24h	DNR
6550	SLC9A3	24h	DNR
146880	ARHGAP27P1	24h	DNR
7052	TGM2	24h	DNR
375690	WASH5P	24h	DNR
5570	PKIB	24h	DNR
257144	GCSAM	24h	DNR
1827	RCAN1	24h	DNR
1200	TPP1	24h	DNR
6455	SH3GL1	24h	DNR
10379	IRF9	24h	DNR
25936	NSL1	24h	DNR
54952	TRNAU1AP	24h	DNR
4861	NPAS1	24h	DNR
9757	KMT2B	24h	DNR
9929	JOSD1	24h	DNR
90993	CREB3L1	24h	DNR
11190	CEP250	24h	DNR
53838	C11orf24	24h	DNR
6938	TCF12	24h	DNR
1487	CTBP1	24h	DNR
2115	ETV1	24h	DNR
84922	FIZ1	24h	DNR
11020	IFT27	24h	DNR
55876	GSDMB	24h	DNR
644019	CBWD6	24h	DNR
51375	SNX7	24h	DNR
3925	STMN1	24h	DNR
285464	NA	24h	DNR
114134	SLC2A13	24h	DNR
105371592	LOC105371592	24h	DNR
10628	TXNIP	24h	DNR
960	CD44	24h	DNR
91355	LRP5L	24h	DNR
2580	GAK	24h	DNR
5463	POU6F1	24h	DNR
442245	GSTM2P1	24h	DNR
8773	SNAP23	24h	DNR
29763	PACSIN3	24h	DNR
158431	ZNF782	24h	DNR
10580	SORBS1	24h	DNR
55862	ECHDC1	24h	DNR
55628	ZNF407	24h	DNR
26267	FBXO10	24h	DNR
284612	SYPL2	24h	DNR
128826	MIR1-1HG	24h	DNR
1796	DOK1	24h	DNR
1793	DOCK1	24h	DNR
10949	HNRNPA0	24h	DNR
143689	PIWIL4	24h	DNR
5771	PTPN2	24h	DNR
79142	PHF23	24h	DNR
25850	ZNF345	24h	DNR
6122	RPL3	24h	DNR
64754	SMYD3	24h	DNR
6143	RPL19	24h	DNR
29886	SNX8	24h	DNR
4190	MDH1	24h	DNR
9839	ZEB2	24h	DNR
11108	PRDM4	24h	DNR
6158	RPL28	24h	DNR
148170	CDC42EP5	24h	DNR
55831	EMC3	24h	DNR
989	SEPTIN7	24h	DNR
91807	MYLK3	24h	DNR
8493	PPM1D	3h	MTX
4792	NFKBIA	3h	MTX
284306	ZNF547	3h	MTX
7803	PTP4A1	3h	MTX
25894	PLEKHG4	24h	MTX
253714	MMS22L	24h	MTX
126432	RINL	24h	MTX
4001	LMNB1	24h	MTX
6240	RRM1	24h	MTX
83879	CDCA7	24h	MTX
25886	POC1A	24h	MTX
100128191	TMPO-AS1	24h	MTX
84892	POMGNT2	24h	MTX
27346	TMEM97	24h	MTX
63827	BCAN	24h	MTX
55723	ASF1B	24h	MTX
4173	MCM4	24h	MTX
54853	WDR55	24h	MTX
8317	CDC7	24h	MTX
57699	CPNE5	24h	MTX
655	BMP7	24h	MTX
9401	RECQL4	24h	MTX
126382	NR2C2AP	24h	MTX
79109	MAPKAP1	24h	MTX
441478	NRARP	24h	MTX
22950	SLC4A1AP	24h	MTX
100996573	NA	24h	MTX
55780	ERMARD	24h	MTX
3148	HMGB2	24h	MTX
3983	ABLIM1	24h	MTX
9134	CCNE2	24h	MTX
25981	DNAH1	24h	MTX
9811	CTIF	24h	MTX
56970	ATXN7L3	24h	MTX
79758	DHRS12	24h	MTX
55147	RBM23	24h	MTX
65057	ACD	24h	MTX
645954	SVIL2P	24h	MTX
64116	SLC39A8	24h	MTX
147645	VSIG10L	24h	MTX
23582	CCNDBP1	24h	MTX
8321	FZD1	24h	MTX
10432	RBM14	24h	MTX
9820	CUL7	24h	MTX
55706	NDC1	24h	MTX
