# Supplementary material for: Anthracyclines induce cardiotoxicity through a shared gene expression response signature
Source: PLoS Genet. 2024 Feb 28;20(2):e1011164. doi: 10.1371/journal.pgen.1011164 (PMC10927150; doi:10.1371/journal.pgen.1011164)
Supplement: S13 Table — Data related to Figs 4A–4C, 7, and S13. (XLSX) [file pgen.1011164.s028.xlsx]

## Sheet: S13Table
S13 Table: Results of Cormotif analysis (related to Fig4A-Fig4C; Fig7; S13 Fig)
Columns 1 and 2: ENTREZID and SYMBOL of all expressed genes.
Columns 3:6: probability of the gene belonging to the motif.
Columns 7:16: posterier probability of the gene being differentially expressed for each time-treatment group compared to the time-vehicle group.
Column 17: motif assigned to each expressed gene. NR= No response, EAR=Early acute response, ESR= Early sustained response, LR= Late response, unassigned= genes not assigned to any motif.
ENTREZID	SYMBOL	NR_PROB	ESR_PROB	EAR_PROB	LR_PROB	DNR.3H.P.PRIOR	DOX.3H.P.PRIOR	EPI.3H.P.PRIOR	MTX.3H.P.PRIOR	TRZ.3H.P.PRIOR	DNR.24H.P.PRIOR	DOX.24H.P.PRIOR	EPI.24H.P.PRIOR	MTX.24H.P.PRIOR	TRZ.24H.P.PRIOR	MOTIF
90326	THAP3	0.00661795	0.00692842	0.986429	2.46377e-05	0.993442	0.964445	0.992724	0.987548	0.0249926	0.00844195	0.00749182	0.00727022	0.0117709	0.0194273	EAR
473	RERE	0.102693	0.000844677	0.896412	4.96305e-05	0.897058	0.847962	0.895914	0.895439	0.0235295	0.00134398	0.00113793	0.00126743	0.0103837	0.0175106	EAR
6248	RSC1A1	0.000785932	0.219512	0.779565	0.000136905	0.99888	0.971672	0.998904	0.998471	0.0305176	0.224783	0.221833	0.215017	0.119089	0.0196494	EAR
54455	FBXO42	0.0456461	0.0399397	0.913363	0.00105122	0.953008	0.94262	0.953247	0.921559	0.0248036	0.045854	0.042187	0.0398559	0.0116196	0.0184862	EAR
7798	LUZP1	0.0254343	0.0502714	0.923549	0.000744835	0.973721	0.91245	0.973513	0.970058	0.0267557	0.0528825	0.0530247	0.0507868	0.00743503	0.018894	EAR
55629	PNRC2	0.0014829	0.00116074	0.997355	9.93746e-07	0.998606	0.820864	0.99826	0.996671	0.0263761	0.00176931	0.00140164	0.00170058	0.00385485	0.0193607	EAR
27245	AHDC1	4.63824e-12	0.0297647	0.970235	1.83432e-13	1	0.999873	1	0.999981	0.0250301	0.030187	0.0313589	0.0305443	0.0329369	0.0245709	EAR
6429	SRSF4	0.397334	0.00111897	0.601148	0.000398868	0.606315	0.563678	0.602058	0.544737	0.0156586	0.00182019	0.00170256	0.00202641	0.00333823	0.0122902	EAR
9698	PUM1	0.0119153	0.00724999	0.980788	4.63811e-05	0.987944	0.933913	0.987865	0.983376	0.0282045	0.00952322	0.00775867	0.00746683	0.00823283	0.0192114	EAR
1912	PHC2	0.00411177	0.00277692	0.993104	7.1451e-06	0.997095	0.943956	0.994506	0.981654	0.0254298	0.00382965	0.00315312	0.0031569	0.00810757	0.0201201	EAR
7579	ZSCAN20	0.00520854	0.00885166	0.98591	2.97368e-05	0.994762	0.984976	0.994744	0.914326	0.0255055	0.0102259	0.00951707	0.00901423	0.0729961	0.0212929	EAR
79753	SNIP1	9.15296e-05	0.0625035	0.937401	3.51416e-06	0.999888	0.965631	0.998563	0.999848	0.0256394	0.0665924	0.0626459	0.0630589	0.017106	0.019493	EAR
4610	MYCL	0.00645113	0.00673084	0.986795	2.25538e-05	0.993613	0.977163	0.993058	0.979697	0.0259992	0.00777792	0.00688005	0.00819853	0.00400097	0.0197552	EAR
22887	FOXJ3	0.183132	0.000643535	0.816151	7.38562e-05	0.816135	0.768453	0.81868	0.786584	0.0217438	0.00112313	0.000930737	0.0010459	0.00512184	0.0160975	EAR
148932	MOB3C	0.411663	0.0033851	0.583549	0.00140297	0.58954	0.487598	0.586887	0.569711	0.0166945	0.00582625	0.00493059	0.0051838	0.0078482	0.0128723	EAR
65260	COA7	0.000485583	0.0549123	0.944585	1.75834e-05	0.99963	0.984317	0.999268	0.968748	0.0252066	0.0573503	0.0547513	0.0570968	0.00912069	0.0193321	EAR
5142	PDE4B	0.00210914	0.0023587	0.99553	2.48853e-06	0.997828	0.986782	0.997503	0.993395	0.0310109	0.00329708	0.0025665	0.00297924	0.00412632	0.0198883	EAR
1491	CTH	0.000532178	0.00423974	0.995227	1.22195e-06	0.999518	0.96227	0.999008	0.996597	0.0258525	0.00465582	0.00560782	0.00453604	0.00399991	0.0193978	EAR
3491	CCN1	0.0295289	0.000720026	0.96974	1.13595e-05	0.971512	0.918008	0.97015	0.927012	0.0252909	0.00121093	0.000984042	0.00109488	0.00418664	0.0188024	EAR
84146	ZNF644	0.367886	0.00238579	0.628912	0.000815451	0.635848	0.516652	0.631273	0.600499	0.0162441	0.0043386	0.0033071	0.00359414	0.00422758	0.0130135	EAR
128346	C1orf162	0.43748	0.000908125	0.561212	0.000399785	0.564327	0.467247	0.558925	0.560718	0.014556	0.00168595	0.00145859	0.00167007	0.00668583	0.0113853	EAR
55917	CTTNBP2NL	0.00147355	0.223025	0.775186	0.000315353	0.998741	0.854953	0.997962	0.988861	0.0258048	0.234493	0.224684	0.218006	0.058955	0.0193791	EAR
9860	LRIG2	8.69565e-06	0.00312175	0.99687	1.63981e-08	0.99999	0.936237	0.99989	0.999756	0.0249928	0.00360888	0.00348626	0.00407171	0.00741714	0.0196818	EAR
51592	TRIM33	0.0398585	0.00260624	0.957478	5.73296e-05	0.959918	0.861842	0.959721	0.957946	0.0242745	0.00308322	0.00296766	0.00372997	0.0038653	0.0186171	EAR
90874	ZNF697	2.02527e-05	0.00669917	0.993281	6.92909e-08	0.999939	0.99418	0.999937	0.998492	0.0251989	0.00740923	0.00808991	0.00689127	0.00444387	0.0209722	EAR
56957	OTUD7B	0.00350895	0.277575	0.717747	0.00116944	0.995344	0.887048	0.994606	0.994719	0.0241921	0.284979	0.276575	0.277352	0.352046	0.019752	EAR
148523	CIART	0.00683939	0.0203477	0.97274	7.30599e-05	0.993023	0.984961	0.992708	0.979385	0.0315848	0.0258898	0.0201748	0.0210033	0.00444943	0.0198371	EAR
23248	RPRD2	0.00787061	0.227327	0.763567	0.00123493	0.990445	0.971081	0.990546	0.989258	0.0270085	0.22999	0.230453	0.228718	0.0109289	0.019822	EAR
8394	PIP5K1A	0.498966	0.000410719	0.500406	0.000216906	0.501961	0.479331	0.501197	0.458741	0.0140086	0.000907642	0.000762976	0.000825252	0.0078082	0.0103348	EAR
57459	GATAD2B	6.63004e-05	0.00166873	0.998265	5.60758e-08	0.999884	0.995715	0.999919	0.987335	0.0274253	0.00219003	0.00193589	0.00234422	0.00567824	0.0206398	EAR
55870	ASH1L	0.0587091	0.00130641	0.939944	4.06388e-05	0.940741	0.91502	0.94135	0.927109	0.0266275	0.00181795	0.00156666	0.00200413	0.00422415	0.0185451	EAR
9462	RASAL2	4.77253e-09	0.0034449	0.996555	1.4214e-11	0.999999	0.98158	0.99999	0.999997	0.0257501	0.00498422	0.00371837	0.00381196	0.00423971	0.0193273	EAR
27	ABL2	0.00381898	0.126839	0.869025	0.000316493	0.996026	0.966892	0.995672	0.973643	0.0261604	0.147588	0.126598	0.124203	0.0256576	0.0192958	EAR
23179	RGL1	1.75461e-05	0.0644972	0.935485	7.1966e-07	0.999979	0.931257	0.999869	0.999718	0.0248486	0.0671262	0.0672123	0.063351	0.0089201	0.0194344	EAR
6045	RNF2	0.111324	0.03505	0.85082	0.00280543	0.886518	0.756111	0.886187	0.863472	0.0241427	0.0401142	0.0377373	0.039504	0.0232549	0.0179477	EAR
134	ADORA1	0.000465076	0.0163371	0.983193	4.86334e-06	0.999651	0.965432	0.999247	0.988961	0.0261412	0.0179444	0.0169329	0.0169644	0.0138391	0.0196267	EAR
9877	ZC3H11A	0.239105	0.0010911	0.759617	0.000186582	0.761355	0.650263	0.760804	0.749591	0.019816	0.00173558	0.00147047	0.00177169	0.0032736	0.0158678	EAR
4194	MDM4	0.163908	0.00246131	0.833376	0.000254325	0.835547	0.757966	0.83594	0.829673	0.021295	0.00409393	0.00296252	0.00296116	0.00404571	0.0172523	EAR
8444	DYRK3	0.00309857	0.256295	0.739904	0.000702228	0.996088	0.834719	0.99552	0.996178	0.025364	0.266047	0.259478	0.250085	0.0706984	0.0198624	EAR
55432	YOD1	0.362579	0.000738893	0.636478	0.000203769	0.635672	0.63573	0.628982	0.636148	0.0169431	0.00129715	0.00117373	0.00118369	0.00296926	0.013595	EAR
148304	C1orf74	0.0212937	0.294672	0.679003	0.00503058	0.973924	0.945398	0.971957	0.969983	0.0245958	0.305812	0.300466	0.297408	0.0240846	0.0236369	EAR
5629	PROX1	0.000378769	0.00178991	0.997831	3.51835e-07	0.999546	0.938441	0.999293	0.999455	0.0252296	0.00226902	0.00201241	0.00272509	0.0039757	0.0193494	EAR
55105	GPATCH2	0.0354524	0.145496	0.815543	0.00350887	0.96129	0.917788	0.960943	0.938092	0.0237732	0.150953	0.149053	0.151242	0.0187533	0.0186503	EAR
65094	JMJD4	0.0276823	0.0318977	0.939838	0.000582286	0.97378	0.818976	0.968227	0.968796	0.0294078	0.0350715	0.0343998	0.0317741	0.0191735	0.0197688	EAR
79169	C1orf35	0.000821469	0.190293	0.808744	0.000141438	0.998479	0.944671	0.999045	0.998175	0.0261739	0.194995	0.191354	0.187125	0.220629	0.0229847	EAR
1122	CHML	0.272884	0.00429985	0.721891	0.000925208	0.725689	0.593876	0.725371	0.726527	0.0185735	0.00615843	0.00587343	0.00537876	0.00424175	0.0143761	EAR
9859	CEP170	6.0661e-05	0.310493	0.689431	1.59661e-05	0.999916	0.930658	0.999787	0.99958	0.0241701	0.31527	0.309269	0.31199	0.0180364	0.0194972	EAR
9712	USP6NL	0.164503	0.00759922	0.827092	0.000805454	0.834405	0.761109	0.834756	0.828537	0.021842	0.00907043	0.00971192	0.00858603	0.00448166	0.0163809	EAR
8028	MLLT10	1.9152e-05	0.0308849	0.969096	3.21069e-07	0.999885	0.980677	0.999959	0.999642	0.0251172	0.0313904	0.0320609	0.0323451	0.0047986	0.0201601	EAR
25805	BAMBI	0.000645786	0.0251077	0.974237	9.45872e-06	0.999419	0.963843	0.998933	0.994769	0.0260587	0.0372057	0.0246744	0.0249456	0.011865	0.0196106	EAR
220929	ZNF438	0.000160568	0.032056	0.96778	2.99197e-06	0.99985	0.990398	0.999789	0.964997	0.0252607	0.0321512	0.0340721	0.0332525	0.0048246	0.0194802	EAR
80314	EPC1	0.0921965	0.00113644	0.906607	6.02517e-05	0.908018	0.880662	0.907796	0.860278	0.022837	0.00188489	0.00142928	0.00153084	0.0107841	0.0176658	EAR
11067	DEPP1	0.0600266	0.088836	0.846409	0.00472855	0.938797	0.925106	0.932284	0.852108	0.0253466	0.0934793	0.0954046	0.0937576	0.169366	0.0237848	EAR
259230	SGMS1	0.00227097	0.44017	0.556491	0.00106809	0.996621	0.920695	0.996145	0.996177	0.0245824	0.455273	0.441047	0.435265	0.0561108	0.0198386	EAR
253430	IPMK	0.0457853	0.125973	0.824064	0.00417757	0.95876	0.934305	0.942122	0.903441	0.0238485	0.14922	0.129002	0.128568	0.00809602	0.0207321	EAR
219736	STOX1	0.326817	0.0254222	0.639549	0.0082119	0.665387	0.6299	0.664394	0.65585	0.0184088	0.034369	0.0340965	0.0343022	0.0596471	0.0134175	EAR
23522	KAT6B	0.25544	0.0105854	0.732079	0.00189604	0.741514	0.725817	0.742778	0.732225	0.0195863	0.0131034	0.013816	0.0126448	0.0043074	0.0148919	EAR
57178	ZMIZ1	0.166158	0.00318661	0.830329	0.000326461	0.833396	0.812569	0.831919	0.828652	0.0210231	0.00482227	0.00366007	0.00397004	0.00795666	0.0163382	EAR
54537	SHLD2	0.291927	0.0242629	0.678045	0.00576419	0.702862	0.629043	0.702342	0.6913	0.0179354	0.0327466	0.0310811	0.0294723	0.00630602	0.0139301	EAR
27063	ANKRD1	0.105122	0.0230793	0.870078	0.0017216	0.89469	0.725724	0.892684	0.882563	0.0230904	0.0289951	0.0248338	0.0252353	0.0174813	0.0203173	EAR
5507	PPP1R3C	0.000567397	0.0801148	0.919289	2.90888e-05	0.999499	0.987756	0.999242	0.959254	0.0247601	0.0808244	0.0798357	0.0856136	0.00886039	0.0210506	EAR
26148	NA	0.000481432	0.00103309	0.998485	2.46252e-07	0.999434	0.982992	0.999477	0.994472	0.0260127	0.00151849	0.00127817	0.00154945	0.00510991	0.0194137	EAR
23268	DNMBP	4.00726e-08	0.0299157	0.970084	8.43233e-10	0.999998	0.998931	0.999971	0.999699	0.0331885	0.0376942	0.0298332	0.0295011	0.0443216	0.0200772	EAR
4791	NFKB2	0.247379	0.0101684	0.740564	0.00188831	0.750793	0.676664	0.74987	0.74823	0.0202723	0.0132209	0.0121145	0.0132756	0.0102302	0.0148038	EAR
6877	TAF5	9.85001e-07	0.0119495	0.98805	6.56583e-09	0.999989	0.997832	0.999597	0.999928	0.0284342	0.0144818	0.0122198	0.0124317	0.00529001	0.0194775	EAR
6934	TCF7L2	1.56662e-05	0.00112097	0.998863	8.71477e-09	0.999951	0.993592	0.99993	0.998998	0.0256294	0.00168445	0.00144692	0.00148085	0.00450378	0.0193345	EAR
1488	CTBP2	0.000942039	0.0229293	0.976117	1.14336e-05	0.998979	0.990681	0.998655	0.996261	0.0254934	0.0243226	0.0241847	0.0232711	0.00661483	0.0204231	EAR
23378	RRP8	0.345808	0.000724416	0.653273	0.000194668	0.654293	0.641082	0.653817	0.622468	0.0172154	0.00140576	0.00108321	0.00116538	0.00624327	0.0130452	EAR
79733	E2F8	0.218156	0.0126361	0.767219	0.00198861	0.781509	0.688085	0.779132	0.76888	0.0203338	0.0191962	0.014732	0.014667	0.00522822	0.0153483	EAR
89797	NAV2	0.35773	0.000685418	0.641387	0.00019782	0.641631	0.599203	0.641309	0.640111	0.0178127	0.00124063	0.00104594	0.00120043	0.0077976	0.0137264	EAR
55626	AMBRA1	0.00132712	0.00431973	0.99435	2.90484e-06	0.99857	0.995823	0.998473	0.982893	0.0251523	0.00572347	0.00482624	0.00456015	0.00560559	0.0200938	EAR
9304	SNORD22	4.83219e-12	0.0630775	0.936922	6.41202e-13	0.999996	0.999973	1	0.999979	0.0340642	0.0617091	0.063925	0.0636619	0.580252	0.0241084	EAR
10524	KAT5	0.000377161	0.100013	0.899559	5.10228e-05	0.999667	0.963201	0.999489	0.967987	0.0258822	0.0997574	0.100482	0.100164	0.513133	0.0193373	EAR
9873	FCHSD2	0.137261	0.00442244	0.857926	0.000390524	0.861782	0.842932	0.862188	0.85031	0.0218034	0.00562155	0.00533276	0.00511798	0.0269378	0.017452	EAR
254225	RNF169	0.0153919	0.0187069	0.965739	0.000162165	0.984262	0.942108	0.984141	0.981203	0.0298747	0.0217297	0.0193808	0.0190303	0.0168952	0.0198012	EAR
51773	RSF1	0.162978	0.0523764	0.778554	0.00609067	0.831733	0.770556	0.831207	0.794348	0.0208509	0.0611432	0.0593903	0.0584604	0.00698995	0.0164638	EAR
283219	KCTD21	2.06681e-08	0.0029374	0.997063	5.93648e-11	1	0.99953	0.999996	0.993285	0.0281916	0.00356011	0.00335957	0.00336555	0.0472991	0.0205277	EAR
2526	FUT4	0.306779	0.000684922	0.692365	0.000170153	0.692847	0.565581	0.68726	0.698602	0.0195909	0.00124491	0.0010943	0.00111585	0.00515804	0.0137585	EAR
84441	MAML2	1.94806e-08	0.317317	0.682683	6.78526e-09	0.999999	0.996364	0.999988	0.999808	0.0273176	0.325438	0.31688	0.315715	0.0159354	0.0195683	EAR
8690	JRKL	1.5499e-06	0.0195578	0.980441	1.81051e-08	0.999994	0.988367	0.999975	0.99928	0.0296024	0.0198374	0.0220151	0.0199511	0.0147521	0.0200604	EAR
10179	RBM7	0.158714	0.0130343	0.826496	0.00175508	0.840743	0.709299	0.839634	0.817533	0.0214611	0.0148975	0.0162031	0.015286	0.0773473	0.0167922	EAR
5049	PAFAH1B2	0.00158652	0.0291071	0.969277	2.95312e-05	0.998597	0.927118	0.998116	0.989087	0.0250401	0.0302403	0.0324986	0.0284701	0.0292487	0.0196434	EAR
257160	RNF214	0.369973	0.0546642	0.550637	0.0247252	0.607449	0.574253	0.604044	0.590421	0.0165878	0.0800455	0.0804375	0.0792938	0.0971585	0.0121941	EAR
399959	MIR100HG	8.19108e-05	0.0299017	0.970015	1.4524e-06	0.999919	0.933195	0.999816	0.998787	0.0254948	0.0346051	0.0298763	0.0304632	0.00632019	0.019415	EAR
5927	KDM5A	0.099498	0.0382681	0.859572	0.00266211	0.898773	0.795751	0.896829	0.89179	0.0232239	0.0444504	0.0422977	0.0399285	0.0336817	0.0175438	EAR
57102	C12orf4	0.190085	0.019183	0.78807	0.00266267	0.808723	0.719263	0.807021	0.7876	0.0206574	0.0255581	0.0216904	0.0224889	0.0139662	0.0172031	EAR
254013	ETFBKMT	0.104806	0.134597	0.747804	0.0127925	0.882415	0.862971	0.881648	0.871159	0.0224089	0.162633	0.146059	0.14455	0.158975	0.0205756	EAR
636	BICD1	0.432849	0.0163159	0.543929	0.00690553	0.560488	0.544434	0.560225	0.53932	0.0147659	0.0267886	0.0235833	0.022809	0.00810858	0.0113719	EAR
121512	FGD4	2.66584e-05	0.0834716	0.9165	1.42823e-06	0.999953	0.989574	0.999912	0.998395	0.0303832	0.0877979	0.085092	0.0816668	0.0521646	0.0193619	EAR
51067	YARS2	0.362459	0.000962086	0.636298	0.000281225	0.636493	0.597784	0.636112	0.636668	0.0163641	0.0015815	0.0014813	0.00156751	0.00527834	0.0130492	EAR
85406	DNAJC14	0.069229	0.0013912	0.92932	5.96776e-05	0.931684	0.813079	0.929972	0.922643	0.0243433	0.00209348	0.00172233	0.0018321	0.0221739	0.0199605	EAR
84872	ZC3H10	8.32915e-11	0.00462932	0.995371	9.13042e-13	1	0.998185	0.999995	0.999995	0.0257651	0.00504138	0.00477594	0.00485649	0.589328	0.0216127	EAR
8445	DYRK2	0.003272	0.00760194	0.989111	1.4659e-05	0.996819	0.81859	0.996545	0.993456	0.0263331	0.00856143	0.0088239	0.00788643	0.00426688	0.0203092	EAR
4848	CNOT2	0.0110582	0.11703	0.871112	0.000800432	0.988378	0.962199	0.987847	0.964521	0.0253236	0.120002	0.118385	0.119225	0.00732444	0.0191363	EAR
55785	FGD6	0.0616879	0.00456221	0.933573	0.00017721	0.937888	0.757118	0.937763	0.937151	0.0238933	0.00520638	0.00521014	0.00577753	0.0101356	0.0182076	EAR
9891	NUAK1	0.187941	0.000649508	0.811326	8.31623e-05	0.81323	0.658812	0.810389	0.809191	0.0211725	0.00114271	0.000958968	0.00107484	0.00352928	0.0160189	EAR
54434	SSH1	0.0751149	0.0844228	0.835939	0.00452294	0.922363	0.759221	0.91881	0.91525	0.0241204	0.0965357	0.0904848	0.0864518	0.00939347	0.017999	EAR
23389	MED13L	0.0048559	0.0598693	0.93511	0.000164933	0.994889	0.961726	0.994871	0.988739	0.0255578	0.0619954	0.0608548	0.0609607	0.00716469	0.0192734	EAR
100289635	ZNF605	0.100791	0.312808	0.555681	0.0307206	0.867981	0.849691	0.868923	0.845806	0.0218629	0.344527	0.346732	0.341781	0.0200894	0.0180728	EAR
7574	ZNF26	0.00621308	0.00548812	0.98828	1.86288e-05	0.993746	0.912731	0.993754	0.98538	0.0248518	0.00608683	0.00692442	0.00572079	0.0101297	0.0198324	EAR
7637	ZNF84	2.37797e-05	0.00503913	0.994937	6.60723e-08	0.999964	0.972546	0.999926	0.999064	0.0251786	0.00567131	0.0054284	0.00601282	0.0130408	0.0194044	EAR
90627	STARD13	0.0498371	0.0685953	0.879449	0.00211858	0.948105	0.870335	0.946434	0.94686	0.0236597	0.0755354	0.0719485	0.06968	0.00719809	0.0196508	EAR
22862	FNDC3A	0.00488799	0.00118247	0.993927	3.02277e-06	0.995065	0.945351	0.994931	0.991025	0.0262713	0.00176606	0.00148589	0.0015684	0.0124347	0.0195508	EAR
83852	SETDB2	0.282448	0.0115049	0.703591	0.00245643	0.715354	0.665053	0.714693	0.707693	0.0181922	0.0142155	0.0145401	0.0153119	0.00381052	0.0166171	EAR
26512	INTS6	2.30566e-08	0.0269378	0.973062	5.78904e-10	0.999997	0.999871	0.999998	0.984204	0.0267002	0.0298839	0.0275408	0.0263309	0.132934	0.0202691	EAR
11278	KLF12	0.054942	0.00109212	0.943932	3.35716e-05	0.944722	0.883427	0.945566	0.925209	0.0237318	0.0016723	0.00141478	0.00148962	0.0122199	0.0183307	EAR
3981	LIG4	0.00118954	0.0311716	0.967589	4.95392e-05	0.998869	0.896223	0.998781	0.939098	0.025039	0.0323541	0.0305698	0.0320576	0.557809	0.0193798	EAR
22890	ZBTB1	0.0370256	0.0308125	0.931428	0.000733652	0.962314	0.782281	0.961971	0.959597	0.0240205	0.0344514	0.0313101	0.0333304	0.0112697	0.0204482	EAR
101928377	JDP2-AS1	0.486627	0.00307732	0.508814	0.00148159	0.511198	0.50746	0.511284	0.500256	0.0147618	0.00573232	0.00478473	0.00466162	0.0028932	0.0105082	EAR
23768	FLRT2	0.0823125	0.150914	0.757616	0.00915686	0.909325	0.831222	0.907838	0.900104	0.0240716	0.166907	0.160922	0.158286	0.010515	0.0177529	EAR
56659	KCNK13	6.50766e-06	0.00783534	0.992158	2.74006e-08	0.999886	0.99401	0.999986	0.999089	0.0263928	0.00952273	0.00850953	0.00798078	0.0127488	0.0193362	EAR
55727	BTBD7	0.268911	0.00866443	0.720698	0.00172679	0.729157	0.694721	0.729766	0.712378	0.0185204	0.0106886	0.0107066	0.0120458	0.0079342	0.0146234	EAR
643338	C15orf62	0.298999	0.117243	0.54617	0.037588	0.663337	0.632095	0.66514	0.622898	0.0188233	0.16705	0.151807	0.15537	0.0360449	0.0135109	EAR
54617	INO80	0.463238	0.00184221	0.533992	0.000928047	0.536647	0.492333	0.535403	0.527749	0.013985	0.00358475	0.00290757	0.00296557	0.024437	0.0114602	EAR
23269	MGA	1.74763e-07	0.00284763	0.997152	2.99624e-10	0.999988	0.971574	0.999982	0.999984	0.0311823	0.00327438	0.00309686	0.0041416	0.00456595	0.019327	EAR
84978	FRMD5	0.0711085	0.00117163	0.927669	5.1183e-05	0.928547	0.88202	0.928476	0.924243	0.0233093	0.00172154	0.00144364	0.00162708	0.0435322	0.0182271	EAR
2553	GABPB1	0.190545	0.0428993	0.760644	0.00591145	0.803395	0.723877	0.802842	0.801378	0.0208561	0.0678528	0.0483404	0.0475666	0.0071181	0.0197678	EAR
9960	USP3	0.327548	0.0596285	0.594489	0.0183346	0.654397	0.63061	0.654125	0.634337	0.017298	0.0782022	0.0780457	0.0810005	0.0204359	0.0141513	EAR
23060	ZNF609	0.00373464	0.00134475	0.994918	2.5156e-06	0.996271	0.974766	0.995935	0.989097	0.0250258	0.00191134	0.00163226	0.00184322	0.00422937	0.0206466	EAR
54956	PARP16	0.000632857	0.0114846	0.987879	3.81414e-06	0.999021	0.995835	0.999249	0.995998	0.0260313	0.0116516	0.0123062	0.0131366	0.0123924	0.01977	EAR
10260	DENND4A	0.0055433	0.0613816	0.932864	0.000210927	0.994177	0.860772	0.99399	0.993278	0.0277948	0.0675895	0.0632327	0.0597036	0.0161976	0.0193332	EAR
4091	SMAD6	2.26487e-07	0.0074808	0.992519	1.05516e-09	0.999995	0.994492	0.999836	0.999973	0.0250559	0.00904135	0.00785832	0.00796919	0.0129637	0.0258923	EAR
54852	PAQR5	0.020988	0.0329167	0.945706	0.000389169	0.978865	0.971215	0.976831	0.960845	0.0279807	0.0362802	0.0334403	0.0341563	0.0121624	0.0216749	EAR
4649	MYO9A	0.402209	0.012109	0.58121	0.00447206	0.591976	0.573692	0.596266	0.560715	0.0156345	0.016999	0.0166905	0.0184906	0.00426488	0.0119707	EAR
56905	C15orf39	9.65507e-05	0.132412	0.867483	8.23188e-06	0.999851	0.986957	0.999829	0.998071	0.0279669	0.161765	0.131666	0.127889	0.0344402	0.0204424	EAR
11214	AKAP13	0.330568	0.0260429	0.635599	0.00778992	0.661805	0.571104	0.660865	0.659868	0.0170268	0.0349203	0.0342314	0.0348078	0.00866183	0.0131935	EAR
1106	CHD2	5.25923e-07	0.0120996	0.9879	3.57593e-09	0.999983	0.997805	0.99999	0.998947	0.0251022	0.0164469	0.0121723	0.0123017	0.0170859	0.0202669	EAR
145748	LYSMD4	0.326524	0.000597525	0.672734	0.000145081	0.672094	0.666608	0.67431	0.626271	0.0198359	0.00107928	0.000957723	0.000999904	0.00336067	0.0149687	EAR
8312	AXIN1	0.464491	0.00815921	0.523464	0.00388605	0.535154	0.49988	0.529265	0.520851	0.0150065	0.012964	0.0120784	0.0129642	0.00461675	0.0114593	EAR
197335	WDR90	0.470621	0.0135029	0.508864	0.00701235	0.523761	0.466467	0.522509	0.506241	0.0175654	0.0211989	0.0205943	0.0218692	0.00490374	0.0119213	EAR
9028	RHBDL1	0.00254298	0.263924	0.732971	0.0005614	0.996877	0.872412	0.99447	0.996973	0.0252922	0.265277	0.263853	0.269494	0.030677	0.0262559	EAR
10273	STUB1	0.468751	0.000469866	0.530554	0.000224805	0.53025	0.454149	0.532807	0.524566	0.0179952	0.00101272	0.000851223	0.000901334	0.00457331	0.0108165	EAR
54925	ZSCAN32	2.43577e-08	0.00365988	0.99634	8.69459e-11	0.999999	0.992697	0.999977	0.999924	0.0262531	0.00437559	0.00393648	0.00403229	0.135171	0.019329	EAR
1387	CREBBP	0.00283763	0.00468595	0.99247	6.68253e-06	0.996914	0.991638	0.996969	0.989303	0.0259064	0.00637629	0.00505377	0.00500553	0.0039559	0.0199161	EAR
7023	TFAP4	0.172667	0.189051	0.609891	0.0283914	0.79801	0.762252	0.798534	0.79659	0.0196186	0.224462	0.220382	0.210682	0.0102155	0.0167225	EAR
26048	ZNF500	0.366585	0.00246715	0.63013	0.000817397	0.633959	0.557637	0.63174	0.62604	0.0164721	0.00393221	0.00357098	0.00358491	0.013372	0.0184925	EAR
57496	MRTFB	0.137701	0.00344165	0.85857	0.000288035	0.861678	0.810443	0.862095	0.8531	0.0223457	0.00458061	0.0039358	0.00446416	0.00519009	0.0184463	EAR
5930	RBBP6	0.000204954	0.00868689	0.991107	9.3669e-07	0.999772	0.979887	0.998513	0.999592	0.0249868	0.00964326	0.0100548	0.00882186	0.00527853	0.0194262	EAR
27327	TNRC6A	0.0111049	0.00271971	0.98616	1.52432e-05	0.988566	0.975805	0.988708	0.980271	0.0266202	0.0031633	0.00314167	0.00357174	0.0039632	0.0196592	EAR
548593	SLX1A	0.0103305	0.00517487	0.984467	2.76903e-05	0.989493	0.959441	0.989364	0.985328	0.0449472	0.00655786	0.00532194	0.00615616	0.00422699	0.0191791	EAR
105371169	NA	0.164471	0.000736225	0.834719	7.29964e-05	0.834318	0.788842	0.836005	0.827527	0.0326179	0.00125237	0.00101942	0.00116592	0.00451162	0.0164726	EAR
80205	CHD9	1.89754e-09	0.0129401	0.98706	1.77835e-11	0.999998	0.999577	0.999999	0.999367	0.0339531	0.0145595	0.0137108	0.0132607	0.00648224	0.0199084	EAR
23199	GSE1	0.133604	0.266876	0.562287	0.0372326	0.829692	0.806306	0.828561	0.81315	0.0201927	0.303377	0.304732	0.306638	0.0833086	0.0166699	EAR
79791	FBXO31	0.00106496	0.00155531	0.997379	8.37869e-07	0.998848	0.988183	0.998545	0.996919	0.0257951	0.00219229	0.00184867	0.00201565	0.0101963	0.0202099	EAR
54971	BANP	1.2444e-07	0.0453229	0.954677	5.79823e-09	0.999997	0.998318	0.999944	0.999688	0.0270105	0.0519493	0.0443092	0.0444857	0.339668	0.0255624	EAR
400566	C17orf97	0.347239	0.000930798	0.651577	0.000253789	0.652188	0.606755	0.651872	0.649925	0.0167406	0.00156473	0.0013855	0.00153768	0.00360896	0.0130195	EAR
55421	NCBP3	0.0117536	0.00261715	0.985613	1.60538e-05	0.988387	0.954966	0.987943	0.972164	0.0258381	0.00318749	0.00287805	0.00361874	0.0055409	0.0191789	EAR
7775	ZNF232	0.0700327	0.000905973	0.929027	3.38302e-05	0.929945	0.901761	0.928979	0.923584	0.0241835	0.00140745	0.00118055	0.00136625	0.00534781	0.0183345	EAR
84622	ZNF594	0.0105665	0.404703	0.580651	0.00407893	0.98522	0.967018	0.985176	0.976544	0.024835	0.444591	0.408399	0.39436	0.0269869	0.0247504	EAR
9135	RABEP1	0.270038	0.0243889	0.700272	0.00530162	0.724949	0.63023	0.725142	0.71272	0.0185783	0.0350237	0.0300521	0.0292145	0.00631929	0.014979	EAR
79142	PHF23	6.90713e-06	0.236363	0.763628	1.65262e-06	0.999988	0.996232	0.999936	0.995325	0.0245088	0.244351	0.234344	0.235072	0.233559	0.0202357	EAR
284023	RNF227	0.000538816	0.0121938	0.987264	3.48144e-06	0.999445	0.978766	0.999354	0.993103	0.0480042	0.0134536	0.0123157	0.0138776	0.00419028	0.021003	EAR
388341	LRRC75A	1.22747e-05	0.0151829	0.984805	1.15347e-07	0.999987	0.975914	0.999969	0.995526	0.024959	0.0167431	0.0162367	0.0153268	0.0149933	0.0201338	EAR
10743	RAI1	2.93567e-06	0.000960461	0.999037	1.38872e-09	0.999933	0.999094	0.999904	0.999593	0.024999	0.00158476	0.00120604	0.00132654	0.00432709	0.0193466	EAR
2310	FOXO3B	0.0730539	0.001165	0.925732	4.93256e-05	0.928092	0.853186	0.926586	0.898908	0.0236168	0.00167312	0.00159241	0.00156681	0.0100469	0.0181225	EAR
57649	PHF12	0.164422	0.0145172	0.819567	0.00149353	0.833603	0.828053	0.833695	0.805364	0.0228162	0.0162299	0.0178031	0.0165479	0.00392366	0.0163916	EAR
57551	TAOK1	0.00131035	0.00568966	0.992996	3.95423e-06	0.998721	0.967279	0.998638	0.975878	0.0249758	0.00694843	0.00644908	0.00590556	0.00419503	0.0202457	EAR
85464	SSH2	7.6461e-06	0.0787774	0.921215	3.94578e-07	0.999982	0.899025	0.999951	0.999875	0.0252239	0.0804858	0.0794241	0.0804531	0.00982545	0.0199231	EAR
440423	SUZ12P1	0.129883	0.00628793	0.863304	0.000524777	0.870222	0.748932	0.869629	0.855402	0.022032	0.00974622	0.00704373	0.00698477	0.00454016	0.0171691	EAR
4763	NF1	0.00271908	0.109147	0.887954	0.000180537	0.996974	0.942199	0.997039	0.994221	0.0330174	0.110224	0.110197	0.111619	0.00704543	0.0198282	EAR
100170841	EPOP	1.93287e-06	0.0132287	0.986769	1.34573e-08	0.99979	0.99799	0.999981	0.999805	0.028146	0.0138079	0.0136798	0.0150715	0.00420873	0.0198082	EAR
51755	CDK12	0.0799084	0.0405935	0.877483	0.00201535	0.918183	0.849578	0.918038	0.906229	0.0242954	0.0428745	0.0438846	0.044312	0.00702491	0.0179881	EAR
147179	WIPF2	0.00457235	0.0284166	0.966936	7.46086e-05	0.995493	0.967553	0.995212	0.965921	0.0249567	0.0347262	0.0288905	0.0279712	0.0182107	0.019598	EAR
3292	HSD17B1	0.00284854	0.201845	0.794802	0.000504166	0.996749	0.982959	0.995695	0.989935	0.0249996	0.219249	0.200505	0.198698	0.195298	0.0225845	EAR
146923	RUNDC1	0.00262523	0.217781	0.779179	0.000414419	0.997006	0.977061	0.996565	0.990313	0.0265223	0.217283	0.221594	0.218932	0.0462081	0.0200142	EAR
124801	LSM12	0.0139117	0.00610191	0.979937	4.90194e-05	0.987423	0.919449	0.985566	0.951717	0.0259418	0.00727836	0.00638526	0.00716367	0.00406592	0.0194339	EAR
7343	UBTF	0.141226	0.080898	0.76927	0.00860575	0.854703	0.814461	0.84921	0.783056	0.0211713	0.103509	0.0884491	0.0889513	0.0182575	0.0201681	EAR
9020	MAP3K14	0.0757799	0.00187138	0.92227	7.90252e-05	0.924878	0.894468	0.923719	0.887159	0.0250072	0.00301044	0.00215147	0.00234626	0.00522228	0.0186342	EAR
284058	KANSL1	0.00732788	0.00109477	0.991573	3.99494e-06	0.992127	0.963304	0.991999	0.992246	0.0248232	0.00163326	0.00135869	0.00156946	0.0039704	0.0195012	EAR
10140	TOB1	3.58921e-05	0.00732122	0.992642	6.51342e-07	0.999997	0.990109	0.999894	0.914274	0.0286793	0.00766178	0.00742023	0.00758372	0.78751	0.0197784	EAR
8526	DGKE	0.068539	0.308743	0.599171	0.0235463	0.90964	0.898508	0.90449	0.882667	0.0239999	0.369881	0.328296	0.326354	0.171823	0.0184026	EAR
11011	TLK2	0.0805413	0.376489	0.51137	0.0316001	0.886446	0.876695	0.887842	0.879793	0.0211705	0.410629	0.407881	0.408552	0.02161	0.0173829	EAR
3607	FOXK2	0.244158	0.00342498	0.75185	0.00056753	0.755994	0.731249	0.754258	0.739823	0.0191776	0.0052457	0.00410935	0.00450525	0.00330258	0.0148866	EAR
7541	ZBTB14	0.00256005	0.00525551	0.992177	6.99229e-06	0.997232	0.993189	0.997452	0.940248	0.0254679	0.00561084	0.00627084	0.00592467	0.0046777	0.0214052	EAR
56907	SPIRE1	0.0310103	0.377228	0.579701	0.0120608	0.957163	0.938826	0.956785	0.924114	0.0229989	0.389987	0.391849	0.387731	0.109275	0.0205713	EAR
114799	ESCO1	1.46705e-05	0.35045	0.64953	5.52919e-06	0.999988	0.985456	0.999965	0.978802	0.0256952	0.352167	0.349445	0.353806	0.0180015	0.0199293	EAR
10778	ZNF271P	0.00893107	0.307273	0.681535	0.00226125	0.988822	0.929147	0.988403	0.986313	0.0246204	0.314852	0.306465	0.312753	0.0276283	0.0192808	EAR
26040	SETBP1	9.41038e-05	0.0013576	0.998548	6.31543e-08	0.999833	0.990698	0.999827	0.998599	0.0253605	0.00200857	0.00159477	0.00186129	0.004434	0.0220107	EAR
9811	CTIF	0.0919409	0.00208572	0.905831	0.000142756	0.908474	0.856779	0.906061	0.902723	0.0236718	0.00265337	0.00257804	0.00251656	0.120876	0.0202858	EAR
55520	ELAC1	0.475711	0.00164878	0.521861	0.00077901	0.524094	0.511934	0.523208	0.497892	0.0137271	0.00304854	0.00255014	0.00276776	0.00483598	0.0107212	EAR
55628	ZNF407	6.04834e-07	0.0283967	0.971603	9.79115e-09	0.99999	0.997215	0.99997	0.999489	0.0256653	0.0321505	0.0291398	0.0281428	0.0116546	0.01938	EAR
9658	ZNF516	0.0697182	0.000976587	0.929266	3.96949e-05	0.93051	0.793366	0.929454	0.927742	0.0246449	0.00158119	0.00125646	0.00143239	0.00542195	0.0198144	EAR
7776	ZNF236	0.0524672	0.00146338	0.946026	4.30867e-05	0.947525	0.913435	0.947587	0.91543	0.0240786	0.00239124	0.00172434	0.00185041	0.0165561	0.0183767	EAR
54531	MIER2	0.00131579	0.00110141	0.997582	1.11858e-06	0.999527	0.959461	0.998461	0.91846	0.0267913	0.00159704	0.00136583	0.00158631	0.0170039	0.0194763	EAR
90007	MIDN	0.0383318	0.0144477	0.946876	0.000344395	0.962449	0.856138	0.960642	0.949495	0.0257135	0.0179115	0.014814	0.0154502	0.0205171	0.0222178	EAR
51343	FZR1	0.013855	0.00472847	0.981372	4.4793e-05	0.987571	0.942581	0.984211	0.970612	0.0294278	0.0063605	0.0049	0.00515789	0.0803489	0.0198838	EAR
51341	ZBTB7A	0.0298151	0.0719774	0.896924	0.00128298	0.968837	0.953295	0.968855	0.933789	0.0256176	0.0826702	0.0724243	0.073501	0.0116559	0.0187859	EAR
9361	LONP1	0.107655	0.00115583	0.891111	7.81216e-05	0.892003	0.716696	0.892178	0.890143	0.024161	0.00166501	0.00166944	0.00158081	0.00357287	0.0176539	EAR
163154	PRR22	0.157113	0.00311259	0.839436	0.000338443	0.841527	0.67951	0.841933	0.84331	0.0278598	0.00527058	0.00359611	0.00379884	0.00861029	0.017225	EAR
400673	VMAC	0.244865	0.0813663	0.655139	0.0186291	0.738592	0.65242	0.73097	0.735128	0.0188447	0.102413	0.101784	0.0987555	0.0429983	0.0172365	EAR
115950	ZNF653	0.122633	0.167884	0.692603	0.0168798	0.855521	0.803129	0.860102	0.861815	0.0296892	0.188048	0.183073	0.188013	0.0296124	0.0168421	EAR
51710	ZNF44	0.0671638	0.00149946	0.931274	6.27796e-05	0.931623	0.862274	0.931855	0.932885	0.023541	0.00203754	0.00181006	0.00206361	0.0408516	0.018108	EAR
84292	WDR83	0.0347605	0.00236397	0.962828	4.74113e-05	0.965197	0.915928	0.965382	0.935658	0.0303003	0.00288395	0.00271418	0.00316831	0.0234732	0.0236084	EAR
3337	DNAJB1	1.73227e-07	0.00719544	0.992804	1.1563e-09	0.999999	0.995958	0.999994	0.996388	0.0256401	0.00922059	0.00728639	0.0075188	0.0962484	0.0197183	EAR
84167	C19orf44	0.408628	0.000959621	0.590017	0.000395008	0.591732	0.552419	0.588208	0.588714	0.0154174	0.00168188	0.00151216	0.00164992	0.0410204	0.0121524	EAR
7561	ZNF14	0.00836152	0.051298	0.940049	0.000291046	0.990901	0.969584	0.991285	0.985962	0.024756	0.0606113	0.0515433	0.0501388	0.103138	0.0202201	EAR
7562	ZNF708	0.00771566	0.0256106	0.966561	0.000112883	0.991735	0.877177	0.992358	0.98843	0.0287542	0.0328709	0.0260882	0.0252525	0.00528768	0.0194981	EAR
148203	ZNF738	0.0461966	0.00380777	0.949902	9.3574e-05	0.953929	0.943849	0.952821	0.925875	0.0239224	0.00551407	0.00420599	0.00420306	0.00421401	0.0185179	EAR
353088	ZNF429	0.000341854	0.0863983	0.913238	2.17893e-05	0.999643	0.992417	0.999555	0.97151	0.0252312	0.108767	0.0847973	0.0842626	0.119665	0.0209284	EAR
100132815	IPO5P1	0.00699313	0.0690863	0.923627	0.000293758	0.992671	0.89049	0.990419	0.992689	0.0281434	0.074928	0.0698143	0.0692056	0.00613761	0.0215442	EAR
7644	ZNF91	0.054187	0.00504762	0.940616	0.000149783	0.945435	0.896549	0.945731	0.934285	0.0250255	0.00553581	0.00544574	0.00721493	0.00383102	0.018374	EAR
148213	ZNF681	0.00280526	0.0537626	0.943313	0.000119002	0.996986	0.996237	0.996102	0.973052	0.0254855	0.0527335	0.0539805	0.0582239	0.210521	0.0193579	EAR
147929	ZNF565	0.00291064	0.00292678	0.994154	8.56459e-06	0.997112	0.829253	0.992583	0.997138	0.0251355	0.00335843	0.00315833	0.00324595	0.363726	0.0193695	EAR
84503	ZNF527	0.0659946	0.0633855	0.86777	0.00284979	0.931499	0.762904	0.929612	0.930196	0.0232271	0.0774119	0.065438	0.0663889	0.00659696	0.0184461	EAR
163131	ZNF780B	0.0246201	0.0441344	0.930629	0.000617023	0.974304	0.931275	0.974413	0.972835	0.0243639	0.0469106	0.0452002	0.0458524	0.00550267	0.019758	EAR
284323	ZNF780A	0.000340292	0.00377582	0.995883	9.3767e-07	0.9996	0.921749	0.999572	0.999017	0.025003	0.0046359	0.00393654	0.00421758	0.15793	0.0195282	EAR
7769	ZNF226	9.3612e-05	0.0220107	0.977893	3.00773e-06	0.999908	0.970797	0.999482	0.998453	0.0251772	0.0234452	0.0217939	0.0218199	0.696717	0.0248743	EAR
7770	ZNF227	0.000102631	0.0203942	0.979502	1.27403e-06	0.999814	0.99279	0.999858	0.996498	0.0282091	0.0234165	0.0204674	0.0208188	0.0578986	0.0207466	EAR
9310	ZNF235	0.000144642	0.122383	0.877461	1.20236e-05	0.999743	0.937932	0.999763	0.999638	0.0289505	0.125165	0.122247	0.124004	0.0468683	0.0236092	EAR
26974	ZNF285	0.0371628	0.0229578	0.939344	0.000535808	0.963895	0.82561	0.959156	0.959494	0.0241639	0.0256094	0.0238726	0.0243792	0.00990422	0.0219591	EAR
7733	ZNF180	0.000458804	0.00171502	0.997826	3.98663e-07	0.99949	0.98397	0.999505	0.990972	0.0270804	0.00221919	0.001961	0.00247641	0.00662129	0.0193722	EAR
2354	FOSB	0.253245	0.141539	0.570822	0.0343944	0.712458	0.684289	0.710237	0.709998	0.0210141	0.18049	0.175602	0.175975	0.0213891	0.0145408	EAR
2909	ARHGAP35	0.237434	0.0021998	0.760016	0.000350802	0.762172	0.723441	0.761696	0.75567	0.0193448	0.0028795	0.00294103	0.00314558	0.00333891	0.0152384	EAR
23211	ZC3H4	3.53577e-08	0.00140164	0.998598	3.07649e-11	0.999998	0.999188	0.999993	0.998539	0.0251662	0.00192119	0.00182982	0.00175041	0.00850828	0.0230655	EAR
29998	BICRA	5.18491e-08	0.00380614	0.996194	1.26487e-10	0.999998	0.998623	0.999973	0.999578	0.0250537	0.00442461	0.00472327	0.00408104	0.0102048	0.0228714	EAR
25888	ZNF473	0.00231756	0.0259538	0.971696	3.21802e-05	0.997586	0.97255	0.997269	0.995609	0.0260292	0.0266644	0.0267504	0.0276833	0.00457999	0.0194726	EAR
90321	ZNF766	5.2644e-06	0.00797324	0.992021	2.37929e-08	0.999989	0.978211	0.999935	0.999564	0.0268654	0.00959562	0.00866264	0.00816657	0.00869339	0.0195315	EAR
388558	ZNF808	0.0295999	0.00255237	0.967803	4.46158e-05	0.970227	0.951997	0.97003	0.957678	0.026099	0.00376941	0.00278562	0.00294231	0.0478335	0.0243418	EAR
7696	ZNF137P	0.179578	0.00155068	0.818696	0.000175323	0.819551	0.820845	0.819572	0.741949	0.0254576	0.002248	0.00192454	0.00233105	0.00385533	0.0181017	EAR
81856	ZNF611	1.50873e-05	0.0283245	0.97166	2.43174e-07	0.999975	0.971493	0.999968	0.998041	0.0252286	0.0285961	0.0288571	0.0314088	0.00599792	0.0195185	EAR
91661	ZNF765	3.40218e-06	0.00142083	0.998576	3.02278e-09	0.999995	0.989456	0.999853	0.999511	0.0265142	0.00197842	0.00176473	0.00176932	0.0294055	0.0199503	EAR
112724	RDH13	0.0730097	0.0903397	0.832439	0.00421127	0.923225	0.908527	0.92174	0.899635	0.022893	0.0997263	0.0947982	0.0944117	0.00951768	0.0181789	EAR
89887	ZNF628	0.235615	0.00143039	0.762691	0.000263655	0.765668	0.750387	0.763428	0.695163	0.0200011	0.00205741	0.00204306	0.00198096	0.0435725	0.0218994	EAR
9422	ZNF264	0.162839	0.0177529	0.817457	0.00195142	0.83589	0.783287	0.835811	0.774765	0.0222381	0.0200594	0.0203932	0.0213688	0.00514122	0.0176769	EAR
284306	ZNF547	0.441849	0.0004803	0.557451	0.000219689	0.556443	0.446177	0.549132	0.592924	0.0144526	0.00099896	0.000883008	0.000925586	0.00269508	0.0118583	EAR
7565	ZNF17	1.20519e-06	0.00494602	0.995053	3.34829e-09	0.999981	0.988034	0.999979	0.999797	0.0270281	0.00626675	0.0051061	0.00568647	0.0200008	0.0193704	EAR
7693	ZNF134	0.000186682	0.00260528	0.997208	2.61496e-07	0.999762	0.950475	0.999793	0.99783	0.0298451	0.00343816	0.00283927	0.00326988	0.0129082	0.0217826	EAR
79818	ZNF552	0.0303539	0.00197057	0.967639	3.67603e-05	0.969392	0.82516	0.969459	0.967678	0.0258867	0.00271495	0.00227016	0.0025206	0.0283967	0.0201933	EAR
100293516	ZNF587B	1.69231e-07	0.00792422	0.992076	1.22161e-09	0.999999	0.963324	0.999901	0.999982	0.0249796	0.00941741	0.00832241	0.00827293	0.0501597	0.0243508	EAR
84914	ZNF587	0.000465818	0.0768502	0.922663	2.14068e-05	0.999457	0.944867	0.999216	0.999179	0.0247487	0.0770587	0.0796305	0.0776634	0.014154	0.0197704	EAR
147687	ZNF417	0.0169163	0.00250482	0.980551	2.78279e-05	0.982912	0.826491	0.982691	0.982185	0.0246481	0.00308312	0.00275145	0.00332224	0.0552136	0.0192127	EAR
80095	ZNF606	1.46368e-05	0.00238543	0.9976	1.82251e-08	0.99997	0.972947	0.999907	0.999685	0.025961	0.00293682	0.00259593	0.00342408	0.00408044	0.0197395	EAR
7694	ZNF135	0.0209821	0.0036588	0.975317	4.21075e-05	0.97901	0.890905	0.977684	0.977981	0.0261809	0.00428225	0.00425051	0.00433186	0.00641142	0.0211725	EAR
27300	ZNF544	0.00230195	0.00199227	0.995703	2.37241e-06	0.997536	0.971447	0.997493	0.995841	0.0275634	0.00285497	0.00232613	0.0023522	0.0125196	0.0194197	EAR
7554	ZNF8	0.289289	0.00202337	0.708235	0.000451913	0.711888	0.687532	0.709619	0.671883	0.0181582	0.00280532	0.00285867	0.00291428	0.015772	0.0156592	EAR
84878	ZBTB45	0.0163165	0.450722	0.525044	0.00791776	0.977363	0.951812	0.971692	0.968538	0.0245142	0.462567	0.46034	0.455154	0.0362399	0.0193413	EAR
23369	PUM2	0.343741	0.00116408	0.654753	0.000341278	0.658869	0.575877	0.655892	0.62456	0.0172083	0.00181731	0.00166069	0.00215731	0.00763383	0.0143964	EAR
388	RHOB	0.359365	0.00739923	0.630742	0.00249389	0.656069	0.536457	0.636174	0.608604	0.0172774	0.010189	0.0113155	0.0101485	0.00334008	0.0143507	EAR
54454	ATAD2B	0.447511	0.0086573	0.540051	0.00378013	0.548594	0.517743	0.549464	0.532768	0.0142086	0.0125358	0.0124483	0.0157245	0.00338871	0.0111396	EAR
55252	ASXL2	0.0377192	0.00462927	0.957559	9.22758e-05	0.962012	0.941608	0.962071	0.944411	0.0266724	0.00656073	0.00503099	0.00501898	0.00387988	0.0200602	EAR
55006	TRMT61B	0.407049	0.0214626	0.562638	0.0088502	0.582672	0.498062	0.583115	0.586824	0.0151052	0.0307963	0.0303536	0.0327665	0.00459042	0.0139519	EAR
57448	BIRC6	0.106679	0.0941073	0.792383	0.00683085	0.885938	0.840529	0.887083	0.871588	0.0241714	0.101528	0.10057	0.106259	0.0066354	0.0172875	EAR
11037	STON1	0.29189	0.00317936	0.704163	0.000768173	0.712253	0.570012	0.706199	0.695195	0.0186194	0.00421826	0.00438811	0.00475878	0.00390151	0.0164798	EAR
4211	MEIS1	0.0387228	0.0497977	0.910315	0.00116408	0.959217	0.880901	0.957235	0.961641	0.0255579	0.0508705	0.0557077	0.0510664	0.0059393	0.022075	EAR
4144	MAT2A	0.00381345	0.00296094	0.993219	6.64506e-06	0.9963	0.800607	0.995748	0.994789	0.0270717	0.00424477	0.0033073	0.00337053	0.00454927	0.0209558	EAR
55818	KDM3A	0.0116861	0.0380904	0.949985	0.000238588	0.98682	0.985966	0.983839	0.987423	0.0282954	0.0468877	0.0383829	0.0378474	0.00498781	0.0234798	EAR
7549	ZNF2	0.0195322	0.0120931	0.96824	0.000134974	0.980583	0.941194	0.979993	0.963787	0.0251137	0.0131047	0.0130098	0.0129193	0.0185431	0.0192025	EAR
51455	REV1	0.329808	0.00210313	0.667508	0.000580587	0.671171	0.559789	0.669037	0.662303	0.017413	0.00310476	0.0028469	0.00352176	0.00319097	0.0135021	EAR
285190	RGPD4	0.461869	0.00116903	0.536389	0.000572729	0.537729	0.429855	0.537619	0.53466	0.0141199	0.00220447	0.00200722	0.00195095	0.00291621	0.0110208	EAR
84220	RGPD5	0.000194659	0.00516266	0.994642	5.80333e-07	0.999767	0.844502	0.999711	0.999577	0.0275757	0.00569278	0.0054765	0.00672271	0.00604523	0.0198673	EAR
729540	RGPD6	0.120291	0.00129841	0.87831	0.000100554	0.879246	0.703397	0.878886	0.879449	0.0226574	0.00182985	0.00161023	0.0021421	0.00437487	0.017537	EAR
727851	RGPD8	0.00412002	0.00834037	0.987519	2.02413e-05	0.995756	0.802531	0.995688	0.995248	0.0254965	0.00881735	0.00857223	0.0111669	0.00528716	0.0194224	EAR
2736	GLI2	0.000841341	0.0173626	0.981788	7.77743e-06	0.9991	0.987863	0.998854	0.996125	0.0253579	0.0220784	0.0174947	0.0175278	0.0109676	0.0197726	EAR
344148	NCKAP5	0.013805	0.00154599	0.984638	1.12045e-05	0.986139	0.904664	0.985835	0.983773	0.0283798	0.00233065	0.00188734	0.00191453	0.00384911	0.0198348	EAR
9839	ZEB2	1.91592e-07	0.0086914	0.991308	1.06838e-09	0.999996	0.980456	0.999982	0.999913	0.0337531	0.0126316	0.0088536	0.00877301	0.0244548	0.0193589	EAR
29994	BAZ2B	0.0282403	0.00203225	0.969689	3.84498e-05	0.972092	0.848342	0.97144	0.963356	0.024389	0.00288631	0.00233173	0.00239129	0.0692728	0.0189545	EAR
83879	CDCA7	0.447292	0.0058338	0.536077	0.0107978	0.545253	0.437785	0.535997	0.538495	0.0141582	0.0167612	0.0166711	0.0167505	0.8869	0.0114542	EAR
285172	FAM126B	0.00928962	0.0703958	0.919862	0.000452162	0.990223	0.942469	0.989561	0.988427	0.0262362	0.07105	0.0748311	0.0701437	0.0905871	0.0208558	EAR
1385	CREB1	3.65205e-07	0.0205228	0.979477	8.81148e-09	1	0.997756	0.999997	0.959119	0.0289329	0.0216381	0.0203495	0.0224014	0.104962	0.0201032	EAR
389072	PLEKHM3	0.0978322	0.0100218	0.891524	0.000621758	0.901905	0.829111	0.901914	0.867783	0.0226472	0.01202	0.0116022	0.0107201	0.0163237	0.0184381	EAR
14	AAMP	0.0877452	0.003934	0.908113	0.0002081	0.91154	0.868957	0.91201	0.905115	0.0274536	0.00482091	0.0044103	0.00495493	0.020503	0.0180594	EAR
200765	TIGD1	0.00709712	0.0310085	0.961774	0.000120155	0.992879	0.963312	0.992385	0.98336	0.024937	0.0311126	0.0319139	0.0342872	0.00496268	0.0199197	EAR
26058	GIGYF2	0.00101146	0.00354243	0.995444	1.81862e-06	0.998709	0.986539	0.998904	0.996565	0.0280724	0.00529667	0.00380329	0.00384869	0.00809007	0.020235	EAR
23677	SH3BP4	4.13716e-06	0.00115134	0.998845	2.74927e-09	0.999994	0.974296	0.999916	0.999582	0.0250545	0.00169777	0.00141771	0.00162677	0.00419582	0.0193625	EAR
79175	ZNF343	0.128066	0.0345309	0.834372	0.00303116	0.868532	0.792963	0.866933	0.868921	0.022732	0.0418802	0.0383599	0.0368585	0.0233915	0.0189228	EAR
10528	NOP56	0.158381	0.0303141	0.808054	0.00325032	0.839099	0.759852	0.837149	0.833595	0.0211592	0.0365889	0.0335348	0.0345041	0.00463603	0.0167939	EAR
22888	UBOX5	0.00152277	0.258343	0.739852	0.000281843	0.998053	0.989801	0.998139	0.986998	0.0260936	0.259441	0.259035	0.261198	0.0143041	0.0208229	EAR
54453	RIN2	0.000262411	0.137866	0.861845	2.6322e-05	0.999773	0.937584	0.999368	0.997495	0.0245603	0.145338	0.138424	0.136546	0.0151093	0.0224413	EAR
140688	NOL4L	0.03589	0.111911	0.849565	0.00263453	0.961335	0.922816	0.961028	0.956902	0.0241218	0.128887	0.11363	0.1134	0.0283253	0.0189946	EAR
83737	ITCH	0.0824861	0.00184521	0.915578	9.04051e-05	0.91783	0.790634	0.917145	0.910328	0.0230403	0.00260692	0.00223402	0.00244227	0.00370952	0.0182818	EAR
23054	NCOA6	0.311072	0.00186392	0.686629	0.00043458	0.689053	0.655837	0.688061	0.674438	0.0181756	0.00291785	0.00243596	0.00285993	0.00404644	0.0139587	EAR
57727	NCOA5	0.00193263	0.0131039	0.98495	1.34357e-05	0.998006	0.98367	0.997699	0.994108	0.0264585	0.0137729	0.0141315	0.0139034	0.00953901	0.0198435	EAR
55713	ZNF334	0.00166343	0.0030911	0.995243	2.68218e-06	0.998371	0.991524	0.99818	0.951974	0.0251463	0.00358695	0.00349406	0.00395864	0.00431499	0.0227162	EAR
11083	DIDO1	0.0472676	0.00125244	0.951448	3.1909e-05	0.952458	0.945216	0.952729	0.888527	0.0245929	0.00188332	0.00150959	0.00177454	0.00821236	0.0191673	EAR
54923	LIME1	0.207751	0.179147	0.572185	0.0409168	0.749235	0.632688	0.751287	0.752193	0.0205615	0.219601	0.217682	0.234225	0.0420337	0.0172846	EAR
140685	ZBTB46	0.474131	0.000894242	0.524551	0.000423057	0.52592	0.489164	0.525368	0.515551	0.0142244	0.00162145	0.00154568	0.00156793	0.00542793	0.0110702	EAR
8204	NRIP1	0.0160846	0.00594527	0.977918	5.1617e-05	0.983434	0.908795	0.984131	0.975886	0.0251238	0.00650187	0.00705468	0.00651926	0.00396654	0.019142	EAR
30811	HUNK	0.402265	0.00132309	0.595781	0.000630408	0.59933	0.494458	0.596266	0.589971	0.0155904	0.0024059	0.00213801	0.00215361	0.0728723	0.0133162	EAR
1859	DYRK1A	0.00834414	0.00288724	0.988756	1.28351e-05	0.991549	0.903411	0.991438	0.989586	0.0270673	0.00395445	0.00326784	0.00331135	0.00423242	0.0191742	EAR
54014	BRWD1	0.485989	0.00101036	0.512504	0.000496321	0.513162	0.476616	0.514645	0.501109	0.013662	0.00176679	0.00162529	0.00207174	0.00277071	0.0104961	EAR
27443	CECR2	3.69192e-06	0.00221127	0.997785	4.57843e-09	0.999974	0.924701	0.999992	0.999735	0.0253199	0.00295104	0.00251442	0.00278703	0.00596965	0.020909	EAR
440804	RIMBP3B	0.0422093	0.15001	0.803146	0.0046346	0.949037	0.934769	0.953267	0.950744	0.0243175	0.157768	0.154402	0.155564	0.0717715	0.0209997	EAR
23384	SPECC1L	0.00357065	0.0853559	0.9109	0.000173831	0.995871	0.976057	0.995385	0.995921	0.0247784	0.0927743	0.0871551	0.0828717	0.00842475	0.0197785	EAR
402055	SRRD	0.000956587	0.0318835	0.967142	1.81291e-05	0.999094	0.953587	0.998674	0.994978	0.0250777	0.0379963	0.0314811	0.0325187	0.0188809	0.0193302	EAR
4330	MN1	0.245484	0.00266764	0.751394	0.000454784	0.755208	0.708465	0.753265	0.74009	0.0211469	0.00422844	0.00329718	0.00351507	0.00426495	0.0154759	EAR
8897	MTMR3	0.0164565	0.000866432	0.982669	7.73732e-06	0.984104	0.918321	0.983047	0.969078	0.0247202	0.00136281	0.00111862	0.00129046	0.0123538	0.0191636	EAR
100506472	LOC100506472	0.0845985	0.136378	0.770217	0.00880648	0.910652	0.83266	0.905995	0.860542	0.0236913	0.147224	0.148154	0.143969	0.0169432	0.0203532	EAR
468	ATF4	0.00030019	0.037752	0.961941	6.59605e-06	0.999699	0.96779	0.999426	0.99784	0.0259884	0.0402497	0.0384823	0.0381493	0.0149685	0.0193663	EAR
57591	MRTFA	0.068875	0.0179128	0.912487	0.000724831	0.930976	0.863824	0.929042	0.925315	0.023348	0.0203936	0.01983	0.0186452	0.00586764	0.0200528	EAR
2033	EP300	0.00383527	0.00357848	0.992579	6.96166e-06	0.995943	0.986875	0.996072	0.984088	0.0294202	0.00398646	0.004045	0.00456123	0.00552785	0.0196726	EAR
23774	BRD1	0.428258	0.000944003	0.57042	0.000377708	0.57363	0.539185	0.571549	0.517011	0.0151348	0.00162551	0.00156428	0.00163105	0.00303273	0.0120627	EAR
9686	VGLL4	0.0510229	0.00803181	0.940689	0.000256453	0.950754	0.785137	0.946137	0.945128	0.0243712	0.00917568	0.00897825	0.00895764	0.0060676	0.0187483	EAR
5915	RARB	3.91012e-07	0.159378	0.840621	5.75933e-08	0.999965	0.992566	0.999808	0.999998	0.0443615	0.242041	0.154801	0.155346	0.0102306	0.0195371	EAR
353274	ZNF445	0.442157	0.00130884	0.555972	0.000562207	0.558945	0.501205	0.556814	0.54594	0.0144438	0.00216746	0.00205782	0.00236616	0.0055078	0.0118535	EAR
7584	ZNF35	3.90896e-05	0.00178302	0.998178	3.89938e-08	0.999953	0.994237	0.999941	0.980109	0.02902	0.00256923	0.00202713	0.0022246	0.0222654	0.0193258	EAR
29072	SETD2	0.000365583	0.0270596	0.972569	5.31142e-06	0.999608	0.986949	0.999544	0.992037	0.0262052	0.0273275	0.0285141	0.0284378	0.00462139	0.0197963	EAR
64925	CCDC71	0.000705775	0.0019153	0.997378	8.59641e-07	0.999389	0.967907	0.999075	0.986597	0.0259111	0.00241468	0.00227495	0.00234446	0.0531385	0.0200287	EAR
1154	CISH	0.372336	0.000905283	0.626478	0.000280906	0.631333	0.587995	0.626282	0.600552	0.0162609	0.00162881	0.00142058	0.00142094	0.00376437	0.0141069	EAR
6314	ATXN7	0.0160019	0.0091452	0.974768	8.46566e-05	0.983819	0.835218	0.98374	0.981987	0.0248755	0.013734	0.00929099	0.00950599	0.0078939	0.0197174	EAR
84541	KBTBD8	0.0971533	0.346434	0.51859	0.037823	0.8652	0.860809	0.863787	0.837037	0.0209403	0.381585	0.388396	0.38435	0.100828	0.0182073	EAR
23150	FRMD4B	9.0026e-05	0.486559	0.513294	5.642e-05	0.999848	0.910331	0.999399	0.999746	0.0480008	0.543182	0.482965	0.477165	0.0236093	0.0200497	EAR
151987	PPP4R2	0.0217882	0.00152009	0.976673	1.89408e-05	0.97889	0.868069	0.978166	0.942029	0.0265912	0.00244027	0.0017858	0.00192405	0.00915763	0.0196803	EAR
285237	C3orf38	0.204435	0.0194675	0.772992	0.00310591	0.795544	0.635958	0.792145	0.773219	0.0204328	0.0294165	0.022193	0.0229778	0.00810423	0.0165901	EAR
868	CBLB	0.177853	0.00334498	0.818436	0.000365895	0.818677	0.802712	0.820875	0.821195	0.0220414	0.00444552	0.00393961	0.00441392	0.00351593	0.0179972	EAR
2960	GTF2E1	0.095183	0.00119481	0.903545	7.71888e-05	0.905157	0.849387	0.90493	0.866542	0.0239943	0.00178083	0.00150516	0.00160039	0.0611425	0.017724	EAR
26984	SEC22A	0.327726	0.00145886	0.670168	0.000647569	0.681909	0.572104	0.670803	0.622548	0.017231	0.00241794	0.00225287	0.00233621	0.223439	0.013414	EAR
23023	TMCC1	0.000638543	0.00247691	0.996884	7.9519e-07	0.999279	0.984608	0.999211	0.996912	0.0260878	0.00318848	0.00287319	0.00297406	0.00476172	0.0204005	EAR
4690	NCK1	2.91197e-08	0.142781	0.857219	3.79573e-09	0.999999	0.98839	0.999992	0.999876	0.0249933	0.144629	0.141444	0.14766	0.0390369	0.019373	EAR
5291	PIK3CB	0.164095	0.186941	0.620206	0.0287585	0.808205	0.712087	0.80665	0.799608	0.0202154	0.21822	0.215258	0.217651	0.015561	0.0162162	EAR
25976	TIPARP	0.00323645	0.00165858	0.995101	3.57176e-06	0.997607	0.838162	0.996666	0.95841	0.027086	0.00227342	0.00209236	0.00207512	0.00716722	0.019338	EAR
5290	PIK3CA	0.0402335	0.114895	0.841585	0.00328639	0.956905	0.787852	0.95564	0.954247	0.0238615	0.131282	0.117319	0.117709	0.00785215	0.0185611	EAR
55171	TBCCD1	3.37356e-06	0.351683	0.648312	1.56573e-06	0.999997	0.972472	0.999541	0.999878	0.0266059	0.36164	0.350655	0.348596	0.15037	0.0194753	EAR
6043	SNORA63	0.0450637	0.0422992	0.911529	0.00110797	0.953992	0.943195	0.953561	0.897499	0.024044	0.0428719	0.0425222	0.061215	0.0076593	0.0214543	EAR
348793	WDR53	0.0523237	0.00613539	0.94117	0.000371163	0.946434	0.912102	0.947702	0.927838	0.0269131	0.00711906	0.00657876	0.00673822	0.527148	0.0196461	EAR
10336	PCGF3	1.09179e-05	0.0347787	0.96521	2.70812e-07	0.999987	0.991884	0.999918	0.99675	0.0253527	0.0374415	0.0355973	0.0344487	0.0748896	0.0195959	EAR
8603	FAM193A	1.08708e-07	0.00157292	0.998427	9.88842e-11	0.999996	0.999566	0.999991	0.995509	0.0251763	0.00242597	0.0018298	0.00196783	0.00443464	0.0196508	EAR
93624	TADA2B	0.443746	0.00203072	0.553303	0.000920283	0.554608	0.526961	0.555292	0.551013	0.0143887	0.00318279	0.00315269	0.00356476	0.0239262	0.0113196	EAR
152518	NFXL1	0.00626183	0.0709421	0.922543	0.000253423	0.993384	0.963639	0.993102	0.990732	0.0255787	0.0725803	0.0716084	0.0734218	0.00596158	0.0195739	EAR
285527	FRYL	0.0845854	0.0046615	0.91053	0.000222981	0.914356	0.871678	0.915682	0.903581	0.0251173	0.00666393	0.005123	0.00526393	0.00377338	0.0183281	EAR
65997	RASL11B	0.021427	0.00481603	0.9737	5.66951e-05	0.979078	0.955261	0.978296	0.904592	0.0487059	0.00673204	0.00513901	0.00526585	0.00480301	0.0213339	EAR
5978	REST	0.00234595	0.0101607	0.98748	1.36127e-05	0.997504	0.84822	0.9975	0.997145	0.0256237	0.0128599	0.0108288	0.0102059	0.0063236	0.0200961	EAR
26057	ANKRD17	0.00369415	0.00469209	0.991605	9.03186e-06	0.996218	0.97147	0.99612	0.990941	0.0281479	0.00511649	0.00500505	0.00624274	0.00920863	0.0194341	EAR
152815	THAP6	8.28106e-05	0.0955102	0.904402	5.12759e-06	0.999897	0.951484	0.999865	0.99854	0.0329543	0.109372	0.0959302	0.0923017	0.0382145	0.0199788	EAR
57619	SHROOM3	0.0304499	0.00100763	0.968527	1.59275e-05	0.969344	0.911191	0.968957	0.967516	0.0247008	0.00157482	0.00129084	0.00142703	0.00390532	0.0193443	EAR
10427	SEC24B	0.00718593	0.00523483	0.987559	2.05114e-05	0.99281	0.953667	0.992692	0.979577	0.0258197	0.00640626	0.00574085	0.00566738	0.014752	0.0204705	EAR
645455	CEP170P1	0.000207232	0.00709104	0.992701	8.15343e-07	0.999792	0.923675	0.9997	0.998248	0.0263395	0.0078845	0.00781399	0.00774716	0.00422343	0.0197801	EAR
1998	ELF2	0.00839507	0.000881143	0.99072	3.89096e-06	0.991647	0.888051	0.99082	0.990493	0.024909	0.0013962	0.00117785	0.00126474	0.00401	0.0205351	EAR
55534	MAML3	0.029417	0.00540459	0.96509	8.79235e-05	0.970516	0.939205	0.970142	0.959813	0.0243605	0.00676173	0.00609975	0.00571035	0.016319	0.0218655	EAR
152485	ZNF827	4.39822e-06	0.00251415	0.997481	5.66264e-09	0.999962	0.996898	0.999984	0.997564	0.0255119	0.00324787	0.00274191	0.00328862	0.0042711	0.020624	EAR
84068	SLC10A7	0.24085	0.00419065	0.754276	0.000683412	0.75785	0.736794	0.758535	0.746012	0.0206142	0.00582926	0.00503777	0.00555973	0.00342792	0.0151186	EAR
4306	NR3C2	2.21718e-05	0.00198572	0.997992	2.37054e-08	0.999924	0.997579	0.999928	0.997391	0.0339379	0.00244633	0.00237859	0.00250763	0.0259374	0.0251381	EAR
152756	FAM218A	0.168848	0.00742879	0.822905	0.000818968	0.830121	0.780305	0.830072	0.82413	0.0245545	0.00994279	0.00871427	0.00842665	0.010653	0.020113	EAR
55602	CDKN2AIP	0.000843567	0.0127201	0.986431	5.79857e-06	0.99912	0.989157	0.999174	0.921914	0.0253183	0.018805	0.0127676	0.0128002	0.00423383	0.0196134	EAR
3660	IRF2	1.09059e-09	0.276286	0.723714	2.91001e-10	0.999996	0.999875	0.999995	0.999798	0.027037	0.287253	0.273029	0.27658	0.0737443	0.0195479	EAR
64083	GOLPH3	0.0529062	0.00187351	0.945165	5.52297e-05	0.948207	0.901085	0.94643	0.917499	0.0239396	0.00251782	0.00213339	0.00269038	0.00735618	0.0184004	EAR
25836	NIPBL	0.000312464	0.205732	0.793913	4.28764e-05	0.999558	0.989582	0.999614	0.993156	0.0278271	0.204959	0.205865	0.21212	0.0106212	0.0195417	EAR
5144	PDE4D	0.00331571	0.00131896	0.995363	2.19567e-06	0.996365	0.960248	0.996633	0.994109	0.026162	0.00181261	0.00162311	0.00185492	0.00459273	0.0195339	EAR
55914	ERBIN	0.0012688	0.00110774	0.997623	7.81089e-07	0.998752	0.893693	0.998608	0.995915	0.0249937	0.00159765	0.00143511	0.00151895	0.014821	0.0194341	EAR
375449	MAST4	2.20622e-05	0.00433374	0.995644	5.08962e-08	0.999924	0.982342	0.999639	0.999933	0.0349773	0.00471858	0.00574772	0.00462748	0.00564791	0.0226211	EAR
5295	PIK3R1	0.163728	0.0234232	0.810027	0.00282124	0.833531	0.673475	0.832497	0.832557	0.0264404	0.0282323	0.0263945	0.0274152	0.00776594	0.0165272	EAR
728340	GTF2H2C	0.00955712	0.463734	0.521982	0.00472712	0.985474	0.965607	0.985548	0.980539	0.0234411	0.477261	0.466966	0.466595	0.0553205	0.0192888	EAR
2966	GTF2H2	0.0169502	0.15392	0.827392	0.00173864	0.981498	0.923167	0.980698	0.976635	0.0249722	0.161179	0.155574	0.155837	0.0137503	0.0202182	EAR
55814	BDP1	0.000610757	0.00831066	0.991076	2.8551e-06	0.999369	0.929739	0.999295	0.99738	0.0273635	0.00964064	0.00859195	0.00919438	0.0147824	0.0193579	EAR
1105	CHD1	0.00328017	0.000810839	0.995908	1.35687e-06	0.996464	0.917095	0.996676	0.995212	0.0257476	0.00131701	0.00106182	0.00122325	0.00385242	0.0193098	EAR
324	APC	0.135827	0.0786294	0.778139	0.00740513	0.856302	0.839569	0.856959	0.832704	0.0245538	0.0874043	0.0864495	0.0877093	0.0136863	0.0168072	EAR
100996485	PITX1-AS1	0.0233299	0.166009	0.805656	0.00500502	0.968128	0.831012	0.967395	0.987542	0.0249079	0.206288	0.168325	0.165115	0.24311	0.0194392	EAR
2908	NR3C1	0.0242505	0.0910665	0.882996	0.00168722	0.974087	0.923846	0.974238	0.943861	0.0262517	0.0973014	0.0930713	0.0919047	0.11763	0.0192292	EAR
54439	RBM27	0.022614	0.183374	0.790969	0.00304271	0.974387	0.946024	0.97446	0.933031	0.029793	0.187593	0.186937	0.188318	0.0476839	0.0216344	EAR
134266	GRPEL2	0.0218003	0.00286539	0.9753	3.42908e-05	0.978725	0.939591	0.978103	0.905295	0.0268368	0.00342035	0.00328192	0.00371351	0.00443134	0.0190454	EAR
133522	PPARGC1B	8.93812e-06	0.0145993	0.985392	8.24652e-08	0.999946	0.996605	0.9998	0.999752	0.0252563	0.0147666	0.0150773	0.0164113	0.076324	0.0198608	EAR
9443	MED7	1.31073e-06	0.0592553	0.940743	5.24887e-08	0.999997	0.970662	0.999978	0.999483	0.0310272	0.0664435	0.0588558	0.0596039	0.00787749	0.0201042	EAR
1482	NKX2-5	0.000801837	0.444222	0.55461	0.000366534	0.998955	0.987089	0.997935	0.992797	0.0240915	0.462041	0.442439	0.441051	0.0171783	0.0194096	EAR
64324	NSD1	0.486012	0.00284459	0.509748	0.00139548	0.512347	0.489453	0.512916	0.501845	0.0137121	0.00522893	0.00451379	0.00434759	0.00268688	0.0108281	EAR
23138	N4BP3	6.1879e-06	0.0963647	0.903629	3.81088e-07	0.999986	0.999573	0.999901	0.986621	0.0248192	0.100621	0.0966886	0.0965835	0.0173251	0.0211244	EAR
643836	ZFP62	0.000601336	0.397847	0.601335	0.000216608	0.998985	0.985821	0.99889	0.998629	0.0256016	0.407599	0.396281	0.396913	0.0361603	0.0194541	EAR
6239	RREB1	0.00206389	0.030889	0.967013	3.37225e-05	0.996416	0.989236	0.997731	0.997248	0.0254078	0.0327997	0.0325808	0.0307735	0.00534204	0.0193037	EAR
54438	GFOD1	2.8924e-08	0.44683	0.553169	2.37123e-08	1	0.963319	0.99995	0.999993	0.0518258	0.447334	0.452793	0.442811	0.0215277	0.0235014	EAR
3720	JARID2	0.00442679	0.00142463	0.994145	3.2447e-06	0.995608	0.945747	0.995313	0.990309	0.0250117	0.00191519	0.00170237	0.00205873	0.00522734	0.019775	EAR
9972	NUP153	0.00125833	0.0190567	0.979671	1.39217e-05	0.998897	0.956587	0.998574	0.977317	0.030586	0.019096	0.0192031	0.024688	0.00476715	0.0195155	EAR
493812	HCG11	0.00507868	0.0456898	0.949086	0.000145767	0.994869	0.955887	0.994859	0.922139	0.0248341	0.0467323	0.0461569	0.0483644	0.0299577	0.019939	EAR
7746	ZSCAN9	0.308647	0.0042234	0.685289	0.00184044	0.692521	0.552383	0.687969	0.682485	0.0179077	0.00668323	0.00612774	0.0063549	0.264293	0.0207586	EAR
5514	PPP1R10	1.67007e-08	0.000814167	0.999186	1.16358e-11	0.999998	0.999984	0.999998	0.934891	0.0255175	0.00130399	0.00107913	0.00118517	0.0102224	0.0200173	EAR
8870	IER3	0.00318011	0.00435373	0.992458	8.38375e-06	0.997452	0.965816	0.996623	0.911299	0.0250902	0.00528828	0.00500117	0.00474365	0.00533027	0.0194427	EAR
63943	FKBPL	0.0131172	0.0795918	0.906647	0.000643854	0.986327	0.916571	0.986156	0.974831	0.0250182	0.0833159	0.0801874	0.0817635	0.0142622	0.0239034	EAR
4800	NFYA	6.53675e-10	0.00101446	0.998986	4.96397e-13	0.999999	0.999108	0.999993	0.999955	0.027376	0.00151934	0.00129467	0.00144214	0.004144	0.0193742	EAR
23506	BICRAL	0.00190803	0.00168527	0.996405	1.87265e-06	0.997994	0.978374	0.998026	0.989884	0.0251569	0.00216706	0.00202855	0.00208554	0.0568685	0.0202763	EAR
23469	PHF3	0.0214431	0.00618543	0.972298	7.32989e-05	0.978377	0.920301	0.978332	0.972692	0.0247315	0.00661257	0.00656542	0.00817153	0.0131441	0.0189468	EAR
441155	LOC441155	0.152223	0.000776625	0.846925	7.58149e-05	0.847336	0.739342	0.851233	0.808856	0.0236878	0.00133551	0.00107323	0.00121862	0.004224	0.0166276	EAR
57579	FAM135A	0.00415753	0.0458713	0.949853	0.000118171	0.995721	0.969724	0.995874	0.906284	0.0259031	0.0479609	0.0475337	0.0459084	0.0269561	0.0195932	EAR
9096	TBX18	0.0736761	0.0112262	0.914631	0.000467092	0.926732	0.89295	0.924025	0.91489	0.0251905	0.0152862	0.0120667	0.0116852	0.00399469	0.0198458	EAR
135295	SRSF12	0.000330515	0.066013	0.933644	1.25749e-05	0.999614	0.952921	0.999366	0.999294	0.0323143	0.071873	0.0652426	0.06735	0.00585771	0.0193994	EAR
60468	BACH2	3.96586e-11	0.00099545	0.999005	4.12681e-14	1	0.999085	0.999999	0.99999	0.0273827	0.00147991	0.00132329	0.00136421	0.00563653	0.0193259	EAR
29940	DSE	0.413876	0.000647688	0.585222	0.000254506	0.587737	0.478425	0.585301	0.5792	0.0184926	0.00122994	0.00114604	0.00112162	0.00289685	0.0118261	EAR
84085	FBXO30	0.218824	0.00170003	0.779202	0.000274177	0.782677	0.629467	0.779428	0.776955	0.0198746	0.00232966	0.00218289	0.00285594	0.0061474	0.0164601	EAR
10090	UST	0.266554	0.00233152	0.730673	0.000441719	0.732855	0.70232	0.732972	0.720699	0.0186347	0.00387139	0.00298679	0.00303029	0.00758293	0.0144831	EAR
9113	LATS1	0.00897568	0.00247304	0.988538	1.30677e-05	0.991136	0.918522	0.990571	0.986645	0.0248601	0.00320504	0.00295034	0.00279103	0.0376791	0.0193434	EAR
22828	SCAF8	0.114208	0.00304357	0.882537	0.000211189	0.885305	0.822248	0.884732	0.88361	0.0258395	0.00402471	0.00383792	0.00349883	0.0125187	0.0177446	EAR
57492	ARID1B	0.106977	0.00412947	0.888613	0.000280554	0.893	0.839323	0.891815	0.887098	0.0224358	0.00535969	0.00462306	0.00505339	0.0266224	0.0176853	EAR
221937	FOXK1	4.03851e-06	0.00150384	0.998492	3.24582e-09	0.999989	0.995187	0.999959	0.997876	0.0249973	0.00199777	0.00186514	0.00198602	0.00722842	0.0193359	EAR
84132	USP42	1.08499e-05	0.00250704	0.997482	2.05357e-08	0.999996	0.9587	0.999886	0.998546	0.0250496	0.0035014	0.00278598	0.00296559	0.0113105	0.0195533	EAR
8621	CDK13	7.34668e-05	0.00409509	0.995831	1.53756e-07	0.999832	0.996235	0.999914	0.990207	0.0250477	0.00517068	0.00453047	0.00453701	0.00431284	0.0194982	EAR
2737	GLI3	4.05721e-05	0.00250107	0.997458	5.45819e-08	0.999881	0.996595	0.999941	0.994186	0.0301092	0.00314373	0.00305671	0.00280801	0.0236492	0.0195011	EAR
79020	C7orf25	8.42112e-05	0.0158134	0.984101	1.1617e-06	0.999913	0.898208	0.999385	0.999787	0.0266688	0.0173782	0.0163509	0.0156271	0.218744	0.0193376	EAR
27297	CRCP	0.087624	0.00561779	0.906477	0.000281537	0.912475	0.898378	0.911677	0.863931	0.0243187	0.00662445	0.00624821	0.006858	0.00376668	0.0178394	EAR
9275	BCL7B	0.0500731	0.119929	0.826027	0.00397111	0.94715	0.926597	0.945326	0.886085	0.0233949	0.123476	0.126589	0.125363	0.00749036	0.0192608	EAR
54441	STAG3L1	0.328427	0.0283979	0.610724	0.0324513	0.638961	0.533152	0.63623	0.639229	0.0170528	0.0620534	0.0605624	0.0601162	0.873502	0.0193606	EAR
5782	PTPN12	0.00462734	0.00268146	0.992685	6.45054e-06	0.995329	0.946444	0.995221	0.990426	0.0268094	0.00324613	0.00347749	0.00298698	0.00720101	0.0194368	EAR
889	KRIT1	0.0329541	0.00272099	0.964269	5.56661e-05	0.967036	0.866849	0.967176	0.950312	0.0277704	0.00320279	0.00309225	0.0036109	0.0377877	0.0187451	EAR
1021	CDK6	0.142186	0.0067451	0.850479	0.000590752	0.857341	0.797537	0.856252	0.853509	0.0223274	0.00951607	0.00739627	0.00794503	0.00386566	0.017159	EAR
79027	ZNF655	0.000929459	0.0650655	0.933926	7.89046e-05	0.999013	0.922406	0.998954	0.986543	0.0247825	0.0667697	0.0656012	0.0634622	0.582347	0.0205097	EAR
56257	MEPCE	0.325623	0.00116654	0.672884	0.000326625	0.672002	0.556448	0.67151	0.683734	0.0173188	0.0018642	0.00185211	0.00175803	0.00994268	0.0135571	EAR
81844	TRIM56	0.0396739	0.00237976	0.957886	6.03886e-05	0.962391	0.864553	0.958858	0.947816	0.0243316	0.0034852	0.00263366	0.00286661	0.0389017	0.019229	EAR
54784	ALKBH4	0.000489143	0.0933613	0.906123	2.70731e-05	0.999348	0.997412	0.999122	0.995958	0.0246898	0.0995265	0.0928679	0.0939179	0.0218463	0.0198145	EAR
222255	ATXN7L1	0.000743614	0.03094	0.968301	1.52715e-05	0.999133	0.990448	0.999057	0.996037	0.0249632	0.031098	0.0319084	0.0321897	0.101521	0.0201893	EAR
168451	THAP5	3.80992e-07	0.00375578	0.996244	1.22857e-09	1	0.958873	0.999997	0.998255	0.0269183	0.00415286	0.00403933	0.00526446	0.00541036	0.0213394	EAR
286006	LSMEM1	0.000227622	0.0131836	0.986587	1.92897e-06	0.999774	0.938812	0.998484	0.999606	0.0249628	0.0157228	0.0131624	0.0139202	0.0497778	0.0198616	EAR
168850	ZNF800	0.000576164	0.00127199	0.998151	3.90559e-07	0.999369	0.95642	0.999497	0.972671	0.0272364	0.00185103	0.00151102	0.0018233	0.00547414	0.0223652	EAR
4850	CNOT4	0.247662	0.000652509	0.751574	0.000111509	0.751678	0.737264	0.753086	0.707006	0.0227814	0.00117931	0.000956487	0.00104687	0.0113714	0.0162093	EAR
673	BRAF	0.462443	0.000999174	0.53608	0.000477114	0.536991	0.496694	0.540047	0.498384	0.0141324	0.00173769	0.001627	0.00195237	0.00969851	0.0110669	EAR
57541	ZNF398	0.00127913	0.0043146	0.994403	2.87441e-06	0.998705	0.955251	0.998597	0.994558	0.0268331	0.00530958	0.00447543	0.00539687	0.00398294	0.0195728	EAR
8427	ZNF282	0.000588843	0.00371484	0.995695	1.19383e-06	0.99918	0.976349	0.997112	0.999465	0.0249757	0.00457623	0.00427663	0.00410625	0.00640346	0.0205937	EAR
58508	KMT2C	0.0255206	0.0185709	0.955649	0.000259586	0.974098	0.927416	0.974307	0.958226	0.0251361	0.0223265	0.0196618	0.0185433	0.0047351	0.0188723	EAR
79648	MCPH1	1.61549e-05	0.0474148	0.952569	4.54737e-07	0.999973	0.95436	0.999781	0.999881	0.0277036	0.0566498	0.0476081	0.0465966	0.0074035	0.0195603	EAR
2626	GATA4	9.29436e-09	0.48611	0.51389	7.16678e-09	0.999998	0.995493	0.999945	0.999993	0.023857	0.499336	0.484692	0.481884	0.0653854	0.0204272	EAR
91694	LONRF1	0.0306612	0.0168033	0.952251	0.000284301	0.96903	0.964385	0.966575	0.958929	0.0258794	0.0195012	0.0173962	0.0176152	0.012597	0.0221983	EAR
286097	MICU3	0.0111508	0.128477	0.859467	0.000905005	0.988183	0.94665	0.987727	0.969131	0.0243755	0.139431	0.127088	0.130802	0.00794074	0.02058	EAR
2796	GNRH1	0.00651924	0.00493169	0.988532	1.72694e-05	0.993004	0.904834	0.993315	0.992858	0.0248494	0.00630128	0.00536969	0.00538248	0.00413301	0.0209169	EAR
79845	RNF122	0.00240099	0.00422476	0.993369	5.61632e-06	0.997625	0.977864	0.997379	0.985127	0.0259856	0.00530142	0.00479329	0.00447555	0.0252033	0.0195798	EAR
9530	BAG4	8.15408e-05	0.308557	0.691335	2.66251e-05	0.999934	0.956375	0.999769	0.995262	0.0242643	0.31423	0.306225	0.310192	0.0788078	0.019384	EAR
55636	CHD7	0.0291277	0.0648267	0.904951	0.0010943	0.968956	0.93421	0.969684	0.966642	0.0272393	0.0700024	0.0679505	0.0643503	0.00807948	0.0187931	EAR
10565	ARFGEF1	0.0397712	0.182854	0.771937	0.00543796	0.95482	0.875101	0.954618	0.949008	0.0241289	0.194172	0.192006	0.182277	0.0406394	0.0185433	EAR
22882	ZHX2	0.240309	0.0197675	0.736531	0.00339252	0.756429	0.737445	0.756335	0.724851	0.0192057	0.0254142	0.0239021	0.0230826	0.00472774	0.0157871	EAR
10221	TRIB1	4.92162e-08	0.418652	0.581348	3.60973e-08	1	0.998972	0.999997	0.989015	0.0245371	0.419519	0.420017	0.418139	0.105257	0.0195081	EAR
157638	LRATD2	8.06428e-06	0.00148087	0.998511	8.08513e-09	0.999995	0.97102	0.999984	0.987452	0.0253095	0.00202908	0.00193573	0.00182989	0.00434381	0.0198776	EAR
27161	AGO2	0.197325	0.00559006	0.796371	0.000713382	0.801841	0.766347	0.802027	0.787238	0.0206088	0.00654484	0.0065271	0.00839689	0.00358777	0.0157451	EAR
8629	JRK	0.00640814	0.00565231	0.98792	1.98733e-05	0.993916	0.940375	0.992095	0.989799	0.0263442	0.00666181	0.00620489	0.00621513	0.00691715	0.0199722	EAR
23144	ZC3H3	0.0519814	0.00339182	0.94453	9.68519e-05	0.948106	0.93579	0.947568	0.903103	0.0240233	0.00573913	0.00364985	0.00374422	0.0103498	0.020107	EAR
26233	FBXL6	0.0166497	0.101611	0.880712	0.00102729	0.982132	0.939683	0.981601	0.980889	0.028307	0.103558	0.102113	0.108105	0.00890928	0.023094	EAR
55958	KLHL9	0.00130095	0.0788744	0.919738	8.63479e-05	0.999053	0.816265	0.998203	0.994023	0.0247381	0.0909388	0.0778402	0.0790043	0.041569	0.0195103	EAR
54926	UBE2R2	0.011889	0.00108584	0.987019	6.47638e-06	0.988154	0.968282	0.987806	0.971572	0.0248654	0.00156809	0.00133722	0.00164132	0.00402455	0.019118	EAR
84186	ZCCHC7	0.438088	0.0144836	0.540829	0.00659964	0.553648	0.487097	0.559351	0.545902	0.0143495	0.0230852	0.0218181	0.020779	0.00682638	0.0117542	EAR
116224	PABIR1	0.00115116	0.00832176	0.990521	6.22084e-06	0.998949	0.965644	0.99822	0.994062	0.0256637	0.00973141	0.0089162	0.00847635	0.0647562	0.0193063	EAR
55035	NOL8	0.158988	0.00896044	0.830984	0.00106767	0.839668	0.788333	0.840789	0.815599	0.0213252	0.0127239	0.0100867	0.0102522	0.0568905	0.0164247	EAR
158257	LINC02603	0.0430426	0.0483578	0.907356	0.00124395	0.955509	0.876078	0.954893	0.954584	0.0275874	0.0492636	0.052924	0.0505491	0.00644485	0.0199497	EAR
195828	ZNF367	0.00626213	0.0264582	0.966967	0.000312831	0.993375	0.966994	0.993059	0.982191	0.0261249	0.0277508	0.0263556	0.0267952	0.891159	0.0204187	EAR
58499	ZNF462	0.0162238	0.00329114	0.980456	2.85439e-05	0.983723	0.907965	0.98298	0.982301	0.0267927	0.00460461	0.00374986	0.00359264	0.00546791	0.0196565	EAR
5998	RGS3	0.0895907	0.327348	0.549529	0.0335323	0.878926	0.813938	0.875871	0.863444	0.0226768	0.433624	0.358376	0.34875	0.0261428	0.0172286	EAR
10773	ZBTB6	0.105015	0.00520873	0.889407	0.000369535	0.893968	0.797158	0.901428	0.825248	0.0235216	0.00796691	0.0058366	0.00574653	0.0204546	0.0185076	EAR
57684	ZBTB26	0.222379	0.00162062	0.775737	0.000262829	0.776623	0.630036	0.77742	0.776029	0.0249377	0.00239567	0.00227218	0.0022272	0.00433317	0.0160852	EAR
23064	SETX	0.398025	0.0126124	0.584693	0.00467009	0.597031	0.548078	0.597131	0.593658	0.0158988	0.0174584	0.0178999	0.0184136	0.0063308	0.0122274	EAR
6256	RXRA	0.208241	0.00277507	0.788617	0.000366499	0.791043	0.781919	0.790706	0.77559	0.022537	0.00445965	0.00333614	0.003452	0.00340825	0.0173042	EAR
286262	TPRN	0.427405	0.00545616	0.564808	0.00233049	0.57009	0.475206	0.569557	0.569977	0.016161	0.00871532	0.00840345	0.0078671	0.00329408	0.0115519	EAR
441478	NRARP	1.62022e-09	0.00877506	0.991225	2.94687e-11	0.999971	0.999974	0.999997	0.999368	0.0252363	0.0090855	0.00889156	0.00895383	0.841868	0.0217082	EAR
4281	MID1	0.148981	0.154933	0.676699	0.0193872	0.830768	0.748381	0.831112	0.831128	0.0226541	0.178123	0.174473	0.174635	0.015612	0.0176405	EAR
170082	TCEANC	6.33012e-07	0.0105532	0.989446	5.3586e-09	0.999999	0.995895	0.999987	0.992789	0.0261712	0.0115084	0.0117652	0.0107639	0.0187882	0.0211522	EAR
80311	KLHL15	1.76111e-05	0.000992886	0.998989	1.31112e-08	0.999996	0.993779	0.999258	0.997433	0.0250362	0.0014966	0.00124965	0.00142498	0.0109837	0.020428	EAR
7543	ZFX	7.36264e-05	0.0162627	0.983663	6.36443e-07	0.999884	0.985049	0.999908	0.995878	0.0250729	0.017085	0.0171277	0.0172385	0.00432462	0.0203546	EAR
54880	BCOR	9.92831e-08	0.476723	0.523277	5.31362e-08	0.99999	0.990792	0.999994	0.999884	0.0244981	0.477874	0.477283	0.477235	0.0211329	0.0195909	EAR
203414	LINC01560	0.0174051	0.00170786	0.98087	1.65723e-05	0.983212	0.861529	0.981445	0.97874	0.0250844	0.00217958	0.00231861	0.00209764	0.00551114	0.0196334	EAR
7569	ZNF182	0.0317312	0.284721	0.67617	0.00737863	0.960949	0.952199	0.960333	0.937604	0.0234848	0.307059	0.290235	0.290191	0.0362404	0.0192017	EAR
28952	CCDC22	0.00253912	0.270385	0.726568	0.000507496	0.996781	0.963507	0.99685	0.994589	0.0275989	0.271759	0.272763	0.27147	0.0136997	0.0193255	EAR
6173	RPL36A	0.0181229	0.0508289	0.930526	0.000521832	0.980808	0.967967	0.981654	0.943499	0.0286195	0.0514466	0.052854	0.0532847	0.00531379	0.019664	EAR
55922	NKRF	0.0514226	0.00184936	0.946676	5.23331e-05	0.949032	0.92213	0.948324	0.897514	0.0237698	0.00252096	0.00233705	0.00225856	0.00743175	0.0183914	EAR
4204	MECP2	0.0479797	0.00116844	0.950821	3.05573e-05	0.952865	0.87649	0.950691	0.945008	0.0238846	0.00165966	0.00144824	0.0017809	0.00391493	0.0190765	EAR
339456	TMEM52	2.1315e-12	0.955667	4.87707e-08	0.0443334	0.955539	0.918131	0.955393	0.954329	0.0232758	1	1	0.999998	0.580539	0.0192486	ESR
6497	SKI	0.000825146	0.619252	0.00113304	0.37879	0.621073	0.604525	0.620125	0.614908	0.0141558	0.99843	0.997507	0.997285	0.0563215	0.0129833	ESR
54897	CASZ1	5.09435e-06	0.884941	0.115029	2.4999e-05	0.999931	0.972547	0.999812	0.999932	0.0237288	0.880489	0.884002	0.889057	0.160619	0.0200425	ESR
10747	MASP2	1.44433e-05	0.991029	0.0032927	0.00566432	0.994244	0.955209	0.993012	0.994291	0.0216918	0.998561	0.989442	0.996433	0.0732994	0.0230122	ESR
284723	SLC25A34	0.000144083	0.974798	0.0176717	0.00738627	0.99251	0.978558	0.992375	0.983235	0.024809	0.989476	0.979328	0.978095	0.113424	0.0221324	ESR
100996511	LINC01355	0.010012	0.813321	0.143366	0.0333013	0.957468	0.916169	0.956639	0.938437	0.0214129	0.847472	0.845098	0.847094	0.0436897	0.021135	ESR
3399	ID3	1.13245e-08	0.974422	3.96482e-06	0.0255743	0.976378	0.949245	0.973643	0.964741	0.0212877	0.999984	0.999997	0.998499	0.909997	0.0190882	ESR
57035	RSRP1	0.00300638	0.522662	0.00204161	0.47229	0.530614	0.518243	0.523505	0.498661	0.0138633	0.99443	0.994834	0.994893	0.0396355	0.0127569	ESR
149420	PDIK1L	6.90102e-10	0.912438	2.15672e-07	0.0875615	0.91167	0.873796	0.912628	0.910684	0.0205931	0.999999	0.999998	0.999984	0.152674	0.0192816	ESR
115572	TENT5B	0.000213008	0.577931	0.000461681	0.421394	0.633796	0.540503	0.57674	0.549452	0.0145915	0.999216	0.998974	0.998928	0.923917	0.0121981	ESR
83667	SESN2	5.09215e-19	1	1.11108e-08	2.18573e-07	0.999516	0.999603	0.999967	0.999999	0.0223181	1	1	0.999998	0.993073	0.0195466	ESR
8420	SNHG3	1.16313e-09	0.99938	4.04806e-06	0.000616013	0.999053	0.99701	0.998831	0.999112	0.0223538	0.99999	0.999936	0.999938	0.189705	0.0195071	ESR
85028	SNHG12	1.58908e-05	0.993782	0.00303673	0.00316503	0.996495	0.991993	0.996147	0.996225	0.0235173	0.996654	0.995931	0.99703	0.0740672	0.0236073	ESR
55721	IQCC	8.62927e-12	0.996078	1.47014e-07	0.00392207	0.996094	0.98129	0.995863	0.99257	0.0217378	0.999993	0.999999	0.999997	0.0383589	0.0201225	ESR
100128071	FAM229A	2.07051e-06	0.934125	0.000149062	0.0657242	0.935751	0.884045	0.932741	0.931952	0.0222778	0.999665	0.998853	0.999987	0.0848054	0.0215504	ESR
81629	TSSK3	1.66861e-17	1	5.41819e-08	2.05722e-07	1	0.992227	0.999948	0.999951	0.0277771	1	0.999998	0.999999	0.594369	0.0279109	ESR
127544	RNF19B	4.28359e-13	0.98853	3.25951e-08	0.0114704	0.971942	0.984739	0.986956	0.99123	0.0224562	1	1	0.999963	0.997867	0.0193228	ESR
9204	ZMYM6	6.952e-07	0.927594	0.0724006	5.23765e-06	0.999962	0.998679	0.999977	0.998154	0.0227744	0.929792	0.9271	0.923745	0.123662	0.0200704	ESR
79830	ZMYM1	9.23405e-15	0.999929	9.08108e-08	7.10482e-05	0.999892	0.995668	0.999876	0.998347	0.0218292	1	1	0.999998	0.088517	0.0278478	ESR
6421	SFPQ	3.77942e-05	0.92271	0.0769957	0.000256509	0.999695	0.990391	0.998846	0.999365	0.0243078	0.924856	0.922981	0.918628	0.0462944	0.0195948	ESR
9202	ZMYM4	0.000414327	0.87106	0.126955	0.00157047	0.99795	0.983836	0.99797	0.992274	0.022635	0.87209	0.873408	0.871055	0.0405091	0.0195693	ESR
54936	ADPRS	1.14945e-10	0.993173	2.98981e-07	0.00682647	0.991883	0.979863	0.993068	0.992825	0.0289362	0.999998	0.999994	0.999902	0.840018	0.0195512	ESR
5453	POU3F1	1.4706e-16	0.999949	1.5219e-08	5.14431e-05	0.999928	0.997639	0.999731	0.999315	0.0245257	1	1	1	0.924489	0.0198738	ESR
339559	ZFP69	0.00156488	0.934623	0.0397655	0.0240465	0.97599	0.961385	0.972965	0.960903	0.0214224	0.964611	0.956387	0.955086	0.0549408	0.0208429	ESR
51058	ZNF691	2.91304e-05	0.807744	0.19216	6.781e-05	0.999879	0.98667	0.999726	0.999462	0.0232134	0.809329	0.808256	0.80508	0.0341105	0.0197426	ESR
26811	SNORD55	1.68623e-10	0.691465	0.308535	2.99906e-10	0.999988	0.999001	1	0.999992	0.0231672	0.692642	0.690992	0.691485	0.0309399	0.0196349	ESR
149483	CCDC17	2.39316e-14	0.997139	0.00286093	1.1201e-10	1	0.997444	1	0.999999	0.0232647	0.99978	0.995105	0.994405	0.300672	0.0224525	ESR
387338	NSUN4	8.65955e-08	0.855768	6.29476e-06	0.144225	0.858176	0.847216	0.855255	0.812848	0.0188805	0.999999	0.999984	0.999561	0.063622	0.0169877	ESR
6491	STIL	5.39337e-12	0.918071	3.95468e-08	0.0819291	0.918161	0.910552	0.917153	0.913698	0.0214313	1	1	0.999951	0.999821	0.0204196	ESR
1376	CPT2	3.03312e-09	0.61655	4.21449e-07	0.383449	0.61692	0.605172	0.616958	0.607813	0.0140456	0.999999	1	0.999728	0.851351	0.0132146	ESR
4919	ROR1	6.63325e-16	0.999998	4.19064e-08	2.01071e-06	0.999985	0.989859	0.999948	0.999959	0.0230253	1	0.999992	0.999984	0.988604	0.0234716	ESR
1647	GADD45A	1.3332e-12	0.750526	9.43942e-09	0.249474	0.740646	0.7422	0.741808	0.785148	0.0172129	1	1	0.999996	0.999792	0.0151063	ESR
8790	FPGT	1.34887e-10	0.994603	8.94211e-07	0.00539613	0.994523	0.964381	0.994512	0.992567	0.0217705	1	0.999997	0.999897	0.0334536	0.0208808	ESR
26009	ZZZ3	9.41147e-09	0.999481	2.67818e-05	0.000492657	0.999585	0.979647	0.999444	0.990857	0.0220469	0.999974	0.999879	0.999775	0.0423907	0.0216712	ESR
105378828	CLCA4-AS1	1.78305e-11	0.674122	2.62942e-08	0.325878	0.674572	0.67087	0.674145	0.649005	0.0153716	1	1	0.999999	0.734492	0.0147246	ESR
2959	GTF2B	4.57921e-14	0.999997	7.2912e-07	2.02995e-06	0.999999	0.995644	0.999884	0.999605	0.0217956	1	0.999984	0.999901	0.666973	0.0197676	ESR
163786	SASS6	1.05945e-13	0.894186	9.02869e-09	0.105814	0.896564	0.874718	0.892768	0.88727	0.0197906	1	1	1	0.99864	0.0194501	ESR
1901	S1PR1	2.87117e-09	0.699451	3.42838e-07	0.300549	0.711971	0.65287	0.698922	0.675927	0.0157558	1	0.999998	0.999966	0.0665612	0.0147021	ESR
84722	PSRC1	1.39385e-18	0.999999	9.90816e-09	8.92665e-07	0.999991	0.999454	0.999932	0.999626	0.0228229	1	1	0.999999	0.99999	0.0244612	ESR
1435	CSF1	6.19546e-11	0.721418	5.88816e-08	0.278582	0.720194	0.704328	0.720561	0.722058	0.0164205	1	1	0.999957	0.908841	0.0153942	ESR
5016	OVGP1	0.000239903	0.948741	0.00531619	0.0457027	0.955539	0.890448	0.951541	0.953194	0.0211386	0.995749	0.992962	0.992102	0.570441	0.0193048	ESR
55924	INKA2	0.000250114	0.792755	0.000948712	0.206046	0.799847	0.766792	0.793399	0.757861	0.0179744	0.999177	0.998558	0.997087	0.0364648	0.0165251	ESR
11218	DDX20	4.2713e-14	0.999924	1.12418e-07	7.59803e-05	0.999901	0.99294	0.99983	0.999097	0.0241003	1	0.999999	0.999994	0.149663	0.0198612	ESR
260425	MAGI3	9.34426e-05	0.841272	0.000875594	0.157759	0.841959	0.799838	0.842011	0.840408	0.020553	0.999615	0.999102	0.985301	0.0367717	0.0180118	ESR
163259	DENND2C	0.00646774	0.615857	0.371713	0.00596227	0.987362	0.960249	0.986903	0.986615	0.0242238	0.627267	0.621738	0.618418	0.0503448	0.0192252	ESR
54855	TENT5C	1.84445e-15	0.998551	1.05283e-08	0.00144866	0.992638	0.993391	0.998308	0.998727	0.0273193	1	1	1	0.987542	0.0199454	ESR
284615	ANKRD34A	9.44127e-18	0.999971	2.91693e-05	2.57466e-12	1	0.999961	1	0.999999	0.0292839	0.999993	0.999742	0.999818	0.0391981	0.0203544	ESR
607	BCL9	5.82234e-05	0.884949	0.114747	0.000245428	0.999576	0.989682	0.999617	0.998896	0.024651	0.884866	0.885354	0.884141	0.0400571	0.0218555	ESR
51043	ZBTB7B	4.71045e-07	0.998216	0.00117947	0.000604301	0.999549	0.996726	0.999226	0.963051	0.0221388	0.998882	0.998487	0.995337	0.90745	0.0195079	ESR
9181	ARHGEF2	3.68545e-08	0.556885	3.16937e-07	0.443114	0.561142	0.532317	0.555893	0.550527	0.0129146	0.999983	0.999999	0.999991	0.0610731	0.0116783	ESR
92312	MEX3A	0.00929473	0.85227	0.0714498	0.0669851	0.92437	0.891104	0.921539	0.922225	0.0205113	0.924934	0.91945	0.907285	0.0400622	0.0181837	ESR
79957	PAQR6	6.04049e-09	0.896125	3.94629e-07	0.103874	0.896393	0.870148	0.895542	0.893245	0.0209812	0.999995	0.999984	0.99999	0.304783	0.0218091	ESR
27005	USP21	2.59114e-06	0.511505	1.1121e-05	0.488481	0.517263	0.49893	0.510191	0.500056	0.0120186	0.999996	0.999942	0.9998	0.0557911	0.0119241	ESR
57645	POGK	1.59112e-07	0.999306	0.000351479	0.000342482	0.999751	0.966476	0.999451	0.997611	0.0219873	0.99941	0.999527	0.999475	0.0391922	0.0195132	ESR
117143	TADA1	4.06059e-06	0.810335	0.189647	1.37597e-05	0.999995	0.996541	0.999894	0.989203	0.0227812	0.816146	0.809854	0.805071	0.0288488	0.0197009	ESR
10560	SLC19A2	1.65331e-05	0.920072	0.0798029	0.000108513	0.999849	0.998825	0.999624	0.996048	0.0240508	0.925363	0.920575	0.907315	0.0310851	0.0214603	ESR
91687	CENPL	2.24612e-09	0.990188	2.30103e-06	0.00980983	0.989796	0.982869	0.990013	0.987894	0.0216148	0.999997	0.999992	0.999416	0.737159	0.02736	ESR
100302401	RASAL2-AS1	2.5884e-17	0.999998	3.3806e-08	2.33935e-06	0.999994	0.998322	0.999997	0.98518	0.0287103	1	1	1	0.69522	0.0217014	ESR
55103	RALGPS2	0.000293683	0.846914	0.00142866	0.151364	0.847042	0.841384	0.849896	0.82335	0.0188611	0.998808	0.997545	0.997312	0.0376312	0.0177151	ESR
51278	IER5	1.17165e-22	1	1.02855e-08	8.92148e-11	0.999969	0.999989	0.999996	1	0.0217941	1	1	1	0.996555	0.0203553	ESR
6004	RGS16	3.8321e-19	1	3.10087e-08	4.63378e-08	0.999905	0.999608	0.999989	0.999986	0.0224403	1	1	1	0.714867	0.0197089	ESR
163486	DENND1B	4.09851e-05	0.771082	0.000420574	0.228457	0.771523	0.748109	0.771979	0.763898	0.0176179	0.999905	0.998837	0.998902	0.0750756	0.0154767	ESR
23271	CAMSAP2	0.0276787	0.731276	0.12607	0.114975	0.857508	0.815034	0.857765	0.848593	0.0198347	0.855937	0.846414	0.827195	0.330672	0.0190754	ESR
7832	BTG2	9.82957e-14	0.96548	1.04905e-08	0.0345203	0.951363	0.963839	0.962044	0.967895	0.0247358	1	1	0.999998	0.99569	0.0236824	ESR
84919	PPP1R15B	0.00447306	0.503734	0.00864536	0.483147	0.514119	0.473819	0.511956	0.510457	0.0129632	0.99295	0.98634	0.975365	0.387746	0.011357	ESR
388730	TMEM81	1.61136e-07	0.959388	7.59128e-06	0.0406042	0.959328	0.898165	0.958803	0.959028	0.0219122	0.999911	0.999911	0.999986	0.319048	0.0213722	ESR
467	ATF3	9.91156e-12	0.623092	3.54236e-08	0.376908	0.618325	0.614134	0.622789	0.624166	0.0149533	1	1	1	0.443076	0.0130302	ESR
163859	SDE2	0.0036645	0.869547	0.0337439	0.0930442	0.902987	0.894638	0.892339	0.904503	0.0199868	0.963685	0.960872	0.958599	0.822023	0.0180942	ESR
7483	WNT9A	1.55602e-11	0.604169	4.73504e-08	0.395831	0.604967	0.592249	0.60295	0.601113	0.013797	1	1	1	0.171175	0.0127369	ESR
27184	DISC2	1.09164e-19	1	6.2523e-08	6.00362e-09	0.999997	0.989805	0.999995	0.999999	0.0267088	1	1	1	0.334572	0.0228409	ESR
84451	MAP3K21	2.42472e-05	0.613318	4.16337e-05	0.386616	0.615578	0.592734	0.611852	0.609837	0.0166949	0.999941	0.999834	0.999759	0.0385472	0.0131267	ESR
359948	IRF2BP2	8.96033e-09	0.999591	0.00036614	4.27997e-05	0.999999	0.989558	0.999838	0.995114	0.0220905	0.999789	0.999588	0.996538	0.0466021	0.0202511	ESR
51742	ARID4B	8.27351e-05	0.965814	0.0327397	0.00136331	0.998489	0.989992	0.9983	0.996869	0.0223054	0.967494	0.966455	0.966151	0.0459814	0.0194977	ESR
23185	LARP4B	1.90108e-06	0.991558	0.00763202	0.00080792	0.999116	0.997001	0.998957	0.995289	0.0223798	0.99912	0.990766	0.98577	0.0381946	0.0195151	ESR
254427	PROSER2	6.25338e-07	0.991439	0.00847652	8.36008e-05	0.999965	0.983428	0.999799	0.995999	0.0250981	0.994731	0.991561	0.97122	0.0591609	0.020075	ESR
55149	MTPAP	0.000875314	0.87871	0.116766	0.00364898	0.995512	0.983393	0.995306	0.987054	0.0271277	0.879827	0.882523	0.883265	0.03913	0.0195464	ESR
8325	FZD8	6.99486e-10	0.999475	1.46004e-05	0.000510604	0.99957	0.982814	0.999035	0.997836	0.0260142	0.999999	0.999947	0.999529	0.0743839	0.0201323	ESR
1959	EGR2	1.51244e-11	0.52826	2.97704e-08	0.47174	0.524319	0.520577	0.528299	0.528634	0.012454	1	1	1	0.473141	0.0127521	ESR
657	BMPR1A	1.11929e-08	0.999723	0.000143839	0.00013276	0.999888	0.973988	0.999611	0.999293	0.0219678	0.999942	0.999506	0.999458	0.0757306	0.0195228	ESR
100144748	KLLN	3.63829e-13	0.6591	6.88305e-09	0.3409	0.665849	0.649105	0.657541	0.641355	0.0152961	1	1	1	0.995251	0.0151058	ESR
10023	FRAT1	2.57217e-10	0.999958	2.28957e-05	1.88117e-05	0.999997	0.994834	0.99996	0.98025	0.024621	0.999957	0.999957	0.999609	0.035711	0.0282105	ESR
23401	FRAT2	1.56481e-05	0.986046	0.0132195	0.000718951	0.999383	0.993999	0.999155	0.968673	0.0219201	0.986174	0.987017	0.985241	0.035912	0.0234453	ESR
282996	RBM20	9.92517e-11	0.999685	0.000314295	4.56879e-07	0.999984	0.972214	0.999963	1	0.0223637	0.999353	0.999477	0.999476	0.696389	0.0250598	ESR
9937	DCLRE1A	1.8021e-14	0.999888	1.04714e-07	0.00011182	0.999915	0.985951	0.999875	0.984152	0.0218692	1	0.999998	1	0.0591989	0.0214852	ESR
57700	FHIP2A	0.0553536	0.641022	0.131369	0.172256	0.772723	0.716756	0.773525	0.760583	0.0177513	0.816681	0.810212	0.813251	0.119411	0.0154748	ESR
3665	IRF7	0.000710436	0.920919	0.071184	0.00718667	0.992079	0.98424	0.991891	0.985011	0.0235216	0.929692	0.926424	0.924791	0.617186	0.022467	ESR
55367	PIDD1	2.21251e-13	0.981478	1.68249e-08	0.0185216	0.981209	0.952316	0.981052	0.981035	0.0252707	1	1	0.999989	0.999097	0.0218632	ESR
144100	PLEKHA7	0.0277338	0.683884	0.052063	0.23632	0.737256	0.693393	0.734724	0.733956	0.0172959	0.922542	0.91954	0.91734	0.162334	0.0148219	ESR
3739	KCNA4	7.02192e-11	0.99987	0.000128463	1.72164e-06	0.999998	0.926658	0.999646	0.999998	0.0289402	0.999949	0.99979	0.998652	0.072395	0.0231052	ESR
25841	ABTB2	2.4467e-07	0.885233	6.19162e-06	0.11476	0.88667	0.844266	0.882737	0.883811	0.0195152	0.999995	0.999974	0.999776	0.03525	0.0225787	ESR
283254	HARBI1	0.00631155	0.872048	0.0769054	0.0447345	0.947418	0.924462	0.948669	0.948548	0.021812	0.920659	0.917093	0.906217	0.189214	0.0266333	ESR
1643	DDB2	5.95895e-15	0.993593	9.54585e-09	0.0064073	0.992497	0.986253	0.993114	0.993455	0.0306732	1	1	1	0.999998	0.0257998	ESR
85456	TNKS1BP1	5.06712e-08	0.559473	4.04436e-07	0.440526	0.563106	0.526503	0.558083	0.55649	0.0129123	0.999997	0.999993	0.999983	0.0422626	0.013056	ESR
10978	CLP1	9.42672e-09	0.83895	7.22872e-07	0.161049	0.838256	0.807802	0.838122	0.839286	0.0186216	0.999996	0.999998	0.999828	0.627446	0.0172871	ESR
51524	TMEM138	1.69459e-07	0.710461	1.08528e-06	0.289538	0.710943	0.695418	0.710074	0.704685	0.0184889	0.999989	0.999993	0.999955	0.0385793	0.0145623	ESR
51259	TMEM216	0.000190184	0.909577	0.00256222	0.0876706	0.923686	0.882851	0.911185	0.867054	0.0211151	0.998594	0.995635	0.996064	0.129742	0.02012	ESR
10482	NXF1	5.97277e-06	0.975834	0.0239943	0.000165742	0.999866	0.974879	0.999563	0.998838	0.0218846	0.978482	0.973234	0.974883	0.033342	0.0204125	ESR
23642	SNHG1	3.91369e-15	0.992105	0.00789514	7.94246e-13	1	0.999995	1	0.999998	0.0233441	0.991804	0.991842	0.991358	0.044245	0.019732	ESR
9298	SNORD31	8.1968e-10	0.728563	0.271437	1.38619e-09	0.999959	0.999846	0.999999	0.999952	0.0252602	0.729384	0.727717	0.729063	0.030659	0.0243268	ESR
29901	SAC3D1	7.976e-12	0.588993	2.41351e-08	0.411007	0.583999	0.572543	0.589651	0.589838	0.0198916	1	1	1	0.665707	0.0135931	ESR
220359	TIGD3	1.49168e-21	1	1.43998e-08	3.87072e-10	0.999999	0.999933	1	0.999699	0.023159	1	1	0.999998	0.955521	0.01953	ESR
283131	NEAT1	2.51557e-07	0.972097	0.000130959	0.0277718	0.972331	0.914899	0.968097	0.973146	0.021343	0.999983	0.999759	0.989366	0.990071	0.0265066	ESR
246330	PELI3	2.19459e-10	0.992552	6.05954e-07	0.00744754	0.992372	0.987391	0.992329	0.987281	0.0248058	1	0.999989	0.999965	0.0337767	0.0193977	ESR
5790	PTPRCAP	7.39745e-12	0.98337	1.53006e-07	0.0166297	0.983582	0.939867	0.982113	0.982728	0.0243021	1	0.999993	1	0.0732271	0.0194528	ESR
100287896	LIPT2-AS1	1.16187e-07	0.717125	7.83875e-07	0.282874	0.717358	0.694411	0.716888	0.713681	0.0171462	0.999985	0.999989	0.999983	0.100743	0.0146079	ESR
8726	EED	3.08272e-09	0.948161	3.27309e-06	0.0518357	0.948336	0.946474	0.947266	0.922061	0.0207846	0.999999	1	0.999426	0.0831894	0.0188898	ESR
85459	CEP295	1.71684e-16	0.999966	2.31942e-08	3.41107e-05	0.999972	0.973989	0.999897	0.999372	0.0229651	1	1	1	0.834952	0.0200619	ESR
4863	NPAT	0.069349	0.610861	0.193974	0.125816	0.804597	0.759816	0.804906	0.80125	0.0194855	0.740218	0.737608	0.731327	0.0311061	0.0165448	ESR
91893	FDXACB1	0.000314082	0.556416	0.442922	0.00034852	0.999245	0.967693	0.999143	0.998873	0.0238828	0.559713	0.559179	0.540445	0.570145	0.0197881	ESR
2542	SLC37A4	2.27048e-09	0.862809	4.01347e-07	0.137191	0.862474	0.843481	0.863058	0.856691	0.0209173	1	0.999987	0.999983	0.170648	0.0171114	ESR
9854	C2CD2L	0.0274288	0.594057	0.0324647	0.34605	0.626982	0.601736	0.626568	0.621828	0.0144024	0.945911	0.934254	0.939436	0.0901312	0.0130522	ESR
100507283	MSANTD2-AS1	3.82406e-15	0.999992	1.06369e-07	7.82277e-06	0.999995	0.991403	0.999846	0.999544	0.0224867	1	0.999999	0.999991	0.323306	0.020335	ESR
3741	KCNA5	6.83294e-09	0.999792	0.000106149	0.000101552	0.999927	0.985845	0.999669	0.998582	0.0217914	0.999943	0.999655	0.999449	0.217214	0.0196803	ESR
6843	VAMP1	1.65717e-15	0.999993	7.29954e-06	2.59358e-09	0.999998	0.999546	0.999983	0.999988	0.0219297	0.999999	0.999959	0.999674	0.25905	0.0196295	ESR
2120	ETV6	2.41422e-05	0.975641	0.023762	0.000572893	0.999437	0.988027	0.999006	0.99768	0.0225453	0.975152	0.976366	0.975371	0.0461571	0.0205167	ESR
4040	LRP6	2.72868e-10	0.995004	7.28966e-07	0.00499512	0.995092	0.957728	0.994918	0.990858	0.0232135	0.999998	0.999996	0.999932	0.0775982	0.0196198	ESR
121536	AEBP2	9.04789e-11	0.999873	0.000124404	2.75065e-06	0.999999	0.990223	0.999894	0.999773	0.0226982	0.999933	0.999915	0.986577	0.685342	0.0205822	ESR
144165	PRICKLE1	5.75757e-14	0.999998	7.23173e-07	1.11548e-06	0.999991	0.973068	0.999898	0.999995	0.0241996	0.999998	0.999994	0.999919	0.349366	0.0196865	ESR
83448	PUS7L	3.29017e-05	0.973211	0.00129231	0.0254635	0.974545	0.953359	0.974282	0.969939	0.0218167	0.999275	0.998141	0.997001	0.0509924	0.0193241	ESR
196528	ARID2	7.08202e-09	0.999814	4.81326e-05	0.000137833	0.999851	0.978405	0.99981	0.998721	0.0217922	0.999907	0.999933	0.999516	0.0349056	0.0195784	ESR
29843	SENP1	2.79665e-08	0.725888	6.02726e-07	0.274112	0.72842	0.709997	0.725349	0.710102	0.0166803	0.999998	0.999977	0.999989	0.0513289	0.0150548	ESR
10193	RNF41	1.00841e-10	0.999899	1.27875e-05	8.81343e-05	0.999962	0.98834	0.999809	0.993812	0.0217912	0.999999	0.999906	0.999782	0.0557931	0.0213435	ESR
9880	ZBTB39	0.00940836	0.674728	0.304109	0.0117553	0.978623	0.943402	0.979034	0.968825	0.0229642	0.686787	0.682451	0.692806	0.0299827	0.019791	ESR
10329	RXYLT1	1.58808e-08	0.913922	1.24956e-06	0.0860765	0.914895	0.901921	0.911969	0.908572	0.0202582	0.999998	0.999991	0.999909	0.0621053	0.0207339	ESR
144577	KICS2	6.6442e-06	0.874837	4.19478e-05	0.125115	0.873961	0.87467	0.874697	0.84293	0.0268591	0.999866	0.999854	0.999858	0.397379	0.0175233	ESR
4193	MDM2	4.41031e-09	0.528363	1.43999e-06	0.471636	0.551154	0.489474	0.527694	0.510557	0.0123066	1	0.999999	0.997976	0.999886	0.0112501	ESR
376132	LRRC10	1.43021e-11	0.999158	4.60332e-07	0.000841173	0.999193	0.988852	0.998661	0.997708	0.0236275	1	0.999991	0.999965	0.223977	0.0209022	ESR
83591	THAP2	5.8639e-06	0.914995	0.000107713	0.0848914	0.915765	0.84884	0.909544	0.916417	0.0208037	0.999816	0.999924	0.997164	0.662264	0.0186772	ESR
22822	PHLDA1	3.02003e-14	0.999973	2.68545e-05	4.61846e-08	1	0.999316	0.999997	0.998423	0.0315298	0.999947	0.999997	0.986821	0.99953	0.0350305	ESR
79738	BBS10	1.94087e-06	0.663937	2.06574e-05	0.33604	0.665453	0.620897	0.662864	0.663193	0.0193983	0.999984	0.999965	0.996019	0.965734	0.013741	ESR
5128	CDK17	7.90983e-09	0.508915	9.08445e-07	0.491084	0.513118	0.476682	0.508784	0.500608	0.0118899	1	1	0.999835	0.103712	0.0112275	ESR
121053	NOPCHAP1	4.62125e-13	0.609634	6.23395e-09	0.390366	0.60942	0.61162	0.608374	0.591001	0.0143867	1	1	1	0.995398	0.0174441	ESR
10906	TRAFD1	0.0162005	0.541212	0.0125825	0.430005	0.553182	0.545929	0.553658	0.550512	0.013705	0.970906	0.971176	0.970399	0.252023	0.0132027	ESR
6910	TBX5	2.03225e-06	0.513516	7.0175e-06	0.486475	0.514064	0.498106	0.512456	0.512284	0.0128003	0.999996	0.999954	0.999864	0.0509322	0.0109207	ESR
51347	TAOK3	0.00371459	0.805605	0.00996207	0.180718	0.815584	0.804756	0.815229	0.808163	0.0217468	0.979931	0.986646	0.986869	0.0440926	0.0166469	ESR
10198	MPHOSPH9	2.5877e-11	0.594608	5.19925e-08	0.405391	0.594734	0.579706	0.59488	0.588878	0.0136888	1	1	1	0.0975323	0.0126277	ESR
387496	RASL11A	9.9832e-19	1	1.71838e-07	4.09408e-10	1	0.999796	0.999996	0.99995	0.0221797	0.999999	0.999996	0.999994	0.06023	0.019964	ESR
5994	RFXAP	0.000504976	0.723875	0.00111868	0.274502	0.728041	0.691192	0.724143	0.719533	0.0167838	0.998254	0.998235	0.997622	0.559217	0.0147405	ESR
84078	KBTBD7	2.59422e-07	0.995657	6.07562e-05	0.00428202	0.995795	0.987309	0.995573	0.98307	0.0222307	0.999877	0.999543	0.999932	0.0394045	0.0194417	ESR
23143	LRCH1	1.96058e-05	0.722403	4.36827e-05	0.277534	0.720715	0.715753	0.723259	0.714477	0.0164263	0.999896	0.999897	0.999697	0.235698	0.0152934	ESR
27253	PCDH17	4.89435e-11	0.974221	1.44311e-07	0.0257786	0.974411	0.966952	0.972471	0.971229	0.0251041	1	0.999995	0.999994	0.278968	0.0215685	ESR
79866	BORA	1.34418e-21	1	9.57329e-09	1.58359e-09	0.999964	0.999705	0.999999	0.999995	0.022533	1	1	1	0.999955	0.0220182	ESR
688	KLF5	3.95216e-12	0.995592	1.09252e-07	0.0044082	0.992155	0.994853	0.99502	0.995051	0.0234102	0.999999	0.999998	0.999997	0.143531	0.0194862	ESR
10253	SPRY2	5.82516e-07	0.656268	2.27151e-06	0.343729	0.664904	0.627492	0.656215	0.625293	0.0248592	0.999905	0.999985	0.999982	0.587626	0.0177876	ESR
160897	GPR180	1.22173e-08	0.823327	1.24634e-06	0.176672	0.82581	0.774684	0.821721	0.82072	0.0189935	1	0.99995	0.999978	0.252783	0.0195266	ESR
10150	MBNL2	0.00110542	0.594654	0.00130081	0.40294	0.595497	0.568589	0.596131	0.594621	0.013639	0.997943	0.997438	0.995738	0.0509174	0.0123743	ESR
3621	ING1	9.39809e-11	0.924482	0.0755184	1.26499e-09	1	0.999662	0.999999	0.999625	0.0230999	0.933371	0.922162	0.919344	0.0364992	0.0225674	ESR
55632	G2E3	3.56054e-14	0.967998	1.03447e-08	0.0320023	0.968035	0.935087	0.967767	0.965935	0.0211488	1	1	1	0.99359	0.0235216	ESR
100129794	SLC25A21-AS1	0.00137969	0.530413	0.467361	0.000846746	0.997596	0.992196	0.997068	0.996405	0.0232512	0.541133	0.529293	0.529071	0.0387528	0.0199786	ESR
254170	FBXO33	1.41994e-11	0.999978	2.88975e-06	1.91386e-05	0.999922	0.999542	0.99985	0.999001	0.026913	0.999984	0.999995	0.999672	0.487904	0.0195272	ESR
122525	C14orf28	3.07668e-11	0.997403	3.57758e-07	0.0025969	0.997499	0.996544	0.996411	0.976918	0.0231683	0.999999	0.999998	0.999964	0.0354376	0.01991	ESR
79609	VCPKMT	0.0105895	0.631723	0.0122326	0.345455	0.644557	0.626643	0.645055	0.624967	0.0152661	0.978115	0.97639	0.975996	0.0842841	0.0133036	ESR
23034	SAMD4A	3.49597e-08	0.982323	1.44661e-05	0.0176626	0.982579	0.941941	0.981309	0.981547	0.0215242	0.999995	0.99885	0.999978	0.552914	0.0197672	ESR
2643	GCH1	1.13094e-19	1	1.95394e-08	3.19573e-08	1	0.999419	0.999922	0.999937	0.0229125	1	1	1	0.870716	0.0197726	ESR
55030	FBXO34	0.0080519	0.757293	0.0180052	0.21665	0.77766	0.72862	0.774691	0.769439	0.018174	0.974995	0.973919	0.970208	0.0375487	0.015704	ESR
26520	TIMM9	0.00719431	0.868305	0.0476832	0.076818	0.917005	0.885585	0.915772	0.903209	0.0234143	0.944871	0.943956	0.945452	0.0448777	0.0195587	ESR
112840	WDR89	8.75022e-12	0.999987	5.43834e-06	8.01186e-06	0.999991	0.993359	0.999934	0.999038	0.0220353	0.999997	0.999968	0.999801	0.0381691	0.0195387	ESR
8110	DPF3	1.2303e-15	0.999992	3.41528e-08	8.28229e-06	0.999763	0.998929	0.999621	0.999984	0.0220392	1	0.999996	0.999996	0.875499	0.0197332	ESR
91748	MIDEAS	0.000616835	0.766272	0.232006	0.00110486	0.997819	0.994725	0.997994	0.997053	0.0235165	0.777356	0.767386	0.757259	0.0265258	0.0196078	ESR
2353	FOS	2.09546e-14	0.999865	6.53311e-08	0.000135409	0.999758	0.997972	0.999615	0.999396	0.0218171	1	0.999998	0.999999	0.486483	0.0195901	ESR
64207	IRF2BPL	2.69249e-07	0.966586	0.0334087	5.00777e-06	0.999992	0.997398	0.999914	0.998963	0.0245023	0.968312	0.96684	0.958968	0.0748753	0.0202924	ESR
283596	SNHG10	5.50695e-05	0.974315	0.00169289	0.0239372	0.975469	0.964747	0.975678	0.974237	0.0226401	0.998652	0.996574	0.997898	0.0855612	0.021009	ESR
55778	ZNF839	6.33341e-12	0.999855	0.00014488	3.30805e-07	0.999983	0.996218	0.999963	0.999978	0.0219438	0.999994	0.99971	0.998161	0.230145	0.0227259	ESR
23186	RCOR1	0.00092065	0.750885	0.246663	0.00153124	0.997501	0.986441	0.997424	0.991114	0.0273848	0.757894	0.750673	0.75039	0.0265314	0.0200062	ESR
57369	GJD2	2.13377e-17	0.999981	9.74275e-09	1.94395e-05	0.999963	0.99306	0.999905	0.999703	0.0223786	1	1	1	0.999466	0.0201458	ESR
4212	MEIS2	1.17579e-05	0.767015	0.00018527	0.232788	0.765666	0.747025	0.766057	0.768145	0.0173559	0.999978	0.999429	0.999215	0.0994848	0.0154263	ESR
79094	CHAC1	6.36289e-14	0.999998	1.07406e-06	9.19248e-07	0.999972	0.999728	0.999926	0.999698	0.023125	0.999998	0.999997	0.999825	0.314348	0.0243898	ESR
146057	TTBK2	0.00077212	0.539429	0.000609889	0.459189	0.540803	0.520963	0.540523	0.532484	0.0130224	0.99827	0.998438	0.998631	0.045469	0.0114476	ESR
619189	SERINC4	2.62837e-06	0.98925	0.00231066	0.00843673	0.991709	0.93161	0.990945	0.990843	0.0218583	0.999921	0.993949	0.996796	0.137365	0.0244576	ESR
64864	RFX7	2.77062e-06	0.93475	0.0652228	2.4771e-05	0.999957	0.998264	0.999955	0.989915	0.0237503	0.934626	0.935461	0.931331	0.217427	0.0200106	ESR
53944	CSNK1G1	6.09579e-11	0.965941	2.13941e-07	0.0340593	0.9662	0.96079	0.965685	0.940677	0.021982	1	0.999999	0.999963	0.351023	0.0189504	ESR
4088	SMAD3	1.43311e-09	0.999913	4.80888e-05	3.85271e-05	0.999954	0.99144	0.999582	0.999774	0.0220549	0.999963	0.999896	0.999389	0.0342595	0.0195658	ESR
8554	PIAS1	0.000305804	0.965547	0.0278101	0.00633753	0.993455	0.972729	0.993257	0.985239	0.0227953	0.966913	0.971968	0.972966	0.0687971	0.0197103	ESR
10021	HCN4	0.0109104	0.505429	0.476659	0.0070013	0.982134	0.878714	0.980214	0.982	0.0229641	0.513187	0.51088	0.5167	0.0453764	0.019496	ESR
59274	TLNRD1	4.08984e-06	0.652186	8.21349e-06	0.347802	0.649824	0.64827	0.653325	0.64129	0.017114	0.999971	0.999952	0.999918	0.0387537	0.0133902	ESR
123720	WHAMM	0.000530979	0.955093	0.0126091	0.0317672	0.968212	0.957904	0.967029	0.957844	0.0214744	0.98814	0.984841	0.985093	0.523488	0.0191908	ESR
64782	AEN	9.04787e-14	0.98636	1.30056e-08	0.0136395	0.970736	0.985108	0.982452	0.988564	0.0273568	1	1	0.999994	0.999649	0.0193723	ESR
5428	POLG	5.78599e-05	0.963952	0.0349291	0.00106054	0.998753	0.985713	0.998722	0.998063	0.0225673	0.970537	0.961444	0.962651	0.124406	0.0210751	ESR
64784	CRTC3	4.9071e-08	0.992807	7.8692e-06	0.00718516	0.992987	0.979046	0.992457	0.98708	0.0216537	0.999912	0.999958	0.999957	0.164066	0.019738	ESR
64285	RHBDF1	1.29752e-10	0.796718	9.74913e-08	0.203282	0.797765	0.777171	0.79708	0.775369	0.0177731	1	0.999999	0.999997	0.129353	0.0163577	ESR
30812	SOX8	0.0303854	0.646381	0.037927	0.285306	0.684663	0.679909	0.682622	0.67738	0.0159201	0.932069	0.931328	0.930608	0.0437616	0.0152166	ESR
899	CCNF	1.30625e-12	0.998448	1.63811e-07	0.00155185	0.99818	0.996041	0.997555	0.998063	0.0230652	1	1	0.999826	0.956901	0.0205196	ESR
7755	ZNF205	6.77917e-07	0.862516	0.137481	2.79118e-06	0.999994	0.999751	0.999832	0.995166	0.0222385	0.872793	0.860462	0.856636	0.0665432	0.0195758	ESR
84464	SLX4	2.37624e-10	0.880629	1.29674e-07	0.119371	0.879995	0.877812	0.879697	0.87399	0.019905	0.999999	0.999998	0.999995	0.0354736	0.0177082	ESR
84662	GLIS2	0.00187792	0.858121	0.132688	0.00731287	0.991445	0.97413	0.990465	0.968765	0.024921	0.873837	0.865219	0.854953	0.0508541	0.0211053	ESR
10423	CDIPT	1.38124e-06	0.760483	5.56622e-06	0.23951	0.761519	0.725793	0.760213	0.755551	0.017148	0.999944	0.999983	0.999933	0.0389844	0.0159317	ESR
253980	KCTD13	5.03216e-13	0.939067	2.46515e-08	0.0609334	0.939325	0.920163	0.938629	0.934905	0.0216349	1	1	1	0.801416	0.0187392	ESR
22928	SEPHS2	8.49849e-09	0.999757	3.66315e-05	0.000206395	0.999773	0.992518	0.999468	0.999239	0.0227157	0.999921	0.999872	0.999825	0.155852	0.0195644	ESR
92595	ZNF764	3.4538e-05	0.666612	0.333306	4.68597e-05	0.999946	0.961497	0.999579	0.999195	0.0250454	0.670939	0.667177	0.662665	0.0584591	0.025506	ESR
10847	SRCAP	0.0271295	0.67189	0.260246	0.0407338	0.93319	0.913168	0.93102	0.91974	0.0217044	0.713978	0.712304	0.711793	0.113717	0.0201084	ESR
6524	SLC5A2	2.12368e-11	0.654822	4.4047e-08	0.345178	0.655902	0.624191	0.647171	0.657612	0.0151288	1	0.999999	1	0.453971	0.0134315	ESR
1540	CYLD	2.397e-06	0.816849	1.08538e-05	0.183138	0.816254	0.816205	0.812653	0.813411	0.0210037	0.999934	0.999934	0.999939	0.279184	0.0165454	ESR
9709	HERPUD1	1.22434e-06	0.969464	3.71738e-05	0.0304977	0.96934	0.966532	0.969095	0.9557	0.0212163	0.999935	0.99994	0.999529	0.0338215	0.0207767	ESR
79918	SETD6	0.0102725	0.821315	0.0579194	0.110493	0.879138	0.878643	0.878647	0.838154	0.0255411	0.934306	0.930143	0.928308	0.536376	0.0232055	ESR
79767	ELMO3	0.00268054	0.591621	0.402797	0.00290191	0.990846	0.880869	0.99384	0.997066	0.0229801	0.599157	0.591225	0.596502	0.0370704	0.0193739	ESR
1506	CTRL	1.63236e-12	0.961627	3.65475e-08	0.038373	0.961793	0.896977	0.961452	0.959963	0.0217757	1	0.999999	0.999999	0.755452	0.0192973	ESR
4775	NFATC3	1.35838e-05	0.942373	0.000537289	0.0570759	0.942481	0.933603	0.942762	0.936889	0.021544	0.99988	0.999325	0.995224	0.0679008	0.0185075	ESR
3038	HAS3	1.86427e-05	0.901896	0.000145627	0.0979393	0.901541	0.895541	0.896511	0.902045	0.0208531	0.999851	0.99954	0.999619	0.0980814	0.0181999	ESR
10725	NFAT5	5.18073e-06	0.977567	0.000237173	0.0221905	0.977859	0.940384	0.977409	0.976223	0.0220195	0.999825	0.999647	0.998584	0.194874	0.0195697	ESR
28987	NOB1	0.00103413	0.718015	0.00177301	0.279178	0.729695	0.70585	0.71692	0.701783	0.0161963	0.997155	0.997289	0.995116	0.0738568	0.0146006	ESR
463	ZFHX3	5.09557e-05	0.877156	0.122594	0.000198816	0.999702	0.99689	0.999489	0.998085	0.0224651	0.877927	0.878516	0.873364	0.0457172	0.0202336	ESR
162239	ZFP1	2.62461e-08	0.854433	0.145567	1.2405e-07	0.999999	0.996936	0.999996	0.998343	0.0227676	0.857463	0.852764	0.852926	0.0426747	0.0206472	ESR
23174	ZCCHC14	1.81451e-11	0.997062	2.99072e-07	0.0029378	0.9969	0.971974	0.996646	0.996787	0.0220049	1	0.999997	0.999976	0.0438831	0.0194938	ESR
161882	ZFPM1	0.000119524	0.978476	0.00446274	0.016942	0.982809	0.980567	0.982018	0.976496	0.0226827	0.995124	0.995977	0.991155	0.108662	0.0198554	ESR
162514	TRPV3	3.53744e-10	0.99993	6.52015e-05	4.85507e-06	0.999995	0.998189	0.999966	0.994615	0.0239307	0.999738	0.999896	0.999815	0.0541329	0.0197287	ESR
239	ALOX12	1.39433e-13	0.976861	1.30391e-08	0.0231395	0.980817	0.93332	0.976463	0.956719	0.0226316	1	1	0.999998	0.990446	0.0225964	ESR
147040	KCTD11	4.24606e-07	0.829343	4.652e-06	0.170652	0.825572	0.827192	0.828993	0.825999	0.0190393	0.999993	0.999966	0.999877	0.0762736	0.0173012	ESR
57659	ZBTB4	1.99215e-11	0.999983	1.57309e-05	1.59271e-06	0.999995	0.999005	0.999953	0.99867	0.0218118	0.999967	0.999948	0.999772	0.0780454	0.020168	ESR
284029	LINC00324	1.2428e-08	0.866175	1.03759e-06	0.133823	0.867882	0.850236	0.866486	0.823239	0.0192831	0.999999	0.999982	0.999863	0.737182	0.018054	ESR
124751	KRBA2	0.000267854	0.957177	0.00583934	0.0367154	0.964132	0.921747	0.961418	0.9607	0.0211597	0.995732	0.993183	0.990445	0.0443679	0.0199374	ESR
93649	MYOCD	4.93836e-13	0.999923	3.19591e-07	7.67456e-05	0.999932	0.952819	0.999725	0.999759	0.0280486	1	0.999993	0.999891	0.862279	0.0195163	ESR
57335	ZNF286A	0.000622212	0.959432	0.0251685	0.0147775	0.985054	0.946171	0.984502	0.97383	0.0217706	0.9758	0.972716	0.972869	0.0374091	0.0218801	ESR
57547	ZNF624	8.39539e-18	0.999998	2.31758e-06	4.92212e-11	1	0.999658	1	0.999988	0.022321	0.999999	0.99996	0.999939	0.0344219	0.0199516	ESR
55090	MED9	0.000814397	0.788606	0.00296428	0.207616	0.795477	0.769824	0.791378	0.759119	0.0177739	0.99746	0.99545	0.994344	0.0367692	0.015873	ESR
3768	KCNJ12	8.98288e-05	0.892559	0.000578825	0.106773	0.892466	0.890071	0.893054	0.876367	0.0196593	0.999453	0.998302	0.999158	0.0354102	0.0176534	ESR
100134444	KCNJ18	0.00436736	0.897193	0.0650226	0.0334168	0.960402	0.957442	0.96226	0.956617	0.025555	0.931262	0.928654	0.930684	0.0634645	0.0196514	ESR
116236	ABHD15	4.14584e-13	0.981235	3.56308e-08	0.0187652	0.98123	0.971541	0.981544	0.945714	0.0224405	1	0.999999	1	0.705922	0.0196893	ESR
5193	PEX12	4.45233e-11	0.999757	0.000242333	2.81116e-07	0.999989	0.99997	0.999998	0.9585	0.0235506	0.999837	0.999669	0.997335	0.503542	0.0215662	ESR
284098	PIGW	7.96271e-05	0.515291	0.484582	4.67947e-05	0.999857	0.999473	0.99961	0.976549	0.0276895	0.521142	0.516086	0.511404	0.0220232	0.019961	ESR
11072	DUSP14	1.35281e-07	0.773343	1.00049e-05	0.226647	0.778162	0.731132	0.772309	0.765907	0.0179354	0.999999	0.999993	0.998526	0.308464	0.0156639	ESR
57636	ARHGAP23	7.57624e-09	0.839638	3.70944e-07	0.160361	0.84333	0.814507	0.837479	0.832894	0.0189028	0.999997	0.999992	0.999986	0.0451495	0.0168504	ESR
9572	NR1D1	0.000325345	0.852187	0.146388	0.00109966	0.998585	0.997739	0.998105	0.972474	0.0224138	0.864239	0.850859	0.848257	0.0294635	0.0196395	ESR
5914	RARA	6.82033e-10	0.786553	0.213447	2.33702e-09	1	0.999327	0.999995	0.999824	0.0259358	0.781631	0.787594	0.788725	0.0610181	0.0195171	ESR
9001	HAP1	1.45296e-13	0.897693	9.42683e-09	0.102307	0.897898	0.868182	0.889645	0.899742	0.0202863	1	1	1	0.999041	0.0193576	ESR
4356	MPP3	7.57139e-14	0.968675	1.27351e-08	0.0313247	0.968761	0.956493	0.968495	0.961246	0.0212192	1	1	1	0.959171	0.0337835	ESR
2535	FZD2	1.60063e-08	0.507331	2.88855e-07	0.492669	0.528459	0.482536	0.50442	0.499298	0.0165144	1	0.999983	0.999971	0.803263	0.0121315	ESR
146909	KIF18B	9.99338e-13	0.589332	6.42207e-09	0.410668	0.592499	0.57265	0.587459	0.586109	0.0137286	1	1	0.999999	1	0.0132189	ESR
10614	HEXIM1	2.96074e-08	0.998104	8.74918e-05	0.00180878	0.998003	0.964062	0.996328	0.998479	0.0218442	0.999987	0.999577	0.999126	0.66443	0.0202052	ESR
996	CDC27	8.58336e-09	0.804766	5.79896e-07	0.195233	0.80616	0.76294	0.804307	0.800261	0.0179463	1	0.999981	0.99998	0.232251	0.0182358	ESR
3212	HOXB2	0.000526988	0.935383	0.0592341	0.00485559	0.994706	0.983342	0.994217	0.989397	0.0219793	0.944749	0.938088	0.937576	0.032394	0.0197413	ESR
8405	SPOP	0.0010269	0.911932	0.00790482	0.0791367	0.922067	0.899018	0.919392	0.895849	0.0209238	0.992118	0.990906	0.98649	0.0448932	0.0181223	ESR
81558	FAM117A	3.8137e-08	0.997911	0.00205909	3.00853e-05	0.999993	0.962598	0.999719	0.99961	0.0226672	0.998969	0.996848	0.996522	0.0671809	0.0197799	ESR
11143	KAT7	1.57844e-07	0.994529	2.93687e-05	0.00544155	0.99462	0.988274	0.994179	0.987347	0.0230566	0.999883	0.999967	0.999667	0.0573041	0.0194744	ESR
7716	VEZF1	1.14716e-06	0.893103	0.106886	9.81676e-06	0.999999	0.976714	0.999985	0.986937	0.0241762	0.898576	0.89155	0.888898	0.151405	0.0195005	ESR
51174	TUBD1	0.0222172	0.617797	0.0228926	0.337093	0.642006	0.636892	0.63949	0.623318	0.0146039	0.955116	0.954818	0.953443	0.0369857	0.013142	ESR
8493	PPM1D	4.22634e-14	0.953017	9.22741e-09	0.0469831	0.937165	0.949509	0.943237	0.969365	0.0208701	1	1	1	0.998315	0.0187632	ESR
57508	INTS2	3.12145e-08	0.764368	6.49632e-06	0.235625	0.764327	0.753589	0.765234	0.742529	0.0177278	1	0.999999	0.998906	0.0384651	0.0156764	ESR
8313	AXIN2	5.35405e-05	0.98184	0.00232187	0.0157845	0.98419	0.979509	0.983883	0.968557	0.0330138	0.998092	0.997193	0.995949	0.0363669	0.0197151	ESR
3759	KCNJ2	1.79444e-19	1	3.80206e-07	5.36305e-11	1	0.999987	0.999995	0.99995	0.021991	1	0.999973	0.999998	0.0671875	0.0227571	ESR
79637	ARMC7	2.15127e-07	0.997337	0.000210576	0.00245245	0.997578	0.995253	0.99712	0.98697	0.0225936	0.999949	0.99973	0.996405	0.164966	0.0226736	ESR
57513	CASKIN2	3.29784e-09	0.835424	5.11825e-07	0.164576	0.835939	0.824166	0.834661	0.827911	0.0186124	1	0.999996	0.999948	0.0379575	0.0174222	ESR
3021	H3-3B	1.92367e-10	0.58705	7.0071e-08	0.41295	0.586078	0.579763	0.586379	0.585632	0.0134557	1	1	0.999994	0.192477	0.0122258	ESR
8811	GALR2	7.53948e-13	0.5871	8.02752e-09	0.4129	0.589102	0.550731	0.587545	0.580649	0.0139892	1	1	1	0.971177	0.0124672	ESR
283991	UBALD2	0.000429044	0.96064	0.00811669	0.0308141	0.969543	0.934065	0.968509	0.958793	0.0211966	0.991163	0.991349	0.990516	0.0334748	0.0189953	ESR
8877	SPHK1	1.82626e-17	0.999982	9.57756e-09	1.78983e-05	0.999953	0.998704	0.999938	0.998454	0.0276412	1	1	1	0.999681	0.0218553	ESR
9775	EIF4A3	1.03775e-06	0.953974	0.0460109	1.37328e-05	0.999984	0.974719	0.999821	0.99985	0.0238997	0.955291	0.953508	0.951436	0.0343921	0.0199045	ESR
55125	CEP192	5.61755e-12	0.795491	4.40238e-08	0.204509	0.793531	0.791375	0.795739	0.7886	0.0190931	1	1	1	0.442854	0.0159217	ESR
102723167	MIR133A1HG	2.19551e-10	0.995723	8.83351e-07	0.00427573	0.996105	0.967645	0.995345	0.990711	0.0217091	1	0.999987	0.999948	0.114085	0.0194424	ESR
2627	GATA6	2.75535e-08	0.998346	0.0016328	2.11464e-05	0.999993	0.955903	0.999272	0.999917	0.0221106	0.99882	0.997376	0.997569	0.190793	0.0223893	ESR
80816	ASXL3	2.77691e-05	0.833436	0.00021423	0.166322	0.830571	0.830136	0.833245	0.83132	0.0190382	0.999888	0.999558	0.998648	0.269975	0.0171703	ESR
84307	ZNF397	9.51236e-07	0.932754	0.0672368	8.22977e-06	0.999978	0.990783	0.999555	0.999957	0.0221447	0.937591	0.931845	0.92713	0.057474	0.0200219	ESR
4092	SMAD7	2.10904e-07	0.926857	0.0731408	1.60442e-06	0.99999	0.99275	0.999981	0.999657	0.0232285	0.924607	0.926307	0.928042	0.0767076	0.019534	ESR
2531	KDSR	8.99597e-10	0.956011	4.19519e-07	0.0439889	0.956341	0.948901	0.953673	0.952511	0.0210416	1	0.999984	0.999986	0.107826	0.0193444	ESR
22850	ADNP2	0.0133433	0.556872	0.417388	0.0123972	0.975553	0.900207	0.973806	0.962217	0.0227079	0.567577	0.570294	0.570151	0.234913	0.0191681	ESR
126308	MOB3A	5.16226e-05	0.987289	0.00858949	0.00406956	0.996354	0.988057	0.995674	0.957483	0.0222536	0.991368	0.991663	0.987203	0.203076	0.019556	ESR
4616	GADD45B	2.46732e-07	0.999136	0.000274654	0.000589168	0.999307	0.995961	0.998792	0.998882	0.0340337	0.999622	0.999642	0.999315	0.0349181	0.0197806	ESR
148254	ZNF555	0.00113054	0.795334	0.00280338	0.200732	0.798392	0.785362	0.798457	0.781396	0.0178961	0.996213	0.995961	0.994412	0.0381433	0.0159559	ESR
126295	ZNF57	2.5973e-07	0.999058	0.000584016	0.000358172	0.998469	0.995507	0.999588	0.999386	0.024181	0.999563	0.999335	0.997118	0.0381315	0.0195206	ESR
83475	DOHH	3.46939e-08	0.814728	5.99067e-07	0.185271	0.81485	0.782453	0.814808	0.811022	0.0186612	0.99999	0.999993	0.999961	0.453796	0.0165261	ESR
148022	TICAM1	1.49385e-07	0.99646	8.07515e-05	0.0034594	0.997877	0.984339	0.996169	0.956252	0.022494	0.999962	0.999693	0.999579	0.111531	0.0196818	ESR
8744	TNFSF9	2.96103e-15	1	2.16604e-07	2.08516e-07	0.999997	0.997072	0.999938	0.999955	0.0241924	0.999996	0.999996	0.999987	0.300499	0.0196539	ESR
56949	XAB2	2.3103e-08	0.999473	5.84193e-05	0.000468956	0.999544	0.962315	0.99939	0.998696	0.0257644	0.999946	0.999698	0.999791	0.148112	0.0226103	ESR
54811	ZNF562	0.0107028	0.758669	0.201224	0.0294038	0.960862	0.899501	0.959715	0.947933	0.0300136	0.804264	0.78777	0.768587	0.292664	0.0192729	ESR
100125288	ZGLP1	2.07886e-09	0.528297	1.86502e-07	0.471702	0.525641	0.492349	0.525801	0.545888	0.0124226	1	0.999999	0.999978	0.0553278	0.0145163	ESR
7620	ZNF69	0.00024212	0.7609	0.238424	0.000433556	0.99926	0.971576	0.99907	0.99891	0.0294579	0.766893	0.757322	0.761397	0.0289296	0.020188	ESR
3726	JUNB	2.98975e-09	0.619734	1.05152e-07	0.380266	0.613787	0.614201	0.618825	0.621957	0.0151083	0.999999	0.999989	0.999982	0.873314	0.0148155	ESR
9441	MED26	4.66567e-06	0.995167	0.00309795	0.0017306	0.998196	0.947761	0.997957	0.998093	0.02739	0.998028	0.996207	0.992999	0.481262	0.0194932	ESR
94039	ZNF101	1.41769e-06	0.996878	0.00043941	0.00268143	0.99778	0.977961	0.996698	0.992152	0.0224561	0.99921	0.999601	0.998801	0.255076	0.0202854	ESR
440515	ZNF506	0.0489198	0.556838	0.350424	0.0438183	0.907441	0.853993	0.906606	0.90437	0.0210696	0.598717	0.602653	0.601425	0.0244449	0.0184171	ESR
9534	ZNF254	1.10091e-08	0.995387	1.23922e-05	0.00460039	0.995536	0.971398	0.995307	0.987446	0.0230437	0.999998	0.999915	0.999783	0.0816194	0.0195686	ESR
84079	ANKRD27	1.38741e-07	0.999175	0.000426758	0.000397835	0.999641	0.995786	0.999431	0.988739	0.0224501	0.999761	0.999611	0.992685	0.0356296	0.0234373	ESR
1050	CEBPA	9.38217e-16	0.999997	1.21469e-07	2.40518e-06	0.999999	0.995747	0.999974	0.997139	0.0221536	1	0.999999	0.999995	0.0338882	0.0196004	ESR
51599	LSR	1.0814e-10	0.814878	1.14593e-07	0.185122	0.815563	0.783534	0.814971	0.806799	0.0182703	1	1	0.999994	0.0387626	0.0166069	ESR
7705	ZNF146	2.35511e-12	0.999949	5.13075e-05	9.68737e-08	0.999999	0.996875	0.999991	0.999693	0.0231842	0.999973	0.999822	0.999577	0.0393836	0.0195626	ESR
57677	ZFP14	0.0392393	0.676661	0.209549	0.0745508	0.886863	0.831493	0.885807	0.880962	0.0202	0.752632	0.750825	0.750542	0.0525982	0.0204597	ESR
284406	ZFP82	1.13514e-13	0.999997	3.13763e-06	1.15987e-07	1	0.999355	0.999999	0.98641	0.022665	0.99998	0.999983	0.999909	0.039432	0.0195295	ESR
339324	ZNF260	7.50332e-12	0.976093	0.0239066	4.27837e-10	1	0.999549	1	0.999875	0.022283	0.981481	0.973677	0.972717	0.0404714	0.0199086	ESR
84911	ZNF382	1.48888e-06	0.70861	4.8395e-06	0.291384	0.70872	0.697563	0.709591	0.687446	0.0163149	0.999978	0.999962	0.99994	0.131981	0.0144861	ESR
163081	ZNF567	2.41563e-05	0.982781	0.0162195	0.000975427	0.999155	0.982017	0.998966	0.973314	0.0218466	0.984206	0.98309	0.982365	0.147447	0.021972	ESR
390927	ZNF793	5.22519e-10	0.999683	1.2425e-05	0.000304292	0.999727	0.991891	0.999603	0.991841	0.0218344	0.999998	0.999965	0.999446	0.0659041	0.0197955	ESR
22835	ZFP30	3.68526e-06	0.745622	4.38083e-05	0.25433	0.745142	0.696397	0.745146	0.746138	0.0173431	0.999987	0.99995	0.99796	0.101704	0.0151285	ESR
64857	PLEKHG2	2.20103e-06	0.743754	8.77334e-06	0.256235	0.745371	0.705473	0.740851	0.743167	0.0171837	0.999971	0.999978	0.999807	0.0474232	0.015468	ESR
29950	SERTAD1	1.33313e-12	0.993896	1.44191e-07	0.00610408	0.98974	0.980763	0.993418	0.994584	0.0235853	1	1	0.999785	0.999022	0.019492	ESR
57731	SPTBN4	2.43547e-07	0.807195	3.21928e-06	0.192801	0.806357	0.760216	0.80659	0.807826	0.0228755	0.999925	0.999997	0.999938	0.0435909	0.0175276	ESR
7596	ZNF45	7.87793e-05	0.902577	0.000594067	0.0967503	0.905884	0.871089	0.902709	0.886428	0.0204339	0.99945	0.999064	0.998573	0.0369875	0.0180384	ESR
353355	ZNF233	1.09715e-05	0.914591	8.68357e-05	0.0853108	0.914644	0.900502	0.913742	0.91215	0.0200862	0.999763	0.999841	0.999759	0.114494	0.0180184	ESR
7771	ZNF112	1.51097e-08	0.924526	0.0754734	1.24889e-07	0.999995	0.998514	0.999959	0.999908	0.0233191	0.934305	0.92108	0.920624	0.0426653	0.0244784	ESR
83987	CCDC8	0.000171523	0.623882	0.00030927	0.375637	0.626008	0.616898	0.622401	0.616454	0.0142157	0.999663	0.999499	0.996618	0.0422137	0.0142893	ESR
27113	BBC3	8.52891e-14	0.999863	3.5155e-07	0.000136621	0.989567	0.999502	0.998837	0.999965	0.0277311	1	1	0.99951	0.982671	0.0215122	ESR
163071	ZNF114	6.12159e-17	0.999998	1.91127e-06	6.43793e-09	0.999997	0.999913	0.999713	0.999993	0.0242982	1	1	0.999609	0.146031	0.0205651	ESR
54922	RASIP1	2.51247e-09	0.740113	2.24202e-07	0.259887	0.738643	0.730742	0.739877	0.738007	0.0266072	1	0.999996	0.999983	0.179619	0.0152759	ESR
57479	PRR12	1.38986e-06	0.994526	0.000188863	0.00528334	0.994619	0.990294	0.994117	0.991937	0.0218397	0.999783	0.999695	0.999368	0.0539455	0.0219174	ESR
90317	ZNF616	0.0171989	0.529262	0.437767	0.0157713	0.967111	0.962162	0.966365	0.94312	0.0233436	0.544131	0.543282	0.546833	0.431122	0.0212048	ESR
147657	ZNF480	1.01536e-07	0.998976	0.000151825	0.000872218	0.999134	0.992039	0.999075	0.987299	0.0232217	0.999925	0.999731	0.998829	0.0350629	0.0207602	ESR
162967	ZNF320	7.3119e-09	0.999558	0.000428683	1.35604e-05	0.999968	0.991664	0.999948	0.999573	0.0218743	0.999644	0.999269	0.998987	0.0833888	0.019748	ESR
126017	ZNF813	0.000118464	0.970486	0.026853	0.0025427	0.997207	0.992206	0.997326	0.984781	0.0220375	0.974321	0.972949	0.968133	0.104956	0.0208839	ESR
55422	ZNF331	6.62588e-05	0.987583	0.00544456	0.00690572	0.992764	0.990239	0.992557	0.989359	0.023294	0.994395	0.99447	0.992808	0.0434025	0.0196073	ESR
163033	ZNF579	5.97315e-08	0.997739	0.00218806	7.24213e-05	0.99994	0.998866	0.999877	0.955987	0.0234551	0.999557	0.997383	0.991484	0.140908	0.0201838	ESR
147808	ZNF784	1.56058e-06	0.811528	3.7371e-05	0.188434	0.817543	0.795125	0.810296	0.786346	0.0183204	0.999996	0.999673	0.999822	0.041837	0.0177297	ESR
147949	ZNF583	2.72828e-12	0.998373	0.00162723	2.838e-09	1	0.997944	0.999996	0.999974	0.0233118	0.999221	0.99767	0.996467	0.0414694	0.0205783	ESR
147694	ZNF548	2.2351e-10	0.998626	0.00137353	1.19821e-07	0.999995	0.993406	0.999981	0.999974	0.0218017	0.998477	0.99869	0.99691	0.0665738	0.0195246	ESR
162972	ZNF550	0.00315406	0.606195	0.00336081	0.387291	0.609669	0.592525	0.608263	0.608883	0.0139138	0.993914	0.992809	0.992748	0.155707	0.0138911	ESR
79891	ZNF671	0.000422699	0.967994	0.015221	0.0163623	0.98343	0.961073	0.982147	0.981431	0.0215849	0.985593	0.983975	0.980918	0.036585	0.0199957	ESR
284309	ZNF776	2.00392e-17	1	1.86421e-07	1.06464e-08	0.999999	0.999656	0.999995	0.999489	0.0225691	1	0.999995	0.999993	0.0571978	0.0197502	ESR
54807	ZNF586	8.50296e-06	0.553442	0.44654	8.76532e-06	0.999988	0.961892	0.999077	0.999906	0.0263638	0.585729	0.552686	0.533042	0.211276	0.0208808	ESR
4953	ODC1	7.05471e-11	0.95531	1.96595e-07	0.0446901	0.955638	0.949876	0.954635	0.940402	0.0208938	1	0.999999	0.999979	0.0940177	0.0201436	ESR
151354	LRATD1	4.79477e-12	0.627302	2.46376e-08	0.372698	0.630284	0.596315	0.626549	0.622939	0.0143707	1	1	1	0.691519	0.0176491	ESR
1058	CENPA	2.95147e-14	0.999537	2.17472e-08	0.000463082	0.999521	0.983642	0.999152	0.999227	0.0219621	0.999997	1	0.999986	0.999998	0.0242456	ESR
91461	PKDCC	7.70358e-05	0.979032	0.0173579	0.00353284	0.996885	0.954858	0.996072	0.990863	0.0220149	0.98695	0.980421	0.979609	0.079052	0.0203804	ESR
53335	BCL11A	1.67185e-13	0.999986	7.18033e-06	6.99087e-06	0.999958	0.998178	0.999894	0.999828	0.0218699	1	1	0.992539	0.927514	0.0209147	ESR
51542	VPS54	3.53206e-08	0.844754	2.55691e-06	0.155243	0.845828	0.796423	0.844597	0.839096	0.018729	1	0.999979	0.999889	0.0408657	0.0176071	ESR
4084	MXD1	6.19106e-11	0.999866	0.000132378	1.31474e-06	0.99999	0.996635	0.999865	0.999952	0.0218265	0.999963	0.999024	0.999529	0.545232	0.0195934	ESR
7840	ALMS1	6.61827e-15	0.999952	7.90538e-08	4.78674e-05	0.999953	0.994005	0.999884	0.997352	0.0270541	0.999999	1	0.999999	0.227651	0.0197131	ESR
100630918	PARTICL	1.25453e-10	0.996569	8.0299e-07	0.00342973	0.997172	0.991503	0.99608	0.962355	0.0280704	1	0.999985	0.999958	0.092154	0.0219417	ESR
84874	ZNF514	0.000359549	0.939247	0.0571221	0.00327111	0.996128	0.981675	0.996086	0.99561	0.0234258	0.940416	0.9425	0.942843	0.0338216	0.0196339	ESR
57730	ANKRD36B	2.26802e-07	0.818168	2.10245e-06	0.18183	0.817486	0.780778	0.81799	0.817682	0.0184275	0.999959	0.999991	0.99993	0.50926	0.0163008	ESR
80775	TMEM177	4.72405e-08	0.946887	9.35682e-06	0.0531038	0.947516	0.92086	0.944512	0.94555	0.0213263	1	0.999971	0.999547	0.063451	0.0196944	ESR
79134	TMEM185B	7.15575e-05	0.812202	0.000221506	0.187505	0.812892	0.809438	0.811942	0.781213	0.0202185	0.999621	0.999697	0.999062	0.0382033	0.0164706	ESR
7852	CXCR4	1.67625e-13	0.999993	6.69926e-06	2.67095e-07	0.999997	0.997534	0.999985	0.999658	0.0229645	0.999999	0.99997	0.999691	0.0406252	0.0238609	ESR
55777	MBD5	0.0480793	0.621782	0.25737	0.0727683	0.882575	0.828401	0.877994	0.867091	0.022087	0.694693	0.696075	0.692563	0.143364	0.0191019	ESR
26225	ARL5A	0.000143826	0.952717	0.00233086	0.044808	0.9555	0.901569	0.954739	0.951779	0.0213273	0.997909	0.995906	0.997227	0.0830503	0.0187937	ESR
85461	TANC1	0.0205144	0.732277	0.198886	0.0483227	0.931296	0.862964	0.930818	0.928883	0.0210791	0.793406	0.778147	0.775855	0.0942623	0.0185777	ESR
9874	TLK1	3.8898e-07	0.997247	0.000110486	0.00264236	0.997313	0.981639	0.997273	0.993632	0.0221626	0.999835	0.9997	0.999759	0.0335802	0.02227	ESR
4780	NFE2L2	8.04096e-12	0.99414	1.40751e-07	0.0058596	0.994884	0.943327	0.993907	0.987389	0.0306099	1	0.999998	0.999975	0.591187	0.0194238	ESR
57520	HECW2	9.75309e-06	0.933931	0.000552355	0.0655071	0.935179	0.876996	0.933708	0.932518	0.020611	0.999933	0.999059	0.997745	0.044961	0.0183601	ESR
205327	C2orf69	0.01008	0.840439	0.0712118	0.0782697	0.912293	0.836864	0.910792	0.910226	0.0202356	0.917806	0.915538	0.922392	0.0902375	0.0215723	ESR
22807	IKZF2	1.88606e-08	0.56238	1.72759e-06	0.437618	0.560188	0.547092	0.562508	0.562282	0.012953	1	0.999999	0.999689	0.0474078	0.012431	ESR
339768	ESPNL	6.31898e-08	0.978585	9.1696e-06	0.0214061	0.978624	0.977066	0.977676	0.961268	0.0216059	0.999995	0.999948	0.999777	0.0408083	0.0201872	ESR
55502	HES6	2.89738e-16	0.99998	4.22747e-08	1.96247e-05	0.999805	0.998029	0.999968	0.999298	0.0366239	1	1	1	0.571611	0.0216469	ESR
285193	DUSP28	5.93294e-07	0.83616	8.3451e-06	0.163831	0.836619	0.819291	0.8359	0.828043	0.0185307	0.999994	0.999937	0.999858	0.0452059	0.0166933	ESR
101752400	CAPN10-DT	8.33354e-14	0.999932	1.34085e-07	6.73792e-05	0.999968	0.990612	0.999577	0.998491	0.025074	0.999999	0.999993	0.999998	0.283225	0.0195185	ESR
55317	AP5S1	3.68053e-05	0.971907	0.00315661	0.0248997	0.975846	0.964867	0.970734	0.972557	0.0213163	0.999291	0.995702	0.99321	0.0985569	0.0191452	ESR
5111	PCNA	4.11405e-10	0.850078	4.11749e-07	0.149922	0.849025	0.8477	0.848465	0.847027	0.0196645	1	1	0.999909	0.302489	0.0181695	ESR
26090	ABHD12	0.000834592	0.901205	0.00643965	0.0915204	0.90753	0.890578	0.907178	0.904181	0.0216714	0.994761	0.990872	0.991226	0.0371853	0.0184114	ESR
9139	CBFA2T2	0.000377385	0.600739	0.00114028	0.397744	0.602447	0.598958	0.601525	0.581918	0.0138252	0.999395	0.997966	0.996605	0.111846	0.0125967	ESR
9935	MAFB	1.02558e-23	1	1.01167e-08	1.31569e-11	1	0.999973	0.999999	0.999986	0.0223469	1	1	1	0.995624	0.0201823	ESR
63925	ZNF335	1.31598e-07	0.672047	4.50172e-06	0.327949	0.671896	0.649647	0.670609	0.672591	0.015193	1	0.999977	0.99948	0.737082	0.0154963	ESR
23613	ZMYND8	0.000657648	0.67384	0.324742	0.000760389	0.998264	0.996089	0.998325	0.995869	0.0231348	0.702522	0.674821	0.650099	0.0328561	0.0195022	ESR
1051	CEBPB	3.55994e-12	0.999663	2.12518e-07	0.000336542	0.999574	0.991189	0.999094	0.999518	0.0308245	0.999997	0.999997	0.999991	0.0620655	0.0201448	ESR
23394	ADNP	2.35862e-12	0.999688	0.000311576	9.13661e-09	0.999999	0.999688	0.999996	0.999502	0.0221305	0.999762	0.99934	0.999195	0.124135	0.0199694	ESR
27304	MOCS3	1.13131e-10	0.999861	6.1709e-06	0.000133102	0.999859	0.994105	0.999611	0.999123	0.0223199	0.999997	0.999895	0.999655	0.873113	0.0203164	ESR
140628	GATA5	7.62907e-13	0.999987	8.04419e-07	1.18467e-05	0.999991	0.997941	0.999824	0.997837	0.0218283	0.999998	0.999965	0.999987	0.0516773	0.0219818	ESR
571	BACH1	6.02919e-07	0.942788	2.19134e-05	0.0571892	0.945331	0.880491	0.942099	0.936251	0.021562	0.999972	0.99998	0.999048	0.0954234	0.0186441	ESR
6526	SLC5A3	7.40292e-08	0.808033	1.39649e-06	0.191965	0.805527	0.808176	0.806829	0.802144	0.019234	0.999997	0.999989	0.999919	0.0559116	0.0202046	ESR
140883	ZNF280B	4.75679e-11	0.971528	6.90823e-08	0.0284716	0.971484	0.960726	0.971259	0.966428	0.0267887	0.999995	0.999995	0.999998	0.73516	0.0198841	ESR
85379	KIAA1671	0.00156737	0.931386	0.0302276	0.0368186	0.961938	0.931831	0.961245	0.956737	0.0216835	0.976379	0.968364	0.93901	0.0880592	0.018903	ESR
84133	ZNRF3	3.89943e-08	0.992432	0.00756417	3.43663e-06	0.999937	0.998565	0.999945	0.999834	0.021825	0.993943	0.991458	0.990057	0.039797	0.0200929	ESR
25807	RHBDD3	2.59954e-13	0.979555	2.04911e-08	0.0204448	0.979981	0.93903	0.9796	0.969502	0.0245205	1	1	0.999999	0.896104	0.0199166	ESR
550631	CCDC157	2.26185e-09	0.999898	6.78296e-05	3.431e-05	0.999901	0.952508	0.999944	0.999881	0.0234435	0.999905	0.99989	0.999412	0.219103	0.0201433	ESR
23598	PATZ1	2.7095e-11	0.999695	2.51795e-06	0.000302181	0.999795	0.990418	0.999357	0.995107	0.0221476	1	0.999996	0.99969	0.0333425	0.0211287	ESR
4248	MGAT3	2.61066e-13	0.997966	9.77107e-08	0.0020342	0.997992	0.976887	0.997753	0.995837	0.0227028	1	1	0.999998	0.0510351	0.0298922	ESR
8553	BHLHE40	0.00499612	0.757751	0.0114668	0.225786	0.7718	0.760675	0.768781	0.729953	0.0172425	0.985441	0.982464	0.981461	0.0814261	0.0162411	ESR
7068	THRB	5.25869e-10	0.992425	1.19474e-06	0.00757417	0.992028	0.99157	0.991574	0.987636	0.0390418	1	0.99998	0.999945	0.0469228	0.0211104	ESR
51188	SS18L2	5.16852e-05	0.926056	0.00124718	0.0726456	0.927645	0.92071	0.92658	0.914925	0.0243541	0.99963	0.99856	0.991587	0.0582946	0.0192057	ESR
285349	ZNF660	8.70734e-14	0.999996	4.08149e-07	3.93865e-06	0.999999	0.983068	0.999889	0.999738	0.0217999	0.999997	0.999996	0.999969	0.0558985	0.0195892	ESR
115560	ZNF501	7.01161e-11	0.99957	0.000429693	1.80092e-07	0.999999	0.994786	0.999999	0.998437	0.0260794	0.999625	0.999266	0.999039	0.0997562	0.019665	ESR
11277	TREX1	3.22222e-14	0.999997	2.93634e-07	2.42554e-06	0.999999	0.986265	0.999863	0.999887	0.0251242	0.999996	0.999984	0.99989	0.990449	0.0281172	ESR
386724	AMIGO3	1.63738e-08	0.999539	0.000186941	0.000274379	0.999807	0.956141	0.999155	0.999363	0.0229002	0.999926	0.998584	0.999271	0.839915	0.0203901	ESR
26059	ERC2	1.34731e-11	0.998136	1.75781e-07	0.00186406	0.997955	0.994139	0.998084	0.991773	0.0218848	0.999997	0.999997	0.999992	0.154637	0.0225863	ESR
50650	ARHGEF3	0.000203607	0.709672	0.000541375	0.289583	0.712578	0.690964	0.709768	0.697346	0.0161357	0.999512	0.999175	0.996622	0.0378503	0.0145108	ESR
9223	MAGI1	3.65292e-08	0.999539	0.000186027	0.00027531	0.999709	0.961745	0.999634	0.99932	0.0218006	0.999795	0.999669	0.998346	0.849961	0.0203495	ESR
27086	FOXP1	8.09708e-07	0.991579	0.000111361	0.00830914	0.991499	0.963933	0.991361	0.991014	0.0242884	0.999926	0.999723	0.999409	0.0883388	0.0193709	ESR
27107	ZBTB11	1.36038e-13	0.999957	4.27208e-05	1.89884e-08	0.999998	0.999702	0.999895	0.999967	0.0233821	0.999995	0.999868	0.999257	0.167158	0.0199828	ESR
7707	ZNF148	2.522e-06	0.665257	0.334737	2.80488e-06	0.999943	0.997329	0.999991	0.997435	0.0240548	0.666379	0.659982	0.67179	0.0247578	0.019841	ESR
253461	ZBTB38	0.000990432	0.9482	0.0250523	0.0257576	0.973434	0.94528	0.973419	0.95806	0.0243343	0.973844	0.975715	0.96458	0.26289	0.0196956	ESR
116931	MED12L	5.44312e-08	0.999523	0.000319077	0.000157477	0.999777	0.962322	0.999728	0.999751	0.0241193	0.999723	0.999133	0.999419	0.261102	0.0195453	ESR
4154	MBNL1	4.2176e-06	0.619668	3.18155e-05	0.380296	0.620229	0.587674	0.618629	0.619234	0.0141383	0.999993	0.999723	0.999854	0.0384666	0.0127978	ESR
57018	CCNL1	5.34728e-12	0.999985	7.31826e-06	7.53275e-06	0.999991	0.999335	0.999895	0.99513	0.0224042	0.999997	0.999517	0.99999	0.0988534	0.0198682	ESR
286827	TRIM59	3.14174e-08	0.924349	1.48533e-06	0.0756497	0.926286	0.88021	0.92423	0.908872	0.0203276	0.999994	0.999959	0.999976	0.229047	0.0193787	ESR
22871	NLGN1	4.71678e-10	0.941441	3.1428e-07	0.0585587	0.940848	0.919366	0.941595	0.937553	0.0215827	1	0.999998	0.99997	0.0381939	0.0198398	ESR
51193	ZNF639	9.15795e-14	0.999998	9.0772e-07	1.1147e-06	0.999999	0.986899	0.999986	0.99937	0.0220713	0.999998	0.999986	0.999954	0.0493366	0.0206889	ESR
9718	ECE2	1.98302e-05	0.776575	8.71909e-05	0.223318	0.77921	0.72835	0.776355	0.769845	0.0190309	0.9999	0.999869	0.998692	0.410548	0.0167999	ESR
1181	CLCN2	5.02132e-05	0.985445	0.00860279	0.00590155	0.994571	0.976183	0.993895	0.969855	0.0218149	0.995283	0.984692	0.990604	0.038736	0.0251376	ESR
2049	EPHB3	0.00260088	0.800662	0.190479	0.00625792	0.99121	0.958288	0.990016	0.99024	0.0288854	0.814894	0.806416	0.800075	0.0277356	0.020468	ESR
3280	HES1	2.35973e-14	0.999984	6.9098e-08	1.59226e-05	0.999981	0.999248	0.999951	0.987123	0.0223422	0.999998	0.999998	0.99996	0.944963	0.0196263	ESR
26043	UBXN7	5.68373e-07	0.702293	1.0868e-05	0.297696	0.70676	0.667702	0.702341	0.685374	0.0157938	0.999998	0.99996	0.999356	0.62088	0.0142745	ESR
7469	NELFA	0.000169733	0.977747	0.00646029	0.0156231	0.984321	0.975744	0.983732	0.977159	0.0214947	0.993444	0.993159	0.991796	0.128463	0.0223365	ESR
152	ADRA2C	7.21742e-13	0.999078	9.51729e-08	0.000922028	0.999436	0.957696	0.999015	0.985762	0.027354	1	0.999995	0.999993	0.620902	0.0195426	ESR
4487	MSX1	1.10465e-10	0.999917	4.61755e-06	7.8102e-05	0.999931	0.982644	0.999807	0.998828	0.02185	0.999994	0.999981	0.999787	0.0369472	0.0198822	ESR
257236	CCDC96	1.38311e-17	1	8.20031e-08	4.25681e-08	1	0.99907	1	0.996504	0.0218049	1	0.999997	0.999996	0.463608	0.0197205	ESR
116984	ARAP2	0.01061	0.806444	0.0363656	0.14658	0.847066	0.805545	0.841836	0.83056	0.021348	0.955213	0.951819	0.951158	0.0439226	0.0168573	ESR
7006	TEC	1.7256e-08	0.999382	0.000590427	2.70623e-05	0.999983	0.984548	0.999874	0.998931	0.0267071	0.998679	0.999493	0.998867	0.229299	0.0207047	ESR
132949	AASDH	4.30395e-12	0.999988	1.03791e-05	1.90399e-06	0.999983	0.996002	0.999979	0.999694	0.025312	0.999997	0.999956	0.999651	0.0727543	0.0196214	ESR
901	CCNG2	0.00277641	0.8872	0.0149761	0.0950471	0.902051	0.90039	0.901703	0.873876	0.025415	0.980957	0.982531	0.981498	0.0723025	0.0178359	ESR
153020	RASGEF1B	3.20251e-08	0.995618	7.62005e-05	0.00430593	0.995651	0.987397	0.994592	0.994745	0.0255761	1	0.999604	0.999572	0.0410855	0.030042	ESR
4299	AFF1	5.41504e-11	0.997895	2.40343e-06	0.00210301	0.997748	0.986168	0.997808	0.996251	0.0266386	1	0.999999	0.999007	0.683507	0.019492	ESR
285556	C4orf54	3.90392e-06	0.801469	0.000102558	0.198424	0.801812	0.749346	0.803407	0.790266	0.0177889	0.999987	0.999885	0.995058	0.436236	0.0163382	ESR
90024	FLJ20021	1.12324e-10	0.88311	1.17499e-07	0.11689	0.883546	0.860365	0.884404	0.839917	0.019436	0.999996	1	0.999998	0.0613712	0.0209709	ESR
57182	ANKRD50	1.07326e-05	0.927756	0.0721244	0.00010862	0.999935	0.928015	0.999684	0.99919	0.0221717	0.932943	0.924652	0.92633	0.031449	0.0210377	ESR
132430	PABPC4L	3.13981e-07	0.605887	0.394112	4.30644e-07	0.999999	0.976256	0.999968	0.999731	0.0245003	0.645565	0.597588	0.601809	0.0749394	0.0200664	ESR
9693	RAPGEF2	2.08073e-06	0.955491	6.00447e-05	0.0444466	0.955239	0.897493	0.952684	0.957013	0.0240594	0.999951	0.999908	0.999096	0.0354486	0.0187563	ESR
9464	HAND2	0.0557219	0.639824	0.20441	0.100045	0.84648	0.801813	0.841953	0.839925	0.0206246	0.7406	0.738645	0.740961	0.0327884	0.0172406	ESR
55247	NEIL3	1.40672e-14	0.991415	1.01502e-08	0.0085852	0.991622	0.972125	0.98996	0.990527	0.0243409	1	1	1	0.999992	0.0236568	ESR
3622	ING2	1.02096e-06	0.996902	0.00150688	0.00158977	0.998591	0.993122	0.998208	0.97293	0.023837	0.99969	0.99791	0.995413	0.0373706	0.0225976	ESR
133957	CCDC127	1.79945e-10	0.99887	6.27448e-07	0.00112954	0.99891	0.995524	0.998748	0.977995	0.0219755	0.99998	0.999993	0.999985	0.0520599	0.0195072	ESR
101928793	NA	1.96501e-09	0.999474	0.000522774	3.21956e-06	0.999998	0.990717	0.99997	0.99891	0.0218897	0.998989	0.999442	0.999225	0.0695852	0.020039	ESR
651746	ANKRD33B	2.4237e-07	0.555743	1.35096e-06	0.444255	0.556443	0.552852	0.555377	0.536979	0.0129342	0.999998	0.999988	0.999933	0.0462356	0.0116622	ESR
2668	GDNF	4.15775e-12	0.931188	7.65913e-08	0.0688115	0.931439	0.926211	0.930448	0.917761	0.021107	1	1	1	0.114361	0.0183529	ESR
5734	PTGER4	9.55287e-08	0.947156	1.11954e-05	0.0528324	0.946867	0.939482	0.945642	0.945557	0.0216714	0.999997	0.999469	0.999979	0.0713552	0.0197197	ESR
7690	ZNF131	2.60914e-05	0.980665	0.000912464	0.0183968	0.981731	0.955382	0.981457	0.974971	0.0215764	0.998882	0.999063	0.998126	0.0361497	0.0202795	ESR
57763	ANKRA2	7.92778e-13	0.771685	8.73299e-09	0.228315	0.772858	0.764686	0.767672	0.769061	0.0174143	1	1	0.999998	0.997907	0.0157332	ESR
26049	FAM169A	0.000222232	0.976556	0.0109018	0.0123199	0.987424	0.962232	0.987354	0.983528	0.0236942	0.989741	0.988702	0.98512	0.041062	0.0197169	ESR
51426	POLK	5.62662e-08	0.98459	4.90581e-06	0.0154055	0.984442	0.951607	0.984652	0.980817	0.0220172	0.999957	0.99996	0.999956	0.166259	0.021461	ESR
57561	ARRDC3	0.0296565	0.735945	0.138283	0.0961161	0.874341	0.836664	0.874053	0.869572	0.0216506	0.843302	0.825003	0.83113	0.0479063	0.0172466	ESR
54826	GIN1	2.10431e-05	0.901475	0.0983806	0.000123652	0.999879	0.995151	0.999819	0.97053	0.0224796	0.907803	0.895498	0.900996	0.0640725	0.0217107	ESR
57507	ZNF608	1.28546e-09	0.999672	6.21662e-06	0.000322084	0.999602	0.965489	0.998124	0.999754	0.0237447	0.999975	0.999956	0.999915	0.129788	0.0225523	ESR
51735	RAPGEF6	0.000711687	0.94646	0.0435274	0.00930131	0.990525	0.949931	0.989784	0.980674	0.0227154	0.954859	0.954957	0.956222	0.0338197	0.0202982	ESR
3659	IRF1	6.70171e-12	0.999962	2.38215e-06	3.59088e-05	0.999931	0.997612	0.999812	0.999377	0.0219466	1	0.999942	0.999953	0.0639216	0.0210624	ESR
23338	JADE2	3.82986e-05	0.925947	0.00135557	0.0726593	0.927142	0.921277	0.925592	0.92533	0.020329	0.998869	0.997635	0.994596	0.99481	0.0255802	ESR
51307	FAM53C	2.21797e-18	0.999994	5.9922e-06	6.67604e-12	1	0.999899	0.999999	0.999999	0.0237042	0.999999	0.999947	0.999827	0.141199	0.0222586	ESR
51523	CXXC5	9.31476e-12	0.999984	1.52834e-05	1.0071e-06	0.999994	0.998384	0.999909	0.999773	0.0225593	0.999974	0.999719	0.999962	0.0385444	0.021096	ESR
79616	CCNJL	9.79834e-15	0.999999	8.84835e-07	2.06157e-07	0.99999	0.999456	0.999965	0.999805	0.0224027	0.999999	0.999946	0.999993	0.0592234	0.021436	ESR
63920	ZBED8	4.60143e-10	0.999917	5.49232e-05	2.79793e-05	0.999957	0.991754	0.999717	0.999825	0.0218717	0.99999	0.999671	0.999692	0.0460014	0.0195247	ESR
10569	SLU7	3.72203e-07	0.861856	7.27541e-06	0.138136	0.86629	0.833208	0.85737	0.859267	0.0206441	0.999989	0.999951	0.999503	0.850363	0.0172913	ESR
153222	CREBRF	5.7664e-11	0.999961	1.61538e-05	2.26069e-05	0.999984	0.996019	0.998561	0.999797	0.0275581	0.999996	0.999896	0.999518	0.580534	0.0200455	ESR
662	BNIP1	0.000464032	0.775894	0.00144644	0.222196	0.77843	0.771917	0.776933	0.747357	0.0180839	0.998647	0.996908	0.997518	0.0491385	0.0166269	ESR
4488	MSX2	3.1274e-13	0.724706	7.29819e-09	0.275294	0.72335	0.717532	0.722273	0.725563	0.0182494	1	1	1	0.995682	0.0195293	ESR
6940	ZNF354A	0.00248877	0.641887	0.00292157	0.352702	0.645322	0.622212	0.646307	0.62787	0.0146253	0.992722	0.994692	0.994567	0.0505378	0.0137202	ESR
345462	ZNF879	0.000381032	0.921054	0.00288633	0.0756783	0.924157	0.911796	0.923653	0.913642	0.0207937	0.996933	0.996432	0.995498	0.0371415	0.0183222	ESR
9425	CDYL	2.16293e-08	0.928212	9.24337e-07	0.0717874	0.928608	0.918852	0.928154	0.906068	0.0204256	0.999991	0.999983	0.999955	0.452708	0.0182606	ESR
6310	ATXN1	9.22256e-17	1	1.51113e-07	1.16493e-08	0.999989	0.999463	0.999994	0.999963	0.0219064	0.999998	0.999984	0.99996	0.952143	0.0205591	ESR
378884	NHLRC1	2.89686e-05	0.98407	0.0143644	0.00153671	0.998377	0.995896	0.998249	0.990079	0.0218188	0.990297	0.982501	0.983319	0.0387063	0.019487	ESR
79692	ZNF322	0.000977687	0.924584	0.0657928	0.00864596	0.990969	0.952627	0.990415	0.955422	0.0223844	0.93678	0.930668	0.93187	0.0336397	0.0196108	ESR
7738	ZNF184	1.43982e-09	0.997032	4.51136e-06	0.00296387	0.997174	0.990748	0.996955	0.96356	0.0217338	0.999999	0.999862	0.999962	0.098121	0.0194701	ESR
80317	ZKSCAN3	0.000322338	0.947397	0.0488072	0.00347334	0.996113	0.990505	0.995211	0.995018	0.0219192	0.952586	0.949279	0.949545	0.0347362	0.0196031	ESR
9753	ZSCAN12	0.000444074	0.68891	0.000671511	0.309975	0.692412	0.657491	0.689746	0.673594	0.0171836	0.998428	0.99881	0.998789	0.0521062	0.0140607	ESR
222696	ZSCAN23	2.20174e-10	0.999946	4.42047e-05	9.36349e-06	0.999952	0.992627	0.999939	0.999867	0.0220517	0.999945	0.999975	0.998096	0.0781162	0.0203694	ESR
114821	ZBED9	5.53809e-16	1	3.94636e-07	4.45937e-08	0.999996	0.999955	1	0.97467	0.0254431	1	0.999988	0.999985	0.0495238	0.0212616	ESR
4795	NFKBIL1	1.61664e-07	0.999045	0.000178295	0.000776158	0.999225	0.993823	0.99896	0.995813	0.0252704	0.999848	0.999706	0.999124	0.0484463	0.0204161	ESR
6046	BRD2	2.28145e-05	0.969272	0.000630111	0.0300755	0.970439	0.956389	0.969064	0.964063	0.0211913	0.999356	0.999057	0.998515	0.523877	0.0193017	ESR
8831	SYNGAP1	1.26529e-07	0.920784	2.50166e-06	0.0792136	0.9211	0.892713	0.919479	0.919301	0.0201924	0.999955	0.999988	0.99996	0.060328	0.0213598	ESR
6428	SRSF3	1.78941e-09	0.999315	2.87658e-05	0.000656676	0.999332	0.994906	0.999176	0.994648	0.0217798	1	0.999887	0.999473	0.102525	0.019818	ESR
2979	GUCA1B	0.00298526	0.812397	0.176233	0.00838435	0.988281	0.928739	0.985996	0.989475	0.029175	0.823048	0.82187	0.815822	0.0557442	0.0193709	ESR
6903	TBCC	5.78948e-09	0.979345	0.0206548	2.15664e-07	0.999998	0.998663	0.999951	0.999808	0.0220517	0.981724	0.977481	0.977032	0.215789	0.0207926	ESR
5190	PEX6	0.000735571	0.913597	0.00512449	0.0805432	0.918642	0.89638	0.918721	0.912799	0.0239455	0.994295	0.993848	0.992897	0.0656132	0.0204236	ESR
730101	LOC730101	6.99374e-14	0.999936	1.72446e-07	6.40905e-05	0.999917	0.999343	0.999643	0.996675	0.0218551	1	1	0.999984	0.0451827	0.0221084	ESR
55227	LRRC1	2.0282e-05	0.95807	0.000775706	0.0411343	0.959795	0.914319	0.957108	0.957222	0.0211037	0.999694	0.999225	0.989379	0.055332	0.0195821	ESR
51557	LGSN	3.87187e-16	0.99957	9.7624e-09	0.000430284	0.999583	0.985137	0.998172	0.99942	0.0227821	1	1	1	0.999552	0.0198759	ESR
7803	PTP4A1	3.72103e-13	0.725081	7.25877e-09	0.274919	0.721262	0.722767	0.722565	0.725986	0.0170374	1	1	1	0.996452	0.0164203	ESR
56479	KCNQ5	1.96701e-08	0.502368	4.9328e-07	0.497632	0.504316	0.467704	0.502207	0.498945	0.0117819	1	0.999998	0.999939	0.0663124	0.0109846	ESR
27145	FILIP1	1.40251e-09	0.615978	6.00427e-08	0.384022	0.617235	0.571349	0.614026	0.616807	0.0140823	0.999999	0.999996	0.999989	0.855703	0.0130956	ESR
134728	IRAK1BP1	7.14214e-06	0.919061	0.000183132	0.0807484	0.919297	0.901351	0.917675	0.917922	0.0202957	0.999951	0.999624	0.998764	0.0430505	0.0187973	ESR
167691	LCA5	1.54071e-10	0.833451	9.24883e-08	0.166549	0.83448	0.83308	0.828502	0.815653	0.0184395	0.999999	0.999999	0.999996	0.194747	0.0167322	ESR
55603	TENT5A	2.7164e-10	0.780655	1.16224e-07	0.219345	0.767555	0.787741	0.775266	0.779522	0.017373	1	0.999999	0.999992	0.103884	0.0170409	ESR
57150	SMIM8	4.58145e-05	0.986768	0.00443571	0.00875079	0.991253	0.963324	0.989561	0.99085	0.0270364	0.99702	0.99292	0.994675	0.0824072	0.0193957	ESR
100130890	TSTD3	7.77865e-05	0.79756	0.000688845	0.201673	0.797962	0.789482	0.795208	0.797648	0.020674	0.999774	0.998966	0.996261	0.232694	0.0199736	ESR
285753	CEP57L1	2.87397e-06	0.650092	8.00745e-06	0.349897	0.650405	0.639033	0.650157	0.64087	0.0169518	0.999965	0.99987	0.999982	0.0409221	0.0190486	ESR
5980	REV3L	0.00854662	0.506342	0.00627163	0.47884	0.512175	0.481187	0.512662	0.512421	0.011986	0.986127	0.985139	0.981134	0.0403481	0.0119785	ESR
10370	CITED2	0.00103846	0.715799	0.00202216	0.28114	0.739857	0.682274	0.715862	0.696827	0.0165722	0.997045	0.996562	0.996305	0.244304	0.0151147	ESR
8871	SYNJ2	7.76597e-10	0.946843	1.15389e-06	0.0531561	0.947174	0.925539	0.946254	0.942939	0.0225631	1	0.999999	0.999751	0.329002	0.0191438	ESR
10846	PDE10A	0.0253525	0.51636	0.440417	0.0178712	0.956533	0.894748	0.956888	0.951675	0.0223344	0.532764	0.535713	0.535382	0.0991546	0.0196431	ESR
3955	LFNG	4.06288e-11	0.999363	6.00884e-07	0.000636737	0.999367	0.976472	0.999069	0.998794	0.0223632	0.999998	0.999979	0.999967	0.469074	0.0199123	ESR
6100	RP9	1.52619e-06	0.997129	0.0025038	0.000365445	0.999643	0.995789	0.999464	0.993382	0.0218488	0.997366	0.99711	0.997063	0.0342782	0.0197067	ESR
80820	EEPD1	2.49776e-06	0.850184	4.91349e-05	0.149764	0.852503	0.832562	0.849374	0.836108	0.0198398	0.99998	0.999966	0.996596	0.0420659	0.0201978	ESR
55665	URGCP	0.0633047	0.603015	0.0871272	0.246553	0.690133	0.686175	0.689736	0.673217	0.0157986	0.853921	0.847724	0.847767	0.0322202	0.014	ESR
154881	KCTD7	3.62741e-05	0.854605	0.145198	0.000161164	0.999742	0.989449	0.999726	0.998846	0.024988	0.869359	0.854296	0.826098	0.471993	0.0195086	ESR
8326	FZD9	9.98393e-12	0.995435	1.786e-07	0.00456444	0.994903	0.9844	0.99529	0.994518	0.0226271	0.999999	0.999992	0.999999	0.0413837	0.0195258	ESR
9569	GTF2IRD1	6.21187e-10	0.958481	1.29985e-06	0.0415181	0.958567	0.954771	0.957263	0.950344	0.0336994	1	1	0.999775	0.0611777	0.0200023	ESR
57414	RHBDD2	5.68374e-10	0.655568	1.5825e-07	0.344432	0.655941	0.615697	0.654949	0.655082	0.0159983	1	1	0.999974	0.363543	0.0134426	ESR
84060	RBM48	0.00109223	0.869971	0.123625	0.00531165	0.993625	0.980514	0.984412	0.993605	0.0220912	0.881936	0.872474	0.870903	0.372411	0.0195361	ESR
7589	ZSCAN21	0.000404197	0.73197	0.00101505	0.266611	0.734075	0.698598	0.732894	0.728365	0.0165437	0.997872	0.998591	0.99804	0.667606	0.0156693	ESR
255374	MBLAC1	0.0672115	0.603131	0.183018	0.146639	0.784517	0.722299	0.786623	0.78544	0.0180304	0.750353	0.747639	0.751466	0.205669	0.01566	ESR
55262	TRAPPC14	3.26113e-05	0.847131	0.000168652	0.152667	0.847096	0.813767	0.845634	0.84786	0.0189232	0.999526	0.999656	0.999684	0.617066	0.0176643	ESR
5001	ORC5	1.12983e-06	0.838592	5.56432e-05	0.161352	0.838458	0.832589	0.838302	0.828375	0.0200003	0.999998	0.999934	0.997415	0.03757	0.0166735	ESR
55904	KMT2E	4.08172e-12	0.999901	9.89492e-05	4.09352e-08	0.999999	0.997668	0.999993	0.999779	0.0221422	0.999748	0.999867	0.999663	0.0334153	0.0195857	ESR
157247	NA	5.36273e-05	0.972398	0.00141936	0.0261286	0.973795	0.970724	0.973038	0.963863	0.0254377	0.998826	0.997644	0.997972	0.0340413	0.0197963	ESR
29923	HILPDA	3.32778e-07	0.995862	0.00407601	6.15358e-05	0.999942	0.988623	0.999219	0.999766	0.0262562	0.995973	0.995724	0.993967	0.372882	0.0201132	ESR
4899	NRF1	4.52984e-09	0.983922	0.0160775	2.02457e-07	0.999995	0.999951	0.999997	0.966579	0.0218504	0.980852	0.98454	0.983462	0.100201	0.021332	ESR
1129	CHRM2	6.80112e-06	0.804204	4.44255e-05	0.195745	0.802903	0.776742	0.80331	0.805099	0.0202428	0.99997	0.999831	0.999664	0.0733111	0.0160543	ESR
155054	ZNF425	1.46504e-14	0.999634	1.84107e-08	0.000365852	0.99966	0.988429	0.998988	0.999084	0.022371	1	0.999998	0.999994	0.985536	0.0215143	ESR
100289678	ZNF783	0.000524164	0.853675	0.144043	0.00175795	0.99764	0.966942	0.997757	0.991393	0.0223909	0.855923	0.856004	0.853303	0.0300877	0.0194618	ESR
401431	ATP6V0E2-AS1	8.94609e-13	0.999495	1.35601e-07	0.000504591	0.999284	0.978347	0.998159	0.999605	0.0270542	0.999998	0.999995	0.999999	0.206587	0.0228626	ESR
728743	LOC728743	1.79759e-06	0.933873	7.24754e-05	0.0660531	0.932728	0.933544	0.933113	0.923495	0.0205149	0.999979	0.999921	0.996989	0.101533	0.0254365	ESR
51422	PRKAG2	2.56954e-07	0.954352	2.83173e-05	0.0456192	0.954316	0.910403	0.953489	0.95392	0.0210412	0.999996	0.999713	0.999847	0.051813	0.0207089	ESR
7516	XRCC2	8.77658e-12	0.914522	2.68569e-08	0.0854778	0.917199	0.883388	0.90983	0.913126	0.0200658	0.999998	1	0.999978	0.999983	0.0180173	ESR
100506302	RBM33-DT	6.3553e-08	0.626344	4.11777e-06	0.373652	0.623856	0.625718	0.625746	0.62306	0.0170331	1	0.999955	0.999129	0.999896	0.0129725	ESR
79660	PPP1R3B	2.74429e-11	0.999449	0.000551355	7.10942e-08	0.999999	0.989883	0.999993	0.999918	0.0225198	0.999685	0.999005	0.998571	0.0546843	0.019584	ESR
606553	LINC02905	2.67033e-15	0.999989	1.07599e-05	1.54542e-09	1	0.99969	0.999982	0.999982	0.0231769	0.99998	0.999975	0.997841	0.951048	0.0213374	ESR
10395	DLC1	3.51681e-11	0.999983	1.11343e-05	5.37521e-06	0.999997	0.990572	0.999936	0.999221	0.0225706	0.999849	0.999931	0.999973	0.297794	0.0227091	ESR
157773	C8orf48	0.0189721	0.736977	0.20462	0.0394307	0.942187	0.926472	0.9408	0.929418	0.022064	0.791175	0.772085	0.773215	0.0318721	0.0185771	ESR
8795	TNFRSF10B	5.21798e-13	0.997436	9.19697e-08	0.00256431	0.997287	0.992074	0.997122	0.995665	0.0223678	1	1	0.999997	0.145915	0.0195268	ESR
286059	LOC286059	3.6897e-11	0.846664	5.75369e-08	0.153335	0.847202	0.816304	0.843911	0.846729	0.0213872	1	1	0.999963	0.91337	0.0170386	ESR
8797	TNFRSF10A	1.84492e-14	0.98927	1.17887e-08	0.0107296	0.98809	0.96826	0.988938	0.98934	0.0217206	1	1	1	0.974979	0.0193583	ESR
4824	NKX3-1	1.22618e-10	0.941069	1.60937e-07	0.0589312	0.941245	0.931098	0.93917	0.938676	0.0216275	1	0.999998	0.999989	0.137711	0.0185036	ESR
84549	MAK16	0.00102898	0.928292	0.0125873	0.0580921	0.94337	0.898518	0.940811	0.913195	0.0270072	0.98844	0.985372	0.983462	0.176999	0.0188813	ESR
1052	CEBPD	0.000979183	0.706453	0.291015	0.00155281	0.998176	0.985872	0.997138	0.944073	0.0230274	0.706629	0.711385	0.70582	0.0644281	0.0256079	ESR
79145	CHCHD7	1.30637e-10	0.991423	2.94182e-07	0.00857629	0.992421	0.978519	0.990519	0.979707	0.0217594	0.999998	0.999997	0.999976	0.133213	0.0194004	ESR
90362	FAM110B	3.19188e-08	0.979157	0.0208418	1.57276e-06	0.999999	0.996416	0.999935	0.999105	0.0220129	0.984306	0.979027	0.961944	0.0663812	0.0195151	ESR
55824	PAG1	0.0255419	0.536843	0.0354223	0.402193	0.574392	0.525635	0.570731	0.571803	0.0133645	0.939268	0.938036	0.937433	0.789741	0.0163634	ESR
862	RUNX1T1	0.00112327	0.9494	0.0264352	0.0230414	0.974832	0.955402	0.974683	0.976101	0.0216745	0.971298	0.97232	0.972124	0.0504934	0.0200978	ESR
389677	RBM12B	1.16963e-08	0.921201	0.0787987	1.06592e-07	0.999994	0.989444	0.999934	0.999998	0.0233721	0.921166	0.920853	0.920305	0.0360542	0.0195371	ESR
94241	TP53INP1	7.29979e-13	0.971245	2.16319e-08	0.0287548	0.95891	0.971565	0.968694	0.97119	0.0254014	1	1	0.999982	0.992061	0.0215672	ESR
23414	ZFPM2	2.27941e-11	0.999982	1.59362e-05	2.34085e-06	0.999927	0.996104	0.999966	0.999947	0.0223121	0.999981	0.999961	0.999567	0.0716319	0.0209274	ESR
9166	EBAG9	0.0023147	0.836213	0.154446	0.0070259	0.990806	0.985815	0.990499	0.945636	0.0240765	0.843631	0.842602	0.843021	0.0330804	0.0195119	ESR
9788	MTSS1	1.07686e-05	0.517328	1.57289e-05	0.482646	0.519095	0.493677	0.517968	0.508616	0.0120405	0.999957	0.999908	0.999823	0.732862	0.0118718	ESR
79943	ZNF696	2.1514e-07	0.997945	8.81e-05	0.00196697	0.997961	0.988243	0.997625	0.997004	0.0229032	0.999889	0.999716	0.999756	0.0354233	0.0245576	ESR
389692	MAFA	1.25781e-23	1	1.03252e-08	2.31823e-11	1	0.999665	1	0.999999	0.0282754	1	1	1	0.990783	0.0322448	ESR
90990	KIFC2	7.20538e-05	0.757583	0.00020198	0.242143	0.759077	0.727607	0.75718	0.753001	0.025782	0.999708	0.998868	0.999732	0.0643619	0.0191826	ESR
58500	ZNF250	0.00192246	0.920613	0.0253361	0.0521281	0.944149	0.87488	0.944859	0.948943	0.0214136	0.976602	0.972168	0.96609	0.110218	0.0195881	ESR
65265	C8orf33	2.41476e-05	0.781537	7.52598e-05	0.218363	0.781053	0.771672	0.780879	0.77947	0.0202091	0.999838	0.999813	0.999673	0.466721	0.015693	ESR
340485	ACER2	5.88257e-13	0.82629	9.75783e-09	0.17371	0.823517	0.817367	0.824546	0.827788	0.0184166	1	1	0.999999	0.98611	0.0166295	ESR
7016	TESK1	3.14451e-14	0.999991	2.21095e-07	8.9563e-06	0.999957	0.998544	0.999974	0.997926	0.0237006	1	0.999991	0.999994	0.0375366	0.0196462	ESR
51104	ABHD17B	6.464e-08	0.998744	0.00122038	3.53904e-05	0.99988	0.998954	0.998108	0.999928	0.0225944	0.998065	0.998663	0.998574	0.222548	0.0195877	ESR
257019	FRMD3	7.38597e-05	0.849014	0.00139191	0.14952	0.852998	0.80683	0.848803	0.846676	0.0252938	0.999757	0.997463	0.997101	0.0501122	0.0206196	ESR
64768	IPPK	0.000153218	0.97898	0.0109325	0.00993394	0.989958	0.983005	0.988081	0.988303	0.02244	0.991274	0.989021	0.972386	0.152006	0.0194299	ESR
83744	ZNF484	1.45933e-09	0.990006	0.00999427	1.48796e-07	1	0.997189	0.999923	0.999904	0.021852	0.991483	0.98942	0.986502	0.0419148	0.019516	ESR
105376204	LOC105376204	1.20611e-07	0.998043	7.91778e-05	0.00187767	0.998764	0.924964	0.997079	0.996913	0.0235709	0.999921	0.999866	0.999374	0.0416892	0.0199629	ESR
114299	NA	9.68123e-10	0.999938	3.39188e-05	2.8372e-05	0.999953	0.943337	0.999837	0.999942	0.0237962	0.999921	0.999895	0.999843	0.0412569	0.0198161	ESR
7539	ZFP37	2.2782e-05	0.977048	0.00157702	0.0213524	0.978538	0.95763	0.978613	0.972516	0.0213662	0.999447	0.997682	0.996262	0.0365118	0.0238752	ESR
153090	DAB2IP	0.0013246	0.930834	0.0509633	0.0168778	0.982946	0.944342	0.980608	0.977505	0.0224368	0.957087	0.947939	0.922566	0.0534244	0.0208558	ESR
286205	SCAI	3.11579e-08	0.585106	6.22348e-07	0.414893	0.584299	0.575915	0.585322	0.58109	0.0140039	1	0.999988	0.99997	0.0408613	0.0123668	ESR
403341	ZBTB34	7.78592e-06	0.994559	0.00351048	0.00192276	0.997781	0.997877	0.996941	0.993563	0.0225074	0.997723	0.99526	0.994636	0.176727	0.0201164	ESR
29988	SLC2A8	2.57376e-07	0.737701	3.28126e-06	0.262295	0.737274	0.711313	0.73811	0.734139	0.0188276	0.999995	0.999993	0.999748	0.0634295	0.0149222	ESR
27433	TOR2A	8.07862e-06	0.991072	0.00184	0.00707961	0.992573	0.980926	0.992846	0.990114	0.0216647	0.999413	0.998169	0.981615	0.0341273	0.0195014	ESR
389792	IER5L	5.39754e-15	0.995894	1.00694e-08	0.00410599	0.992882	0.994926	0.99547	0.995451	0.0311232	1	1	1	0.99315	0.0195201	ESR
286336	FAM78A	1.83754e-15	0.999999	7.28514e-07	4.83617e-08	0.999999	0.997379	0.99997	0.999943	0.0256128	0.999999	0.999979	0.99997	0.180446	0.0196781	ESR
7186	TRAF2	3.74748e-09	0.928739	4.47446e-07	0.0712606	0.928981	0.916723	0.92644	0.926909	0.021044	0.999995	0.999979	0.999995	0.12785	0.0191588	ESR
22866	CNKSR2	0.0103158	0.846316	0.0692324	0.0741357	0.916177	0.896139	0.914701	0.909329	0.020622	0.917594	0.919754	0.922489	0.106389	0.0180524	ESR
7403	KDM6A	1.37363e-08	0.999404	3.47062e-05	0.000561677	0.99947	0.938432	0.999098	0.999126	0.0221334	0.999964	0.999706	0.999889	0.111567	0.0196251	ESR
4943	TBC1D25	0.000693346	0.951451	0.0115183	0.0363373	0.965575	0.924045	0.961127	0.957964	0.0218913	0.988116	0.98779	0.985014	0.0513291	0.0190272	ESR
11040	PIM2	1.49958e-11	0.999493	5.044e-07	0.000506452	0.999531	0.956623	0.999207	0.998996	0.0221076	0.999999	0.999982	0.999972	0.439105	0.0200287	ESR
29057	FAM156A	4.02599e-09	0.663322	2.57173e-07	0.336678	0.663514	0.657293	0.658652	0.662477	0.0152069	1	0.999996	0.999979	0.039503	0.015634	ESR
64061	TSPYL2	1.66418e-05	0.576763	3.33569e-05	0.423187	0.577228	0.56923	0.57668	0.56985	0.0137294	0.999899	0.999778	0.999806	0.917878	0.0162307	ESR
340527	NHSL2	8.15921e-07	0.998265	0.000496084	0.00123819	0.998772	0.978258	0.998552	0.997216	0.0231969	0.998644	0.999582	0.999148	0.094236	0.0241506	ESR
105373311	LOC105373311	4.2727e-18	0.999995	9.59547e-09	4.49921e-06	0.999934	0.999655	0.999963	0.999048	0.0221627	1	1	1	0.998075	0.0195177	ESR
203523	ZNF449	2.98474e-14	0.999999	1.14405e-06	3.42775e-07	0.999994	0.996626	0.999985	0.999818	0.0218152	0.999999	0.999992	0.999905	0.0369228	0.0212765	ESR
8266	UBL4A	3.15123e-13	0.99996	3.48453e-07	3.93116e-05	0.99996	0.997617	0.999631	0.998676	0.0220232	1	0.999996	0.99997	0.0336414	0.020113	ESR
8273	SLC10A3	1.38597e-05	0.941826	0.000161432	0.0579983	0.939987	0.936008	0.94178	0.939721	0.0206553	0.999794	0.999659	0.999572	0.0422821	0.0186987	ESR
653635	WASH7P	0.0215225	0.00192181	3.4295e-05	0.976521	0.00207569	0.00192179	0.00202031	0.00224858	0.00176403	0.978785	0.978246	0.977998	0.141422	0.00221841	LR
729737	LOC729737	0.0135478	0.000837992	7.92349e-06	0.985606	0.000920392	0.00108422	0.000913992	0.000912951	0.0016194	0.986173	0.986602	0.986224	0.117502	0.00188213	LR
102723897	WASH9P	0.0108747	0.0783087	0.000715796	0.910101	0.0792391	0.0745324	0.0792701	0.0792184	0.00375572	0.98845	0.98827	0.988135	0.471587	0.00399707	LR
643837	LINC01128	2.70288e-06	0.000192642	9.52117e-10	0.999805	0.000278088	0.000286343	0.00025762	0.00026049	0.00159074	0.999985	0.999994	0.999992	0.735442	0.00183126	LR
148398	SAMD11	1.44837e-06	0.000315077	1.37166e-09	0.999683	0.00039941	0.000424666	0.000414187	0.000376774	0.00163662	0.999995	0.999988	0.999984	0.966876	0.0019154	LR
26155	NOC2L	0.00716608	0.00991446	5.68907e-05	0.982863	0.0101725	0.00953841	0.010354	0.00989417	0.00181977	0.99281	0.992685	0.992578	0.42049	0.00199808	LR
9636	ISG15	5.24794e-07	0.000306377	1.40189e-09	0.999693	0.000391058	0.000409627	0.000370125	0.000378762	0.00159394	0.999997	1	0.999953	0.0918602	0.00186195	LR
375790	AGRN	0.131312	0.00116811	0.000113674	0.867407	0.00142194	0.0013033	0.00142904	0.00130966	0.00157344	0.868683	0.868614	0.86805	0.0686372	0.00182252	LR
54991	C1orf159	1.305e-10	0.000978439	9.90832e-11	0.999022	0.00104974	0.0010319	0.00108361	0.00114101	0.00187529	1	1	1	0.175714	0.00202373	LR
126792	B3GALT6	0.0171138	0.000296189	4.10519e-06	0.982586	0.000405083	0.000383964	0.000370022	0.000363118	0.00179099	0.982975	0.982827	0.98237	0.329069	0.00183093	LR
118424	UBE2J2	5.54095e-07	0.000292805	2.81037e-09	0.999707	0.00039607	0.000382432	0.00036736	0.000358679	0.0018714	0.999999	0.999999	0.999689	0.658865	0.0018509	LR
6339	SCNN1D	2.71692e-10	0.41113	3.10282e-08	0.58887	0.413376	0.381907	0.411058	0.408464	0.0142679	1	0.999999	0.999995	0.716146	0.0121662	LR
116983	ACAP3	0.000460625	0.111263	4.58958e-05	0.888231	0.111523	0.106627	0.112384	0.109549	0.00544598	0.999453	0.999462	0.999421	0.423444	0.0050732	LR
126789	PUSL1	1.6644e-09	0.000488344	8.82115e-11	0.999512	0.000571068	0.000620991	0.000571076	0.000546861	0.00200795	1	1	0.999999	0.0495092	0.00187019	LR
80772	CPTP	0.0761835	0.00497386	0.000250776	0.918592	0.00522291	0.00579416	0.00521409	0.00548017	0.00166441	0.923519	0.923464	0.923499	0.252621	0.00194913	LR
83756	TAS1R3	0.00045043	0.0277445	1.50213e-05	0.97179	0.0278585	0.0268034	0.027508	0.0295101	0.0022154	0.999545	0.99929	0.999493	0.679653	0.0023891	LR
54587	MXRA8	0.412425	0.00142124	0.000611863	0.585542	0.00215388	0.00197487	0.00220831	0.00203286	0.00159017	0.587092	0.587264	0.586279	0.0282105	0.00176254	LR
81669	CCNL2	0.0216882	0.0214554	0.000431102	0.956425	0.0220126	0.0208312	0.0217542	0.0234374	0.00252514	0.977723	0.977647	0.977887	0.731477	0.00332011	LR
219293	ATAD3C	1.52172e-05	0.000924887	2.28775e-08	0.99906	0.00100384	0.00116335	0.000991011	0.000993285	0.00194689	0.999971	0.999986	0.999941	0.0552537	0.00186503	LR
83858	ATAD3B	1.57037e-05	0.00055206	9.69773e-09	0.999432	0.000648258	0.000617702	0.000634357	0.000652418	0.001708	0.999971	0.999982	0.999973	0.0476627	0.00184177	LR
55210	ATAD3A	2.78848e-10	0.00196554	2.43826e-10	0.998034	0.00211286	0.00193354	0.00213235	0.00203758	0.00174699	1	1	0.999999	0.0592129	0.00186022	LR
339453	TMEM240	1.71731e-10	0.00350639	3.78725e-10	0.996494	0.00371966	0.00372902	0.00358123	0.00346309	0.00198176	1	1	0.999999	0.0794648	0.00190182	LR
643988	FNDC10	0.112725	0.00034152	2.83844e-05	0.886905	0.000458526	0.000458498	0.000442307	0.000435042	0.00154483	0.887186	0.887553	0.886442	0.0728095	0.00176155	LR
142678	MIB2	1.34657e-08	0.000958086	3.15764e-10	0.999042	0.00111329	0.000994054	0.0010646	0.00102456	0.0016858	1	1	0.999997	0.118405	0.00190637	LR
728661	SLC35E2B	0.0663041	0.000755957	3.44463e-05	0.932905	0.000900162	0.000831431	0.000847797	0.000958313	0.00170673	0.933691	0.933661	0.93335	0.0543242	0.00220721	LR
5590	PRKCZ	2.12823e-08	0.000485686	2.40204e-10	0.999514	0.000582362	0.000649649	0.000547292	0.000540071	0.00160453	1	0.999999	0.999996	0.04686	0.00192802	LR
127281	PRXL2B	2.41287e-11	0.000321574	1.95162e-11	0.999678	0.000405766	0.00040861	0.000422525	0.000382717	0.00159565	1	1	1	0.565892	0.00183197	LR
63976	PRDM16	0.000324356	0.0188805	4.77201e-06	0.98079	0.0194673	0.0180217	0.0189642	0.0188328	0.00201366	0.999646	0.999666	0.999616	0.173872	0.00235975	LR
49856	WRAP73	0.0591728	0.0253358	0.00138477	0.914107	0.0288413	0.0263514	0.0265115	0.0257195	0.00212168	0.940376	0.939411	0.934308	0.518254	0.00227659	LR
388588	SMIM1	1.803e-07	0.000394339	9.6332e-10	0.999605	0.000500523	0.000504348	0.000463567	0.000466151	0.00174492	1	0.999997	0.999979	0.569863	0.00191757	LR
339448	C1orf174	0.463083	0.003535	0.00184138	0.531541	0.00579682	0.00507081	0.00544253	0.00528232	0.00182259	0.535038	0.535276	0.534909	0.0269674	0.00179412	LR
261734	NPHP4	0.0678884	0.000565747	3.99328e-05	0.931506	0.000746285	0.000711511	0.000675279	0.000673589	0.00190955	0.932165	0.93196	0.931117	0.753596	0.00183857	LR
8514	KCNAB2	0.00504007	0.133694	0.000518346	0.860748	0.134044	0.127567	0.134392	0.134696	0.00496035	0.994239	0.994338	0.994466	0.115006	0.00432784	LR
388591	RNF207	4.81506e-11	0.000335037	2.94117e-11	0.999665	0.000420438	0.000428385	0.000401999	0.000419964	0.0016118	1	1	1	0.246336	0.00249193	LR
387509	GPR153	1.0837e-08	0.00362856	1.42487e-09	0.996371	0.00384356	0.00357785	0.00383574	0.00358892	0.00170416	1	0.999999	0.999996	0.0828908	0.00205948	LR
11332	ACOT7	0.036779	0.000281322	7.25873e-06	0.962932	0.000372096	0.000378712	0.000363182	0.000350672	0.00157647	0.963206	0.963213	0.962945	0.121269	0.00182446	LR
83715	ESPN	6.1212e-11	0.000807689	6.90364e-11	0.999192	0.000952397	0.00087358	0.00091883	0.00085734	0.00162974	1	1	1	0.314416	0.0019938	LR
9341	VAMP3	0.000223675	0.000239616	9.37181e-08	0.999537	0.000343507	0.000330373	0.000310343	0.000308055	0.00164488	0.999754	0.999759	0.999605	0.957584	0.00196223	LR
8863	PER3	2.08007e-07	0.000493738	1.61721e-09	0.999506	0.000575435	0.000608136	0.000556239	0.000596632	0.00159976	0.999999	1	0.999945	0.0622297	0.00186977	LR
50651	SLC45A1	0.00268321	0.000853007	2.76262e-06	0.996461	0.000956175	0.000900905	0.000961991	0.000968228	0.00160386	0.997422	0.997318	0.994427	0.215716	0.00190269	LR
80176	SPSB1	0.340134	0.0047999	0.00151473	0.653551	0.00670181	0.0060791	0.00650036	0.00599895	0.00167218	0.658361	0.658251	0.658451	0.0360625	0.00177283	LR
5293	PIK3CD	8.07773e-09	0.000338814	1.03811e-10	0.999661	0.000428076	0.000427532	0.000413832	0.000411122	0.00159372	1	1	0.999997	0.183005	0.00186262	LR
84328	LZIC	0.0109195	0.000384472	3.03497e-06	0.988693	0.000476031	0.000464159	0.000454223	0.00048535	0.00159796	0.989139	0.989014	0.988831	0.0622212	0.00209401	LR
116362	RBP7	1.03528e-06	0.000288881	7.39956e-10	0.99971	0.000372844	0.000382921	0.000355012	0.000361066	0.0015985	0.999997	0.999998	0.999987	0.0790038	0.00184028	LR
5226	PGD	9.64508e-08	0.00364505	4.78182e-09	0.996355	0.00385933	0.00352863	0.00377412	0.00374944	0.00167926	1	0.999998	0.999992	0.115335	0.00190246	LR
1676	DFFA	0.307281	0.000435705	0.000151222	0.692132	0.000672152	0.000634307	0.000641894	0.000732014	0.001463	0.69394	0.692496	0.689833	0.351869	0.00172246	LR
148345	C1orf127	5.19193e-06	0.000448626	2.33504e-08	0.999546	0.000551141	0.000539046	0.000516543	0.000556878	0.00161835	0.999997	0.999991	0.999529	0.709118	0.00244059	LR
5394	EXOSC10	0.0176846	0.000302797	3.62314e-06	0.982009	0.000390299	0.000418604	0.000369546	0.000371666	0.00162843	0.982106	0.982366	0.982213	0.0634622	0.00186106	LR
29914	UBIAD1	0.235585	0.0042751	0.000823178	0.759317	0.00518459	0.00472382	0.00513305	0.00578878	0.00167448	0.763903	0.763804	0.762169	0.0360659	0.00176197	LR
26232	FBXO2	2.3189e-11	0.0023438	8.3606e-11	0.997656	0.00246959	0.00228118	0.00261883	0.00242348	0.00169942	1	1	1	0.828778	0.0019472	LR
93611	FBXO44	4.55408e-07	0.000385599	3.88442e-09	0.999614	0.000466906	0.000494657	0.000463051	0.000452813	0.00160414	0.999999	1	0.999808	0.0486586	0.00190706	LR
57085	AGTRAP	2.03752e-07	0.000654009	1.27592e-08	0.999346	0.000737126	0.000712408	0.000788857	0.000739351	0.00167948	1	1	0.999428	0.35443	0.00184385	LR
4879	NPPB	0.0504701	0.000319597	1.27622e-05	0.949198	0.000415099	0.000461251	0.000395403	0.000391751	0.00169022	0.950026	0.949479	0.947756	0.157649	0.00221424	LR
90231	KIAA2013	0.000733234	0.353992	0.00030085	0.644974	0.354764	0.341768	0.354842	0.350106	0.0102009	0.999009	0.998902	0.998373	0.0827955	0.00820236	LR
9927	MFN2	0.00183129	0.000283888	4.38721e-07	0.997884	0.000383859	0.0003694	0.000347955	0.000348638	0.00160809	0.998191	0.998152	0.997842	0.0471003	0.00189515	LR
9249	DHRS3	7.57963e-11	0.000230373	1.82016e-11	0.99977	0.000314783	0.000319538	0.000302151	0.000296407	0.00159154	1	1	1	0.465597	0.00185477	LR
23254	KAZN	1.20454e-06	0.0919422	1.87005e-06	0.908055	0.0987567	0.0854251	0.0918013	0.089027	0.00392537	0.999999	0.999998	0.999314	0.418186	0.00357428	LR
55092	TMEM51	0.00228707	0.000665778	1.2061e-06	0.997046	0.000772696	0.000787186	0.000744881	0.000747324	0.00160815	0.997707	0.997646	0.997646	0.395268	0.0018364	LR
23207	PLEKHM2	0.00126099	0.000386104	1.0643e-06	0.998352	0.00049201	0.000487748	0.000465458	0.000445032	0.00165661	0.998877	0.998726	0.995643	0.383688	0.00183302	LR
54751	FBLIM1	0.0177379	0.000458761	5.52234e-06	0.981798	0.00059404	0.000547215	0.000530676	0.000528478	0.00159082	0.982222	0.982233	0.982135	0.081554	0.00183243	LR
729614	SPEN-AS1	2.84106e-11	0.000347934	1.77846e-11	0.999652	0.000485082	0.000430171	0.000419171	0.000408225	0.00174602	1	1	1	0.681036	0.00188994	LR
27129	HSPB7	0.000564486	0.000259396	1.18354e-07	0.999176	0.000344933	0.000353981	0.000324395	0.000324269	0.00159365	0.999412	0.999439	0.999321	0.0641573	0.00184119	LR
1187	CLCNKA	1.23065e-06	0.00043401	2.30944e-09	0.999565	0.000517951	0.000516205	0.000508251	0.00053494	0.00159897	0.999999	0.999996	0.999971	0.162603	0.00224868	LR
1188	CLCNKB	3.65575e-06	0.000304757	3.558e-09	0.999692	0.00038943	0.00038835	0.000370535	0.000388245	0.00159309	0.999991	0.999997	0.999944	0.0776881	0.00183538	LR
1969	EPHA2	1.69214e-07	0.00285231	4.24253e-09	0.997148	0.00290254	0.00309246	0.00296262	0.00296061	0.00197222	1	0.999999	0.99998	0.288963	0.00190558	LR
26099	SZRD1	0.152133	0.000290513	3.74365e-05	0.847539	0.000442351	0.000400533	0.00039233	0.000385599	0.00154026	0.847963	0.848032	0.846261	0.253563	0.00173954	LR
114819	CROCCP3	0.000404531	0.00232344	4.83337e-06	0.997267	0.00241425	0.00239316	0.00237628	0.00265422	0.00164273	0.999752	0.999516	0.998886	0.293072	0.00211873	LR
11223	MST1L	3.36313e-09	0.0193763	3.90714e-09	0.980624	0.0202627	0.0186246	0.0196255	0.0188483	0.00199599	1	1	0.999983	0.936214	0.00217731	LR
9696	CROCC	0.000145033	0.000488466	1.92969e-07	0.999366	0.000588762	0.000564085	0.000591141	0.000545587	0.00169406	0.999878	0.999849	0.999029	0.0706901	0.00217983	LR
55920	RCC2	3.17502e-05	0.000774864	3.90734e-08	0.999193	0.000942673	0.000859066	0.00085904	0.00081326	0.00160668	0.999969	0.999955	0.999925	0.0484366	0.00184845	LR
55160	ARHGEF10L	0.0199624	0.0161099	0.000216318	0.963711	0.0177229	0.0159006	0.0162982	0.015811	0.00225554	0.979855	0.979789	0.979501	0.14248	0.00215664	LR
127707	KLHDC7A	1.52604e-08	0.00216736	4.0571e-09	0.997833	0.00222589	0.00215947	0.00220634	0.00291139	0.00163395	1	1	0.999852	0.854414	0.00209253	LR
126917	IFFO2	0.000222467	0.00042857	8.24977e-08	0.999349	0.000542254	0.000505269	0.000516023	0.00048438	0.00159853	0.999772	0.999764	0.999733	0.127021	0.0018338	LR
22977	AKR7A3	0.486235	0.0046897	0.00253816	0.506537	0.00723	0.0074766	0.00747119	0.00697499	0.00181194	0.511605	0.511099	0.511104	0.0262653	0.00165847	LR
54896	SLC66A1	0.263663	0.000302733	7.65251e-05	0.735958	0.000451405	0.000440428	0.000468384	0.000443044	0.00147838	0.738249	0.735461	0.735881	0.0390126	0.00166207	LR
23252	OTUD3	5.48592e-05	0.000204345	1.71414e-08	0.999741	0.00028901	0.000300374	0.000272951	0.000274188	0.00163199	0.999933	0.999944	0.999749	0.841237	0.00204876	LR
163933	FAM43B	0.000137484	0.000395901	5.25566e-08	0.999467	0.000497069	0.000487161	0.000457961	0.000477698	0.0016457	0.999856	0.999815	0.999857	0.048283	0.00183319	LR
100861548	PINK1-AS	2.44394e-06	0.00218544	1.58025e-08	0.997812	0.00239569	0.00217408	0.00230589	0.00225098	0.00163105	0.999997	0.999993	0.999975	0.283875	0.00186921	LR
57576	KIF17	2.75047e-11	0.000213587	7.37502e-12	0.999786	0.000297804	0.000308575	0.000287271	0.000282194	0.00159701	1	1	1	0.854077	0.00183079	LR
400745	SH2D5	9.40662e-09	0.000201709	7.27811e-11	0.999798	0.000287962	0.000293068	0.000266836	0.000268948	0.00159127	1	0.999999	0.999993	0.613883	0.00193496	LR
84224	NBPF3	0.00350675	0.001257	3.36591e-06	0.995233	0.00144578	0.00133275	0.00136541	0.00128423	0.00161113	0.996524	0.996437	0.996308	0.0631323	0.00188708	LR
249	ALPL	0.000966226	0.000477978	6.5088e-07	0.998555	0.000566336	0.000552304	0.000617793	0.000546447	0.0016331	0.999049	0.998942	0.998767	0.83242	0.00207371	LR
5909	RAP1GAP	2.55181e-07	0.000788183	7.99298e-10	0.999212	0.000910153	0.000853042	0.000883161	0.000888264	0.0016349	0.999997	0.999999	0.999992	0.545557	0.0020496	LR
54361	WNT4	6.81071e-09	0.00034312	6.75098e-11	0.999657	0.000425235	0.000423889	0.000445617	0.000406865	0.00160445	1	1	0.999999	0.385445	0.00186601	LR
2048	EPHB2	0.000849247	0.000262687	1.78691e-07	0.998888	0.000347976	0.000352615	0.000331495	0.000326953	0.00159521	0.999151	0.999137	0.999018	0.0577718	0.00188701	LR
10236	HNRNPR	0.0296489	0.000997042	2.17256e-05	0.969332	0.00113478	0.00111655	0.0010949	0.00112892	0.00160111	0.970329	0.970262	0.970135	0.371741	0.00183814	LR
148898	ZNF436-AS1	0.000357039	0.000750208	2.50042e-07	0.998893	0.00093083	0.000823994	0.000828703	0.000797395	0.00184939	0.999645	0.999604	0.999594	0.176233	0.00239154	LR
6920	TCEA3	0.357536	0.000276356	0.000103162	0.642085	0.000456647	0.000432815	0.000463699	0.000441187	0.00143959	0.643201	0.642247	0.641624	0.0853197	0.00160578	LR
1870	E2F2	1.37066e-07	0.000274323	5.95491e-10	0.999726	0.000384177	0.000360093	0.000346767	0.0003498	0.00161782	0.999999	0.999999	0.99984	0.999994	0.00185314	LR
6924	ELOA	0.00598582	0.000550761	3.7587e-06	0.99346	0.000644186	0.000675906	0.000615077	0.000691411	0.00167083	0.994071	0.99393	0.99311	0.811227	0.00183145	LR
57095	PITHD1	2.56923e-06	0.0123267	6.07386e-07	0.98767	0.0125287	0.0118485	0.0125583	0.01241	0.0018529	0.999999	0.999997	0.998772	0.478739	0.00205576	LR
11313	LYPLA2	1.65505e-10	0.00400705	3.91658e-10	0.995993	0.0040761	0.00408759	0.0042604	0.00408833	0.00169155	1	1	0.999981	0.99664	0.00195677	LR
2582	GALE	3.93759e-09	0.00189436	7.81242e-10	0.998106	0.0020076	0.0018616	0.00222754	0.00192651	0.00170567	1	1	0.999982	0.718286	0.00185904	LR
3155	HMGCL	9.73511e-08	0.0727646	3.24369e-08	0.927235	0.0731168	0.068281	0.073138	0.0728345	0.00369491	0.999996	0.999998	0.999991	0.9193	0.00311732	LR
2517	FUCA1	3.84921e-08	0.00434863	2.88486e-09	0.995651	0.00470186	0.00424316	0.00449153	0.00429595	0.00168213	1	0.999999	0.999993	0.066368	0.00190861	LR
10772	SRSF10	0.00265963	0.00152052	2.92469e-06	0.995817	0.00178817	0.00152274	0.00165218	0.00152361	0.0016395	0.997326	0.997287	0.997293	0.0720608	0.00185684	LR
163702	IFNLR1	0.00661733	0.000520895	2.71366e-06	0.992859	0.000668046	0.000591144	0.000597429	0.000586331	0.00172954	0.993443	0.993268	0.993226	0.114155	0.00183414	LR
57822	GRHL3	8.43092e-12	0.0327507	4.86895e-10	0.967249	0.0323431	0.0321817	0.0328145	0.0342729	0.00224864	1	1	0.999999	0.995396	0.00254388	LR
25932	CLIC4	0.449212	0.000158355	9.40456e-05	0.550536	0.000323588	0.000323093	0.000313247	0.000311578	0.00139359	0.551318	0.550647	0.549832	0.22097	0.00158059	LR
25949	SYF2	6.37941e-05	0.0305748	2.86379e-06	0.969359	0.0306354	0.0289929	0.0303297	0.0334448	0.00220895	0.999922	0.999913	0.999842	0.908837	0.00236709	LR
26119	LDLRAP1	0.0125676	0.000410969	5.26119e-06	0.987016	0.000496941	0.000490341	0.00047904	0.00053968	0.00159468	0.987851	0.987283	0.986729	0.070587	0.00182487	LR
57190	SELENON	0.0533434	0.000794492	2.93773e-05	0.945833	0.00094547	0.000869113	0.000949919	0.000874667	0.00168489	0.946688	0.946617	0.946252	0.0446387	0.00185243	LR
646471	LOC646471	0.0169402	0.000372777	4.5286e-06	0.982683	0.000487652	0.000454424	0.000447293	0.000445641	0.00161688	0.983109	0.983034	0.982642	0.098684	0.0020355	LR
79000	AUNIP	0.000417024	0.00170538	8.09919e-07	0.997877	0.00177818	0.00207236	0.00175239	0.00185081	0.00185941	0.999572	0.999569	0.999287	0.862981	0.0021405	LR
164091	PAQR7	1.32041e-09	0.000208708	7.2467e-11	0.999791	0.000302738	0.00030055	0.000273459	0.000276751	0.00164996	1	1	0.999981	0.780069	0.0018654	LR
3925	STMN1	0.471597	0.000210131	0.000126285	0.528067	0.000409776	0.000438471	0.000392844	0.000385914	0.00138631	0.53039	0.528241	0.526086	0.102464	0.00174684	LR
2134	EXTL1	0.0345688	0.000277922	9.0914e-06	0.965144	0.000384606	0.00038558	0.000355542	0.000355891	0.00157863	0.965419	0.965262	0.965202	0.699938	0.00181556	LR
7780	SLC30A2	1.19571e-08	0.00030665	1.40114e-10	0.999693	0.000389413	0.000397896	0.000377982	0.000378707	0.00159329	1	1	0.999994	0.0668344	0.00184172	LR
84676	TRIM63	0.224215	0.000232181	5.27131e-05	0.7755	0.000364322	0.00035585	0.000345873	0.000353508	0.00152063	0.779273	0.775646	0.771427	0.044664	0.00171682	LR
64793	CEP85	4.14524e-08	0.00143689	5.67855e-10	0.998563	0.00157311	0.00146154	0.00156198	0.00151983	0.00167332	0.999999	0.999999	0.999998	0.0847618	0.00193181	LR
6195	RPS6KA1	8.75478e-08	0.000271788	1.28489e-10	0.999728	0.000364534	0.000357855	0.000346278	0.000353736	0.00159237	0.999998	0.999997	0.999998	0.853644	0.00201551	LR
101928728	LOC101928728	4.59469e-05	0.00133253	8.19227e-08	0.998621	0.00154911	0.00134047	0.00138644	0.00146682	0.00174585	0.999955	0.999937	0.999918	0.108565	0.00267423	LR
55650	PIGV	0.0201487	0.00251095	0.000115337	0.977225	0.00294902	0.00268781	0.00276376	0.00256616	0.0016314	0.979783	0.979644	0.975226	0.98472	0.00186144	LR
84243	ZDHHC18	0.00103743	0.0371095	3.04612e-05	0.961823	0.0391231	0.0358502	0.037217	0.0354703	0.00239237	0.998939	0.998921	0.998663	0.0511867	0.00252657	LR
54707	GPN2	6.28134e-05	0.000314658	3.60588e-08	0.999622	0.000397432	0.00042145	0.000388883	0.00038113	0.0015932	0.999941	0.999908	0.999878	0.293885	0.00208874	LR
10726	NUDC	0.482683	0.00077328	0.000459783	0.516084	0.00135286	0.00117692	0.00141417	0.00122934	0.00140407	0.516633	0.517015	0.516962	0.0320813	0.0015433	LR
388610	TRNP1	0.292826	0.000413185	0.000105609	0.706656	0.000588265	0.000647527	0.000603131	0.00056361	0.00157014	0.707621	0.706978	0.706519	0.0335269	0.00164698	LR
6548	SLC9A1	6.88875e-10	0.0180503	2.50117e-09	0.98195	0.018793	0.016867	0.0180812	0.018138	0.00195894	1	1	1	0.195926	0.00224191	LR
84065	TMEM222	1.60855e-07	0.00148936	1.5816e-08	0.99851	0.00155446	0.00148617	0.00157329	0.00194502	0.00161701	1	1	0.998668	0.963831	0.0018656	LR
84958	SYTL1	1.21911e-10	0.0337964	2.83253e-09	0.966204	0.0340334	0.032547	0.0342816	0.0335539	0.00268122	1	1	0.999981	0.999943	0.00251448	LR
9064	MAP3K6	2.58129e-05	0.0822197	3.675e-06	0.917751	0.0832526	0.0781615	0.0828552	0.0798781	0.00324981	0.999973	0.999933	0.999935	0.129149	0.00331129	LR
199870	FAM76A	0.432917	0.0127254	0.00575532	0.548602	0.0187213	0.0179329	0.0186651	0.0180065	0.00187725	0.561356	0.561348	0.561313	0.0400418	0.00186998	LR
23673	STX12	5.99306e-10	0.00018419	7.73464e-11	0.999816	0.000271861	0.000279815	0.000249319	0.000254927	0.00167708	1	1	0.999918	0.997295	0.00183709	LR
6118	RPA2	0.0793801	0.00136081	7.81322e-05	0.919181	0.00159185	0.00142765	0.00158431	0.00149486	0.00161484	0.92052	0.920582	0.920215	0.130345	0.00180895	LR
22826	DNAJC8	7.12534e-06	0.000233301	9.26808e-09	0.99976	0.000322457	0.00033116	0.000297687	0.000301999	0.0015917	0.999994	0.999991	0.999568	0.572071	0.00183244	LR
54797	MED18	0.000744207	0.0241063	1.5147e-05	0.975134	0.0243259	0.0240032	0.0246683	0.023072	0.00211757	0.999197	0.999241	0.999098	0.511696	0.00226962	LR
6883	TAF12	5.12543e-05	0.000200507	2.45989e-08	0.999748	0.000288805	0.000292024	0.000265604	0.000272925	0.00161739	0.99995	0.999943	0.999314	0.833894	0.00186437	LR
10691	GMEB1	0.0116352	0.47817	0.0101236	0.500071	0.494947	0.453676	0.486793	0.484944	0.0117544	0.979739	0.978402	0.963965	0.556924	0.0104753	LR
399474	TMEM200B	1.02575e-08	0.00795461	2.94354e-09	0.992045	0.00854104	0.00792061	0.00804595	0.00767322	0.00177607	1	0.999998	1	0.1527	0.00197259	LR
10076	PTPRU	2.12011e-08	0.00099904	1.66032e-09	0.999001	0.00111704	0.00103232	0.0011241	0.00108335	0.00163779	1	1	0.999965	0.109474	0.00189587	LR
9672	SDC3	3.45706e-06	0.000941742	7.10357e-09	0.999055	0.00107989	0.00111502	0.00103479	0.000975801	0.00162163	0.999995	0.999994	0.999944	0.699493	0.00194804	LR
79570	NKAIN1	0.120366	0.000228647	2.09815e-05	0.879384	0.000330094	0.000341107	0.000312535	0.000311364	0.00160904	0.87983	0.879557	0.87912	0.109769	0.00179013	LR
9410	SNRNP40	1.40874e-08	0.00872526	4.01293e-09	0.991275	0.00931467	0.0084262	0.00891916	0.00841452	0.00176322	1	0.999999	0.999995	0.0524111	0.00199399	LR
51538	ZCCHC17	2.66392e-05	0.000434929	1.55056e-08	0.999538	0.000535131	0.000511968	0.000497933	0.000553559	0.00159596	0.999971	0.999968	0.999916	0.462547	0.00183392	LR
2170	FABP3	0.00112308	0.000570551	4.99073e-07	0.998306	0.000649172	0.000821375	0.000631529	0.000620862	0.0016575	0.998874	0.998881	0.998499	0.15104	0.00185583	LR
553115	PEF1	0.477251	0.000128388	9.89434e-05	0.522522	0.000304864	0.000289948	0.000288385	0.000278346	0.00155609	0.522674	0.522914	0.521582	0.361634	0.00152012	LR
1307	COL16A1	0.25155	0.00054988	0.000113923	0.747786	0.000748775	0.000811444	0.00074212	0.000703335	0.00179837	0.748268	0.749023	0.747216	0.0530371	0.00174317	LR
576	ADGRB2	0.000191205	0.0241373	4.91386e-06	0.975667	0.0243907	0.0239593	0.0245378	0.0231953	0.00216076	0.99981	0.999796	0.999556	0.0481463	0.00237138	LR
10657	KHDRBS1	0.430405	0.000192571	9.16309e-05	0.569311	0.000354663	0.000361468	0.000342128	0.000348767	0.00140922	0.569388	0.569629	0.569483	0.0461792	0.0015526	LR
55116	TMEM39B	6.60312e-06	0.00150318	1.28741e-08	0.99849	0.00169874	0.00164906	0.00155216	0.00156601	0.00163384	0.999989	0.999992	0.999975	0.177761	0.00199707	LR
23633	KPNA6	0.488874	0.000130787	8.30935e-05	0.510912	0.000281031	0.000280477	0.000273688	0.000264093	0.0013746	0.512745	0.510979	0.509719	0.0349592	0.00154023	LR
200081	TXLNA	2.13082e-05	0.000414256	4.28298e-08	0.999564	0.00049515	0.000588306	0.000476002	0.000492826	0.00161315	0.999984	0.999973	0.999369	0.665981	0.00199081	LR
79140	CCDC28B	2.25704e-08	0.00299378	1.54554e-09	0.997006	0.00304254	0.00320408	0.00322692	0.00298267	0.00167128	1	0.999999	0.999994	0.282001	0.00187842	LR
339483	MTMR9LP	4.16694e-06	0.0137032	2.45315e-07	0.986292	0.0141107	0.012829	0.014468	0.0130913	0.00253832	0.999995	0.999996	0.999788	0.215769	0.00223412	LR
3065	HDAC1	4.81087e-05	0.000407081	4.20824e-08	0.999545	0.000496056	0.000488591	0.000469163	0.000513315	0.00160244	0.999956	0.999948	0.999669	0.0480041	0.00184074	LR
55108	BSDC1	0.0146882	0.00118141	1.33549e-05	0.984117	0.00127888	0.0014328	0.00132477	0.00121126	0.00174011	0.98526	0.985301	0.984937	0.519772	0.00188362	LR
653121	ZBTB8A	0.000122239	0.000594485	1.335e-07	0.999283	0.000712667	0.00067706	0.000666195	0.000679249	0.00160094	0.999889	0.999848	0.999772	0.10176	0.00202668	LR
81493	SYNC	8.07948e-07	0.0048319	3.21367e-08	0.995167	0.00535734	0.00458888	0.00494152	0.00488029	0.00168678	0.999999	0.999998	0.999771	0.868468	0.00231936	LR
8565	YARS1	0.0629619	0.000233958	1.2489e-05	0.936792	0.000329329	0.000332321	0.000322357	0.000309603	0.00157215	0.936946	0.936989	0.936823	0.484851	0.00220694	LR
252995	FNDC5	2.90303e-05	0.000343719	2.14628e-08	0.999627	0.000425771	0.000455377	0.000421895	0.00041038	0.00160211	0.999972	0.999968	0.999743	0.348668	0.00203468	LR
113451	AZIN2	0.0271865	0.0559743	0.000993812	0.915845	0.0573714	0.0553929	0.0569935	0.0565936	0.00369012	0.971537	0.971958	0.971586	0.0450898	0.00362708	LR
100506144	TMEM35B	0.000260514	0.000298359	1.19567e-07	0.999441	0.00039709	0.000384577	0.000362296	0.000367771	0.00164492	0.999757	0.999704	0.999603	0.118734	0.00206378	LR
63967	CLSPN	5.44472e-07	0.000178677	5.87639e-10	0.999821	0.000268489	0.000271858	0.000243847	0.000247055	0.00164524	0.999985	0.999999	0.999967	0.999974	0.00196002	LR
192670	AGO4	0.122895	0.0121418	0.00104367	0.863919	0.0133932	0.0126192	0.0135021	0.0130221	0.00191973	0.87597	0.876163	0.875792	0.0553279	0.0019921	LR
26523	AGO1	0.0977551	0.000510829	3.5526e-05	0.901699	0.00066054	0.000606518	0.000612117	0.000641596	0.00157378	0.902111	0.90221	0.902122	0.0570643	0.00184308	LR
83931	STK40	0.208101	0.00168318	0.000319722	0.789896	0.0025076	0.00191409	0.0020389	0.00204055	0.00155851	0.791855	0.791657	0.790323	0.282125	0.00184287	LR
127700	OSCP1	3.34569e-05	0.0023913	7.58305e-07	0.997574	0.00250697	0.00239087	0.00248328	0.00260101	0.00212223	0.999988	0.999962	0.998438	0.176723	0.00187696	LR
7802	DNALI1	0.0104511	0.000336942	2.76125e-06	0.989209	0.000454615	0.000429812	0.000403953	0.000404124	0.00161392	0.989577	0.989328	0.989491	0.309544	0.00199428	LR
29889	GNL2	0.00998915	0.000339348	2.37456e-06	0.989669	0.00043154	0.000437564	0.000404354	0.000420568	0.00166338	0.989945	0.990065	0.989692	0.0717694	0.00183026	LR
55143	CDCA8	2.09525e-10	0.251526	1.95991e-08	0.748474	0.252589	0.244562	0.250422	0.25142	0.00698622	1	1	0.999965	0.999996	0.00731632	LR
149175	MANEAL	2.52575e-07	0.000422021	5.62431e-10	0.999578	0.000510299	0.000496994	0.000515417	0.000497309	0.00159943	0.999995	1	0.999994	0.169911	0.00183661	LR
2275	FHL3	1.3832e-06	0.0477957	9.93668e-07	0.952202	0.0498778	0.0447731	0.0472082	0.0480811	0.0026476	1	0.999995	0.999771	0.304405	0.00267229	LR
64121	RRAGC	6.34296e-10	0.00091057	6.03516e-11	0.999089	0.00105719	0.00100916	0.000991555	0.00100275	0.00163363	1	1	0.999999	0.799593	0.0020609	LR
79647	AKIRIN1	3.91431e-07	0.0002863	1.03627e-09	0.999713	0.000379362	0.00040029	0.0003514	0.000353912	0.00159507	0.999999	0.999999	0.999915	0.596403	0.00183106	LR
353500	BMP8A	2.58304e-12	0.0544732	6.79572e-10	0.945527	0.0549251	0.0511872	0.0543735	0.0554241	0.00273257	1	1	1	0.992166	0.0030567	LR
656	BMP8B	4.27088e-08	0.000428588	3.32704e-10	0.999571	0.000560104	0.000504101	0.000490423	0.00051354	0.00159835	1	0.999996	0.999998	0.401068	0.00183436	LR
54802	TRIT1	0.000997927	0.00118549	9.90567e-07	0.997816	0.00125816	0.00121209	0.00138397	0.00127167	0.00162818	0.999012	0.998959	0.998908	0.0472101	0.00187942	LR
5538	PPT1	0.161303	0.000287308	3.56664e-05	0.838374	0.00041249	0.000397552	0.000389271	0.000391862	0.00152551	0.838782	0.8386	0.838422	0.0454115	0.00174267	LR
1298	COL9A2	3.34034e-11	0.000218377	4.38383e-12	0.999782	0.000302768	0.00030816	0.000283194	0.000309104	0.0016307	1	1	1	0.979776	0.00237244	LR
64744	SMAP2	8.9581e-08	0.00054584	8.45058e-10	0.999454	0.000677299	0.000633278	0.000626732	0.000596807	0.00178233	1	0.999997	0.999994	0.0601423	0.00184192	LR
64789	EXO5	2.20445e-09	0.000320519	1.153e-10	0.999679	0.000406913	0.000438213	0.000385214	0.000381847	0.00171363	1	1	0.999994	0.0537136	0.00205243	LR
9783	RIMS3	0.0533736	0.000476187	2.36982e-05	0.946127	0.000660258	0.000566139	0.000559696	0.000559865	0.00157338	0.947776	0.946448	0.944976	0.0822129	0.00186671	LR
9132	KCNQ4	2.3028e-05	0.000542109	7.68129e-08	0.999435	0.000633294	0.000768649	0.000602065	0.000593095	0.00159812	0.999986	0.999855	0.999948	0.373509	0.00247259	LR
1503	CTPS1	0.00335504	0.000275084	8.2879e-07	0.996369	0.000362924	0.000362541	0.000340461	0.000348098	0.00160652	0.996709	0.996631	0.995895	0.0612043	0.00182961	LR
22955	SCMH1	0.00319888	0.000520005	1.23351e-06	0.99628	0.000659396	0.000589161	0.00058606	0.000599759	0.0016173	0.996813	0.996769	0.996633	0.056924	0.00184183	LR
59269	HIVEP3	0.00239998	0.0148379	4.14632e-05	0.982721	0.0165061	0.0141829	0.0149508	0.0143203	0.00188686	0.997666	0.997438	0.997256	0.298618	0.00221638	LR
10465	PPIH	5.35637e-06	0.000312095	8.95684e-09	0.999683	0.00039474	0.000396413	0.000392314	0.000393845	0.00175167	0.999992	0.999996	0.999638	0.490591	0.00195985	LR
4904	YBX1	0.118081	0.000293909	2.57291e-05	0.881599	0.000397938	0.000403627	0.000404127	0.000376682	0.00154259	0.88189	0.882003	0.881416	0.0737954	0.00176657	LR
374969	SVBP	0.175097	0.000323826	4.44863e-05	0.824535	0.000450565	0.000438598	0.000451087	0.000433087	0.00151767	0.824926	0.825045	0.824097	0.0516425	0.00176269	LR
149465	CFAP57	3.40552e-05	0.000510395	4.51604e-08	0.999456	0.000648678	0.000578636	0.000571798	0.000640705	0.00159877	0.999961	0.999907	0.999913	0.979117	0.00183457	LR
991	CDC20	1.45155e-11	0.000551877	1.04677e-11	0.999448	0.000684038	0.0006565	0.000616365	0.000655358	0.00160961	1	1	0.999998	1	0.00248414	LR
23334	SZT2	0.00355971	0.000218281	1.14663e-06	0.996221	0.000303672	0.000315559	0.000283949	0.000285916	0.0015899	0.996607	0.996432	0.992108	0.535496	0.00202327	LR
6487	ST3GAL3	0.000806783	0.000275397	1.97043e-07	0.998918	0.000358787	0.00038835	0.000339336	0.000342413	0.00162259	0.999196	0.999185	0.998932	0.285026	0.00183195	LR
9048	ARTN	0.000368883	0.000406172	1.70952e-07	0.999225	0.000492826	0.000494361	0.000535387	0.000463876	0.00164934	0.999611	0.999603	0.999565	0.82267	0.0019376	LR
9670	IPO13	3.56206e-05	0.000555507	2.69686e-07	0.999409	0.000650985	0.000720569	0.000644139	0.000606165	0.00161449	0.999993	0.999959	0.996898	0.657142	0.00186748	LR
6536	SLC6A9	2.68025e-06	0.000835366	6.7331e-09	0.999162	0.00110522	0.000923421	0.00090142	0.000873864	0.00165683	0.999996	0.999995	0.999904	0.807312	0.00216604	LR
55182	RNF220	1.08925e-06	0.0529588	2.5848e-07	0.94704	0.0540597	0.0534779	0.0527564	0.0503567	0.00329899	0.999999	0.999994	0.999951	0.525958	0.00280062	LR
11004	KIF2C	1.67846e-10	0.000906145	4.20017e-11	0.999094	0.00107935	0.000960984	0.000986128	0.00102549	0.00161941	1	1	0.999994	0.999996	0.00202405	LR
1263	PLK3	4.03119e-11	0.0014505	4.25212e-11	0.99855	0.00154666	0.00172215	0.00154072	0.00152305	0.00165536	1	1	0.999997	0.973155	0.00186694	LR
149478	BTBD19	3.23709e-09	0.000460214	2.365e-10	0.99954	0.000540297	0.00054506	0.000565226	0.000564893	0.00161281	1	1	0.999944	0.935658	0.00188663	LR
8643	PTCH2	1.67276e-10	0.000734619	5.95701e-11	0.999265	0.000927579	0.00078626	0.00081838	0.00079725	0.00164374	1	1	1	0.521599	0.00186148	LR
8891	EIF2B3	0.0100657	0.000554111	3.96834e-06	0.989376	0.000649551	0.000657503	0.000637922	0.000640265	0.00163633	0.989986	0.989893	0.989592	0.0820848	0.0018355	LR
79654	HECTD3	0.0170968	0.00495998	0.000101059	0.977842	0.0053404	0.00495156	0.00515627	0.00515165	0.00169784	0.983442	0.982684	0.980486	0.504119	0.0021774	LR
4595	MUTYH	0.047567	0.00029168	9.88438e-06	0.952131	0.000384595	0.000382392	0.00037707	0.000371173	0.00173105	0.952381	0.952312	0.952403	0.127102	0.00188903	LR
114034	TOE1	0.00194168	0.00156818	2.16192e-06	0.996488	0.00175336	0.00163832	0.00168505	0.00159403	0.0016961	0.997947	0.998058	0.998022	0.10397	0.0019036	LR
10420	TESK2	1.05891e-09	0.0813688	7.32766e-09	0.918631	0.0812181	0.0809437	0.080353	0.0828318	0.00419752	1	0.999999	0.999999	0.70862	0.00363116	LR
5052	PRDX1	0.287819	0.000211472	5.50318e-05	0.711914	0.000342765	0.000352472	0.000331247	0.000321006	0.00147578	0.711873	0.712373	0.711987	0.0707224	0.00164262	LR
51249	TMEM69	0.00645869	0.000333207	5.75503e-06	0.993202	0.000426619	0.000479598	0.000409522	0.000413042	0.00181322	0.993523	0.993209	0.993038	0.996829	0.0018536	LR
23139	MAST2	0.000449613	0.000295104	1.69198e-07	0.999255	0.000383213	0.000407794	0.000359299	0.000358369	0.00159342	0.999569	0.99954	0.999086	0.191672	0.00183414	LR
10103	TSPAN1	2.07137e-09	0.00196051	2.14215e-10	0.998039	0.00218108	0.00211305	0.00208428	0.00195172	0.00163064	1	0.999999	0.999991	0.997145	0.00190683	LR
8438	RAD54L	0.0890719	0.000426226	5.63507e-05	0.910446	0.000579519	0.000659751	0.00055044	0.000536413	0.00156433	0.910489	0.910722	0.910619	0.888421	0.00183381	LR
10489	LRRC41	0.150208	0.00082778	9.05746e-05	0.848874	0.00101546	0.00104696	0.00101986	0.00095586	0.0016598	0.849763	0.849701	0.849405	0.0783794	0.00197418	LR
2166	FAAH	0.0858132	0.00110042	7.26558e-05	0.913014	0.00131497	0.00121963	0.00127805	0.00124287	0.00160829	0.914296	0.914019	0.913652	0.271547	0.00179202	LR
79656	BEND5	0.000221892	0.000391994	8.11541e-08	0.999386	0.000474738	0.000548236	0.00045423	0.000462504	0.00161362	0.999734	0.99978	0.999721	0.379488	0.00194795	LR
1031	CDKN2C	0.00281656	0.000353826	2.91983e-06	0.996827	0.000441666	0.00044773	0.00042797	0.00047585	0.00165785	0.997121	0.997175	0.994805	0.999904	0.00209767	LR
26994	RNF11	0.180297	0.000213591	3.87379e-05	0.81945	0.000335301	0.000351928	0.000314084	0.000313381	0.00152624	0.819315	0.820194	0.818707	0.500082	0.00180521	LR
22996	TTC39A	0.147916	0.000358248	4.39559e-05	0.851682	0.000508144	0.000469365	0.000482229	0.000455403	0.0015396	0.852966	0.851996	0.850279	0.0719871	0.00174301	LR
2060	EPS15	0.000195215	0.000851742	1.43234e-07	0.998953	0.000956936	0.000908042	0.000960411	0.000940718	0.00161062	0.999801	0.999784	0.999772	0.0468211	0.00184213	LR
5865	RAB3B	0.164897	0.000184779	2.61898e-05	0.834892	0.000289486	0.000292679	0.000273128	0.000272365	0.00152278	0.835326	0.835028	0.834455	0.242906	0.00172323	LR
9372	ZFYVE9	0.100481	0.000637425	4.70143e-05	0.898835	0.000809005	0.000742688	0.000796642	0.00072472	0.00156781	0.899333	0.899328	0.899629	0.0762757	0.00177208	LR
200014	CC2D1B	0.0508584	0.00053375	5.7698e-05	0.94855	0.000675625	0.000690388	0.000686275	0.000662456	0.00159331	0.954299	0.948623	0.944334	0.472269	0.00182589	LR
4998	ORC1	6.26617e-08	0.000230986	2.55163e-10	0.999769	0.00031492	0.000338445	0.000296924	0.000312264	0.00164004	0.999991	1	0.99997	0.995444	0.00184742	LR
7804	LRP8	0.0070552	0.000343137	1.7849e-06	0.9926	0.000432336	0.000447067	0.000416222	0.00041023	0.00167971	0.992932	0.993003	0.992175	0.0655682	0.00192033	LR
51668	HSPB11	0.00289905	0.000246036	8.38359e-07	0.996854	0.000330463	0.000335255	0.000311693	0.000314512	0.00159059	0.99723	0.996868	0.996962	0.0746848	0.00183096	LR
9528	TMEM59	0.271262	0.00149375	0.000356709	0.726888	0.00200837	0.00191304	0.00193073	0.00189484	0.00157623	0.727866	0.728696	0.728306	0.174021	0.00169046	LR
606495	CYB5RL	0.000414734	0.00281791	8.27845e-07	0.996767	0.00286286	0.0030778	0.00286706	0.00303189	0.00181996	0.999577	0.999575	0.999511	0.0606834	0.00205176	LR
23648	SSBP3	0.131616	0.00216645	0.00020834	0.866009	0.0025485	0.00231586	0.00245802	0.0025171	0.00158526	0.868355	0.868193	0.867555	0.0731143	0.00202738	LR
26027	ACOT11	9.33694e-07	0.000816624	1.5662e-09	0.999182	0.000907278	0.00107383	0.000884055	0.000854895	0.00161652	0.999995	0.999998	0.999996	0.0515735	0.00205827	LR
338094	FAM151A	0.0185837	0.00467756	5.54347e-05	0.976683	0.00504249	0.00479887	0.00474153	0.00481249	0.00182959	0.981133	0.981426	0.981251	0.0907101	0.00266156	LR
100507634	LOC100507634	2.52608e-10	0.000360108	4.12196e-11	0.99964	0.000450272	0.000439515	0.000437139	0.000441435	0.00160537	1	1	1	0.243295	0.00248414	LR
8613	PLPP3	1.91416e-07	0.00143214	5.55247e-09	0.998568	0.00158541	0.00153545	0.00149591	0.00152509	0.00169523	1	0.999999	0.999957	0.0470414	0.00195187	LR
115209	OMA1	2.51543e-05	0.000321097	2.50006e-08	0.999654	0.000429689	0.000405233	0.000385648	0.000384721	0.00159551	0.999979	0.999963	0.999873	0.0511549	0.00184805	LR
55277	FGGY	0.000390388	0.00105802	4.78754e-07	0.998551	0.00114096	0.0011149	0.00125025	0.00110992	0.00160881	0.999604	0.999625	0.998866	0.122759	0.00185451	LR
51361	HOOK1	0.000234337	0.0020452	4.24972e-07	0.99772	0.00218019	0.00204936	0.00230333	0.00203123	0.00164344	0.999764	0.999755	0.999678	0.0695576	0.00197157	LR
1573	CYP2J2	5.53746e-05	0.000306951	1.80744e-08	0.999638	0.000397172	0.00040359	0.000373299	0.000377057	0.00160853	0.999941	0.999941	0.999877	0.166822	0.00190213	LR
4774	NFIA	0.000463089	0.0268828	1.39425e-05	0.97264	0.0270061	0.0260708	0.0269374	0.0273308	0.00213472	0.999528	0.999538	0.998183	0.239013	0.00234659	LR
84938	ATG4C	0.0169662	0.00760742	8.44335e-05	0.975342	0.00779703	0.00742873	0.00787151	0.00788889	0.00174406	0.98298	0.982935	0.982599	0.0648959	0.00200277	LR
23421	ITGB3BP	0.00071203	0.000255275	4.31434e-07	0.999032	0.000358401	0.000359471	0.000322126	0.000325936	0.00160081	0.999269	0.999214	0.999014	0.988489	0.00259719	LR
84455	EFCAB7	2.25742e-06	0.000303532	2.05479e-09	0.999694	0.000388257	0.000398947	0.000367475	0.000387034	0.00190786	0.999997	0.999995	0.999965	0.291548	0.00195227	LR
5236	PGM1	0.242138	0.00459557	0.00100122	0.752265	0.00606287	0.00522589	0.00566983	0.00560622	0.0016067	0.75682	0.757244	0.755932	0.213307	0.00180207	LR
57685	CACHD1	6.27809e-07	0.00274586	1.84316e-08	0.997253	0.00279476	0.002723	0.00297152	0.00289118	0.00183567	0.999999	0.999999	0.999895	0.0896361	0.0021134	LR
55225	RAVER2	0.000718088	0.000353948	1.91219e-07	0.998928	0.000436258	0.000457168	0.000433344	0.000417397	0.00165509	0.999273	0.999261	0.99923	0.0587684	0.00194459	LR
3716	JAK1	1.04653e-05	0.000333139	1.28221e-08	0.999656	0.000433827	0.000438104	0.000397162	0.000393716	0.00162335	0.999992	0.999976	0.999944	0.104379	0.00204686	LR
23169	SLC35D1	2.18504e-05	0.000342579	2.51889e-08	0.999636	0.000436755	0.000458489	0.00040552	0.000404436	0.00162446	0.999982	0.999971	0.99982	0.0672615	0.00184814	LR
55635	DEPDC1	1.29825e-12	0.00046202	5.35857e-12	0.999538	0.000572576	0.000533825	0.000558984	0.000553922	0.00161661	1	1	1	1	0.00241801	LR
11147	HHLA3	0.00337981	0.000249984	8.67582e-07	0.996369	0.000337582	0.000344918	0.000317409	0.000316975	0.00177659	0.996701	0.99652	0.996343	0.308931	0.00182771	LR
10026	PIGK	0.00029393	0.000397936	1.3609e-07	0.999308	0.000503865	0.000529228	0.00046002	0.000455376	0.00159801	0.999715	0.99967	0.999611	0.220858	0.00185055	LR
374987	NEXN-AS1	3.77892e-12	0.000852666	1.15045e-11	0.999147	0.000930924	0.000964347	0.000956035	0.000993399	0.0016044	1	1	1	0.98672	0.00274999	LR
91624	NEXN	1.63988e-07	0.00120474	1.72363e-09	0.998795	0.00134503	0.00122239	0.00133788	0.00128253	0.00170075	1	0.999998	0.99999	0.231857	0.00191724	LR
8880	FUBP1	8.94598e-05	0.000398724	3.55016e-08	0.999512	0.000482981	0.000483697	0.000469031	0.000492976	0.00161565	0.999889	0.999912	0.999861	0.0592156	0.00197054	LR
11080	DNAJB4	0.00049135	0.0141736	7.56883e-06	0.985327	0.014912	0.0143633	0.0141958	0.0136303	0.00189513	0.999507	0.999494	0.998869	0.609406	0.00226629	LR
2787	GNG5	0.0532148	0.00130494	4.44624e-05	0.945436	0.0014621	0.00155403	0.00142654	0.00138838	0.00169209	0.946797	0.946631	0.946603	0.0449288	0.00182814	LR
55283	MCOLN3	1.31589e-11	0.000351824	6.40107e-12	0.999648	0.000463171	0.000456629	0.000415272	0.000441307	0.00159454	1	1	0.999999	0.974034	0.00185671	LR
126820	DNAI3	2.28713e-11	0.000253206	6.97845e-12	0.999747	0.000338143	0.000341465	0.0003392	0.000329237	0.00170497	1	1	0.999997	0.999965	0.00189565	LR
8915	BCL10	6.48893e-05	0.00706877	1.03419e-06	0.992865	0.00791417	0.00665355	0.00716538	0.00700158	0.00174301	0.999939	0.99993	0.999359	0.584295	0.0020226	LR
23576	DDAH1	1.66679e-05	0.001724	3.35331e-08	0.998259	0.00189091	0.00171981	0.0018333	0.00183718	0.00162596	0.999976	0.999981	0.999957	0.29526	0.00198419	LR
51100	SH3GLB1	0.446221	0.000382021	0.000352848	0.553044	0.000878202	0.000734986	0.000815187	0.000772734	0.00140505	0.552913	0.554548	0.550355	0.571933	0.00157101	LR
9403	SELENOF	0.000225014	0.000346513	7.09719e-08	0.999428	0.000448782	0.000433204	0.00042278	0.000406453	0.00159494	0.999723	0.999777	0.999737	0.140181	0.00183183	LR
5586	PKN2	7.51251e-07	0.00127848	8.23006e-09	0.998721	0.00144953	0.00129056	0.00145455	0.001295	0.00164104	1	0.999996	0.999968	0.19546	0.00194353	LR
55144	LRRC8D	1.02556e-06	0.403454	1.8176e-06	0.596543	0.401764	0.388929	0.402484	0.407003	0.0124027	0.999996	0.999977	0.999957	0.0789529	0.00999294	LR
253152	EPHX4	3.00951e-06	0.000281962	1.85012e-09	0.999715	0.000367014	0.000367503	0.000349345	0.00035556	0.0016212	0.999996	0.999993	0.999981	0.0654387	0.00184898	LR
11146	GLMN	2.63829e-08	0.00073435	6.84866e-10	0.999266	0.0008234	0.00100912	0.000791331	0.000781227	0.00160683	1	0.999994	0.999999	0.140233	0.00185003	LR
388650	DIPK1A	3.02933e-09	0.000274195	2.18009e-11	0.999726	0.00036226	0.000363276	0.000360386	0.000348401	0.00172115	0.999999	0.999999	0.999999	0.931319	0.00201014	LR
22823	MTF2	0.00567815	0.00458013	1.86964e-05	0.989723	0.00467444	0.00443845	0.00491177	0.00469247	0.00187274	0.994326	0.99426	0.994101	0.144942	0.00197163	LR
50999	TMED5	0.00116012	0.00044578	4.23293e-07	0.998394	0.000529686	0.000604649	0.000516402	0.000501024	0.00159761	0.998854	0.99878	0.998761	0.0721798	0.00187441	LR
100131564	CCDC18-AS1	1.40304e-05	0.00113397	1.09068e-07	0.998852	0.00137578	0.00124424	0.0011863	0.00118792	0.00173224	0.999992	0.999956	0.999891	0.502554	0.00315476	LR
1810	DR1	1.01068e-07	0.000251371	1.75781e-10	0.999749	0.000335693	0.00036997	0.000319652	0.000316739	0.00159493	0.999998	1	0.999987	0.727011	0.00205208	LR
8412	BCAR3	1.51069e-09	0.433815	6.2833e-08	0.566185	0.434972	0.42248	0.43218	0.432798	0.0104248	1	0.999999	0.999992	0.460109	0.0102695	LR
30836	DNTTIP2	0.431824	0.000326518	0.00025807	0.567591	0.000647904	0.000611649	0.000683868	0.000678417	0.00141824	0.567907	0.567905	0.567044	0.543469	0.0015798	LR
2730	GCLM	0.0557953	0.0109399	0.000465279	0.932799	0.0120546	0.0106652	0.0115157	0.011323	0.00181616	0.943649	0.944388	0.941853	0.109164	0.0022829	LR
5825	ABCD3	0.0560989	0.000340861	1.54541e-05	0.943545	0.000436331	0.000437592	0.000446174	0.000425033	0.00156944	0.944242	0.943479	0.943652	0.24922	0.00181111	LR
1266	CNN3	0.000288183	0.000564177	1.32826e-07	0.999148	0.000650444	0.000770082	0.000624058	0.000620977	0.00160084	0.999703	0.999712	0.99957	0.0547505	0.00188039	LR
105378862	NA	0.0382153	0.0386626	0.00100383	0.922118	0.0406653	0.0386744	0.0395282	0.0391342	0.0027697	0.961002	0.960687	0.96022	0.102408	0.00253557	LR
25950	RWDD3	0.000221535	0.000350211	7.06098e-08	0.999428	0.000442991	0.0004535	0.000420434	0.000413817	0.00187928	0.999777	0.999751	0.999742	0.0918171	0.00183493	LR
58155	PTBP2	0.255995	0.00139941	0.00031085	0.742295	0.00186858	0.00164667	0.00189925	0.00170798	0.00155236	0.743743	0.743279	0.744042	0.0357399	0.00171	LR
178	AGL	1.21656e-08	0.000281916	1.74179e-10	0.999718	0.000364974	0.00036922	0.000362357	0.00034626	0.00159477	1	1	0.999989	0.250855	0.00183936	LR
54482	TRMT13	0.00392802	0.485972	0.00282268	0.507277	0.490504	0.456268	0.489189	0.483114	0.0115082	0.993748	0.992026	0.992968	0.0821326	0.0105732	LR
127495	LRRC39	0.04196	0.000497846	1.39379e-05	0.957528	0.000615549	0.000624374	0.000592454	0.000561714	0.00158102	0.958035	0.957942	0.957923	0.0456065	0.00180718	LR
8556	CDC14A	0.000143058	0.000989317	3.00126e-07	0.998867	0.00123555	0.00102744	0.0010618	0.00108237	0.00269364	0.999852	0.999846	0.999179	0.961638	0.00186266	LR
7412	VCAM1	3.55101e-10	0.000416132	5.302e-11	0.999584	0.00051635	0.000507102	0.000490994	0.000494514	0.00159557	1	1	0.999999	0.340325	0.00183959	LR
2135	EXTL2	3.88489e-09	0.00064329	1.62367e-10	0.999357	0.000822528	0.000785861	0.000703657	0.0006973	0.00162854	1	1	0.999984	0.899853	0.00183833	LR
51611	DPH5	0.0178975	0.000480735	6.2111e-06	0.981616	0.000605924	0.000586991	0.000560947	0.000539383	0.00159196	0.982222	0.981968	0.981866	0.0468958	0.00185794	LR
102606465	DPH5-DT	0.030923	0.00046844	1.2315e-05	0.968596	0.000613996	0.000557289	0.000556506	0.000532488	0.0015871	0.969598	0.968659	0.96877	0.045452	0.00181952	LR
101928370	S1PR1-DT	1.87414e-09	0.415085	1.48408e-07	0.584915	0.409012	0.418042	0.415752	0.405932	0.00997519	1	1	0.999971	0.199278	0.00948077	LR
55170	PRMT6	0.00134666	0.000562861	9.06921e-07	0.99809	0.000658988	0.00066996	0.000626621	0.00066357	0.0016478	0.998722	0.998573	0.998438	0.0599328	0.00199639	LR
29957	SLC25A24	1.15498e-07	0.00166546	2.81106e-09	0.998334	0.00182752	0.0016484	0.00183617	0.00170924	0.00162908	1	0.999997	0.999994	0.0747463	0.00198351	LR
113802	HENMT1	9.78951e-08	0.00039599	2.20661e-10	0.999604	0.000506127	0.000479172	0.000470279	0.00046677	0.00159842	0.999999	0.999999	0.999997	0.300286	0.00183839	LR
29899	GPSM2	2.08056e-12	0.00479504	5.45571e-11	0.995205	0.00499593	0.00476353	0.00514365	0.00469482	0.00169569	1	1	1	0.999984	0.00215614	LR
22911	WDR47	0.00134497	0.000576057	6.16632e-07	0.998078	0.000661522	0.000763052	0.000646	0.000636684	0.0016168	0.998664	0.9986	0.998569	0.206418	0.00191977	LR
56900	TMEM167B	1.95965e-08	0.00162014	9.6723e-10	0.99838	0.00169016	0.00162692	0.00187232	0.00168929	0.00162555	1	0.999999	0.999995	0.0792705	0.00187466	LR
57535	ELAPOR1	1.03809e-12	0.000733956	8.14742e-12	0.999266	0.000827296	0.000799646	0.00080176	0.000959413	0.00174218	1	1	1	0.999976	0.00235316	LR
6301	SARS1	1.23545e-08	0.000746117	8.31113e-10	0.999254	0.000894792	0.000796963	0.00082703	0.000849166	0.00161656	1	1	0.999963	0.546353	0.00193041	LR
1952	CELSR2	2.41608e-06	0.0126278	2.28529e-07	0.98737	0.0130211	0.0123905	0.0127668	0.012416	0.00184209	0.999999	0.999988	0.999956	0.0510884	0.00212875	LR
284612	SYPL2	0.145776	0.000369504	5.62226e-05	0.853799	0.000549414	0.000519263	0.000485032	0.000475432	0.00159462	0.857262	0.853589	0.852887	0.176492	0.00178395	LR
57463	AMIGO1	0.0910411	0.000234814	1.53471e-05	0.908709	0.000330575	0.000332698	0.000317302	0.000314245	0.00155206	0.908944	0.908941	0.908718	0.0499725	0.0017707	LR
10768	AHCYL1	0.118586	0.00177203	0.000170015	0.879472	0.00223947	0.00188165	0.00199205	0.00204351	0.00170254	0.882316	0.880969	0.880479	0.0416336	0.0017839	LR
3749	KCNC4	2.21823e-07	0.000276061	6.49735e-10	0.999724	0.000362337	0.000371056	0.000341829	0.000341955	0.00160472	1	0.999997	0.999991	0.0521866	0.00186455	LR
10390	CEPT1	0.00137258	0.00109715	1.51041e-06	0.997529	0.00127899	0.00113687	0.00115052	0.00123713	0.00160993	0.998651	0.998637	0.997138	0.165465	0.0018586	LR
79084	WDR77	0.236	0.000226108	6.8263e-05	0.763706	0.000390076	0.000372432	0.000367708	0.000347696	0.00148874	0.763738	0.763828	0.763699	0.635367	0.00171424	LR
4343	MOV10	1.02024e-07	0.000266263	1.73157e-09	0.999734	0.000351036	0.000357062	0.00033666	0.000332909	0.00159392	1	1	0.99985	0.20166	0.00193139	LR
389	RHOC	2.46938e-09	0.000291211	3.19389e-11	0.999709	0.000376947	0.000411019	0.000375724	0.00035581	0.00164527	1	1	0.999989	0.99552	0.00191883	LR
333926	PPM1J	3.10366e-08	0.00146315	6.55035e-10	0.998537	0.00164169	0.00159442	0.00155705	0.00147215	0.00162038	1	1	0.999996	0.0481158	0.00186179	LR
6566	SLC16A1	0.0638138	0.000261583	1.55521e-05	0.935909	0.000360866	0.000392696	0.000345889	0.000341182	0.0015732	0.935921	0.936022	0.936194	0.650617	0.00190566	LR
64858	DCLRE1B	2.88222e-05	0.000616425	7.62455e-08	0.999355	0.000720146	0.000676884	0.000794165	0.000665247	0.00175588	0.999974	0.999969	0.998202	0.876056	0.00186728	LR
10286	BCAS2	0.0242433	0.000567253	1.14027e-05	0.975178	0.000703076	0.000669775	0.000647173	0.000659287	0.001589	0.975924	0.975782	0.972961	0.371524	0.00183705	LR
80143	SIKE1	0.000358835	0.000322008	2.04044e-07	0.999319	0.000407698	0.000471436	0.000385953	0.000397979	0.00162791	0.999644	0.999634	0.997879	0.916352	0.00201852	LR
4803	NGF	3.63668e-09	0.000650153	5.68703e-10	0.99935	0.000928995	0.000708674	0.000708374	0.00070934	0.00160044	1	1	0.999936	0.840349	0.0018452	LR
5738	PTGFRN	0.476932	0.000397782	0.000231262	0.522439	0.000772684	0.000674933	0.000694512	0.000660796	0.00138994	0.522976	0.522905	0.522601	0.0633133	0.00152613	LR
10905	MAN1A2	0.0167732	0.0008153	1.00585e-05	0.982401	0.000948461	0.000873294	0.000962494	0.000869671	0.00159849	0.983211	0.982796	0.983305	0.071922	0.00184239	LR
10885	WDR3	0.0277437	0.000479388	1.00113e-05	0.971767	0.000569159	0.000557075	0.000622927	0.000540914	0.00162788	0.972409	0.97236	0.969124	0.0489759	0.00181606	LR
26227	PHGDH	0.00277758	0.00483218	3.89746e-05	0.992351	0.00509348	0.00467174	0.00514828	0.00491108	0.00178405	0.997133	0.99718	0.994237	0.999712	0.00190986	LR
105378954	LOC105378954	0.00188762	0.0136482	1.83139e-05	0.984446	0.0141579	0.0130522	0.0136686	0.0138354	0.0020294	0.997924	0.998103	0.998061	0.0727011	0.00208881	LR
100996724	PDE4DIPP2	0.0162451	0.00023429	2.78054e-06	0.983518	0.000320482	0.000324944	0.000301178	0.000304602	0.00158449	0.983803	0.983709	0.983438	0.145245	0.00188534	LR
653464	SRGAP2C	0.179036	0.00340261	0.000470636	0.817091	0.00427011	0.00362769	0.00393568	0.00394901	0.00158785	0.820644	0.820575	0.819861	0.0388024	0.00177913	LR
647135	SRGAP2B	0.270188	0.0181718	0.00416038	0.70748	0.0228814	0.0208078	0.0223566	0.0223126	0.00199455	0.725912	0.725705	0.72511	0.0340889	0.00206871	LR
103091866	LINC01145	0.143459	0.000799354	8.50057e-05	0.855656	0.00104831	0.000954351	0.000960095	0.000929447	0.0015791	0.85639	0.856373	0.856469	0.0760248	0.00216241	LR
8515	ITGA10	0.00852454	0.000600955	5.48752e-06	0.990869	0.000719494	0.00066777	0.000712618	0.000669674	0.00161088	0.991354	0.991882	0.990097	0.157926	0.0020265	LR
8799	PEX11B	0.349721	0.0192342	0.00725675	0.623788	0.028074	0.0241755	0.0267055	0.0249548	0.00203136	0.645334	0.641898	0.642786	0.0580707	0.00213457	LR
9939	RBM8A	0.240365	0.00627705	0.00216867	0.751189	0.00846514	0.00824171	0.00847826	0.00902708	0.00166077	0.75736	0.757316	0.7568	0.734917	0.00185395	LR
128077	LIX1L	0.000963447	0.00434523	3.16941e-06	0.994688	0.00473559	0.00413918	0.0043788	0.00454275	0.00172093	0.999031	0.998988	0.99899	0.0616759	0.00216269	LR
84265	POLR3GL	0.444255	0.000191503	9.92741e-05	0.555454	0.000360046	0.000356157	0.000362555	0.00034606	0.00139607	0.555884	0.555916	0.554745	0.0687034	0.00154872	LR
148738	HJV	1.34377e-09	0.00105282	1.67871e-10	0.998947	0.00121037	0.00112941	0.00112182	0.00114222	0.00162404	1	1	0.999999	0.118214	0.00190548	LR
170688	NUDT4P2	3.94643e-06	0.0142363	1.60173e-07	0.98576	0.0158417	0.0132913	0.0143009	0.0138507	0.00190249	0.999996	0.999989	0.999971	0.0516347	0.00211964	LR
728989	LOC728989	0.134114	0.000226288	2.35334e-05	0.865637	0.000332075	0.000329959	0.000317141	0.000311112	0.00153284	0.865644	0.866001	0.865693	0.125372	0.00202183	LR
5565	PRKAB2	1.58531e-09	0.00034867	2.9262e-11	0.999651	0.000434191	0.000520434	0.000414975	0.000414264	0.00160622	1	1	0.999996	0.882297	0.00183167	LR
9557	CHD1L	5.51506e-05	0.000316531	9.74419e-08	0.999628	0.000399372	0.00041254	0.000380598	0.000439587	0.00161244	0.999947	0.999885	0.999442	0.998874	0.00202486	LR
51205	ACP6	0.000537209	0.00036276	1.75127e-07	0.9991	0.000489216	0.000442289	0.000428108	0.000422027	0.00160405	0.999466	0.999455	0.999251	0.0590287	0.00183533	LR
2702	GJA5	9.59755e-13	0.0125718	1.38724e-10	0.987428	0.0130555	0.0118136	0.0126116	0.0129504	0.00227562	1	1	1	0.999456	0.00221716	LR
51463	GPR89B	0.037823	0.000222383	9.91621e-06	0.961945	0.000320216	0.000332242	0.000300792	0.000300087	0.00168847	0.961878	0.962094	0.962007	0.854118	0.00204516	LR
644591	PPIAL4G	7.21439e-10	0.00026187	2.11794e-11	0.999738	0.00035695	0.000351165	0.000327654	0.000351441	0.00164679	1	1	0.999995	0.922678	0.00190012	LR
440672	NUDT4B	4.40298e-06	0.00475676	5.96096e-08	0.995239	0.00555713	0.00451526	0.00483426	0.00466637	0.00168762	0.999996	0.99999	0.999967	0.0511083	0.00193658	LR
9659	PDE4DIP	0.0188168	0.000231788	3.23613e-06	0.980948	0.000318567	0.00032257	0.000299112	0.000302282	0.00158346	0.981256	0.981125	0.98083	0.159627	0.00187991	LR
100996761	NA	0.0298206	0.00118111	3.2031e-05	0.968966	0.0013196	0.00123965	0.00130563	0.0013626	0.00170369	0.970844	0.969999	0.969042	0.108167	0.0021348	LR
653598	PPIAL4C	0.00037518	0.000291393	1.10482e-07	0.999333	0.000374382	0.000414049	0.000359698	0.000359707	0.00160458	0.999424	0.999622	0.999616	0.560692	0.00184098	LR
440689	H2BC18	5.49664e-12	0.000217455	3.76874e-12	0.999783	0.000301735	0.000317479	0.000288169	0.000291244	0.00159664	1	1	1	0.962011	0.00211432	LR
2209	FCGR1A	9.88859e-11	0.0206201	1.11692e-09	0.97938	0.0220546	0.0204683	0.0204259	0.0202085	0.0020263	1	1	1	0.651567	0.00231132	LR
8370	H4C14	1.94426e-10	0.00415958	3.54951e-10	0.99584	0.00483088	0.00395922	0.00432497	0.00402734	0.00185112	1	1	0.999999	0.604034	0.00191934	LR
105371405	NA	5.18962e-11	0.24471	1.13435e-08	0.75529	0.247063	0.24158	0.244605	0.235159	0.0065323	1	1	0.999998	0.761128	0.00663264	LR
8337	H2AC18	9.11462e-13	0.0193899	2.09097e-10	0.98061	0.019555	0.0183647	0.0198441	0.0194872	0.00209671	1	1	1	0.999998	0.00220214	LR
337873	H2BC20P	2.62854e-11	0.0021311	6.16864e-11	0.997869	0.00284145	0.00208073	0.00218655	0.00214279	0.00222798	1	1	0.999999	0.917264	0.00212171	LR
723790	H2AC19	9.27893e-13	0.00517251	5.70425e-11	0.994827	0.0053255	0.00493405	0.00546714	0.00530947	0.00188154	1	1	1	0.999992	0.0019233	LR
554313	H4C15	1.52431e-10	0.0389032	3.06392e-09	0.961097	0.0397151	0.0382212	0.0392327	0.0371217	0.00238776	1	1	0.999999	0.497123	0.00252983	LR
8349	H2BC21	5.22972e-12	0.000304031	6.00572e-12	0.999696	0.00039294	0.00043339	0.000375774	0.000374653	0.00159332	1	1	1	0.933832	0.00208806	LR
9900	SV2A	0.355841	0.000151968	5.56091e-05	0.643952	0.000279799	0.000279704	0.000267028	0.000262719	0.00143413	0.644605	0.643998	0.643677	0.071203	0.00160419	LR
11311	VPS45	0.00621591	0.000898213	3.6956e-06	0.992882	0.0010565	0.00107883	0.000956733	0.000941225	0.00162206	0.993785	0.993771	0.993527	0.0481362	0.00195837	LR
81611	ANP32E	2.77039e-05	0.000505986	5.85557e-08	0.999466	0.000597142	0.000603448	0.000568506	0.000610739	0.0016111	0.99998	0.999962	0.999784	0.0505434	0.00224058	LR
23632	CA14	6.11205e-05	0.000221822	2.71068e-08	0.999717	0.00032328	0.00031157	0.000291411	0.000289612	0.00159514	0.999928	0.999928	0.999764	0.962209	0.00183503	LR
79630	C1orf54	1.80458e-05	0.000316625	1.00881e-08	0.999665	0.000399742	0.000400333	0.000385353	0.000406948	0.00160078	0.999981	0.999979	0.999874	0.26375	0.00183878	LR
80222	TARS2	3.60301e-07	0.00501215	1.7975e-08	0.994987	0.00520263	0.00475922	0.00512759	0.00524981	0.00171114	1	0.999998	0.99997	0.0955604	0.00199835	LR
4170	MCL1	2.65603e-08	0.0377566	9.96912e-08	0.962243	0.0444709	0.0364593	0.0374685	0.0360503	0.0023654	1	1	0.999664	0.922759	0.00252771	LR
55204	GOLPH3L	0.000407878	0.0131123	5.60949e-06	0.986474	0.0133222	0.0129232	0.0135272	0.0126825	0.0018619	0.999601	0.999576	0.999251	0.0517116	0.00210202	LR
8416	ANXA9	0.000654889	0.000364019	1.88386e-07	0.998981	0.000448256	0.000443452	0.000426881	0.000468627	0.00227169	0.999339	0.9993	0.999318	0.0720304	0.00222532	LR
55793	MINDY1	9.0629e-06	0.000429248	5.47069e-09	0.999562	0.000511053	0.000533323	0.000521634	0.000489256	0.0016286	0.999989	0.999986	0.999973	0.0697017	0.00206115	LR
58497	PRUNE1	4.69435e-05	0.00328234	1.52928e-07	0.996671	0.00348919	0.00319596	0.00343382	0.00334145	0.00165379	0.99995	0.999945	0.999921	0.0477487	0.00194281	LR
54964	C1orf56	0.00322954	0.00729612	2.14198e-05	0.989453	0.00766492	0.00688278	0.00773836	0.0071028	0.00177085	0.996803	0.996715	0.996293	0.246981	0.00198331	LR
56882	CDC42SE1	0.000320631	0.0351689	2.89321e-05	0.964482	0.0402015	0.0327999	0.0351441	0.0340264	0.00231922	0.999681	0.999643	0.995114	0.897922	0.00253685	LR
10962	MLLT11	3.5154e-06	0.000759624	1.22138e-08	0.999237	0.00087994	0.000814462	0.00084766	0.000853861	0.0016072	0.999997	0.999992	0.999947	0.059812	0.00184041	LR
126626	GABPB2	4.38113e-07	0.000310074	4.28024e-10	0.999689	0.000397329	0.000411005	0.000373412	0.000412427	0.00191002	0.999996	0.999999	0.999984	0.848995	0.00227039	LR
10500	SEMA6C	9.06697e-07	0.000892546	5.00568e-09	0.999107	0.00102917	0.00101004	0.00102545	0.000927826	0.00166586	0.999998	0.999998	0.999801	0.936742	0.0022194	LR
79005	SCNM1	0.00277197	0.000319295	1.3718e-06	0.996907	0.000404705	0.000474525	0.000393853	0.000383719	0.00165336	0.997247	0.997045	0.996805	0.934392	0.00185208	LR
57592	ZNF687	0.00268411	0.00504157	9.6655e-06	0.992265	0.00525494	0.00489373	0.00506289	0.00548412	0.00168892	0.997279	0.997291	0.997204	0.259624	0.00205893	LR
5298	PI4KB	7.67211e-05	0.00153155	1.55392e-07	0.998392	0.00161974	0.00155192	0.0017175	0.00163553	0.00161832	0.999924	0.999906	0.999854	0.418941	0.00202279	LR
5692	PSMB4	0.106711	0.00599982	0.000621232	0.886668	0.0067469	0.00621714	0.00701382	0.00666397	0.00176762	0.892524	0.892656	0.892311	0.635931	0.00189574	LR
51686	OAZ3	2.73862e-11	0.000267786	5.2448e-12	0.999732	0.000360967	0.000368772	0.000352506	0.00033166	0.00159703	0.999999	1	1	0.998151	0.00188843	LR
117145	THEM4	0.000249168	0.000299189	6.11114e-08	0.999452	0.000388614	0.000383943	0.000367522	0.000371507	0.00160168	0.999743	0.99974	0.999706	0.0658552	0.00184217	LR
140576	S100A16	5.65513e-05	0.000262792	2.65252e-08	0.999681	0.000356428	0.000353041	0.000327298	0.000326973	0.00159249	0.999947	0.999904	0.999911	0.164032	0.00183015	LR
6284	S100A13	5.3742e-11	0.000204874	7.4466e-12	0.999795	0.000300111	0.000295994	0.000274778	0.000272925	0.00167843	1	1	0.999995	0.999041	0.0018741	LR
65123	INTS3	0.454661	0.000162051	8.91918e-05	0.545088	0.000318939	0.000317185	0.000323044	0.000300782	0.00139131	0.545194	0.545624	0.544821	0.0851315	0.0017144	LR
11000	SLC27A3	0.00730269	0.0131192	6.74712e-05	0.979511	0.0134705	0.0124474	0.0134861	0.0131401	0.00190143	0.992591	0.992527	0.992618	0.157701	0.00207757	LR
200186	CRTC2	0.00258051	0.00057377	1.70037e-06	0.996844	0.000695746	0.000702017	0.000644998	0.000646065	0.00164707	0.997488	0.997333	0.996993	0.552572	0.00192478	LR
148327	CREB3L4	0.00014343	0.00401238	6.07923e-07	0.995844	0.0041336	0.0038425	0.00436673	0.0040276	0.00186283	0.999854	0.999855	0.999642	0.0866383	0.00229486	LR
10456	HAX1	0.0840416	0.000302078	1.76783e-05	0.915639	0.000399796	0.000436753	0.000385982	0.000378007	0.00155636	0.916021	0.915876	0.915705	0.0524829	0.00182237	LR
89872	AQP10	0.000550554	0.0004438	3.18908e-07	0.999005	0.000535402	0.000565267	0.000524273	0.000501503	0.0016033	0.999478	0.999348	0.999368	0.145273	0.00184531	LR
3570	IL6R	0.031657	0.00200706	4.63029e-05	0.96629	0.00253021	0.00201493	0.00213525	0.00202473	0.00162622	0.96845	0.968312	0.967194	0.0753678	0.00184115	LR
126669	SHE	2.86537e-12	0.000228849	3.72623e-12	0.999771	0.000313292	0.000318605	0.000309784	0.00030127	0.00169837	1	1	1	0.964676	0.00210852	LR
55585	UBE2Q1	8.86395e-09	0.000668709	5.8475e-10	0.999331	0.000848537	0.000731255	0.000748736	0.000746367	0.00164932	1	1	0.999947	0.820735	0.00188463	LR
3782	KCNN3	0.00164276	0.000371834	7.82617e-07	0.997985	0.000455645	0.000469243	0.000459706	0.00043245	0.00168287	0.99822	0.998488	0.998007	0.0586421	0.002315	LR
1163	CKS1B	3.57507e-06	0.000212824	4.48657e-09	0.999784	0.000297649	0.000304372	0.00029365	0.000279728	0.00163833	0.999991	0.999996	0.999498	0.990647	0.00211682	LR
80308	FLAD1	0.00271905	0.00039797	9.09216e-07	0.996882	0.000492263	0.000475813	0.000505514	0.000457643	0.00161525	0.997287	0.997229	0.997152	0.3744	0.00188147	LR
55974	SLC50A1	0.0653061	0.000813363	5.20604e-05	0.933828	0.000991648	0.000899057	0.000931407	0.0010446	0.00157577	0.934772	0.934576	0.933447	0.686217	0.0018027	LR
4582	MUC1	0.260291	0.000748323	0.000188841	0.738772	0.00108192	0.000952483	0.00103733	0.000993769	0.00150306	0.739143	0.739713	0.739403	0.280003	0.00171562	LR
10712	FAM189B	0.00263875	0.00028067	5.51602e-07	0.99708	0.000364338	0.000373056	0.000353021	0.000345509	0.00159821	0.997364	0.997356	0.997082	0.0473773	0.00183498	LR
10067	SCAMP3	0.000309963	0.000930954	2.82457e-07	0.998759	0.00106008	0.000975534	0.00103888	0.00101625	0.00167267	0.999693	0.999673	0.999575	0.197353	0.00184209	LR
57657	HCN3	0.219917	0.00622824	0.0011388	0.772716	0.0076894	0.00692837	0.00769717	0.00708407	0.0016959	0.779582	0.778458	0.778795	0.0418711	0.00194399	LR
23623	RUSC1	7.90081e-11	0.00630219	2.82754e-10	0.993698	0.00653519	0.00614559	0.00674767	0.00611409	0.00172002	1	1	1	0.79089	0.00206716	LR
645676	ASH1L-AS1	7.70766e-07	0.000303959	1.00688e-09	0.999695	0.000395981	0.000406454	0.000378791	0.000366098	0.00164325	0.999999	0.999996	0.999981	0.446474	0.00204603	LR
55154	MSTO1	1.97928e-07	0.00127018	4.30152e-09	0.99873	0.00156811	0.00130418	0.0013339	0.00131115	0.00161421	1	0.999993	0.999993	0.0559821	0.00186215	LR
7818	DAP3	7.17276e-07	0.000324233	1.52866e-09	0.999675	0.000414419	0.000434393	0.000387713	0.000389023	0.00162484	0.999999	0.999998	0.999964	0.0517892	0.00183132	LR
100129405	MSTO2P	4.86962e-07	0.00511301	2.29914e-08	0.994886	0.0053619	0.00519961	0.00513926	0.00519879	0.00169834	1	0.999994	0.999984	0.0791112	0.00198471	LR
28956	LAMTOR2	6.90644e-09	0.0123287	2.14946e-09	0.987671	0.0126029	0.0118049	0.0128883	0.0120793	0.00197283	0.999999	1	0.999989	0.925222	0.00205147	LR
4000	LMNA	7.3965e-09	0.000365856	1.18254e-09	0.999634	0.000451202	0.000462292	0.000479492	0.000432182	0.0016385	1	1	0.999395	0.991656	0.00188494	LR
64218	SEMA4A	1.45358e-07	0.00124466	1.22132e-09	0.998755	0.00138234	0.00137664	0.00129937	0.00134643	0.00177878	1	0.999998	0.999993	0.10678	0.00185426	LR
9673	SLC25A44	0.37319	0.000189347	7.43012e-05	0.626547	0.000334443	0.0003471	0.000323979	0.000322442	0.00157885	0.627374	0.626505	0.62642	0.0905278	0.0016078	LR
11243	PMF1	0.00222504	0.000526371	8.73137e-07	0.997248	0.000618519	0.000594189	0.000620087	0.000614833	0.00164771	0.997765	0.997782	0.997479	0.0523572	0.00185318	LR
7203	CCT3	0.00587531	0.000495862	1.94733e-06	0.993627	0.000580601	0.000608766	0.00058555	0.000564551	0.00164359	0.994104	0.994094	0.994033	0.0487758	0.00184866	LR
128239	IQGAP3	3.82477e-10	0.000288621	1.13328e-11	0.999711	0.000374651	0.000396096	0.000352557	0.000388228	0.0016015	0.999999	1	0.999998	0.999999	0.00230865	LR
10763	NES	4.77727e-07	0.000466547	7.76653e-10	0.999533	0.000564899	0.00061031	0.000535782	0.000521661	0.00159815	0.999999	0.999998	0.999991	0.176775	0.00189748	LR
1382	CRABP2	0.461939	0.00017882	9.56073e-05	0.537787	0.000341393	0.000370611	0.000335173	0.0003219	0.00138901	0.538375	0.537891	0.537701	0.030405	0.00161747	LR
51093	METTL25B	0.000878311	0.0258869	2.62421e-05	0.973209	0.0264122	0.024614	0.0261435	0.0258489	0.00211017	0.99904	0.999013	0.999056	0.865124	0.00230838	LR
79590	MRPL24	0.000442093	0.000546531	2.25719e-07	0.999011	0.000626064	0.000695917	0.000613777	0.000627974	0.00161365	0.999567	0.999504	0.999504	0.050635	0.00188369	LR
3068	HDGF	7.80366e-10	0.000725587	1.07062e-10	0.999274	0.000899735	0.000778215	0.000787089	0.000812733	0.00161754	1	1	1	0.06939	0.00185142	LR
2117	ETV3	5.8742e-11	0.12372	4.35703e-09	0.87628	0.122149	0.117955	0.124816	0.124916	0.00445659	1	1	0.999999	0.863827	0.00410849	LR
3428	IFI16	0.00036141	0.000388049	2.02827e-07	0.99925	0.00049427	0.000483122	0.000458888	0.000448906	0.0016019	0.999646	0.999652	0.9979	0.0666967	0.00187507	LR
57549	IGSF9	9.59625e-13	0.000514108	5.81598e-12	0.999486	0.000638865	0.000599134	0.000602638	0.000599647	0.00161522	1	1	1	0.999089	0.00188348	LR
477	ATP1A2	0.364946	0.000222929	8.12258e-05	0.63475	0.000395047	0.000375395	0.000361849	0.000360204	0.00143967	0.634929	0.635432	0.634362	0.0312027	0.00181391	LR
5824	PEX19	0.000424826	0.00025414	2.18323e-07	0.999321	0.000343342	0.000343447	0.000319149	0.000319243	0.00159681	0.999622	0.999555	0.998993	0.107812	0.00183957	LR
126823	KLHDC9	9.00693e-05	0.000395792	3.84447e-08	0.999514	0.000477688	0.000476602	0.000474968	0.000483119	0.00191214	0.99991	0.999898	0.999855	0.0655319	0.00183283	LR
51506	UFC1	0.000293758	0.000327032	1.66261e-07	0.999379	0.000412396	0.000418257	0.000406424	0.000390402	0.00159336	0.999733	0.999678	0.999476	0.049702	0.00187741	LR
5498	PPOX	4.02132e-06	0.00569775	2.16078e-07	0.994298	0.00574885	0.00560702	0.00616948	0.00563321	0.0020225	0.999999	0.999954	0.999978	0.0650475	0.00285395	LR
84134	TOMM40L	6.53242e-07	0.00350855	2.68442e-08	0.996491	0.00372836	0.0037146	0.0035908	0.00345503	0.0016647	1	0.999992	0.999979	0.0482925	0.00191928	LR
84824	FCRLA	1.27281e-08	0.000193917	6.95193e-11	0.999806	0.000285739	0.000286713	0.000260959	0.000262358	0.00159419	1	0.999999	0.999979	0.959827	0.00187576	LR
4921	DDR2	0.0326741	0.000251576	5.61753e-06	0.967069	0.00034018	0.000344342	0.000325746	0.000320721	0.00158331	0.967283	0.967327	0.967118	0.0489392	0.00180881	LR
51478	HSD17B7	1.48829e-06	0.000624836	2.095e-09	0.999374	0.000710174	0.000710722	0.000685404	0.000773656	0.00163162	0.999995	0.999993	0.999997	0.101027	0.00195776	LR
5999	RGS4	0.0698198	0.00102018	4.88828e-05	0.929111	0.00124162	0.00112499	0.00116736	0.00110546	0.00158593	0.930138	0.930139	0.929852	0.052969	0.00184093	LR
8490	RGS5	1.23223e-11	0.00123045	2.01718e-11	0.99877	0.00135625	0.00134488	0.00132542	0.00134434	0.00169331	1	1	1	0.975154	0.00184904	LR
83540	NUF2	1.21779e-12	0.000212107	2.47514e-12	0.999788	0.00030239	0.000302545	0.000286468	0.000281596	0.00159184	1	1	1	1	0.00270443	LR
5087	PBX1	0.00014606	0.00137029	1.77773e-07	0.998483	0.00151638	0.00140372	0.0014577	0.00149769	0.00161919	0.999848	0.999841	0.999814	0.248289	0.00187326	LR
92235	STYXL2	0.0129948	0.00116533	1.07535e-05	0.985829	0.00145313	0.00119373	0.0012372	0.00124123	0.0016053	0.98704	0.986953	0.986715	0.0846418	0.00195909	LR
8804	CREG1	0.111337	0.000384833	3.03172e-05	0.888248	0.000508002	0.000525278	0.000476611	0.000483706	0.00154716	0.888565	0.888665	0.888457	0.0637384	0.00178117	LR
92241	RCSD1	0.000623618	0.000912335	4.47174e-07	0.998464	0.00106231	0.000956239	0.00099034	0.00102048	0.00160555	0.999364	0.999357	0.999326	0.209339	0.00184919	LR
375035	SFT2D2	0.000667543	0.00574234	1.04713e-05	0.99358	0.00592259	0.00596118	0.00595882	0.0055612	0.00170596	0.999446	0.999231	0.998818	0.370055	0.00254244	LR
29922	NME7	0.059281	0.000348173	1.69513e-05	0.940354	0.000464627	0.000453192	0.000438618	0.000421843	0.00159204	0.941484	0.940395	0.940148	0.0466015	0.00180084	LR
57821	CCDC181	4.91591e-06	0.000975683	1.15884e-08	0.999019	0.00107838	0.00101218	0.00117634	0.0010088	0.00160692	0.999992	0.999972	0.999994	0.0606113	0.00188398	LR
55732	C1orf112	3.14824e-08	0.00019139	5.37393e-11	0.999809	0.000276421	0.000284439	0.000262123	0.000260157	0.00160634	0.999999	0.999999	0.999992	0.943455	0.00185016	LR
8674	VAMP4	8.13555e-06	0.000444931	6.44691e-08	0.999547	0.000531688	0.000630449	0.00050623	0.000503668	0.00174091	0.999997	0.999992	0.997253	0.375095	0.0020392	LR
51603	METTL13	2.13583e-05	0.000266442	6.48546e-09	0.999712	0.000350714	0.000378909	0.000330326	0.000330494	0.00166812	0.999974	0.999971	0.999962	0.297415	0.0019657	LR
26052	DNM3	3.72762e-10	0.0173965	7.15722e-10	0.982603	0.0194618	0.0164749	0.0175387	0.0166502	0.00280155	1	1	0.999999	0.911882	0.00227571	LR
92346	C1orf105	0.029821	0.000307515	6.19215e-06	0.969865	0.000405619	0.000407893	0.000376578	0.000382846	0.00161772	0.970133	0.970209	0.969887	0.0459882	0.00181509	LR
51430	SUCO	6.18687e-06	0.000627122	4.96427e-08	0.999367	0.000718252	0.0007178	0.000718593	0.000709289	0.00161964	0.999998	0.999993	0.999138	0.0891358	0.0023123	LR
9588	PRDX6	5.48194e-08	0.00037741	3.53363e-10	0.999623	0.00048577	0.00045887	0.000455235	0.000436527	0.00161935	1	0.999999	0.999992	0.0795179	0.00183907	LR
339416	ANKRD45	4.94839e-06	0.000365213	1.87816e-08	0.99963	0.000459683	0.000446194	0.000433017	0.000451498	0.00159765	0.999999	0.999986	0.999881	0.143449	0.0018464	LR
27252	KLHL20	0.0339597	0.0661072	0.00262155	0.897311	0.0702185	0.0635944	0.0695108	0.0657591	0.00300906	0.965779	0.963356	0.957132	0.108283	0.00311676	LR
55157	DARS2	0.000399204	0.000435923	1.89576e-07	0.999165	0.000573475	0.000527072	0.000498896	0.00049154	0.00169766	0.999605	0.999605	0.998925	0.0573559	0.00191882	LR
9910	RABGAP1L	6.57565e-09	0.000330572	9.81373e-11	0.999669	0.000412923	0.000459653	0.0004179	0.000391487	0.00165828	1	1	0.999985	0.824292	0.00183449	LR
27101	CACYBP	0.0620423	0.000253005	1.27053e-05	0.937692	0.000357928	0.000348539	0.000337539	0.00032764	0.00157541	0.937866	0.938066	0.937331	0.37456	0.00204347	LR
9674	KIAA0040	4.27912e-08	0.00121488	1.28466e-09	0.998785	0.00135614	0.00123354	0.00135264	0.00127692	0.00188152	1	0.999996	0.999998	0.0519609	0.00198383	LR
57795	BRINP2	5.18583e-09	0.000255935	2.3229e-10	0.999744	0.000344859	0.000352333	0.000322659	0.000320838	0.00160814	1	1	0.999975	0.341026	0.00224088	LR
64222	TOR3A	0.000422201	0.00279693	9.85302e-07	0.99678	0.00292045	0.0029535	0.00294817	0.00278555	0.00164861	0.999581	0.999553	0.999493	0.0580082	0.00187482	LR
26092	TOR1AIP1	0.194064	0.0013528	0.000200919	0.804383	0.00163409	0.00154195	0.00159814	0.00190321	0.00153416	0.805553	0.805678	0.805887	0.0469026	0.00188325	LR
100527964	LHX4-AS1	8.20443e-05	0.00201934	4.31233e-07	0.997898	0.00209173	0.00217386	0.00205784	0.00228094	0.00164593	0.999933	0.999897	0.99973	0.0653159	0.00186168	LR
148756	OVAAL	5.54224e-12	0.00224959	3.05738e-11	0.99775	0.00232057	0.00245661	0.00249305	0.00225414	0.00235027	1	1	0.999999	0.999983	0.00186943	LR
9213	XPR1	9.89519e-06	0.000880012	4.97459e-08	0.99911	0.000953351	0.000934936	0.0010573	0.000946183	0.00180417	0.999989	0.999993	0.999407	0.067952	0.00209124	LR
57710	KIAA1614	0.0889048	0.000259413	1.67419e-05	0.910819	0.000358788	0.00035985	0.000346372	0.000338722	0.00155957	0.910799	0.910997	0.911287	0.0432228	0.00179619	LR
10228	STX6	9.30651e-09	0.0054016	4.8019e-09	0.994598	0.00539805	0.00599716	0.00543321	0.005566	0.00169624	1	1	0.999973	0.313899	0.00197423	LR
116461	TSEN15	3.82533e-07	0.00539	2.97146e-08	0.99461	0.00570973	0.00511327	0.00546261	0.00557064	0.00171252	1	0.999989	0.999991	0.0472904	0.00192103	LR
80267	EDEM3	0.0126805	0.000420025	3.66769e-06	0.986896	0.00050745	0.00051293	0.000499604	0.000508725	0.00159958	0.98733	0.987141	0.987291	0.0484556	0.0018758	LR
116496	NIBAN1	0.00014478	0.000266171	7.61507e-08	0.999589	0.000364547	0.000360664	0.000337412	0.000343893	0.00161124	0.999631	0.999846	0.99983	0.968341	0.00183033	LR
54823	SWT1	1.11807e-07	0.00100877	2.11242e-09	0.998991	0.00108737	0.00108406	0.00124491	0.00103665	0.00162128	1	0.999999	0.999973	0.404139	0.00185699	LR
339479	BRINP3	9.67529e-09	0.00023977	1.01612e-10	0.99976	0.000326238	0.000329981	0.000304384	0.000306536	0.00159191	1	1	0.999995	0.214172	0.00184422	LR
79577	CDC73	0.0684815	0.164589	0.00988821	0.757041	0.176144	0.161656	0.17482	0.171778	0.00516606	0.92271	0.920301	0.921465	0.0632611	0.00537082	LR
259266	ASPM	1.55319e-11	0.00383408	8.0786e-11	0.996166	0.00404504	0.00370524	0.00394366	0.00408098	0.00173004	1	1	0.999998	1	0.00248636	LR
23528	ZNF281	3.59629e-05	0.00359907	2.1886e-07	0.996365	0.00363685	0.00388359	0.00368026	0.00375926	0.00182148	0.999966	0.999943	0.999914	0.294049	0.00189796	LR
9928	KIF14	1.1759e-12	0.0037049	4.132e-11	0.996295	0.00390763	0.00356136	0.00380842	0.0039923	0.00174352	1	1	1	0.999989	0.00250994	LR
83479	DDX59	9.19101e-10	0.00206242	8.9964e-10	0.997938	0.00261732	0.00207216	0.00212576	0.00207191	0.00164067	1	1	0.999925	0.980997	0.00187854	LR
779	CACNA1S	2.10417e-09	0.000257197	4.94575e-11	0.999743	0.000342433	0.000348063	0.000323807	0.000322049	0.00160143	1	0.999999	1	0.0704377	0.00198124	LR
7139	TNNT2	0.477131	0.000136903	8.39213e-05	0.522648	0.000290849	0.000285307	0.000282947	0.000271173	0.00138502	0.523511	0.522978	0.521005	0.0941125	0.00157432	LR
3898	LAD1	0.1195	0.000265527	2.35056e-05	0.880211	0.000381892	0.000366903	0.000350945	0.000356547	0.00156362	0.880536	0.880484	0.880142	0.0578027	0.00180676	LR
23612	PHLDA3	0.040271	0.0381874	0.00185722	0.919684	0.0411886	0.0373478	0.0396447	0.0407533	0.00322414	0.957886	0.95797	0.953869	0.854987	0.00259577	LR
1465	CSRP1	0.0359852	0.000632998	1.52654e-05	0.963367	0.000802743	0.000766462	0.000707927	0.000694628	0.00162104	0.964059	0.963883	0.963861	0.0577542	0.0018226	LR
89796	NAV1	1.13354e-10	0.0168988	1.1829e-09	0.983101	0.0172357	0.0159964	0.0170127	0.017158	0.00194504	1	1	0.999999	0.55295	0.00218076	LR
55705	IPO9	0.0467493	0.000378481	1.16766e-05	0.952861	0.000483251	0.000522396	0.000451925	0.000447226	0.00157632	0.953135	0.953252	0.953126	0.0453672	0.00187953	LR
25802	LMOD1	1.28301e-11	0.00164714	3.60855e-11	0.998353	0.00192279	0.00166445	0.00171052	0.00177503	0.00162023	1	1	1	0.930325	0.00189472	LR
6051	RNPEP	1.16067e-10	0.0011523	5.95504e-11	0.998848	0.00128981	0.00127949	0.00127059	0.00120713	0.00161185	1	1	0.999996	0.921732	0.00190384	LR
1999	ELF3	1.42321e-06	0.00160685	4.01461e-08	0.998392	0.00166903	0.00159937	0.00165113	0.00212315	0.00163768	1	0.999998	0.999664	0.0501788	0.00186531	LR
127829	ARL8A	2.12473e-10	0.000318217	2.32598e-11	0.999682	0.000409728	0.000406556	0.00038148	0.000430076	0.00159374	1	1	0.999997	0.851482	0.00185143	LR
29089	UBE2T	9.58653e-11	0.000838433	3.15229e-11	0.999162	0.000955257	0.000898544	0.000918952	0.00100101	0.00162948	1	1	0.999999	0.875647	0.0020014	LR
4660	PPP1R12B	2.00644e-05	0.000298508	7.08668e-09	0.999681	0.000386629	0.00038262	0.00036706	0.000375361	0.00163921	0.999977	0.999975	0.999954	0.168129	0.00184134	LR
127833	SYT2	8.2623e-07	0.0676581	1.29454e-07	0.932341	0.0675011	0.0675391	0.0676652	0.0672103	0.00308906	0.999989	0.999998	0.999992	0.188355	0.00302519	LR
10765	KDM5B	0.140818	0.00166601	0.000178337	0.857338	0.00190828	0.00179017	0.00199945	0.00202975	0.00162089	0.859497	0.858937	0.858172	0.0473459	0.00176644	LR
5877	RABIF	0.000115897	0.0379543	1.04737e-05	0.961919	0.0400806	0.036207	0.0378043	0.0375436	0.00247275	0.99989	0.999761	0.999747	0.715092	0.00250163	LR
59349	KLHL12	4.63974e-10	0.000609229	1.04891e-10	0.999391	0.000716702	0.000819589	0.000680046	0.000669091	0.00160019	1	1	0.999974	0.968136	0.00183625	LR
493	ATP2B4	0.02233	0.000601763	1.06689e-05	0.977058	0.00069976	0.000683487	0.0007307	0.000696724	0.00159761	0.977514	0.977648	0.977554	0.47358	0.00184188	LR
55224	ETNK2	0.356713	0.000282835	0.000109435	0.642894	0.000496041	0.000447295	0.000460599	0.000444618	0.00143787	0.644842	0.643065	0.641644	0.0994613	0.00161407	LR
25778	DSTYK	0.334479	0.000177194	5.97181e-05	0.665284	0.000309196	0.000324261	0.000297485	0.000291675	0.00144645	0.665587	0.665492	0.665125	0.143839	0.00162163	LR
9911	TMCC2	1.84567e-12	0.000487145	6.45232e-12	0.999513	0.000608278	0.00057347	0.000557527	0.000596974	0.00177392	1	1	1	0.984754	0.00183705	LR
81788	NUAK2	3.60702e-06	0.0035743	2.84107e-08	0.996422	0.00360343	0.00360184	0.00363292	0.00405563	0.00166561	0.999996	0.999994	0.99996	0.0662794	0.00190066	LR
5129	CDK18	3.99132e-05	0.000310323	4.90479e-08	0.99965	0.000394458	0.000426436	0.000374353	0.000377949	0.0015948	0.999903	0.999975	0.99985	0.172964	0.00184838	LR
148808	MFSD4A	3.54018e-11	0.000350167	1.02129e-11	0.99965	0.0004321	0.000510522	0.000422212	0.000422206	0.00170395	1	1	0.999997	0.979368	0.00193054	LR
2005	ELK4	0.0687359	0.00055654	2.86325e-05	0.930679	0.000697594	0.000675255	0.000677327	0.000631208	0.00159493	0.931705	0.931027	0.930766	0.0555905	0.00181318	LR
85414	SLC45A3	0.0386908	0.000302779	8.64511e-06	0.960998	0.000408166	0.0003975	0.00037669	0.000376602	0.00158104	0.961537	0.961305	0.960021	0.0576561	0.00180587	LR
254428	SLC41A1	0.203301	0.00018016	3.30503e-05	0.796485	0.000292433	0.000293392	0.000274907	0.000273102	0.00151834	0.796689	0.796854	0.795858	0.25978	0.00170037	LR
338382	RAB7B	1.62124e-09	0.00298793	1.51574e-09	0.997012	0.0041133	0.00288373	0.0030399	0.00292659	0.0016473	1	1	0.999921	0.976426	0.00188128	LR
23380	SRGAP2	1.13405e-05	0.00763625	2.88782e-07	0.992352	0.00827849	0.00726326	0.00767029	0.00767915	0.00174211	0.99999	0.999986	0.999802	0.0970641	0.00197068	LR
79098	C1orf116	1.01396e-06	0.000234502	1.70078e-09	0.999764	0.000332773	0.000329653	0.000299066	0.000303562	0.00172406	0.999999	0.999987	0.999974	0.766226	0.00189099	LR
5208	PFKFB2	0.0447251	0.00159597	4.99141e-05	0.953629	0.00183862	0.00177955	0.00169206	0.00172124	0.00167723	0.955328	0.955178	0.95475	0.23866	0.00191111	LR
1604	CD55	0.378989	0.00027309	0.000105358	0.620633	0.000465676	0.000450129	0.000446124	0.000433532	0.00142734	0.621204	0.620962	0.620394	0.041378	0.00162483	LR
4179	CD46	2.50379e-07	0.00123554	1.16161e-09	0.998764	0.00146253	0.00132095	0.00129227	0.00128987	0.00162764	0.999998	0.999999	0.999996	0.0472041	0.00186006	LR
3914	LAMB3	1.31635e-09	0.000260855	3.1577e-11	0.999739	0.000376256	0.000350163	0.000330858	0.000327231	0.00159942	1	1	0.999991	0.957894	0.00183763	LR
27042	UTP25	0.0229948	0.00101719	2.04543e-05	0.975968	0.00117922	0.00112454	0.00109026	0.00118372	0.00162057	0.977166	0.976974	0.974869	0.530299	0.001887	LR
574036	SERTAD4-AS1	0.0468258	0.000296389	9.74899e-06	0.952868	0.000394158	0.000387338	0.000377829	0.000373535	0.0015776	0.952824	0.953336	0.953014	0.0491537	0.0018025	LR
55733	HHAT	2.46116e-09	0.00146007	1.86629e-09	0.99854	0.00155145	0.00154223	0.00164925	0.00154551	0.00165427	1	1	0.999745	0.992425	0.00185402	LR
7779	SLC30A1	4.15427e-11	0.000623197	3.48097e-11	0.999377	0.000702127	0.000773736	0.000689435	0.000742133	0.00159965	1	1	1	0.608053	0.00192187	LR
4751	NEK2	9.98702e-12	0.000300005	4.35773e-12	0.9997	0.00041686	0.000384037	0.000380301	0.000366898	0.00159544	1	1	1	0.999991	0.00236974	LR
9926	LPGAT1	2.13349e-07	0.000579278	1.51512e-09	0.999421	0.000690832	0.000642571	0.000693916	0.00063342	0.0016414	1	0.999997	0.999987	0.122154	0.00219807	LR
25896	INTS7	2.37293e-10	0.0258983	2.82857e-09	0.974102	0.0267748	0.0248146	0.0261063	0.0251932	0.0022257	1	1	1	0.0568703	0.00231014	LR
51514	DTL	5.93308e-11	0.000288163	5.87275e-12	0.999712	0.000392781	0.000377066	0.000352021	0.000382303	0.00164266	0.999999	1	0.999999	0.999985	0.0018644	LR
128387	TATDN3	5.15907e-07	0.0014835	1.04856e-08	0.998516	0.00156544	0.00153899	0.00165845	0.00155562	0.00168078	1	0.999994	0.999977	0.0549441	0.0021198	LR
56950	SMYD2	0.102808	0.000242373	1.82852e-05	0.896931	0.000340464	0.000355632	0.000323614	0.000323551	0.00159268	0.89736	0.897203	0.896386	0.0669236	0.00177461	LR
1063	CENPF	1.12795e-12	0.107129	1.1063e-09	0.892871	0.106868	0.103994	0.107268	0.107751	0.00419703	1	1	1	1	0.00516578	LR
51018	RRP15	8.69193e-07	0.00123174	6.31119e-09	0.998767	0.00138099	0.00125504	0.00135287	0.00130776	0.00162854	0.999999	0.999991	0.999989	0.177696	0.00194683	LR
2058	EPRS1	2.95933e-09	0.00082638	4.41175e-10	0.999174	0.00108133	0.000878308	0.000884209	0.000886816	0.00169264	1	1	0.999987	0.323055	0.00200649	LR
10380	BPNT1	7.85786e-06	0.000774652	3.27807e-08	0.999217	0.000851127	0.00104994	0.000839165	0.000823399	0.00184037	0.999995	0.99998	0.999927	0.0526468	0.00198493	LR
54996	MTARC2	5.28802e-06	0.000526089	1.24423e-08	0.999469	0.000624333	0.000594281	0.000589835	0.000659921	0.00160896	0.999996	0.999985	0.999948	0.248594	0.00183665	LR
64757	MTARC1	4.56547e-05	0.000291787	2.12483e-08	0.999663	0.000379241	0.000376133	0.000366124	0.00035784	0.00159311	0.999954	0.999953	0.999716	0.0932202	0.0019174	LR
9015	TAF1A	0.00530462	0.0043765	1.73662e-05	0.990302	0.0048536	0.00424624	0.00444526	0.00445017	0.00171002	0.994629	0.994748	0.994184	0.092573	0.00216361	LR
23219	FBXO28	5.35348e-06	0.0110819	1.58114e-07	0.988913	0.0111749	0.0107298	0.0110232	0.0124154	0.00183013	0.999988	0.999993	0.999822	0.958496	0.00206258	LR
8560	DEGS1	0.00429549	0.000598477	1.81961e-06	0.995104	0.000713736	0.000767073	0.000662882	0.000652312	0.00159765	0.995658	0.995623	0.9957	0.183965	0.00184563	LR
80232	WDR26	1.91505e-06	0.00104349	1.01967e-08	0.998955	0.00116053	0.00119945	0.00114892	0.00108412	0.00160989	0.999998	0.999996	0.999921	0.442618	0.00184973	LR
149111	CNIH3	1.5198e-06	0.000246449	1.16341e-09	0.999752	0.000330106	0.000337644	0.000310671	0.000322767	0.00159775	0.999998	0.999994	0.999983	0.371405	0.00188429	LR
127602	DNAH14	0.00730253	0.00463631	2.30954e-05	0.988038	0.00487288	0.0044472	0.00486658	0.00470231	0.00169641	0.992641	0.992582	0.992665	0.0475732	0.00190319	LR
3930	LBR	2.68785e-09	0.000935488	7.08509e-10	0.999065	0.00110298	0.00102644	0.00102739	0.00101354	0.00162365	1	1	0.999862	0.993707	0.00189358	LR
2052	EPHX1	3.93431e-09	0.139874	3.88555e-08	0.860126	0.140921	0.133106	0.140257	0.137733	0.00445671	1	1	0.999994	0.0740367	0.00435396	LR
10637	LEFTY1	0.245337	0.000470705	0.000116056	0.754076	0.000671638	0.000657388	0.000677886	0.000663513	0.00164694	0.754963	0.754457	0.75363	0.376358	0.00199519	LR
3020	H3-3A	0.0107656	0.00144332	9.97148e-06	0.987781	0.00154918	0.00182636	0.00152045	0.00146335	0.00161209	0.98911	0.989297	0.988992	0.0467506	0.00186348	LR
64746	ACBD3	0.000379695	0.179521	0.000167867	0.819931	0.181954	0.171749	0.18029	0.173251	0.00527351	0.999596	0.999458	0.9945	0.393223	0.00500654	LR
286826	LIN9	9.87371e-07	0.000538973	2.95849e-09	0.99946	0.000669667	0.000607106	0.00062874	0.00059443	0.00169392	0.999999	0.999994	0.999985	0.0923865	0.00187471	LR
142	PARP1	3.19346e-09	0.00025623	6.13495e-11	0.999744	0.000352364	0.000358302	0.000323491	0.000320728	0.00162388	1	1	0.999992	0.653782	0.00194254	LR
375057	STUM	9.42711e-07	0.000326949	1.18419e-09	0.999672	0.000458168	0.000421768	0.000394837	0.000390235	0.00164108	0.999998	0.999992	0.999979	0.864698	0.00211224	LR
3707	ITPKB	0.00515081	0.000309983	1.33625e-06	0.994538	0.000394807	0.000421772	0.00037729	0.000377279	0.00159596	0.994926	0.994557	0.994785	0.0946613	0.00189521	LR
5664	PSEN2	0.0350387	0.000421551	1.13685e-05	0.964528	0.000534919	0.000504714	0.000517496	0.000497157	0.00158227	0.965256	0.965019	0.961724	0.0543168	0.00181463	LR
56997	COQ8A	1.544e-06	0.00554982	2.49333e-08	0.994449	0.00577254	0.00526932	0.00569569	0.0057009	0.00169954	0.999998	0.999993	0.999988	0.0982533	0.00197886	LR
339500	ZNF678	1.04185e-08	0.000809374	2.19948e-10	0.999191	0.000892761	0.000863213	0.00096333	0.000879838	0.00168322	0.999999	1	0.999998	0.0807967	0.00184877	LR
375	ARF1	0.12928	0.000574922	6.11644e-05	0.870084	0.000715781	0.000688487	0.000741958	0.000733177	0.00156155	0.871141	0.870395	0.870223	0.224381	0.00180444	LR
84033	OBSCN	7.13603e-08	0.000304392	2.48467e-10	0.999696	0.000407413	0.00039281	0.000368605	0.000368047	0.00159423	1	0.999999	0.999992	0.0885192	0.00200601	LR
92815	H2AW	4.51376e-11	0.00733479	5.79478e-10	0.992665	0.00782447	0.00693262	0.00743901	0.00738736	0.00178881	1	1	1	0.348653	0.00199033	LR
55746	NUP133	7.54736e-05	0.000677469	4.65418e-08	0.999247	0.000864983	0.000763744	0.000744839	0.000721925	0.00160639	0.999914	0.999912	0.999912	0.145789	0.00184666	LR
23456	ABCB10	0.0223033	0.000649034	1.51995e-05	0.977032	0.000752324	0.000970737	0.00072508	0.000715502	0.0016353	0.97771	0.977512	0.977201	0.843277	0.00193606	LR
9816	URB2	0.00522662	0.0121156	4.53724e-05	0.982612	0.0123791	0.0114247	0.0124242	0.0122516	0.0019463	0.994751	0.994714	0.994375	0.0672032	0.00204178	LR
101927604	LOC101927604	0.481715	0.000648969	0.000354413	0.517282	0.00109111	0.00112329	0.00105127	0.00108984	0.00139473	0.518413	0.518106	0.516946	0.0311377	0.0015454	LR
79573	TTC13	0.181161	0.000326872	4.65485e-05	0.818465	0.000480512	0.000460166	0.000435726	0.000427927	0.00154757	0.819122	0.818701	0.818355	0.0386899	0.00171723	LR
375061	FAM89A	4.79095e-10	0.0405061	5.33727e-09	0.959494	0.0403158	0.0411897	0.0406468	0.0398297	0.00293064	1	1	0.999998	0.104484	0.00254827	LR
440730	TRIM67	4.57427e-11	0.0209625	6.23539e-10	0.979038	0.0207035	0.0212708	0.0215012	0.0207457	0.0030883	1	1	1	0.871712	0.00220844	LR
8443	GNPAT	0.0176988	0.000279353	3.6624e-06	0.982018	0.000365855	0.000380643	0.000346907	0.000352254	0.00161644	0.982442	0.982254	0.981702	0.0467799	0.00181933	LR
149371	EXOC8	0.0485799	0.0179923	0.000772446	0.932655	0.0192258	0.0174968	0.0193783	0.0182386	0.00194696	0.950799	0.950742	0.947797	0.531261	0.00216004	LR
83932	SPRTN	2.05678e-08	0.000444374	2.97507e-10	0.999556	0.000531751	0.000616734	0.000508477	0.000503942	0.00172672	1	1	0.999988	0.313393	0.00205483	LR
54627	MAP10	0.0519324	0.000735932	2.56596e-05	0.947306	0.000870309	0.000823459	0.000821639	0.00090265	0.00158196	0.94808	0.948008	0.947793	0.0450978	0.00187196	LR
84284	NTPCR	0.425196	0.000372424	0.000175503	0.574256	0.000617536	0.000584304	0.000651086	0.000616737	0.00141596	0.57472	0.575016	0.573847	0.052879	0.00156256	LR
80003	PCNX2	4.27967e-06	0.000212253	5.99309e-09	0.999783	0.000309178	0.000306508	0.000278094	0.000279469	0.00159171	0.999996	0.999986	0.999814	0.882852	0.00187295	LR
6894	TARBP1	0.251911	0.000425326	9.29424e-05	0.747571	0.000596118	0.000566168	0.000583929	0.00064439	0.00148763	0.748555	0.747986	0.747056	0.0600922	0.00176753	LR
9804	TOMM20	0.00871421	0.00651242	3.69864e-05	0.984736	0.00662482	0.00637984	0.0065238	0.00742539	0.00172567	0.99127	0.991226	0.990978	0.0463986	0.00208453	LR
23029	RBM34	0.00138397	0.00689427	1.02403e-05	0.991712	0.00718654	0.00652444	0.00734393	0.00675132	0.00172687	0.998608	0.998632	0.996917	0.472475	0.00195054	LR
6905	TBCE	0.000760155	0.000387383	2.38891e-07	0.998852	0.000473607	0.000506293	0.000460704	0.000449261	0.00167776	0.999244	0.999199	0.999177	0.0474295	0.0018522	LR
148789	B3GALNT2	2.79595e-07	0.000395659	1.78805e-09	0.999604	0.000519578	0.000486427	0.000459045	0.000456499	0.00161135	1	0.999999	0.999956	0.0820858	0.00187906	LR
7107	GPR137B	0.00229392	0.000284835	8.1913e-07	0.99742	0.000372441	0.000372506	0.00035072	0.000359276	0.00169294	0.997827	0.997594	0.997439	0.0557646	0.00190095	LR
56605	ERO1B	1.30688e-09	0.00241719	4.66233e-10	0.997583	0.0026848	0.00273625	0.00244996	0.00237239	0.00165125	1	0.999999	1	0.174687	0.00186822	LR
88	ACTN2	0.000110488	0.000229968	3.60405e-08	0.99966	0.000332496	0.000319116	0.000294585	0.000296068	0.00160426	0.999883	0.99989	0.999498	0.702653	0.00183071	LR
4548	MTR	0.0475547	0.000295138	9.70157e-06	0.95214	0.000387521	0.00038573	0.000387283	0.000365421	0.00158755	0.952305	0.952415	0.952404	0.0489893	0.00180024	LR
6262	RYR2	1.15707e-05	0.000188262	5.96011e-09	0.9998	0.000277101	0.000281569	0.000256333	0.00025679	0.00161666	0.999976	0.999984	0.999881	0.983194	0.00182978	LR
64388	GREM2	0.27516	0.000706224	0.00016838	0.723965	0.000999919	0.000912449	0.000948205	0.000956191	0.00151179	0.725026	0.72447	0.724489	0.0397389	0.00166182	LR
9156	EXO1	3.37285e-09	0.000463007	5.17998e-11	0.999537	0.00068213	0.000541132	0.000524434	0.000521662	0.00159696	0.999998	1	0.999994	0.999991	0.0018641	LR
284702	NA	0.141818	0.000433989	4.91218e-05	0.857699	0.000569869	0.000545694	0.000598903	0.000534983	0.00161388	0.857609	0.858093	0.858468	0.139167	0.00184439	LR
55083	KIF26B	3.02465e-06	0.00099423	9.89663e-09	0.999003	0.00114561	0.0010268	0.00106232	0.00119276	0.0016398	0.999993	0.999991	0.999923	0.98231	0.00214055	LR
64216	TFB2M	0.0131057	0.000345571	3.66137e-06	0.986545	0.000450013	0.000431449	0.00042573	0.000408855	0.00160362	0.987071	0.986746	0.986598	0.0495166	0.00183938	LR
51097	SCCPDH	1.81759e-06	0.0088625	1.84744e-07	0.991135	0.00894846	0.00892029	0.00895399	0.00900101	0.00200931	0.999999	0.999997	0.999768	0.105591	0.00198378	LR
7678	ZNF124	0.0255822	0.00076041	1.27639e-05	0.973645	0.00088566	0.000899212	0.000840452	0.000849347	0.00161332	0.97445	0.974328	0.974229	0.0585529	0.00182796	LR
84838	ZNF496	2.38236e-08	0.0329446	4.64034e-08	0.967055	0.03363	0.0323357	0.0329614	0.0323423	0.00225639	1	1	0.999964	0.0473151	0.00250047	LR
79894	ZNF672	0.486682	0.000208197	0.000128937	0.512981	0.000423625	0.000395449	0.000401966	0.000386475	0.00138361	0.514501	0.51312	0.512185	0.0386748	0.00154819	LR
101927824	PFKP-DT	1.51226e-06	0.000951283	4.82295e-09	0.999047	0.00110702	0.000990599	0.00101354	0.00108388	0.00162173	0.999998	0.999995	0.99998	0.151439	0.00217065	LR
10531	PITRM1	2.92498e-08	0.00112711	1.00448e-09	0.998873	0.00128643	0.00118533	0.00123448	0.00119773	0.00163223	1	0.999999	0.999984	0.511214	0.001963	LR
100507034	PITRM1-AS1	0.000141727	0.0683113	4.32432e-05	0.931504	0.0700468	0.0637147	0.0683455	0.0676865	0.00312	0.999896	0.999789	0.998884	0.12778	0.00303773	LR
79754	ASB13	3.70143e-09	0.0190067	4.63299e-09	0.980993	0.0197585	0.0182191	0.0190721	0.0188331	0.00197828	1	1	0.999997	0.28026	0.00216748	LR
3601	IL15RA	0.000269994	0.00176156	6.9667e-07	0.997968	0.0020417	0.00182021	0.00181482	0.00182624	0.00162301	0.999747	0.99968	0.99962	0.214339	0.00187049	LR
439949	PRKCQ-AS1	1.01135e-07	0.00231583	2.3511e-09	0.997684	0.00278792	0.0023172	0.00237507	0.00229871	0.00164438	0.999999	1	0.999987	0.0489307	0.00260824	LR
80760	ITIH5	1.36835e-11	0.000371351	6.48123e-12	0.999629	0.000541287	0.000460518	0.000434353	0.000433097	0.00159436	1	1	1	0.986299	0.00190294	LR
509	ATP5F1C	0.0198238	0.000345898	5.06859e-06	0.979825	0.000438212	0.000453653	0.000426116	0.000410895	0.00159173	0.980338	0.98006	0.979831	0.0503748	0.00182403	LR
83860	TAF3	3.02958e-09	0.00242531	4.59471e-10	0.997575	0.0024962	0.00276296	0.0025923	0.00239195	0.00170748	1	1	0.999997	0.448995	0.0018711	LR
10659	CELF2	0.00327327	0.00102973	3.28556e-06	0.995694	0.00112589	0.00106786	0.00113413	0.001232	0.00166385	0.996655	0.996715	0.996523	0.762319	0.00184599	LR
26019	UPF2	0.071688	0.0454485	0.0023275	0.880536	0.0475583	0.0480714	0.0481568	0.0466551	0.00268974	0.926266	0.92568	0.925683	0.258403	0.00264224	LR
55526	DHTKD1	0.409964	0.00161362	0.000691084	0.587731	0.00246809	0.00217812	0.00238341	0.00242399	0.00146901	0.589874	0.589627	0.587639	0.0286468	0.00164082	LR
83643	CCDC3	1.19753e-05	0.00025739	5.6693e-09	0.999731	0.000341188	0.00035322	0.000321781	0.000322638	0.00159233	0.999988	0.999985	0.999928	0.0472016	0.00183229	LR
10133	OPTN	0.0326009	0.000230642	5.41525e-06	0.967163	0.00031915	0.000324013	0.000299883	0.000300492	0.00158101	0.967516	0.96726	0.967176	0.0792038	0.00181162	LR
55388	MCM10	1.61878e-11	0.000196654	3.48285e-12	0.999803	0.000282789	0.000293122	0.000267388	0.000265871	0.00159787	1	1	0.999999	0.999998	0.00192274	LR
5264	PHYH	1.10656e-10	0.110493	1.01961e-08	0.889507	0.111071	0.102487	0.110441	0.110935	0.00384708	1	1	0.999999	0.283269	0.00391025	LR
22929	SEPHS1	0.00164383	0.000423538	1.02374e-06	0.997932	0.000532539	0.000507895	0.000488112	0.000529475	0.00161459	0.998429	0.998326	0.997093	0.589047	0.00185722	LR
222389	BEND7	3.81068e-05	0.0301294	2.23644e-06	0.96983	0.0308782	0.0287954	0.0302828	0.0296891	0.00234807	0.999964	0.999924	0.999916	0.056627	0.0023742	LR
8559	PRPF18	4.0264e-05	0.00117189	8.64614e-08	0.998788	0.00140671	0.00119214	0.00129889	0.00119809	0.00163454	0.999958	0.99996	0.999582	0.519335	0.00199884	LR
83641	FAM107B	1.69857e-08	0.000546646	1.547e-10	0.999453	0.000636229	0.00065484	0.000613039	0.000644125	0.00160801	0.999999	0.999999	0.999999	0.0499465	0.00186456	LR
441549	CDNF	3.65775e-10	0.00372156	3.63564e-10	0.996278	0.00508506	0.00356708	0.00373858	0.00363786	0.0016648	1	1	0.999999	0.519183	0.00244552	LR
79723	SUV39H2	6.46672e-05	0.000197663	5.42958e-08	0.999738	0.000285585	0.000290567	0.000264164	0.000271328	0.00159247	0.999932	0.99993	0.997878	0.999466	0.00309517	LR
9397	NMT2	0.00114032	0.000501143	5.81983e-07	0.998358	0.000639221	0.000572291	0.000574338	0.000571228	0.00163581	0.998887	0.998806	0.998694	0.209311	0.00183577	LR
80013	MINDY3	8.09932e-12	0.000591627	1.08475e-11	0.999408	0.000726962	0.000720499	0.000653889	0.000681194	0.00168648	1	1	1	0.952572	0.00183842	LR
9317	PTER	5.76531e-07	0.000338535	8.65582e-10	0.999661	0.000428447	0.000420055	0.000423794	0.000411374	0.00162066	0.999999	0.999997	0.999983	0.415023	0.0018344	LR
389941	C1QL3	5.40439e-12	0.0014456	2.25073e-11	0.998554	0.00155429	0.00144864	0.00150675	0.00183403	0.00173431	1	1	1	0.975768	0.00200273	LR
6251	RSU1	0.00102018	0.000313155	3.28678e-07	0.998666	0.000410355	0.000396459	0.000385279	0.000384597	0.0015932	0.998996	0.998977	0.99825	0.287611	0.00184175	LR
100507347	VIM-AS1	7.42244e-05	0.0416031	2.98487e-06	0.95832	0.0422739	0.0387502	0.0415022	0.0420538	0.00243945	0.99989	0.999922	0.999887	0.12429	0.0026114	LR
7431	VIM	3.68001e-06	0.000392422	5.44685e-09	0.999604	0.000486741	0.000482164	0.000467805	0.000468419	0.00159589	0.999996	0.999995	0.999887	0.209387	0.00183904	LR
9200	HACD1	0.000476798	0.000315011	4.66315e-07	0.999208	0.000414634	0.000421721	0.000378791	0.000377041	0.00160308	0.99962	0.999459	0.999085	0.203836	0.00193554	LR
783	CACNB2	0.000135067	0.00110777	1.51501e-07	0.998757	0.00127193	0.00113301	0.00120134	0.00120821	0.00162685	0.999862	0.999836	0.999836	0.312049	0.00188018	LR
221078	NSUN6	0.0549019	0.0112299	0.000441655	0.933427	0.0117581	0.0110777	0.0121804	0.0116274	0.00198675	0.944715	0.944451	0.944569	0.215603	0.00227725	LR
84898	PLXDC2	0.423506	0.000144047	6.78089e-05	0.576282	0.000281398	0.000285745	0.000270044	0.000264467	0.00142116	0.576811	0.576413	0.576021	0.0338842	0.00155458	LR
10529	NEBL	6.80966e-06	0.000407924	9.44895e-09	0.999585	0.000488913	0.00048671	0.000505084	0.000486248	0.00166408	0.999994	0.999991	0.999874	0.278078	0.00185514	LR
387640	SKIDA1	0.199073	0.141122	0.0288624	0.630943	0.169862	0.16122	0.16876	0.172726	0.00524659	0.776594	0.771368	0.769891	0.104594	0.00478711	LR
64215	DNAJC1	0.0159935	0.000541802	8.14295e-06	0.983457	0.000710058	0.000618785	0.000622229	0.000605378	0.00159986	0.984338	0.98397	0.981998	0.198386	0.00190751	LR
5305	PIP4K2A	1.4783e-06	0.00579191	9.26088e-08	0.994207	0.00599865	0.00581638	0.00591185	0.00586397	0.0017497	0.999999	0.999998	0.999344	0.822316	0.00195996	LR
256815	C10orf67	9.33274e-07	0.000320627	6.7268e-10	0.999678	0.000438929	0.000411707	0.000383703	0.00038925	0.00162259	0.999994	0.999998	0.999992	0.540165	0.00199862	LR
56243	KIAA1217	3.24201e-05	0.0152327	6.42313e-06	0.984728	0.0160234	0.0145923	0.0154045	0.0148332	0.00210102	0.999999	0.999956	0.998392	0.118067	0.00239503	LR
57584	ARHGAP21	0.000772258	0.0031438	2.49563e-06	0.996081	0.00337529	0.00311021	0.00332085	0.00312478	0.00168267	0.999251	0.999171	0.999099	0.0514025	0.00188375	LR
56952	PRTFDC1	0.30575	0.000182014	5.16944e-05	0.694016	0.000307194	0.000306832	0.00029916	0.000289424	0.00145687	0.694352	0.694355	0.69358	0.0414697	0.00163187	LR
79896	THNSL1	0.000325292	0.000486454	1.57573e-07	0.999188	0.000636434	0.000572274	0.000547384	0.000545937	0.00161777	0.999608	0.999686	0.999604	0.0583303	0.00183504	LR
23590	PDSS1	1.33138e-05	0.000294447	9.64155e-09	0.999692	0.000377861	0.000402553	0.000359014	0.00036119	0.00159287	0.999988	0.999983	0.99989	0.0881234	0.00183165	LR
22852	ANKRD26	0.366405	0.000391809	0.000143528	0.633059	0.000611517	0.000586518	0.0006441	0.00058649	0.00144418	0.633384	0.633305	0.633746	0.0378756	0.00163989	LR
22931	RAB18	0.0164247	0.00158124	5.35585e-05	0.981941	0.00185757	0.00161263	0.00178268	0.00169508	0.00161897	0.983437	0.983564	0.978761	0.975563	0.00195583	LR
57608	JCAD	3.6106e-09	0.0330582	2.01199e-08	0.966942	0.0338639	0.0311452	0.0334248	0.0325597	0.00305874	1	1	0.999938	0.881563	0.00254517	LR
220930	ZEB1-AS1	1.63797e-08	0.0109406	5.29759e-09	0.989059	0.0118308	0.0102869	0.0110275	0.0109301	0.00184445	1	0.999999	0.999969	0.961121	0.00207254	LR
8829	NRP1	0.000125114	0.000281147	4.87181e-08	0.999594	0.000377064	0.000372971	0.000344955	0.000368686	0.00159495	0.999874	0.999864	0.99966	0.752533	0.00183447	LR
56288	PARD3	0.0182049	0.00114588	1.47691e-05	0.980634	0.00134235	0.00120256	0.00125972	0.00120916	0.0016029	0.981821	0.981863	0.980467	0.0483504	0.00183515	LR
1390	CREM	0.00150558	0.000257649	3.18228e-07	0.998236	0.000347694	0.000344906	0.000323636	0.000326483	0.0015914	0.998474	0.998505	0.998211	0.206659	0.00182928	LR
219771	CCNY	0.225558	0.000893213	0.00017605	0.773372	0.00121176	0.00116478	0.00115461	0.00110093	0.00150902	0.774644	0.774073	0.773884	0.226493	0.00185568	LR
7587	ZNF37A	2.33488e-08	0.000315672	1.49999e-10	0.999684	0.000414464	0.000399548	0.000379047	0.000389361	0.00165647	1	0.999999	0.999996	0.0679712	0.00183157	LR
158160	HSD17B7P2	0.0317749	0.00126305	2.76438e-05	0.966934	0.00143543	0.00129779	0.00139315	0.00139724	0.00159972	0.968235	0.96801	0.96815	0.0749024	0.00199628	LR
5979	RET	6.76717e-07	0.164253	4.86913e-07	0.835745	0.166317	0.152355	0.164019	0.163298	0.00492199	0.999998	0.999986	0.999988	0.107546	0.00654817	LR
643236	TMEM72	9.55791e-11	0.000456268	1.23864e-11	0.999544	0.000550952	0.000693422	0.000517345	0.000510685	0.00162394	1	1	1	0.927958	0.00186569	LR
83937	RASSF4	0.000867628	0.000279097	1.82421e-07	0.998853	0.000369894	0.000369738	0.000342952	0.000349511	0.00161024	0.999097	0.999117	0.999105	0.127127	0.00202953	LR
240	ALOX5	2.32017e-12	0.000302898	3.95001e-12	0.999697	0.000397304	0.000404298	0.00038032	0.000380787	0.00159831	1	1	1	0.99053	0.00264792	LR
220972	MARCHF8	7.36937e-09	0.000648897	3.24823e-10	0.999351	0.000748627	0.000737509	0.000714493	0.000764561	0.00164566	1	1	0.999992	0.0727729	0.00185284	LR
93550	ZFAND4	0.188367	0.0013561	0.00020778	0.810069	0.00176002	0.00153189	0.00169688	0.00158156	0.0015395	0.811504	0.810733	0.811828	0.0697383	0.00173033	LR
8031	NCOA4	0.00741581	0.000544842	3.10706e-06	0.992036	0.000631338	0.000626085	0.000679197	0.000598897	0.00178656	0.992647	0.992579	0.99177	0.0540977	0.00191577	LR
643650	LINC00842	0.000628404	0.00115289	8.1763e-07	0.998218	0.00130253	0.00137735	0.00120921	0.00118192	0.00188342	0.999375	0.999396	0.997787	0.0482731	0.00249134	LR
9721	GPRIN2	6.35541e-06	0.00152654	2.26948e-08	0.998467	0.00183118	0.00152064	0.00157187	0.00162919	0.00161889	0.999993	0.999993	0.999905	0.0528475	0.00201329	LR
83849	SYT15	0.051629	0.311309	0.0194789	0.617583	0.33352	0.311426	0.330631	0.325796	0.00943141	0.934417	0.928993	0.914434	0.042912	0.00982447	LR
118738	ZNF488	2.09001e-10	0.0644762	6.5411e-09	0.935524	0.063687	0.0652032	0.0648257	0.0636452	0.00288967	1	1	0.999999	0.18725	0.00306354	LR
653145	ANXA8	0.450272	0.000134073	8.07472e-05	0.549513	0.000288999	0.000280148	0.000274446	0.00026722	0.00140324	0.550367	0.549717	0.54805	0.216525	0.00167214	LR
102724488	SYT15B	0.0183586	0.000930945	1.31651e-05	0.980697	0.00103195	0.00105779	0.00105955	0.00100065	0.00192274	0.981824	0.981741	0.97638	0.0545277	0.00186938	LR
143162	FRMPD2	8.69499e-05	0.000549303	1.26489e-07	0.999364	0.00063222	0.000675892	0.000638193	0.00062771	0.0016535	0.999924	0.999906	0.999302	0.466053	0.00183567	LR
58504	ARHGAP22	0.0452751	0.000239733	7.97516e-06	0.954477	0.000331027	0.000333176	0.000312936	0.000312947	0.00184824	0.954925	0.954655	0.954133	0.0789128	0.00185519	LR
196740	VSTM4	4.94288e-09	0.000334548	6.91312e-11	0.999665	0.000418243	0.000418933	0.000403194	0.000437608	0.00169054	1	0.999999	0.999998	0.505955	0.00213392	LR
118461	C10orf71	1.19735e-08	0.00132399	3.19855e-10	0.998676	0.00157519	0.00138016	0.00141039	0.0013522	0.00161729	1	0.999999	0.999999	0.285332	0.00209989	LR
55753	OGDHL	0.145901	0.00060444	7.45427e-05	0.85342	0.000842354	0.000720592	0.000763687	0.000720007	0.0015495	0.855187	0.854008	0.85143	0.0693272	0.00199392	LR
100421577	FAM21EP	0.316553	0.000753136	0.000227535	0.682466	0.00117813	0.000977538	0.00105625	0.001026	0.00151943	0.683131	0.683362	0.683032	0.0900698	0.00163658	LR
56624	ASAH2	0.0700219	0.00683743	0.000691398	0.922449	0.00806372	0.00701253	0.00781804	0.00725791	0.00228695	0.932381	0.928998	0.924157	0.545813	0.00227918	LR
104355295	SGMS1-AS1	0.0619795	0.00182908	7.41217e-05	0.936117	0.00201003	0.00207412	0.0019636	0.0020156	0.00162231	0.937813	0.937886	0.937956	0.13053	0.00186186	LR
5592	PRKG1	0.00494518	0.000307726	1.19967e-06	0.994746	0.000395025	0.00039533	0.000396821	0.000370526	0.00159626	0.995029	0.995059	0.994767	0.343269	0.00184831	LR
11130	ZWINT	5.24208e-09	0.000183648	3.83437e-11	0.999816	0.000268363	0.000279033	0.000251008	0.00025451	0.00159118	0.999997	1	0.999986	0.999975	0.00200566	LR
80114	BICC1	5.05605e-07	0.00102776	1.8439e-09	0.998972	0.00120685	0.00108891	0.00112031	0.0010735	0.00162461	0.999998	0.999999	0.999988	0.0490103	0.00187852	LR
220965	FAM13C	0.00051251	0.000349407	1.59056e-07	0.999138	0.000461109	0.000429608	0.000418631	0.000412487	0.00159369	0.999491	0.999474	0.999343	0.0536945	0.00184533	LR
8030	CCDC6	8.46193e-09	0.0543307	6.31869e-08	0.945669	0.0549419	0.0518031	0.0546056	0.0536857	0.00268477	1	1	0.999964	0.0781059	0.00285805	LR
983	CDK1	0.000723726	0.000196629	4.20413e-07	0.999079	0.00028203	0.000306328	0.000262141	0.000265097	0.00159194	0.999199	0.999252	0.998955	0.999997	0.00230922	LR
9886	RHOBTB1	0.161972	0.000234415	2.90061e-05	0.837765	0.000343022	0.000348228	0.000324849	0.000330236	0.00154991	0.838026	0.83802	0.837746	0.0423001	0.00172501	LR
84159	ARID5B	0.0333858	0.00274108	5.76857e-05	0.963815	0.00283938	0.00303917	0.00286769	0.00297817	0.00169972	0.966641	0.96649	0.96626	0.0910839	0.00185543	LR
219790	RTKN2	1.42006e-05	0.000384044	1.90157e-08	0.999602	0.000517898	0.000463242	0.000450071	0.000477182	0.00161488	0.999972	0.999977	0.999884	0.999918	0.00207178	LR
84890	ADO	7.51199e-05	0.0305416	2.58809e-06	0.969381	0.031364	0.0289798	0.0311643	0.0290792	0.0023718	0.999922	0.999911	0.999844	0.0496825	0.00237896	LR
29982	NRBF2	3.72346e-06	0.000528352	5.00605e-09	0.999468	0.000640742	0.000604489	0.000612785	0.000603095	0.00163468	0.999996	0.999994	0.999949	0.212532	0.00202013	LR
84989	JMJD1C-AS1	1.38918e-11	0.00159558	3.02989e-11	0.998404	0.00166202	0.00168481	0.00198403	0.00159673	0.00163478	1	1	0.999999	0.991165	0.00193642	LR
29119	CTNNA3	1.60068e-05	0.0002884	1.07998e-08	0.999696	0.000375226	0.000373784	0.000382294	0.000362464	0.0016128	0.999981	0.999976	0.999819	0.938297	0.00183145	LR
23411	SIRT1	0.00889004	0.0840419	0.000638275	0.90643	0.0842124	0.0852642	0.0841809	0.0847694	0.00333001	0.990832	0.990391	0.988999	0.182709	0.00358705	LR
26091	HERC4	4.61709e-07	0.000234911	3.36824e-09	0.999765	0.000318905	0.000334829	0.000316468	0.000300442	0.00159188	1	0.999999	0.998809	0.939672	0.00183917	LR
64081	PBLD	7.15118e-08	0.000469151	2.67547e-10	0.999531	0.000550295	0.000669798	0.000531276	0.000535835	0.00159638	0.999997	0.999998	1	0.508757	0.00199255	LR
1763	DNA2	0.0125959	0.000248786	8.67601e-06	0.987147	0.000355263	0.000353715	0.00032559	0.000331684	0.0017065	0.986774	0.987268	0.987286	0.997748	0.0019197	LR
8034	SLC25A16	2.00076e-06	0.000595166	9.91848e-09	0.999403	0.000706109	0.000678253	0.00068953	0.000694634	0.00160143	0.999998	0.999991	0.999824	0.916631	0.00185731	LR
79009	DDX50	0.0745261	0.000322189	1.75457e-05	0.925134	0.000421866	0.000445037	0.000402095	0.000411	0.00160499	0.925826	0.925563	0.922663	0.0535681	0.00181742	LR
26128	KIFBP	4.88513e-08	0.000273599	1.98544e-10	0.999726	0.000359621	0.000366224	0.000343961	0.000338068	0.00167072	1	0.999999	0.999993	0.155022	0.0018303	LR
23555	TSPAN15	0.0249439	0.000369555	6.20566e-06	0.97468	0.000457181	0.000478598	0.00045616	0.000440068	0.00159	0.974882	0.975064	0.974992	0.0767412	0.00183997	LR
219738	FAM241B	0.000357532	0.104618	0.000427315	0.894597	0.110491	0.0987008	0.104938	0.10138	0.00401873	0.999952	0.998843	0.99852	0.0453885	0.00379653	LR
55506	MACROH2A2	0.0136554	0.000332851	3.11719e-06	0.986009	0.000433196	0.00042471	0.000409561	0.000396227	0.00161313	0.986338	0.986311	0.986181	0.0644231	0.00189135	LR
219743	TYSND1	0.000292561	0.025735	8.26598e-06	0.973964	0.0261271	0.0245239	0.0263364	0.0250945	0.00229149	0.999702	0.999702	0.999111	0.226748	0.00232789	LR
55222	LRRC20	2.50432e-10	0.000682648	7.18113e-11	0.999317	0.000781005	0.000830741	0.000740488	0.000782945	0.0016111	1	1	0.999999	0.297803	0.00184085	LR
1979	EIF4EBP2	0.00860378	0.000321228	2.12811e-06	0.991073	0.000418653	0.000414181	0.000387195	0.000395843	0.00160415	0.991455	0.991407	0.990328	0.109824	0.00183295	LR
8879	SGPL1	0.163005	0.000394435	4.95461e-05	0.836551	0.000581353	0.000509856	0.000508027	0.000497332	0.00153015	0.836992	0.836911	0.836763	0.0463137	0.0017567	LR
55315	SLC29A3	0.252662	0.00025971	5.73094e-05	0.747021	0.00039065	0.000387087	0.000376353	0.000405573	0.00151401	0.748041	0.747273	0.746041	0.0364406	0.00183014	LR
64115	VSIR	0.00512128	0.00023061	1.28218e-06	0.994647	0.000315667	0.000320488	0.000296226	0.000299724	0.00161457	0.995037	0.994857	0.993298	0.231649	0.00183448	LR
23234	DNAJC9	1.11548e-08	0.00036603	1.34318e-10	0.999634	0.000475327	0.000474366	0.000433559	0.000424925	0.00163417	1	1	0.999995	0.322432	0.00200746	LR
118490	MSS51	0.078322	0.00103752	5.77474e-05	0.920583	0.00122839	0.00123168	0.00118795	0.00112633	0.00162159	0.921586	0.921576	0.921471	0.214635	0.0017977	LR
5532	PPP3CB	1.12763e-06	0.000784092	1.34541e-08	0.999215	0.000967325	0.000836538	0.000878452	0.000862769	0.00160837	0.999997	0.999999	0.999038	0.933619	0.00184229	LR
170384	FUT11	0.0130789	0.00118037	1.05039e-05	0.98573	0.00131388	0.00133025	0.00125505	0.00127886	0.00186517	0.986458	0.987012	0.986841	0.087623	0.00198664	LR
23053	ZSWIM8	6.54618e-08	0.00247568	4.95588e-09	0.997524	0.00293925	0.00239907	0.00257689	0.00251089	0.00165697	1	0.999998	0.999923	0.934344	0.00225474	LR
8509	NDST2	0.378642	0.00724	0.00302022	0.611098	0.010504	0.00977004	0.010541	0.00994501	0.00164654	0.618999	0.618528	0.616016	0.231122	0.00177051	LR
5328	PLAU	0.0314068	0.000345453	7.53296e-06	0.96824	0.000433809	0.000483191	0.000419859	0.000413547	0.00158343	0.968682	0.968609	0.967708	0.0931365	0.00184436	LR
26985	AP3M1	3.73773e-06	0.000803918	6.14178e-09	0.999192	0.000879794	0.000852755	0.000894133	0.000968361	0.00170842	0.999995	0.999993	0.999976	0.0587864	0.00191036	LR
132	ADK	1.35407e-10	0.00032949	2.89954e-11	0.999671	0.000416994	0.000412318	0.000429055	0.000390241	0.00171534	1	1	0.999999	0.50849	0.00234565	LR
142891	SAMD8	0.0022978	0.00058976	1.27822e-06	0.997111	0.000689013	0.000726247	0.000650412	0.000678435	0.00160941	0.997763	0.997656	0.997345	0.122418	0.00198449	LR
9231	DLG5	0.0498714	0.000885763	3.4316e-05	0.949209	0.00114208	0.000954874	0.000999358	0.000968034	0.00163508	0.950321	0.950135	0.948279	0.221679	0.00185462	LR
100128292	DLG5-AS1	2.87008e-12	0.000325822	4.1168e-12	0.999674	0.000413821	0.000493082	0.000388904	0.000395483	0.00162565	1	1	1	0.992241	0.00193756	LR
219654	ZCCHC24	3.0724e-05	0.000319811	4.40836e-08	0.999649	0.000437322	0.000404616	0.000386948	0.000381381	0.00166692	0.999978	0.999936	0.99988	0.347172	0.00191139	LR
80195	TMEM254	0.000206669	0.000304833	5.45414e-08	0.999488	0.000394881	0.000388666	0.000374125	0.000376483	0.00161499	0.999789	0.999785	0.999727	0.0476887	0.00183973	LR
27069	GHITM	0.055524	0.000494438	2.083e-05	0.943961	0.000639432	0.000579059	0.000582444	0.000607549	0.00157995	0.944349	0.944511	0.944173	0.298176	0.00181049	LR
11155	LDB3	1.5176e-08	0.000205504	2.08758e-10	0.999794	0.000289959	0.000297583	0.000270815	0.000277323	0.0015937	1	1	0.999961	0.679934	0.0018929	LR
9060	PAPSS2	0.0065277	0.000311892	1.67372e-06	0.993159	0.000426121	0.000395998	0.000376835	0.000378966	0.00159435	0.993537	0.993402	0.993188	0.198474	0.00188001	LR
5728	PTEN	6.09505e-05	0.0189901	1.99971e-06	0.980947	0.0195263	0.0177066	0.0192987	0.0188718	0.00197975	0.999938	0.999933	0.999539	0.657725	0.00216187	LR
355	FAS	7.90173e-12	0.00346632	4.97722e-11	0.996534	0.00350137	0.0035276	0.00350626	0.00416794	0.00168043	1	1	0.999999	0.996732	0.00188875	LR
3437	IFIT3	3.53448e-05	0.000461021	7.83228e-08	0.999504	0.000557373	0.000574355	0.000522594	0.000567625	0.00159698	0.999973	0.999959	0.999064	0.630398	0.00193093	LR
3434	IFIT1	6.17057e-08	0.000237541	1.22593e-10	0.999762	0.000323158	0.000328431	0.000308046	0.000306388	0.00159228	0.999995	1	0.999999	0.525233	0.00205222	LR
387700	SLC16A12	0.000492675	0.00101304	8.59763e-07	0.998493	0.00110349	0.0012624	0.00106928	0.0010873	0.0016079	0.999559	0.999458	0.99924	0.062175	0.00196324	LR
53354	PANK1	4.61196e-08	0.000926513	3.6168e-10	0.999073	0.000998995	0.00104644	0.000990456	0.00109323	0.00160585	0.999999	0.999999	0.999998	0.115663	0.00184379	LR
9585	KIF20B	1.28974e-11	0.00161259	2.38018e-11	0.998387	0.00187117	0.00160822	0.00172474	0.00169318	0.00163117	1	1	1	0.999995	0.00300896	LR
3363	HTR7	9.66618e-05	0.000353079	4.3482e-08	0.99955	0.000501231	0.000433653	0.000420476	0.000417524	0.00159457	0.999886	0.999901	0.99978	0.792176	0.00183208	LR
10556	RPP30	0.0692782	0.000302612	1.47241e-05	0.930404	0.000397486	0.000407981	0.00038886	0.000386594	0.00158502	0.930813	0.930638	0.930424	0.052901	0.00180662	LR
119369	NUDT9P1	0.000514547	0.00163756	7.99264e-07	0.997847	0.00172678	0.00180471	0.00172396	0.00173548	0.00163483	0.999498	0.999429	0.999413	0.060141	0.00192527	LR
80351	TNKS2	0.000325596	0.000845635	4.77397e-07	0.998828	0.000920796	0.00121747	0.00090468	0.000884642	0.00160572	0.999702	0.999667	0.998682	0.247056	0.00185384	LR
143282	FGFBP3	0.347445	0.000154166	5.77282e-05	0.652343	0.000284667	0.00028368	0.000271757	0.000270199	0.00149091	0.652311	0.652243	0.653032	0.17668	0.00185833	LR
9044	BTAF1	0.207844	0.0681336	0.0124186	0.711604	0.0801239	0.0731251	0.0807107	0.082457	0.00316485	0.77949	0.779478	0.780266	0.0535709	0.00322315	LR
22849	CPEB3	0.00397666	0.00205892	6.61878e-06	0.993958	0.00211856	0.00227776	0.00219872	0.00212825	0.00163479	0.996091	0.996018	0.994777	0.0468683	0.0018597	LR
3416	IDE	2.7854e-05	0.00229996	7.90837e-08	0.997672	0.00237444	0.00233078	0.00249212	0.00240132	0.0018432	0.999969	0.999942	0.999966	0.189668	0.00189596	LR
3832	KIF11	4.29682e-12	0.00205384	2.73419e-11	0.997946	0.00227858	0.00201627	0.00214679	0.00222945	0.00164713	1	1	1	0.999999	0.00240898	LR
54536	EXOC6	0.0547321	0.00262226	0.000116953	0.942529	0.00297943	0.00266159	0.00297096	0.00268017	0.00163285	0.945185	0.94567	0.940849	0.279332	0.00214262	LR
55165	CEP55	4.99488e-12	0.000346246	4.67799e-12	0.999654	0.000461653	0.000432978	0.000421914	0.000426904	0.00159469	1	1	1	1	0.00290447	LR
159371	SLC35G1	6.21288e-07	0.0229581	8.49821e-08	0.977041	0.0231225	0.0218625	0.0229149	0.0237579	0.00216441	0.999999	0.999982	0.999997	0.0715719	0.00348226	LR
51196	PLCE1	7.93687e-08	0.00135553	6.38944e-10	0.998644	0.00148635	0.00136727	0.00155033	0.00143129	0.00162286	0.999999	0.999996	0.999998	0.859788	0.00191924	LR
64318	NOC3L	0.127105	0.00170606	0.000164489	0.871024	0.00195428	0.00184933	0.00193156	0.00220508	0.00159158	0.872883	0.872843	0.871577	0.190271	0.00177862	LR
23232	TBC1D12	0.000622431	0.00110928	5.0231e-07	0.998268	0.00120254	0.00118628	0.00118919	0.00126134	0.00194028	0.999356	0.999361	0.999344	0.11896	0.0021581	LR
3070	HELLS	0.0567141	0.000522533	7.0168e-05	0.942693	0.000763876	0.000648555	0.000654311	0.000685059	0.00158341	0.942911	0.943048	0.942682	0.974323	0.00185986	LR
10580	SORBS1	0.217203	0.0119062	0.00218759	0.768703	0.0141306	0.0137194	0.0145914	0.0137689	0.00193694	0.782631	0.780541	0.777905	0.0598031	0.00193847	LR
5832	ALDH18A1	7.57214e-05	0.000257213	1.7916e-08	0.999667	0.000342172	0.000346492	0.000323755	0.000323925	0.00161154	0.999917	0.999919	0.99989	0.0773332	0.00183362	LR
953	ENTPD1	0.00684751	0.00117677	5.84482e-06	0.99197	0.00143087	0.00122695	0.00125817	0.00122886	0.00161994	0.993138	0.99314	0.992893	0.213215	0.00188661	LR
7093	TLL2	0.000346026	0.000399213	1.81684e-07	0.999255	0.000509482	0.000484567	0.000467537	0.000469824	0.00168836	0.999672	0.99961	0.999543	0.0926074	0.00188285	LR
102723665	LOC102723665	0.217773	0.00112119	0.00018514	0.780921	0.00136772	0.00166934	0.00136985	0.00133846	0.00179377	0.78149	0.782001	0.782553	0.0661379	0.001856	LR
84986	ARHGAP19	3.19976e-06	0.0107336	6.73305e-08	0.989263	0.0113264	0.010064	0.0110876	0.0103466	0.00183182	0.999995	0.999995	0.99997	0.0476167	0.00201708	LR
84287	ZDHHC16	0.0061068	0.0023763	1.51991e-05	0.991502	0.00247608	0.00243494	0.00267972	0.00237967	0.00163733	0.994114	0.993876	0.991039	0.0753553	0.00186532	LR
64210	MMS19	7.97437e-06	0.00898684	4.52231e-07	0.991005	0.00945614	0.00844381	0.00912546	0.00903655	0.00179635	0.999995	0.999976	0.999902	0.391334	0.00211051	LR
80019	UBTD1	5.39224e-12	0.000252406	5.50844e-12	0.999748	0.000336624	0.000349608	0.00033862	0.000319093	0.00164564	1	1	1	0.920603	0.00183322	LR
118812	MORN4	0.286749	0.00025559	8.42066e-05	0.712911	0.000419422	0.000453531	0.000405447	0.000396283	0.00146714	0.71329	0.713048	0.712701	0.47907	0.00169085	LR
55361	PI4K2A	2.42366e-06	0.000311001	1.03534e-08	0.999687	0.000424793	0.000402821	0.000375981	0.0003782	0.00164063	0.999999	0.999993	0.999782	0.537312	0.00185722	LR
60370	AVPI1	1.64736e-07	0.00125622	3.27084e-09	0.998744	0.00135807	0.00127788	0.00137304	0.00138922	0.00164051	1	0.999999	0.999976	0.0605692	0.00185747	LR
118813	ZFYVE27	2.59795e-06	0.000253241	6.27977e-09	0.999744	0.000338305	0.000341458	0.000321518	0.000318064	0.00161273	0.999998	0.999997	0.99973	0.103122	0.00183656	LR
6425	SFRP5	1.8669e-09	0.000298984	2.56451e-11	0.999701	0.000387858	0.000446793	0.000364642	0.000362071	0.00162134	1	1	0.999997	0.836069	0.00198394	LR
55118	CRTAC1	9.36818e-13	0.00238778	2.51181e-11	0.997612	0.00249053	0.00246991	0.00248277	0.00261857	0.00165867	1	1	1	0.999701	0.00186823	LR
84171	LOXL4	0.000761856	0.000320441	2.33569e-07	0.998917	0.000403997	0.000427153	0.000393082	0.000383155	0.00159993	0.999253	0.999225	0.998938	0.0798722	0.00193293	LR
3257	HPS1	0.00433837	0.000422865	1.32721e-06	0.995237	0.000513018	0.000514126	0.000507388	0.000494534	0.00162229	0.995679	0.995603	0.995542	0.0479897	0.00190593	LR
26507	CNNM1	0.041766	0.000433575	1.18908e-05	0.957789	0.00052969	0.000568982	0.00050774	0.000525401	0.00160505	0.958188	0.958219	0.958036	0.0547054	0.00201918	LR
2805	GOT1	0.386474	0.000315922	0.000125468	0.613085	0.000559689	0.000506902	0.000499575	0.000489805	0.00143644	0.613779	0.613688	0.611987	0.0344416	0.00162815	LR
51076	CUTC	0.0166326	0.000252633	2.90055e-06	0.983112	0.00033983	0.000342585	0.000319903	0.000324554	0.00163337	0.983375	0.983295	0.98325	0.0587175	0.00182184	LR
10613	ERLIN1	0.0319322	0.00032647	7.17812e-06	0.967734	0.00042867	0.000433336	0.000402286	0.000393023	0.00160363	0.968091	0.968049	0.967726	0.0840824	0.00183723	LR
55280	CWF19L1	9.25687e-08	0.000814949	1.32193e-09	0.999185	0.000943825	0.000877204	0.000913267	0.000887965	0.00164547	1	0.999998	0.999989	0.135617	0.00187072	LR
282991	BLOC1S2	4.35094e-08	0.00152268	1.52041e-08	0.998477	0.00180015	0.00152594	0.00159318	0.00164922	0.00162274	1	1	0.998112	0.997979	0.00187572	LR
6319	SCD	0.35523	0.00121618	0.000417602	0.643136	0.00188248	0.00163021	0.00167174	0.00169631	0.00160765	0.645221	0.644295	0.643461	0.0349011	0.00200264	LR
90271	OLMALINC	0.000132907	0.00122061	1.46823e-07	0.998646	0.00130533	0.00155914	0.00128438	0.00125675	0.00232812	0.999862	0.999867	0.999724	0.0473309	0.00188553	LR
57715	SEMA4G	0.337205	0.000326318	0.000114061	0.662354	0.00055265	0.000497762	0.00051099	0.000493133	0.00148704	0.66263	0.662773	0.662468	0.180691	0.0017007	LR
84445	LZTS2	5.18957e-07	0.00112906	4.62607e-09	0.99887	0.00140331	0.00116105	0.00118559	0.00122729	0.00209338	0.999999	0.999997	0.999954	0.695413	0.00190903	LR
27343	POLL	0.0914912	0.00962386	0.000736267	0.898149	0.0106115	0.00965562	0.0108496	0.0101844	0.00218194	0.907667	0.907635	0.907746	0.420104	0.00203308	LR
6468	FBXW4	0.0015842	0.000746091	9.90262e-07	0.997669	0.000848372	0.000799323	0.000867175	0.0008234	0.00161347	0.998435	0.998389	0.998196	0.0530983	0.00211814	LR
10360	NPM3	1.2458e-05	0.00272654	4.20614e-07	0.997261	0.00280884	0.00264824	0.00293907	0.00288322	0.00184158	0.999999	0.999981	0.999488	0.190657	0.00190938	LR
30819	KCNIP2	0.000335052	0.000257768	7.9759e-08	0.999407	0.00034199	0.000344718	0.000326188	0.000325016	0.00159216	0.999666	0.999657	0.999515	0.0834413	0.00183187	LR
8861	LDB1	0.156115	0.00104743	0.000131258	0.842706	0.00150758	0.00121519	0.00123134	0.00119251	0.00167094	0.844275	0.843751	0.842431	0.122095	0.00204425	LR
5662	PSD	0.481306	0.000186563	0.000117963	0.518389	0.00037307	0.000376208	0.000370577	0.000357427	0.00171304	0.521138	0.518424	0.51704	0.0598007	0.00151726	LR
81603	TRIM8	1.13771e-09	0.000855706	1.71408e-10	0.999144	0.00110027	0.000907045	0.00091162	0.00093485	0.00160424	1	1	0.999995	0.488405	0.00185648	LR
119032	BORCS7	2.18128e-08	0.000465437	8.42395e-10	0.999535	0.000548812	0.000702428	0.000529848	0.000530299	0.00168181	1	1	0.999736	0.979683	0.00183468	LR
54805	CNNM2	0.00669127	0.000266941	1.48836e-06	0.99304	0.000354413	0.000354081	0.000336336	0.000336227	0.00160653	0.993408	0.993225	0.99301	0.0681678	0.00183631	LR
22978	NT5C2	0.421937	0.0335409	0.0159723	0.528549	0.0497566	0.0451699	0.0500853	0.0487483	0.00251346	0.56202	0.562289	0.562002	0.0267486	0.00246307	LR
9118	INA	1.6718e-08	0.000246696	1.42634e-10	0.999753	0.00034081	0.000342779	0.000311766	0.000326029	0.00159225	1	0.999999	0.999979	0.866087	0.00184532	LR
84108	PCGF6	1.81817e-06	0.000600305	7.12915e-09	0.999398	0.000714402	0.000662849	0.000707758	0.000658823	0.0016819	0.999999	0.999996	0.99992	0.0502837	0.00191736	LR
22984	PDCD11	0.245152	0.0014517	0.000281989	0.753114	0.00185564	0.00178538	0.00181547	0.00182186	0.00157249	0.75451	0.75474	0.754254	0.0356412	0.00170016	LR
9148	NEURL1	3.18838e-12	0.000262295	4.29738e-12	0.999738	0.000351712	0.000356675	0.000342615	0.000336273	0.00171816	1	1	1	0.963578	0.00191303	LR
9644	SH3PXD2A	0.436953	0.000112266	0.000183184	0.562752	0.000370797	0.000343438	0.000353055	0.000340098	0.0014036	0.561952	0.562805	0.562373	0.838566	0.00169318	LR
1308	COL17A1	3.55579e-06	0.000267726	4.45175e-09	0.999729	0.000351154	0.000354542	0.000344437	0.00036191	0.0016058	0.999995	0.999962	0.999959	0.986118	0.00192653	LR
9446	GSTO1	0.0381585	0.000216149	1.22757e-05	0.961613	0.000312192	0.00033569	0.000298123	0.000292802	0.00163531	0.961532	0.962026	0.959158	0.913562	0.00182318	LR
119391	GSTO2	4.67981e-10	0.00044571	2.20046e-11	0.999554	0.000584311	0.000548177	0.000507744	0.0005296	0.00167169	1	1	0.999998	0.927262	0.00200081	LR
85450	ITPRIP	0.0098652	0.000893447	7.47083e-06	0.989234	0.0010373	0.000981432	0.00102509	0.000940384	0.00162378	0.990211	0.989878	0.989998	0.395993	0.00187004	LR
22986	SORCS3	2.95337e-06	0.000194395	1.529e-09	0.999803	0.00028104	0.000289586	0.000260051	0.00026221	0.00159083	0.999996	0.999992	0.999952	0.805043	0.00184987	LR
120	ADD3	0.00533945	0.000362526	2.3227e-06	0.994296	0.000452756	0.000461906	0.000443292	0.000429836	0.00163051	0.994912	0.994471	0.994303	0.129237	0.00183075	LR
1847	DUSP5	3.44382e-06	0.00364659	2.17595e-08	0.99635	0.00369027	0.00435621	0.00372702	0.00359574	0.00166199	0.999995	0.999993	0.999979	0.0468413	0.0019692	LR
9126	SMC3	0.195636	0.000792065	0.000125046	0.803447	0.00104671	0.0010949	0.000973657	0.000956213	0.00151919	0.803945	0.80419	0.804407	0.214278	0.00173628	LR
282997	PDCD4-AS1	2.7534e-09	0.000304166	1.04878e-10	0.999696	0.000454544	0.000391945	0.000367535	0.000366232	0.00167566	1	1	0.999953	0.987777	0.00201442	LR
27250	PDCD4	0.00544319	0.000916929	5.3184e-06	0.993635	0.00103494	0.00106026	0.00102569	0.000993775	0.00163284	0.994412	0.994511	0.994449	0.859598	0.00192497	LR
92482	BBIP1	0.00229162	0.000250929	5.41024e-07	0.997457	0.000335163	0.000377515	0.00031554	0.0003163	0.0016146	0.997633	0.997717	0.997488	0.673601	0.00184347	LR
8036	SHOC2	6.93769e-08	0.000808095	1.65553e-09	0.999192	0.000949468	0.000871097	0.000948968	0.000852169	0.00161019	1	1	0.999929	0.693967	0.00206333	LR
57678	GPAM	8.24275e-05	0.000291171	2.51666e-08	0.999626	0.000383814	0.000375717	0.000354907	0.000364604	0.00163356	0.999916	0.999911	0.99985	0.0610253	0.00186997	LR
84632	AFAP1L2	0.0668956	0.000925259	4.41849e-05	0.932135	0.00110609	0.00104017	0.00105607	0.00104019	0.00159336	0.933225	0.933021	0.932497	0.136452	0.00181704	LR
142940	TRUB1	0.0700291	0.000362454	1.86515e-05	0.92959	0.000474429	0.000466805	0.000457679	0.000444513	0.0015851	0.930039	0.930225	0.92771	0.102256	0.00183441	LR
259217	HSPA12A	4.49757e-10	0.000329859	3.32954e-11	0.99967	0.000413083	0.000446235	0.000394847	0.000412665	0.00159377	1	1	0.999999	0.500469	0.00191887	LR
22841	RAB11FIP2	0.000922249	0.0204819	2.19658e-05	0.978574	0.021159	0.0192311	0.020788	0.0201289	0.00210621	0.999076	0.999087	0.996566	0.0540394	0.00230479	LR
143384	CACUL1	0.0547833	0.00380078	0.00015401	0.941262	0.00420414	0.00378612	0.0040958	0.00401887	0.00166621	0.945324	0.945024	0.944158	0.162584	0.00186363	LR
340719	NANOS1	1.74791e-12	0.00140767	1.57961e-11	0.998592	0.00147885	0.00195397	0.00149264	0.00142371	0.00162038	1	1	1	0.994063	0.00190862	LR
404636	DENND10	0.00451731	0.000298234	1.00344e-06	0.995183	0.000389137	0.000393285	0.000366966	0.000364482	0.00162128	0.995459	0.995517	0.995032	0.0764073	0.00184112	LR
119559	SFXN4	3.27392e-06	0.000306362	5.46025e-09	0.99969	0.000390396	0.000394725	0.000371211	0.000387688	0.00159887	0.999998	0.999989	0.99996	0.0547426	0.00185785	LR
9531	BAG3	0.00125703	0.00051706	1.04766e-06	0.998225	0.000617246	0.00065579	0.000583939	0.000581539	0.00167404	0.998857	0.998603	0.99854	0.049766	0.00183413	LR
11196	SEC23IP	0.10629	0.00231842	0.000173593	0.891218	0.00262287	0.00247947	0.00276175	0.00244679	0.00168904	0.893562	0.893432	0.893455	0.0494314	0.00180941	LR
2263	FGFR2	0.170262	0.000233397	3.10378e-05	0.829474	0.000348947	0.00034495	0.000330104	0.000322723	0.00151719	0.829876	0.82973	0.829195	0.0396906	0.0017217	LR
54780	NSMCE4A	5.30369e-08	0.000391306	1.64742e-10	0.999609	0.000479614	0.000474262	0.000457045	0.000506998	0.00168046	0.999999	0.999999	0.999997	0.48527	0.00183846	LR
10579	TACC2	1.99211e-05	0.0111787	2.63472e-07	0.988801	0.0112894	0.0116619	0.0112959	0.0110175	0.00191115	0.999959	0.999972	0.999966	0.786358	0.00234645	LR
59338	PLEKHA1	0.00384016	0.000365253	1.15665e-06	0.995793	0.000447981	0.000507508	0.000441029	0.00042573	0.00162056	0.996171	0.996157	0.995563	0.402992	0.001834	LR
64376	IKZF5	0.103393	0.00366497	0.00028924	0.892653	0.00398034	0.00417461	0.00396444	0.0043774	0.00163476	0.896384	0.8965	0.894552	0.418153	0.00184893	LR
51363	CHST15	0.239703	0.000463909	9.47465e-05	0.759738	0.000682305	0.000627389	0.00063219	0.000610023	0.00149328	0.760257	0.760079	0.760173	0.0973515	0.00168052	LR
399818	EEF1AKMT2	2.71311e-07	0.000641374	2.11387e-09	0.999358	0.000761127	0.00071153	0.000730857	0.00071189	0.00163662	1	0.999999	0.99997	0.0473881	0.00194874	LR
642938	INSYN2A	1.88605e-12	0.000563267	8.18263e-12	0.999437	0.000677216	0.000656706	0.000695317	0.000612318	0.00160788	1	1	1	0.973948	0.00289327	LR
4288	MKI67	5.86409e-11	0.00991865	1.76007e-10	0.990081	0.0101793	0.00976895	0.0100147	0.0100685	0.00207229	1	1	0.999999	0.999999	0.00232962	LR
55844	PPP2R2D	0.239643	0.0242236	0.00480935	0.731324	0.0294328	0.0288943	0.029112	0.0279489	0.00215421	0.757497	0.755582	0.752066	0.0362951	0.0021863	LR
10570	DPYSL4	1.50278e-10	0.000728424	8.5595e-11	0.999272	0.000854111	0.000780918	0.000823094	0.000807233	0.0016021	1	1	1	0.0469473	0.00208372	LR
80313	LRRC27	7.97701e-09	0.000543518	2.53934e-10	0.999456	0.00063006	0.000609686	0.00067094	0.000606268	0.00233768	1	0.999998	0.999999	0.142137	0.00187982	LR
54777	CFAP46	1.21025e-06	0.000487778	6.3783e-09	0.999511	0.00056834	0.000582992	0.000601497	0.00054091	0.00160571	0.999999	0.999997	0.999901	0.0472096	0.00188584	LR
85442	KNDC1	0.00853051	0.000325119	3.5128e-06	0.991141	0.000425757	0.000409562	0.000420108	0.00040205	0.00163252	0.991423	0.990794	0.991461	0.88764	0.00215265	LR
101	ADAM8	3.1236e-05	0.00075972	4.79453e-08	0.999209	0.00089184	0.000815664	0.000821449	0.000914778	0.00160732	0.99997	0.999917	0.999945	0.571198	0.00227135	LR
10844	TUBGCP2	0.156603	0.000927015	0.00012971	0.84234	0.00119271	0.00106348	0.00123081	0.0010757	0.00153942	0.843972	0.843041	0.84251	0.261598	0.00195507	LR
196743	PAOX	0.0020516	0.00925372	1.81905e-05	0.988676	0.00935685	0.00915831	0.00975812	0.00907249	0.00180819	0.997959	0.997951	0.995721	0.352716	0.00239106	LR
51272	BET1L	7.20028e-05	0.000750758	2.3005e-07	0.999177	0.000915259	0.000868082	0.000833809	0.000800692	0.00160203	0.99994	0.999922	0.99792	0.78537	0.00184328	LR
60626	RIC8A	1.96688e-07	0.00498527	4.27912e-09	0.995015	0.00512515	0.0051635	0.00526468	0.00486053	0.00212661	0.999997	0.999998	0.999978	0.964813	0.00210808	LR
5719	PSMD13	0.00115494	0.0072167	1.11009e-05	0.991617	0.00742408	0.00710066	0.0075086	0.00719919	0.00192355	0.998658	0.998847	0.998543	0.904038	0.00196202	LR
10581	IFITM2	0.0120288	0.000309342	3.0981e-06	0.987659	0.000413402	0.000394868	0.000386005	0.000373595	0.00162787	0.988105	0.987886	0.987513	0.201536	0.00198216	LR
8519	IFITM1	0.0589286	0.00027083	1.15396e-05	0.940789	0.000368544	0.000367623	0.000351841	0.000346354	0.00160147	0.941026	0.941286	0.940125	0.0864283	0.0017957	LR
338707	B4GALNT4	7.96056e-08	0.00601022	3.63612e-09	0.99399	0.00608674	0.00582229	0.00637678	0.00606545	0.00190953	1	0.999999	0.999994	0.33	0.00203112	LR
59307	SIGIRR	2.16117e-07	0.000341702	6.80324e-10	0.999658	0.000430113	0.000454185	0.000407151	0.000407567	0.0015944	1	0.999999	0.99998	0.0579944	0.00183478	LR
115399	LRRC56	3.92696e-10	0.000603438	7.9748e-11	0.999397	0.000798928	0.000667842	0.000682239	0.000657718	0.00163652	1	1	0.999996	0.634908	0.0018713	LR
3265	HRAS	1.75857e-09	0.00111019	3.84194e-10	0.99889	0.0012103	0.00118807	0.00130177	0.0011735	0.0017459	1	1	0.999942	0.990735	0.00185641	LR
256329	LMNTD2	0.000357695	0.00199556	7.81209e-07	0.997646	0.00229659	0.00198	0.00209999	0.00201222	0.00172174	0.999647	0.999429	0.999636	0.0598677	0.00195929	LR
100506211	MIR210HG	0.437622	0.000352311	0.00017154	0.561854	0.000628316	0.000568423	0.000589259	0.000589329	0.00140923	0.561961	0.5625	0.562144	0.0324909	0.001655	LR
10522	DEAF1	0.16411	0.00028128	4.50227e-05	0.835564	0.000434264	0.000397237	0.000399066	0.000381328	0.00176834	0.83659	0.835677	0.834549	0.399912	0.00194769	LR
64787	EPS8L2	1.84879e-10	0.000624882	8.17629e-11	0.999375	0.000729578	0.000698086	0.000719323	0.000749619	0.00176398	1	1	0.999975	0.999881	0.00205399	LR
6888	TALDO1	0.0127134	0.00416222	4.24734e-05	0.983082	0.00432535	0.00401326	0.0045227	0.00424539	0.00168212	0.987442	0.987191	0.986495	0.0462808	0.00189169	LR
347862	GATD1	0.0486079	0.000631714	2.30861e-05	0.950737	0.000839251	0.000709354	0.000713277	0.000724783	0.00178654	0.951478	0.951641	0.947925	0.131816	0.00191618	LR
51286	CEND1	0.00790053	0.000318918	3.14426e-06	0.991777	0.000408934	0.000407182	0.000397309	0.000389808	0.00161628	0.992519	0.991985	0.991203	0.0550648	0.00183435	LR
101927423	PANO1	0.346277	0.000346792	0.00011461	0.653261	0.000538144	0.000539838	0.000537468	0.000525807	0.00144366	0.653974	0.653371	0.653514	0.0332385	0.00170618	LR
57104	PNPLA2	0.00970202	0.0698086	0.00057862	0.919911	0.0706563	0.0654027	0.0709729	0.0700629	0.0030629	0.989989	0.989518	0.9893	0.0758824	0.00344552	LR
5441	POLR2L	1.99728e-08	0.00122068	3.07543e-10	0.998779	0.00132045	0.0012392	0.00144378	0.00129965	0.00165748	0.999999	1	0.999993	0.820667	0.00191768	LR
54472	TOLLIP	3.6638e-05	0.00128387	7.5556e-08	0.998679	0.00138246	0.00129638	0.00153998	0.00134398	0.00181786	0.999962	0.999938	0.999919	0.74339	0.00184829	LR
255512	TOLLIP-DT	2.19079e-08	0.000687911	1.92138e-10	0.999312	0.000765488	0.000813756	0.000795356	0.000758292	0.00166688	0.999999	1	0.999998	0.282595	0.00189576	LR
402778	IFITM10	3.63395e-06	0.0126488	1.00398e-07	0.987347	0.0131704	0.0121376	0.0128482	0.0124065	0.00199803	0.999996	0.999991	0.999976	0.152341	0.00213085	LR
29125	C11orf21	0.0798746	0.000338497	1.84132e-05	0.919769	0.000443079	0.000486321	0.000418238	0.000414758	0.00155874	0.92007	0.920159	0.919818	0.0452833	0.00177973	LR
10077	TSPAN32	0.439191	0.000275422	0.000136326	0.560397	0.000512957	0.000463398	0.000476187	0.000466624	0.00142179	0.561032	0.560809	0.559949	0.0269778	0.00157882	LR
10078	TSSC4	0.305621	0.00128105	0.000514088	0.692584	0.00186674	0.00169385	0.0018595	0.00220287	0.00175987	0.692899	0.693883	0.693985	0.558902	0.00169324	LR
3784	KCNQ1	0.0301858	0.000286394	7.2113e-06	0.969521	0.000385833	0.000376127	0.000367572	0.000365989	0.00158329	0.969841	0.96983	0.968863	0.478051	0.00184423	LR
1028	CDKN1C	6.95247e-12	0.340962	4.925e-09	0.659038	0.341045	0.332474	0.340521	0.340528	0.0120294	1	1	0.999998	0.986767	0.0122087	LR
5002	SLC22A18	8.40914e-08	0.00277611	2.82053e-09	0.997224	0.00300264	0.00275789	0.00289528	0.00282427	0.00164864	1	0.999994	0.999999	0.16375	0.00187574	LR
7262	PHLDA2	7.17876e-08	0.00022956	1.64541e-10	0.99977	0.000316202	0.000319775	0.000305556	0.000298886	0.00160668	1	0.999998	0.999988	0.793852	0.00182966	LR
4676	NAP1L4	0.402988	0.000383301	0.000159638	0.596469	0.000627633	0.000611418	0.000619738	0.000603187	0.00157908	0.596899	0.597299	0.59609	0.0284503	0.00157278	LR
833	CARS1	0.0765002	0.000382725	2.08808e-05	0.923096	0.000503203	0.000493428	0.000464355	0.000481634	0.00157088	0.923711	0.92336	0.923111	0.0523984	0.00189039	LR
114879	OSBPL5	2.32779e-08	0.00141206	1.34659e-09	0.998588	0.00154985	0.0014551	0.00156196	0.00146539	0.00251704	1	1	0.999976	0.370718	0.00229346	LR
7748	ZNF195	0.000918102	0.238782	0.000521415	0.759778	0.24094	0.230652	0.240227	0.230265	0.00697757	0.998963	0.998589	0.987821	0.405991	0.00607056	LR
4928	NUP98	0.0236231	0.190184	0.00336058	0.782832	0.194554	0.188844	0.193606	0.189939	0.00561139	0.97296	0.972836	0.972874	0.0446995	0.00523388	LR
27315	PGAP2	5.71183e-09	0.000797991	2.34213e-10	0.999202	0.000925542	0.00089681	0.000895475	0.000855494	0.00162616	1	1	0.999996	0.355246	0.00185425	LR
6786	STIM1	4.76693e-08	0.000561952	3.35526e-10	0.999438	0.000709253	0.000633217	0.000644938	0.000612742	0.00159949	1	0.999999	0.999995	0.096097	0.00189478	LR
6737	TRIM21	0.00738283	0.00373936	1.94363e-05	0.988858	0.00380594	0.00379276	0.00390576	0.00394519	0.0017102	0.992597	0.99268	0.991433	0.0478829	0.00191941	LR
10346	TRIM22	2.78142e-10	0.000179919	2.35999e-11	0.99982	0.000268344	0.000272586	0.000246453	0.000248581	0.00160203	1	1	0.999978	0.992571	0.00186333	LR
3263	HPX	2.67935e-07	0.000456923	1.34589e-09	0.999543	0.000552343	0.000531627	0.000539029	0.000538503	0.00160021	1	0.999996	0.999988	0.0470728	0.00183461	LR
10612	TRIM3	7.06733e-09	0.120829	1.78682e-07	0.87917	0.120817	0.118544	0.122544	0.116363	0.00422709	1	1	0.999905	0.476205	0.00398418	LR
3611	ILK	2.93889e-05	0.000374798	2.75363e-08	0.999596	0.000468192	0.000481148	0.000449915	0.000433753	0.00162217	0.999974	0.999967	0.999734	0.0871023	0.00183414	LR
6881	TAF10	0.212018	0.00174008	0.000315789	0.785926	0.00213641	0.00202506	0.00234735	0.00206262	0.00157112	0.787572	0.787696	0.787519	0.213896	0.00172832	LR
8642	DCHS1	3.24668e-09	0.000237133	5.27248e-11	0.999763	0.000321112	0.000325503	0.000301447	0.000302936	0.00159358	1	1	0.999998	0.062911	0.001861	LR
63875	MRPL17	0.000903251	0.00149469	1.28849e-06	0.997601	0.00177222	0.00160898	0.00154614	0.00151829	0.00166171	0.99912	0.999042	0.998971	0.0624669	0.00212806	LR
7762	ZNF215	1.81052e-07	0.0923021	1.95458e-07	0.907697	0.0936064	0.0886242	0.092216	0.0912627	0.00347479	0.999999	1	0.999946	0.118063	0.00409243	LR
7761	ZNF214	0.000117666	0.00845106	1.5345e-06	0.99143	0.00873459	0.00821038	0.00857393	0.00849079	0.00181291	0.99989	0.999821	0.999837	0.0600504	0.00208718	LR
143425	SYT9	2.04082e-06	0.00208355	9.55369e-09	0.997914	0.00242558	0.00204507	0.00216713	0.00214574	0.00163072	0.999997	0.999994	0.999982	0.460565	0.00189612	LR
79608	RIC3	0.0207205	0.000469796	7.44062e-06	0.978802	0.000620929	0.000559758	0.000538991	0.000538318	0.00159316	0.979466	0.979177	0.978808	0.0889953	0.00214066	LR
65975	STK33	3.86646e-07	0.000271774	1.47832e-09	0.999728	0.000355013	0.000362369	0.000346757	0.000341851	0.00159797	1	0.999986	0.999992	0.384938	0.00190986	LR
6764	DENND2B	0.199166	0.00263299	0.00041824	0.797783	0.00335615	0.0029855	0.00311484	0.00308819	0.00156375	0.80076	0.800614	0.798514	0.10982	0.00181955	LR
56672	AKIP1	5.51157e-07	0.000921997	1.35572e-09	0.999077	0.00104045	0.0010008	0.0010586	0.000979804	0.00165508	0.999993	0.999999	0.999995	0.596163	0.00186482	LR
56675	NRIP3	2.01193e-08	0.000271776	2.16926e-10	0.999728	0.000365451	0.000358502	0.000341831	0.000339729	0.00160447	1	1	0.999982	0.368135	0.00184138	LR
23258	DENND5A	0.109088	0.000704356	5.85805e-05	0.890149	0.000866546	0.000811423	0.000835064	0.000898111	0.00155449	0.890794	0.890788	0.890773	0.224182	0.00194532	LR
10527	IPO7	0.0039424	0.000911321	6.13956e-06	0.99514	0.00100348	0.000971791	0.00104534	0.00101038	0.00199812	0.996434	0.995987	0.994644	0.0763131	0.00218186	LR
7702	ZNF143	6.1924e-06	0.11737	4.82174e-06	0.882619	0.12175	0.11328	0.11737	0.112728	0.00406019	0.999994	0.999944	0.99979	0.860497	0.00401314	LR
23075	SWAP70	0.0116493	0.000263209	2.09059e-06	0.988085	0.000348508	0.000366558	0.000329142	0.000329831	0.00161765	0.988315	0.988307	0.988275	0.0823658	0.00182332	LR
272	AMPD3	0.0232636	0.00121051	1.94461e-05	0.975506	0.00131941	0.00134161	0.00135196	0.00129861	0.00161217	0.976798	0.976713	0.97604	0.14687	0.00189927	LR
10335	IRAG1	0.477247	0.000149353	8.81763e-05	0.522515	0.000305977	0.000319655	0.000294567	0.000289178	0.00139635	0.523022	0.522649	0.522312	0.0710894	0.00152319	LR
9646	CTR9	0.114958	0.000452442	4.70573e-05	0.884543	0.000627984	0.000593246	0.000567814	0.000555915	0.0016424	0.885664	0.884949	0.88261	0.411703	0.00175991	LR
1982	EIF4G2	0.00501907	0.000379407	1.45647e-06	0.9946	0.000465206	0.00053422	0.000443075	0.000444592	0.00159464	0.995007	0.994918	0.994797	0.270199	0.00189637	LR
374378	GALNT18	8.48767e-11	0.000765522	1.60702e-11	0.999234	0.000852921	0.000839212	0.000887167	0.000893162	0.00172259	1	1	0.999999	0.990579	0.00189553	LR
406	ARNTL	8.73591e-10	0.00063605	6.56729e-11	0.999364	0.000778395	0.000694962	0.000694478	0.000777833	0.00173235	1	1	0.999998	0.700905	0.00183982	LR
84280	BTBD10	3.37336e-11	0.000342524	9.91734e-12	0.999657	0.000426884	0.000528866	0.000407667	0.000407165	0.00159895	1	1	0.999997	0.986688	0.00190787	LR
84188	FAR1	9.58869e-06	0.00112702	2.49464e-08	0.998863	0.00122411	0.00115605	0.00134773	0.00116075	0.00161743	0.999991	0.999984	0.999947	0.0474816	0.00188125	LR
1315	COPB1	0.140563	0.000761699	8.13268e-05	0.858594	0.000955297	0.000918752	0.00095164	0.000885719	0.00154393	0.859887	0.859155	0.858893	0.0433956	0.00180013	LR
5682	PSMA1	0.00196494	0.000407406	7.22507e-07	0.997627	0.000489847	0.000519011	0.000470001	0.000500322	0.0017081	0.998078	0.997949	0.997899	0.0808132	0.00192456	LR
5140	PDE3B	1.69985e-07	0.000856104	1.56295e-09	0.999144	0.00093704	0.0012183	0.000918655	0.000908924	0.00161943	1	0.999984	0.999996	0.766999	0.00184106	LR
10944	C11orf58	0.432031	0.000153614	0.000246335	0.567569	0.000466268	0.000445245	0.000455125	0.000471393	0.00142317	0.566814	0.568002	0.565789	0.856625	0.00156601	LR
5286	PIK3C2A	0.288478	0.00143149	0.00039436	0.709696	0.00187441	0.00173769	0.00215856	0.00187401	0.0016867	0.711859	0.711076	0.710096	0.129096	0.00173699	LR
374383	NCR3LG1	5.19937e-05	0.00109791	5.82248e-08	0.99885	0.00121108	0.00115977	0.00125655	0.00113522	0.00168661	0.999945	0.999941	0.999908	0.0575008	0.00187082	LR
3767	KCNJ11	6.28064e-05	0.000426077	2.44013e-08	0.999511	0.000519107	0.000556355	0.000496277	0.000484036	0.00162279	0.99993	0.999933	0.999899	0.0729305	0.0018455	LR
113174	SAAL1	5.80628e-10	0.0034515	5.70166e-10	0.996549	0.00366613	0.00341811	0.00356025	0.00353488	0.00169	1	1	0.999998	0.215502	0.002093	LR
7251	TSG101	0.000393146	0.00316787	1.43262e-06	0.996438	0.00326237	0.0032843	0.00323303	0.00345648	0.00166488	0.999593	0.999602	0.999162	0.83846	0.00188432	LR
54503	ZDHHC13	0.185476	0.000219797	3.2205e-05	0.814272	0.000329633	0.000336946	0.000317202	0.000310908	0.0015098	0.814637	0.814437	0.81423	0.0397763	0.00177584	LR
100126784	NAV2-AS6	8.05633e-12	0.000401962	1.04931e-11	0.999598	0.000517668	0.000485857	0.000479513	0.000488008	0.00175765	1	1	1	0.886289	0.00193608	LR
100874014	NAV2-AS2	3.38226e-07	0.00302196	5.07123e-08	0.996978	0.00344356	0.00291321	0.00308958	0.00310485	0.00165952	1	1	0.999531	0.437351	0.00194413	LR
10553	HTATIP2	6.68894e-07	0.000414701	6.19943e-09	0.999585	0.000522487	0.000489962	0.000487095	0.000505902	0.00160192	0.999999	0.999999	0.99962	0.459021	0.00183866	LR
203859	ANO5	0.0331064	0.000326889	8.22946e-06	0.966558	0.000451935	0.000428041	0.000397543	0.000395435	0.00159262	0.966921	0.966673	0.966816	0.304062	0.00181037	LR
2620	GAS2	0.000168899	0.000289927	1.02296e-07	0.999541	0.00037596	0.000378584	0.000365568	0.00035285	0.00163277	0.999851	0.999798	0.999678	0.0958361	0.00183881	LR
258010	SVIP	0.0227051	0.000272446	4.5545e-06	0.977018	0.000363891	0.000363759	0.000346626	0.000340607	0.00158327	0.977442	0.977154	0.977033	0.0506259	0.00190222	LR
387758	FIBIN	0.000883408	0.0209396	1.46672e-05	0.978162	0.0208291	0.0210049	0.0214755	0.0205531	0.00201595	0.999117	0.999071	0.998937	0.0606649	0.00230633	LR
91057	CCDC34	7.86984e-05	0.00045557	3.31199e-08	0.999466	0.000544452	0.000612907	0.000520148	0.00051414	0.00165036	0.999918	0.999912	0.999884	0.0708701	0.00187539	LR
55366	LGR4	1.91923e-11	0.011413	2.88524e-10	0.988587	0.0116654	0.0112098	0.0114011	0.0118228	0.00190503	1	1	1	0.895927	0.00225148	LR
627	BDNF	0.0044108	0.00236202	7.00131e-06	0.99322	0.00254855	0.00262663	0.002416	0.00239083	0.00164668	0.995584	0.995433	0.995564	0.0961705	0.00187004	LR
81930	KIF18A	4.82464e-12	0.0340843	4.59166e-10	0.965916	0.0351997	0.032346	0.0341448	0.0338825	0.00229505	1	1	0.999999	0.999998	0.00286632	LR
196074	METTL15	1.89656e-06	0.000604584	4.03812e-09	0.999394	0.000710425	0.000671073	0.000699838	0.000683966	0.00169206	0.999998	0.999994	0.999978	0.106151	0.00183635	LR
744	MPPED2	0.369598	0.000220373	8.32955e-05	0.630098	0.000391687	0.000368253	0.000367542	0.000358411	0.00144918	0.630733	0.630149	0.630116	0.039481	0.00161133	LR
196294	IMMP1L	0.000385468	0.000470753	3.05621e-07	0.999143	0.000554741	0.00057702	0.00057138	0.000524769	0.00165305	0.999649	0.999566	0.999434	0.0642586	0.00184967	LR
26610	ELP4	4.59055e-08	0.000478687	3.50333e-10	0.999521	0.000581622	0.000550085	0.00053953	0.00059193	0.00161122	1	1	0.99999	0.061244	0.00184847	LR
79832	QSER1	0.000511852	0.357501	0.000278268	0.641709	0.358887	0.343345	0.358026	0.354414	0.0113004	0.999162	0.998943	0.999047	0.749227	0.00866112	LR
91614	DEPDC7	8.76381e-11	0.239881	2.18399e-08	0.760119	0.242751	0.236063	0.239676	0.229451	0.00704898	1	1	1	0.153118	0.00608838	LR
1479	CSTF3	0.00964964	0.206678	0.00156953	0.782103	0.208882	0.198806	0.206358	0.210157	0.00586229	0.988785	0.988716	0.988381	0.045135	0.00550351	LR
966	CD59	0.000487157	0.000305499	1.23403e-07	0.999207	0.000394618	0.000408618	0.000375968	0.000372503	0.00159314	0.999497	0.9995	0.999456	0.333378	0.00186267	LR
55226	NAT10	0.20305	0.00224601	0.000339123	0.794365	0.0026793	0.00282973	0.00267606	0.00259445	0.00158803	0.796158	0.796934	0.796488	0.0852225	0.00174887	LR
51074	APIP	1.7687e-06	0.000855763	9.58563e-09	0.999142	0.000979524	0.000915308	0.000962746	0.000926636	0.00162651	0.999999	0.999991	0.999972	0.107235	0.00189457	LR
6506	SLC1A2	0.00269113	0.000550532	2.13758e-06	0.996756	0.000655164	0.00065799	0.000624183	0.00062843	0.00173503	0.997128	0.997592	0.99673	0.0538125	0.00196643	LR
79899	PRR5L	3.25295e-05	0.0002461	1.72252e-08	0.999721	0.00033152	0.000338647	0.000310898	0.000312362	0.00163736	0.99996	0.999886	0.99997	0.174189	0.00184846	LR
119710	IFTAP	0.0743337	0.000568699	3.26348e-05	0.925065	0.00076388	0.000659306	0.000671628	0.000658327	0.00157274	0.926135	0.925404	0.925167	0.0779535	0.00179313	LR
387763	C11orf96	0.0305328	0.0034223	7.29632e-05	0.965972	0.00376045	0.00335285	0.00352705	0.00375158	0.00172889	0.969553	0.9692	0.969208	0.0548967	0.00203359	LR
3732	CD82	0.0124608	0.00111516	1.09544e-05	0.986413	0.00123306	0.0011774	0.00127134	0.00118754	0.0016098	0.987694	0.987469	0.986925	0.0745784	0.0018452	LR
9537	TP53I11	8.89766e-06	0.000246586	1.0071e-08	0.999745	0.000331364	0.000335033	0.000312891	0.000312149	0.00159659	0.999993	0.999989	0.999733	0.0930764	0.00182981	LR
9479	MAPK8IP1	0.00027601	0.0003062	7.32673e-08	0.999418	0.000407717	0.000389813	0.000374592	0.000368317	0.00170566	0.999722	0.999706	0.999674	0.0503976	0.00214501	LR
9409	PEX16	0.000602357	0.184436	0.000107379	0.814854	0.184881	0.176733	0.185043	0.183198	0.00611789	0.999223	0.999255	0.99917	0.457962	0.00551221	LR
90993	CREB3L1	0.184137	0.000199622	3.10134e-05	0.815632	0.000308837	0.000309927	0.000294588	0.000290317	0.00151027	0.816486	0.815551	0.815417	0.0920792	0.00170955	LR
8525	DGKZ	0.001332	0.00079113	1.30698e-06	0.997876	0.000895193	0.00084317	0.000949146	0.000856332	0.00164385	0.998709	0.998646	0.99785	0.477642	0.00189258	LR
4192	MDK	0.154674	0.000456819	5.34799e-05	0.844816	0.000618309	0.000578093	0.000593096	0.000569356	0.00153249	0.845192	0.845151	0.845375	0.0401411	0.00178232	LR
9776	ATG13	0.0177242	0.000231594	3.61668e-06	0.982041	0.000324747	0.000322816	0.000303191	0.000300491	0.00159303	0.982405	0.982131	0.981881	0.448598	0.00182259	LR
392	ARHGAP1	4.42645e-05	0.000286441	2.56531e-08	0.999669	0.000369461	0.000386372	0.000353015	0.000353399	0.00159794	0.999958	0.999954	0.999606	0.0496683	0.00183099	LR
79096	CSTPP1	3.78137e-09	0.000406872	1.01591e-10	0.999593	0.000487856	0.000521738	0.000471672	0.000491296	0.0017373	1	0.999999	0.999999	0.0549076	0.00217121	LR
29763	PACSIN3	0.32766	0.000238432	8.04535e-05	0.672021	0.000402659	0.000381783	0.000396481	0.000368164	0.00144843	0.673761	0.671967	0.671511	0.0725894	0.00162538	LR
8567	MADD	0.459995	0.000287333	0.000195194	0.539523	0.000562638	0.000587989	0.000536331	0.00055347	0.00148494	0.538009	0.540369	0.53984	0.381728	0.00154038	LR
91252	SLC39A13	0.497763	0.000772254	0.000510833	0.500954	0.00141879	0.00121347	0.00140831	0.00132089	0.00145133	0.501597	0.501773	0.50183	0.107987	0.00152792	LR
114971	PTPMT1	0.00736108	0.00044561	2.92114e-06	0.99219	0.000558663	0.000526242	0.000533718	0.000509108	0.00161007	0.992782	0.992543	0.992244	0.107326	0.00184367	LR
23788	MTCH2	0.00202994	0.000467541	6.92107e-07	0.997502	0.000571646	0.000550139	0.000532378	0.000562357	0.00167828	0.99797	0.997953	0.997818	0.047371	0.00197339	LR
23360	FNBP4	0.140675	0.100942	0.0111052	0.747279	0.112623	0.107859	0.112211	0.110564	0.00398041	0.846718	0.848479	0.848592	0.0501402	0.00394684	LR
23279	NUP160	1.63204e-06	0.000379792	1.2111e-09	0.999619	0.000463854	0.000467989	0.000472857	0.000440711	0.00160708	0.999996	0.999996	0.999991	0.0693708	0.00183873	LR
6749	SSRP1	3.12403e-07	0.000368188	6.08271e-10	0.999631	0.000455409	0.000458843	0.000451757	0.000435164	0.00159438	0.999999	0.999998	0.999989	0.153858	0.00183431	LR
8501	SLC43A1	0.25218	0.00432437	0.00129371	0.742202	0.00580104	0.00522592	0.00593803	0.00556115	0.0015983	0.746169	0.747554	0.744322	0.547693	0.00176071	LR
219539	YPEL4	1.09918e-08	0.432492	6.40871e-07	0.567508	0.433413	0.424303	0.4322	0.428407	0.0114237	0.999999	1	0.999373	0.93249	0.00997748	LR
219541	MED19	9.4112e-05	0.000500654	9.47146e-08	0.999405	0.000594115	0.000572474	0.00057898	0.0006481	0.00168356	0.999896	0.999847	0.999849	0.96876	0.00254953	LR
51075	TMX2	0.0112493	0.000418425	3.51933e-06	0.988329	0.000542846	0.000495947	0.000494176	0.000486168	0.00160753	0.98883	0.988728	0.988151	0.0528206	0.00186854	LR
9404	LPXN	1.54474e-12	0.00534856	5.66064e-11	0.994651	0.00544265	0.00590983	0.00549907	0.00523498	0.0016961	1	1	1	0.998844	0.00220986	LR
80829	ZFP91	0.0438797	0.124262	0.00508679	0.826771	0.130283	0.124162	0.129888	0.12655	0.00455183	0.95163	0.950769	0.949736	0.491883	0.00421626	LR
374393	FAM111B	3.31477e-11	0.000233483	4.84313e-12	0.999767	0.000351841	0.000322148	0.000298112	0.000299438	0.00161038	1	1	0.999998	0.999998	0.00193005	LR
23220	DTX4	0.302469	0.000405844	0.000111175	0.697014	0.000612987	0.000562124	0.000573649	0.000627726	0.00146548	0.697724	0.697363	0.697079	0.0332607	0.00173017	LR
6809	STX3	2.10544e-07	0.00111504	1.27484e-08	0.998885	0.00136557	0.00114254	0.00119735	0.0011782	0.00161147	1	1	0.99965	0.517775	0.00188221	LR
54948	MRPL16	3.71576e-05	0.000317821	2.63907e-08	0.999645	0.000400833	0.000404919	0.000389913	0.000394258	0.00159392	0.999967	0.999938	0.999915	0.0728774	0.00185683	LR
79073	TMEM109	1.33945e-07	0.00189849	1.54354e-09	0.998101	0.00215658	0.00186532	0.00208527	0.00191749	0.00163969	0.999999	0.999999	0.999977	0.896504	0.00185984	LR
220001	VWCE	3.74466e-12	0.000596549	7.74697e-12	0.999403	0.000694319	0.000663244	0.000659225	0.000803103	0.0016043	1	1	1	0.99907	0.00184944	LR
1642	DDB1	0.158871	0.0141975	0.00174358	0.825188	0.0166425	0.0151883	0.0160195	0.015654	0.00184518	0.840113	0.839193	0.838693	0.0805365	0.00213996	LR
113157	RPLP0P2	2.57331e-10	0.000243474	1.56455e-11	0.999757	0.000327855	0.000334358	0.000316143	0.000325583	0.00160716	1	1	0.999997	0.861203	0.00189215	LR
745	MYRF	0.000322214	0.000275146	7.20181e-08	0.999403	0.000365015	0.000362079	0.000339622	0.000344871	0.00159811	0.999671	0.99966	0.99964	0.0505288	0.0018744	LR
9415	FADS2	5.0334e-10	0.000309715	1.93753e-11	0.99969	0.000421059	0.000392739	0.00039285	0.000371921	0.0015964	1	1	0.999999	0.77136	0.00183236	LR
3995	FADS3	0.0146793	0.000344629	6.69608e-06	0.984969	0.000437363	0.000467095	0.000425407	0.00042276	0.00176419	0.985859	0.985021	0.984308	0.588092	0.0018421	LR
2495	FTH1	0.000442754	0.000589941	3.19215e-07	0.998967	0.000683531	0.000654431	0.000701351	0.000696994	0.00159877	0.999559	0.999509	0.999421	0.760856	0.00190156	LR
3619	INCENP	3.79699e-10	0.194458	1.00063e-08	0.805542	0.195644	0.190169	0.19363	0.193705	0.00603195	1	1	0.999998	0.814691	0.00529646	LR
9219	MTA2	6.6109e-07	0.000322423	1.18715e-09	0.999677	0.000424128	0.000411464	0.000389371	0.000389364	0.00159354	0.999999	0.999999	0.99996	0.173302	0.00185955	LR
6094	ROM1	3.4357e-11	0.00345127	9.11358e-11	0.996549	0.00350941	0.00330303	0.00378343	0.00366667	0.00186194	1	1	0.999998	0.970332	0.00193252	LR
80789	INTS5	2.11307e-05	0.00136367	8.17263e-08	0.998615	0.00175072	0.00142962	0.00142915	0.00137963	0.00161465	0.99998	0.999954	0.999892	0.775734	0.00199676	LR
5436	POLR2G	0.175869	0.000779518	0.000113588	0.823238	0.000978464	0.000947059	0.00100723	0.000969763	0.00163033	0.825265	0.823884	0.822645	0.0466326	0.00177078	LR
374395	TMEM179B	5.53896e-05	0.000700381	9.94908e-08	0.999244	0.000781878	0.000760145	0.000829125	0.000822787	0.00185765	0.999947	0.999941	0.99888	0.821578	0.00183935	LR
79064	TMEM223	4.3496e-05	0.000574479	7.37194e-08	0.999382	0.000725191	0.000683645	0.000636392	0.000624484	0.00159844	0.999965	0.999926	0.999887	0.0468436	0.00183583	LR
6811	STX5	1.75035e-07	0.00325965	2.50197e-08	0.99674	0.00343527	0.00317304	0.00365617	0.00318142	0.00168165	1	1	0.999781	0.494705	0.00194486	LR
54663	WDR74	1.32287e-10	0.0574407	2.88921e-09	0.942559	0.057662	0.0552364	0.0577225	0.057403	0.00275115	1	1	0.999999	0.781934	0.00285617	LR
6520	SLC3A2	0.0228155	0.000252714	4.17397e-06	0.976928	0.00034713	0.000342756	0.000320764	0.000320545	0.00160059	0.977296	0.977168	0.97648	0.0457931	0.00181598	LR
10313	RTN3	0.00137082	0.00646081	6.85508e-06	0.992162	0.0066597	0.00658771	0.00650568	0.00659435	0.00174654	0.998591	0.998617	0.998481	0.492991	0.00197513	LR
283248	RCOR2	9.45543e-10	0.00242198	3.02137e-10	0.997578	0.00251273	0.00288904	0.00251733	0.00237692	0.00164841	0.999999	1	1	0.14491	0.0018683	LR
79829	NAA40	1.55799e-08	0.0020596	1.22651e-09	0.99794	0.00221197	0.0020324	0.00217608	0.00218522	0.0016931	1	1	0.999992	0.0770329	0.00228609	LR
55611	OTUB1	0.015346	0.0177158	0.000231012	0.966707	0.0181104	0.0167077	0.0187792	0.0177489	0.00197629	0.984295	0.984358	0.984357	0.575812	0.00218663	LR
83707	TRPT1	0.38092	0.00939803	0.00372488	0.605957	0.013485	0.0118148	0.013401	0.0129068	0.00176029	0.616191	0.615444	0.613994	0.0345844	0.00184283	LR
572	BAD	0.469903	0.00111501	0.00063601	0.528346	0.00179245	0.00163368	0.00214593	0.00175453	0.0015443	0.529863	0.529397	0.529178	0.0477687	0.0015506	LR
283234	CCDC88B	6.2705e-06	0.000288258	3.76027e-09	0.999705	0.000371623	0.000373414	0.00037345	0.000353111	0.0016237	0.999993	0.999984	0.999975	0.364367	0.00236944	LR
10235	RASGRP2	0.108048	0.000236265	1.86373e-05	0.891697	0.000337457	0.000336195	0.00032038	0.000319001	0.00160231	0.891955	0.891979	0.891571	0.0465649	0.00176528	LR
5837	PYGM	0.000176902	0.000610218	1.77926e-07	0.999213	0.000746842	0.00075648	0.000685455	0.000663573	0.0016371	0.999806	0.999831	0.99905	0.801535	0.00186257	LR
7536	SF1	1.6484e-09	0.0012437	3.1689e-10	0.998756	0.00138223	0.00140553	0.0013007	0.00131996	0.00171136	1	1	0.999996	0.0968143	0.00188572	LR
55561	CDC42BPG	1.12398e-09	0.00266591	3.25859e-10	0.997334	0.0027694	0.00270457	0.00274916	0.00297849	0.00175813	1	1	0.999984	0.991735	0.00202613	LR
10938	EHD1	3.51061e-08	0.013448	9.7007e-09	0.986552	0.0141136	0.0130111	0.0133852	0.0135288	0.00186752	1	1	0.999988	0.0908785	0.0021101	LR
113130	CDCA5	2.75945e-06	0.000225267	4.85908e-09	0.999772	0.000310135	0.000314511	0.000310857	0.000293011	0.00159184	0.999988	0.999997	0.999553	0.999976	0.00201593	LR
7542	ZFPL1	0.000625804	0.00239442	4.31701e-06	0.996975	0.00250741	0.00233421	0.00261172	0.00255873	0.00164772	0.999434	0.99926	0.998554	0.856091	0.00212192	LR
7108	TM7SF2	0.0675296	0.283914	0.0218811	0.626675	0.306647	0.293636	0.306409	0.300539	0.00810918	0.910073	0.911453	0.908498	0.432631	0.00775361	LR
741	ZNHIT2	0.00122795	0.000427275	4.05986e-07	0.998344	0.000519278	0.000588158	0.000489607	0.000489053	0.00166911	0.998651	0.998765	0.998755	0.297752	0.00189543	LR
740	MRPL49	7.9813e-11	0.0490874	1.24247e-09	0.950913	0.0489923	0.0480512	0.0495194	0.0490208	0.00287389	1	1	0.999999	0.951266	0.00271843	LR
84447	SYVN1	0.0408612	0.013757	0.0004675	0.944914	0.0153192	0.0132757	0.0143082	0.0139774	0.00187117	0.959234	0.957903	0.958496	0.174503	0.00206801	LR
728975	CAPN1-AS1	0.00336622	0.000389936	1.4818e-06	0.996242	0.000507171	0.000468531	0.000491004	0.000449626	0.00160997	0.996658	0.996596	0.995865	0.762228	0.0018918	LR
823	CAPN1	1.51233e-08	0.000410101	5.90562e-10	0.99959	0.000511224	0.000486156	0.00052151	0.000471918	0.0015955	1	1	0.999934	0.698203	0.00190342	LR
10435	CDC42EP2	3.23784e-07	0.000397742	5.3038e-10	0.999602	0.000538913	0.000476514	0.000459747	0.00045901	0.00161284	0.999998	0.999999	0.99999	0.15539	0.00183261	LR
5977	DPF2	0.00042667	0.000324531	7.12187e-07	0.999248	0.000422828	0.000407387	0.000394718	0.000402861	0.00159478	0.999718	0.999551	0.997343	0.353397	0.0019668	LR
283130	SLC25A45	5.53734e-09	0.000195519	3.06826e-10	0.999804	0.000281221	0.000294942	0.000264496	0.000263621	0.00164263	1	1	0.999739	0.986557	0.00249555	LR
83786	FRMD8	2.96237e-09	0.000351311	1.90968e-10	0.999649	0.000433373	0.000473425	0.000430645	0.000425275	0.00165681	1	1	0.999973	0.71493	0.0018726	LR
101927789	LOC101927789	8.49861e-11	0.00927724	5.97159e-10	0.990723	0.00989464	0.0092884	0.00925878	0.00926034	0.00200558	1	1	0.999987	0.999298	0.0019903	LR
57410	SCYL1	0.281709	0.00147979	0.000527211	0.716284	0.00220184	0.00189347	0.00214866	0.00200544	0.00153047	0.725462	0.717228	0.715302	0.0504221	0.00169344	LR
254100	ZNRD2-DT	1.97152e-06	0.000436511	2.15775e-09	0.999562	0.000518037	0.000530136	0.000552282	0.000515335	0.0016278	0.999996	0.99999	0.999978	0.910319	0.00183317	LR
23625	FAM89B	0.34986	0.00239069	0.000829016	0.64692	0.0032623	0.00300144	0.00395305	0.00309781	0.00180494	0.649042	0.650183	0.648727	0.031876	0.00176107	LR
254102	EHBP1L1	0.00821107	0.000626783	3.72696e-06	0.991158	0.000726932	0.000695196	0.000742334	0.000702249	0.00170076	0.991822	0.991771	0.991374	0.0703393	0.00183646	LR
4296	MAP3K11	0.029173	0.000368956	7.67073e-06	0.97045	0.000483819	0.000480468	0.000439981	0.000435346	0.00166024	0.970971	0.970796	0.9701	0.0604541	0.00183022	LR
6494	SIPA1	9.41745e-10	0.00358504	5.03806e-10	0.996415	0.0036446	0.00345309	0.00435558	0.00350256	0.0024382	1	1	0.999999	0.300786	0.00192108	LR
91056	AP5B1	1.10258e-08	0.0316332	1.18547e-08	0.968367	0.031782	0.0317715	0.0317713	0.0310056	0.00227835	1	0.999999	0.999996	0.238038	0.00241892	LR
254122	SNX32	0.274437	0.000629231	0.000156237	0.724777	0.000953866	0.000817823	0.000858498	0.000832718	0.00163499	0.725665	0.724877	0.725553	0.0910528	0.00172283	LR
1072	CFL1	4.60231e-05	0.000417189	3.57964e-08	0.999537	0.000521233	0.000492465	0.000519019	0.000476163	0.00160039	0.999956	0.99994	0.999858	0.41765	0.00183901	LR
30008	EFEMP2	8.60334e-05	0.00465756	6.98568e-07	0.995256	0.00481825	0.00446552	0.00501528	0.00463664	0.00173393	0.999913	0.999917	0.99918	0.287395	0.00208912	LR
9158	FIBP	0.457081	0.000197927	0.000104273	0.542617	0.000370989	0.000387901	0.000371551	0.000347736	0.00140904	0.543277	0.542813	0.542348	0.0272293	0.00153394	LR
8061	FOSL1	6.32406e-10	0.000401867	3.64458e-11	0.999598	0.000535738	0.000487973	0.000463751	0.000482472	0.0016009	1	1	0.999999	0.650054	0.00188391	LR
10589	DRAP1	7.29452e-07	0.000301675	2.1244e-09	0.999698	0.000387583	0.00038543	0.000401153	0.000366221	0.00161217	0.999998	0.999999	0.999811	0.713341	0.00183319	LR
84285	EIF1AD	0.24311	0.000413115	0.000116538	0.756361	0.00060549	0.000588235	0.000605931	0.000652658	0.00153959	0.757003	0.756753	0.755344	0.561538	0.00168175	LR
64837	KLC2	0.146389	0.00801302	0.00157594	0.844022	0.00985558	0.00878725	0.0101794	0.00933756	0.00178268	0.852166	0.850865	0.851887	0.777045	0.0019273	LR
256472	TMEM151A	0.0289075	0.000436829	8.75746e-06	0.970647	0.00058085	0.000534304	0.00051069	0.0004996	0.00161421	0.971051	0.971169	0.970557	0.0792521	0.00187964	LR
57124	CD248	0.446017	0.000133001	6.96364e-05	0.553781	0.000271708	0.000270688	0.000261665	0.000255115	0.00139334	0.554005	0.554003	0.553686	0.0565379	0.00154075	LR
25855	BRMS1	1.27963e-08	0.00112146	1.16711e-09	0.998879	0.00125493	0.00117243	0.00127152	0.00118864	0.00161362	1	1	0.999948	0.736405	0.00184543	LR
11041	B4GAT1	9.49396e-07	0.00284718	6.66447e-09	0.997152	0.00314835	0.00275154	0.0030175	0.00287415	0.0016446	0.999997	0.999997	0.999982	0.730942	0.00187702	LR
3177	SLC29A2	2.69569e-10	0.000827578	6.05912e-11	0.999172	0.000901545	0.00103535	0.000889173	0.000947221	0.00165594	1	1	0.999999	0.575748	0.00189324	LR
582	BBS1	0.00967439	0.000612345	4.16656e-06	0.989709	0.000740366	0.000687992	0.000700826	0.000689041	0.00160502	0.990315	0.990301	0.990133	0.148915	0.00192235	LR
55231	CCDC87	0.027228	0.00626011	0.00030967	0.966202	0.00655917	0.00721422	0.00663122	0.00669756	0.00175579	0.97258	0.97231	0.9684	0.96849	0.00203627	LR
9973	CCS	1.0092e-06	0.0223746	4.93264e-08	0.977624	0.0227755	0.0212436	0.0230175	0.0216998	0.00234217	0.999992	0.999998	0.999995	0.221641	0.00255095	LR
5936	RBM4	0.0015226	0.000424849	8.89616e-07	0.998052	0.000522568	0.00060202	0.000498668	0.000481537	0.00182458	0.998475	0.998469	0.996806	0.91031	0.00223276	LR
78999	LRFN4	7.38742e-05	0.00101111	1.40019e-07	0.998915	0.00110007	0.00105574	0.00116139	0.00109396	0.00169715	0.999932	0.999917	0.999733	0.0695573	0.00184332	LR
91683	SYT12	1.85621e-09	0.000434755	4.9317e-11	0.999565	0.00061243	0.000508653	0.000504406	0.000501393	0.0015974	1	0.999999	0.999996	0.948999	0.00183397	LR
29984	RHOD	1.202e-06	0.000534644	1.22618e-08	0.999464	0.00062038	0.000677334	0.000627294	0.000587975	0.00162036	0.999999	0.999999	0.999507	0.314903	0.00183496	LR
22992	KDM2A	0.377189	0.00410165	0.00168097	0.617029	0.00620209	0.00544464	0.00598048	0.00548238	0.00155956	0.622558	0.620809	0.620486	0.107695	0.00170645	LR
156	GRK2	0.0305612	0.00540395	0.000125513	0.963909	0.0057485	0.00528337	0.00569126	0.0056426	0.00194216	0.969435	0.969221	0.968887	0.322475	0.00190844	LR
338692	ANKRD13D	1.27957e-05	0.000397852	1.26576e-08	0.999589	0.00047931	0.000474886	0.000503529	0.000466168	0.00172059	0.999987	0.999987	0.999768	0.271091	0.0020551	LR
54961	SSH3	0.265364	0.000313597	7.32238e-05	0.734249	0.000468989	0.000452274	0.000481249	0.000434555	0.0015491	0.734422	0.7344	0.734903	0.0404675	0.00193232	LR
57804	POLD4	0.00154003	0.00107263	3.30796e-06	0.997384	0.00116914	0.00110661	0.00132044	0.0011439	0.00169341	0.998446	0.998422	0.997437	0.974853	0.0018444	LR
23529	CLCF1	0.0337818	0.000838607	1.97945e-05	0.96536	0.000984071	0.000964007	0.000921609	0.00095152	0.00165946	0.966301	0.966031	0.966031	0.168396	0.00181922	LR
5499	PPP1CA	3.13672e-05	0.00154083	1.17802e-07	0.998428	0.00161422	0.00156483	0.00180822	0.00159482	0.00168478	0.999968	0.99997	0.999389	0.308901	0.00185652	LR
57571	CARNS1	8.08465e-10	0.000798458	1.71426e-10	0.999202	0.000953942	0.00085808	0.00091822	0.000852695	0.001603	1	1	0.999991	0.694586	0.00186091	LR
6199	RPS6KB2	0.00109856	0.00156676	1.50611e-06	0.997333	0.00168902	0.00158651	0.00174903	0.00163944	0.00178638	0.998862	0.998904	0.998727	0.489246	0.00249393	LR
57175	CORO1B	5.57232e-06	0.000832415	1.45637e-08	0.999162	0.000958023	0.000880603	0.000955702	0.000904793	0.0016167	0.999995	0.999986	0.999955	0.399472	0.00189114	LR
80194	TMEM134	0.00874309	0.0124255	7.48218e-05	0.978757	0.0126051	0.0116742	0.0129844	0.0125574	0.00200611	0.991149	0.991134	0.99111	0.116332	0.00204214	LR
10263	CDK2AP2	3.29197e-06	0.000251654	1.92846e-09	0.999745	0.000335726	0.000344116	0.000317169	0.00032553	0.00163179	0.999996	0.999984	0.99999	0.352056	0.00183336	LR
2950	GSTP1	2.58576e-06	0.000276105	1.09592e-08	0.999721	0.000359327	0.000363842	0.000368116	0.000340925	0.00165238	1	0.999981	0.999902	0.677416	0.0018966	LR
254552	NUDT8	0.000226354	0.000541805	3.65842e-07	0.999231	0.000626557	0.000734256	0.000617009	0.000592248	0.00162749	0.999811	0.99977	0.997527	0.325165	0.00210525	LR
645332	FAM86C2P	0.251939	0.00023313	5.13425e-05	0.747777	0.000371803	0.000367079	0.000345597	0.000340135	0.00150957	0.748522	0.747937	0.747376	0.0573687	0.00199721	LR
10312	TCIRG1	0.162743	0.000462185	5.91239e-05	0.836736	0.000617045	0.000577954	0.000634656	0.00056945	0.00153108	0.837241	0.837384	0.836459	0.0783871	0.00174655	LR
1119	CHKA	0.127207	0.000423737	4.52258e-05	0.872324	0.000548978	0.000539255	0.000530077	0.000588526	0.00156663	0.874136	0.872108	0.872324	0.0464047	0.00195987	LR
4041	LRP5	0.0592768	0.000239687	1.10753e-05	0.940472	0.000332675	0.000337978	0.000323616	0.000314375	0.00157099	0.940579	0.940669	0.940651	0.329128	0.00186587	LR
9633	TESMIN	1.59328e-06	0.000278993	3.99833e-09	0.999719	0.000363261	0.000384932	0.000342944	0.000345588	0.00173219	0.999999	0.999995	0.999923	0.154987	0.00183229	LR
595	CCND1	0.0016517	0.000333066	5.52311e-07	0.998015	0.00045049	0.000423221	0.00040257	0.00039671	0.00167221	0.998368	0.998327	0.99789	0.487494	0.00183496	LR
220064	LTO1	7.4536e-10	0.000274774	4.21391e-11	0.999725	0.0003785	0.000360459	0.000348077	0.000344277	0.00164251	1	1	0.999994	0.744726	0.00185376	LR
8772	FADD	9.15782e-06	0.000409076	7.11917e-09	0.999582	0.000518948	0.000534089	0.000472172	0.000472082	0.00159714	0.999973	0.999991	0.999962	0.382277	0.00183652	LR
55191	NADSYN1	5.93757e-10	0.00107656	1.97585e-10	0.998923	0.00118629	0.00110305	0.00120504	0.00118139	0.00163173	1	1	0.999997	0.218755	0.00184887	LR
220074	LRTOMT	4.52534e-07	0.000310416	8.49666e-10	0.999689	0.000393832	0.000399061	0.000404419	0.000390817	0.00161377	0.999999	0.999997	0.999939	0.943211	0.00195499	LR
25906	ANAPC15	0.144883	0.000215529	2.45035e-05	0.854877	0.000318785	0.000321385	0.000306123	0.000300487	0.00152993	0.855297	0.855305	0.85336	0.0897895	0.00199101	LR
3636	INPPL1	2.45013e-06	0.00333029	3.47159e-08	0.996667	0.00358213	0.00324483	0.00362679	0.00325092	0.00176465	0.999998	0.999994	0.999934	0.582599	0.00205862	LR
81570	CLPB	1.24978e-06	0.000322299	1.25701e-09	0.999676	0.000416753	0.000405404	0.000413446	0.000389782	0.00159512	0.999998	0.999996	0.99997	0.678156	0.00183559	LR
5138	PDE2A	8.0128e-12	0.000203478	3.58089e-12	0.999797	0.000293228	0.000305861	0.000268918	0.000272737	0.00161538	1	1	1	0.971347	0.00205032	LR
10809	STARD10	2.11284e-05	0.000346077	1.04888e-08	0.999633	0.000429391	0.000432975	0.000428518	0.000414614	0.00164146	0.999978	0.999975	0.999919	0.0668831	0.00184059	LR
89849	ATG16L2	5.43578e-07	0.00105859	8.11118e-09	0.998941	0.00140041	0.00109535	0.0011196	0.00108272	0.00160856	1	0.999997	0.999959	0.0894432	0.00191695	LR
5029	P2RY2	5.22904e-08	0.000317074	2.09213e-09	0.999683	0.000400404	0.000402365	0.000395233	0.000386363	0.0015936	1	1	0.999846	0.0762912	0.00219716	LR
84957	RELT	0.00221268	0.00257406	5.74338e-06	0.995208	0.00271299	0.00258909	0.00272537	0.0026556	0.00169256	0.99786	0.997761	0.997031	0.0469056	0.00270812	LR
51287	COA4	0.0263191	0.00468439	7.93307e-05	0.968917	0.00503137	0.00493326	0.00478037	0.00478914	0.00175706	0.97371	0.973376	0.973495	0.0605752	0.00189716	LR
51400	PPME1	0.0718817	0.000576038	3.29383e-05	0.927509	0.000710933	0.000669021	0.000671584	0.00073435	0.00158432	0.928858	0.927784	0.927533	0.0602877	0.00189896	LR
10714	POLD3	6.02553e-09	0.000487668	7.89019e-11	0.999512	0.000654794	0.000576573	0.000557379	0.000542035	0.00159711	0.999999	1	0.999998	0.618088	0.00185293	LR
9789	SPCS2	0.00430897	0.000547234	1.85253e-06	0.995142	0.00064499	0.000652737	0.000615028	0.000642182	0.00160584	0.995748	0.995639	0.995407	0.0468067	0.00183283	LR
10825	NEU3	1.55729e-06	0.0217416	1.34223e-06	0.978255	0.027787	0.0203064	0.0216595	0.0207359	0.00218061	1	0.999998	0.996693	0.814902	0.00243301	LR
100507050	TPBGL	1.10966e-11	0.0493673	1.01566e-09	0.950633	0.0511238	0.045892	0.0490277	0.0497278	0.00267032	1	1	1	0.952392	0.0044043	LR
7481	WNT11	7.95456e-09	0.000614912	3.98466e-10	0.999385	0.000765386	0.000687645	0.000686891	0.000680382	0.0016409	1	1	0.999987	0.0937024	0.00183887	LR
5612	THAP12	4.86338e-06	0.237212	4.28074e-06	0.762779	0.239012	0.22158	0.239019	0.226971	0.00638164	0.999992	0.999988	0.999722	0.0734328	0.00685283	LR
25987	TSKU	8.65272e-08	0.000297324	4.58635e-10	0.999703	0.000393181	0.000382052	0.000360746	0.000371752	0.00159557	1	0.999999	0.999985	0.141799	0.00190268	LR
55331	ACER3	0.000383271	0.00055975	2.19455e-07	0.999057	0.000643485	0.000626094	0.000731472	0.000611841	0.00164192	0.999613	0.999556	0.999582	0.554996	0.00201598	LR
282679	AQP11	8.23253e-09	0.0223563	3.89179e-08	0.977644	0.0228046	0.0210161	0.0223658	0.0228518	0.00296029	1	1	0.999885	0.747096	0.0022218	LR
79731	NARS2	1.50383e-06	0.00138502	9.83852e-09	0.998613	0.00155853	0.00142357	0.00147837	0.00146633	0.00166456	0.999998	0.999997	0.999946	0.170954	0.00185011	LR
26011	TENM4	0.249211	0.000189027	4.16041e-05	0.750558	0.000306409	0.000311009	0.000291348	0.000290495	0.00148249	0.751078	0.750863	0.749619	0.092443	0.00166903	LR
220042	DDIAS	6.90474e-05	0.000195757	5.41884e-08	0.999735	0.000284614	0.000299174	0.000260804	0.00026384	0.00163126	0.999897	0.999931	0.999097	0.999857	0.00214723	LR
60492	CCDC90B	4.02712e-12	0.000400888	5.17017e-12	0.999599	0.000505162	0.000590395	0.000462839	0.00046007	0.00166434	1	1	1	0.999951	0.0018386	LR
84233	TMEM126A	0.0162455	0.000284163	3.39877e-06	0.983467	0.000380237	0.000371817	0.000351181	0.000358275	0.00159456	0.983855	0.983532	0.983644	0.0548216	0.00182341	LR
54843	SYTL2	0.0257062	0.000836881	1.37405e-05	0.973443	0.000932927	0.00112226	0.000921147	0.000885006	0.00246538	0.974284	0.974343	0.973661	0.0456582	0.00209111	LR
10873	ME3	0.262389	0.000277058	6.28082e-05	0.737271	0.000413782	0.000404955	0.0004201	0.000406923	0.00149204	0.737548	0.737656	0.737273	0.0351309	0.00166082	LR
8322	FZD4	0.000235549	0.000473663	9.09171e-08	0.999291	0.000571927	0.000545459	0.000539195	0.000582992	0.00160016	0.999738	0.99975	0.999754	0.0550297	0.00183442	LR
65084	TMEM135	1.09691e-05	0.000406608	1.59372e-08	0.999582	0.000509095	0.000497235	0.000487302	0.000465162	0.00160312	0.999991	0.999939	0.999978	0.0748316	0.00184522	LR
1075	CTSC	5.98504e-05	0.000741567	6.28076e-08	0.999199	0.000968295	0.000823715	0.000814998	0.000781543	0.00160373	0.999939	0.999931	0.999823	0.61061	0.00183896	LR
[truncated: 12,090 more rows]
