# Supplementary material for: Anthracyclines induce cardiotoxicity through a shared gene expression response signature
Source: PLoS Genet. 2024 Feb 28;20(2):e1011164. doi: 10.1371/journal.pgen.1011164 (PMC10927150; doi:10.1371/journal.pgen.1011164)
Supplement: S14 Table — Data related to Figs 4A–4C, 7, and S13. (XLSX) [file pgen.1011164.s029.xlsx]

## Sheet: S14Table
S14 Table: List of genes assigned to each motif (related to Fig4A-Fig4C; Fig7; S13 Fig)
ENTREZID	SYMBOL	MOTIF
100132287	LOC100132287	NR
102465432	NA	NR
100133331	NA	NR
339451	KLHL17	NR
57801	HES4	NR
51150	SDF4	NR
54973	INTS11	NR
1855	DVL1	NR
54998	AURKAIP1	NR
148413	MRPL20-AS1	NR
55052	MRPL20	NR
64856	VWA1	NR
29101	SSU72	NR
8510	MMP23B	NR
984	CDK11B	NR
8511	MMP23A	NR
728642	CDK11A	NR
9906	SLC35E2A	NR
65220	NADK	NR
2782	GNB1	NR
199990	FAAP20	NR
79906	MORN1	NR
11079	RER1	NR
5192	PEX10	NR
55229	PANK4	NR
440556	PRDM16-DT	NR
27237	ARHGEF16	NR
1953	MEGF6	NR
127262	TPRG1L	NR
57212	TP73-AS1	NR
148870	CCDC27	NR
57470	LRRC47	NR
9731	CEP104	NR
1677	DFFB	NR
6146	RPL22	NR
102724450	RNF207-AS1	NR
23463	ICMT	NR
8718	TNFRSF25	NR
57449	PLEKHG5	NR
79707	NOL9	NR
3104	ZBTB48	NR
9903	KLHL21	NR
148479	PHF13	NR
55735	DNAJC11	NR
23261	CAMTA1	NR
3604	TNFRSF9	NR
11315	PARK7	NR
54206	ERRFI1	NR
2023	ENO1	NR
80045	GPR157	NR
9563	H6PD	NR
84275	SLC25A33	NR
199953	TMEM201	NR
22883	CLSTN1	NR
56998	CTNNBIP1	NR
64802	NMNAT1	NR
10277	UBE4B	NR
23095	KIF1B	NR
378708	CENPS	NR
5195	PEX14	NR
23435	TARDBP	NR
6723	SRM	NR
2475	MTOR	NR
26270	FBXO6	NR
10459	MAD2L2	NR
4524	MTHFR	NR
1185	CLCN6	NR
4878	NPPA	NR
5351	PLOD1	NR
60672	MIIP	NR
55187	VPS13D	NR
343069	HNRNPCL1	NR
126755	LRRC38	NR
10630	PDPN	NR
7799	PRDM2	NR
79180	EFHD2	NR
842	CASP9	NR
23341	DNAJC16	NR
84301	DDI2	NR
440567	UQCRHL	NR
23013	SPEN	NR
7709	ZBTB17	NR
348487	FAM131C	NR
128272	ARHGEF19	NR
79363	CPLANE2	NR
55707	NECAP2	NR
55672	NBPF1	NR
84809	CROCCP2	NR
11209	MST1P2	NR
26869	RNU1-3	NR
26870	RNU1-2	NR
4237	MFAP2	NR
23400	ATP13A2	NR
6390	SDHB	NR
11240	PADI2	NR
8659	ALDH4A1	NR
23352	UBR4	NR
23065	EMC1	NR
51154	MRTO4	NR
100506730	LOC100506730	NR
8574	AKR7A2	NR
832	CAPZB	NR
440574	MICOS10	NR
644068	RPS14P3	NR
255104	TMCO4	NR
55450	CAMK2N1	NR
79594	MUL1	NR
65018	PINK1	NR
1650	DDOST	NR
50809	HP1BP3	NR
8672	EIF4G3	NR
1889	ECE1	NR
84196	USP48	NR
3339	HSPG2	NR
29092	LINC00339	NR
998	CDC42	NR
9923	ZBTB40	NR
23028	KDM1A	NR
80818	ZNF436	NR
55616	ASAP3	NR
6135	RPL11	NR
90529	STPG1	NR
57185	NIPAL3	NR
11123	RCAN3	NR
100506985	NCMAP-DT	NR
10250	SRRM1	NR
23585	TMEM50A	NR
55219	MACO1	NR
57134	MAN1C1	NR
56181	MTFR1L	NR
5051	PAFAH2	NR
79927	FAM110D	NR
51042	ZNF593	NR
10256	CNKSR1	NR
83442	SH3BGRL3	NR
91544	UBXN11	NR
79947	DHDDS	NR
3151	HMGN2	NR
8289	ARID1A	NR
63906	GPATCH3	NR
23038	WDTC1	NR
644961	ACTG1P20	NR
2827	GPR3	NR
10163	WASF2	NR
2537	IFI6	NR
5511	PPP1R8	NR
27293	SMPDL3B	NR
55113	XKR8	NR
2140	EYA3	NR
93974	ATP5IF1	NR
65979	PHACTR4	NR
1104	RCC1	NR
54952	TRNAU1AP	NR
51441	YTHDF2	NR
2035	EPB41	NR
51102	MECR	NR
347735	SERINC2	NR
64129	TINAGL1	NR
90853	SPOCD1	NR
8073	PTP4A2	NR
56063	TMEM234	NR
8668	EIF3I	NR
65108	MARCKSL1	NR
339487	ZBTB8OS	NR
5928	RBBP4	NR
57648	KIAA1522	NR
64766	S100PBP	NR
113452	TMEM54	NR
204	AK2	NR
55223	TRIM62	NR
149076	ZNF362	NR
114784	CSMD2	NR
113444	SMIM12	NR
79932	KIAA0319L	NR
23154	NCDN	NR
5690	PSMB2	NR
127703	C1orf216	NR
192669	AGO3	NR
27095	TRAPPC3	NR
55700	MAP7D1	NR
9967	THRAP3	NR
79729	SH3D21	NR
55194	EVA1B	NR
84967	LSM10	NR
64960	MRPS15	NR
80149	ZC3H12A	NR
64769	MEAF6	NR
54955	C1orf109	NR
79693	YRDC	NR
127687	C1orf122	NR
4520	MTF1	NR
3633	INPP5B	NR
10946	SF3A3	NR
51118	UTP11	NR
4725	NDUFS5	NR
23499	MACF1	NR
643314	NA	NR
8761	PABPC4	NR
26508	HEYL	NR
10450	PPIE	NR
84879	MFSD2A	NR
10487	CAP1	NR
6018	RLF	NR
10269	ZMPSTE24	NR
65243	ZFP69B	NR
127396	ZNF684	NR
100130557	NFYC-AS1	NR
4802	NFYC	NR
163732	CITED4	NR
100132074	FOXO6	NR
284716	RIMKLA	NR
79717	PPCS	NR
728621	CCDC30	NR
64175	P3H1	NR
79078	C1orf50	NR
114625	ERMAP	NR
6513	SLC2A1	NR
440584	SLC2A1-DT	NR
10969	EBNA1BP2	NR
128218	TMEM125	NR
64834	ELOVL1	NR
112950	MED8	NR
5792	PTPRF	NR
9682	KDM4A	NR
1802	DPH2	NR
533	ATP6V0B	NR
8704	B4GALT2	NR
149473	CCDC24	NR
55929	DMAP1	NR
79033	ERI3	NR
79639	TMEM53	NR
6202	RPS8	NR
7389	UROD	NR
57643	ZSWIM5	NR
84842	HPDL	NR
10327	AKR1A1	NR
4678	NASP	NR
60313	GPBP1L1	NR
3652	IPP	NR
8503	PIK3R3	NR
55624	POMGNT1	NR
541468	LURAP1	NR
7388	UQCRH	NR
8569	MKNK1	NR
64756	ATPAF1	NR
9813	EFCAB14	NR
51727	CMPK1	NR
388630	TRABD2B	NR
54558	SPATA6	NR
11124	FAF1	NR
114883	OSBPL9	NR
4898	NRDC	NR
51060	TXNDC12	NR
91408	BTF3L4	NR
84950	PRPF38A	NR
23318	TUT4	NR
2882	GPX7	NR
79699	ZYG11B	NR
55268	ECHDC2	NR
6342	SCP2	NR
127435	PODN	NR
54987	CZIB	NR
4116	MAGOH	NR
55706	NDC1	NR
54432	YIPF1	NR
115353	LRRC42	NR
127428	TCEANC2	NR
51253	MRPL37	NR
7268	TTC4	NR
25973	PARS2	NR
1718	DHCR24	NR
23358	USP24	NR
5563	PRKAA2	NR
1600	DAB1	NR
114803	MYSM1	NR
3725	JUN	NR
83941	TM2D1	NR
10207	PATJ	NR
163782	KANK4	NR
7398	USP1	NR
85440	DOCK7	NR
29929	ALG6	NR
205	AK4	NR
9829	DNAJC6	NR
54741	LEPROT	NR
3953	LEPR	NR
84251	SGIP1	NR
79819	DNAI4	NR
57708	MIER1	NR
26135	SERBP1	NR
55970	GNG12	NR
100289178	GNG12-AS1	NR
9077	DIRAS3	NR
79971	WLS	NR
57554	LRRC7	NR
55631	LRRC40	NR
9295	SRSF11	NR
81573	ANKRD13C	NR
5733	PTGER3	NR
9406	ZRANB2	NR
257194	NEGR1	NR
51086	TNNI3K	NR
1429	CRYZ	NR
127253	TYW3	NR
204962	SLC44A5	NR
34	ACADM	NR
1744	DLSTP1	NR
5876	RABGGTB	NR
256435	ST6GALNAC3	NR
81849	ST6GALNAC5	NR
23032	USP33	NR
374986	MIGA1	NR
54810	GIPC2	NR
64123	ADGRL4	NR
23266	ADGRL2	NR
79739	TTLL7	NR
5567	PRKACB	NR
80135	RPF1	NR
1486	CTBS	NR
117178	SSX2IP	NR
23566	LPAR3	NR
84144	SYDE2	NR
148423	C1orf52	NR
54680	ZNHIT6	NR
57489	ODF2L	NR
9653	HS2ST1	NR
8543	LMO4	NR
56267	KYAT3	NR
494115	RBMXL1	NR
2635	GBP3	NR
2634	GBP2	NR
23507	LRRC8B	NR
84230	LRRC8C	NR
400761	LRRC8C-DT	NR
284695	ZNF326	NR
164045	HFM1	NR
8317	CDC7	NR
7049	TGFBR3	NR
646817	SETSIP	NR
23285	NA	NR
79871	RPAP2	NR
7813	EVI5	NR
6125	RPL5	NR
343099	CCDC18	NR
2152	F3	NR
126969	SLC44A3	NR
729970	CNN3-DT	NR
199857	ALG14	NR
148534	TLCD4	NR
100527978	TLCD4-RWDD3	NR
1806	DPYD	NR
51375	SNX7	NR
391059	FRRS1	NR
23443	SLC35A3	NR
64645	MFSD14A	NR
1629	DBT	NR
100506007	RTCA-AS1	NR
8634	RTCA	NR
148867	SLC30A7	NR
1301	COL11A1	NR
55599	RNPC3	NR
280	AMY2B	NR
284611	FAM102B	NR
55119	PRPF38B	NR
6814	STXBP3	NR
23155	CLCC1	NR
6884	TAF13	NR
343263	MYBPHL	NR
6272	SORT1	NR
5686	PSMA5	NR
127002	ATXN7L2	NR
284613	CYB561D1	NR
2773	GNAI3	NR
271	AMPD2	NR
2948	GSTM4	NR
2946	GSTM2	NR
2944	GSTM1	NR
2949	GSTM5	NR
2947	GSTM3	NR
85369	STRIP1	NR
388662	SLC6A17	NR
64783	RBM15	NR
10542	LAMTOR5	NR
55791	LRIF1	NR
128338	DRAM2	NR
128344	PIFO	NR
515	ATP5PB	NR
5906	RAP1A	NR
100506343	INKA2-AS1	NR
3752	KCND3	NR
54879	ST7L	NR
829	CAPZA1	NR
10745	PHTF1	NR
54665	RSBN1	NR
10717	AP4B1	NR
204851	HIPK1	NR
56944	OLFML3	NR
4893	NRAS	NR
7812	CSDE1	NR
10100	TSPAN2	NR
81839	VANGL1	NR
845	CASQ2	NR
55356	SLC22A15	NR
476	ATP1A1	NR
84852	ATP1A1-AS1	NR
965	CD58	NR
3321	IGSF3	NR
8458	TTF2	NR
80263	TRIM45	NR
54834	GDAP2	NR
10352	WARS2	NR
101929147	WARS2-AS1	NR
4853	NOTCH2	NR
9554	SEC22B	NR
728841	NBPF8	NR
101929796	NOTCH2NLR	NR
101060684	NBPF26	NR
728855	LINC00623	NR
653820	FAM72B	NR
647121	EMBP1	NR
554282	FAM72C	NR
100996712	SRGAP2D	NR
284565	NBPF15	NR
645166	LSP1P5	NR
728833	FAM72D	NR
100288142	NBPF20	NR
101060254	PDE4DIPP5	NR
101929780	NBPF25P	NR
653519	GPR89A	NR
27246	RNF115	NR
10623	POLR3C	NR
200035	NUDT17	NR
10401	PIAS3	NR
100132406	NBPF10	NR
388677	NOTCH2NLA	NR
149013	NBPF12	NR
171423	PDIA3P1	NR
2330	FMO5	NR
200030	NBPF11	NR
388685	LINC01138	NR
25832	NBPF14	NR
100996763	NOTCH2NLB	NR
400818	NBPF9	NR
653513	LOC653513	NR
101060226	NBPF19	NR
57234	LINC00869	NR
51027	BOLA1	NR
10262	SF3B4	NR
10903	MTMR11	NR
51177	PLEKHO1	NR
51107	APH1A	NR
54460	MRPS21	NR
9129	PRPF3	NR
1893	ECM1	NR
54507	ADAMTSL4	NR
2029	ENSA	NR
1513	CTSK	NR
405	ARNT	NR
9869	SETDB1	NR
29956	CERS2	NR
388695	LYSMD1	NR
5710	PSMD4	NR
5993	RFX5	NR
8991	SELENBP1	NR
57530	CGN	NR
7286	TUFT1	NR
81609	SNX27	NR
65005	MRPL9	NR
11022	TDRKH	NR
6281	S100A10	NR
6282	S100A11	NR
6277	S100A6	NR
6275	S100A4	NR
6274	S100A3	NR
6273	S100A2	NR
26097	CHTOP	NR
23557	SNAPIN	NR
3608	ILF2	NR
9909	DENND4B	NR
27173	SLC39A1	NR
10899	JTB	NR
5872	RAB13	NR
6232	RPS27	NR
7170	TPM3	NR
25912	C1orf43	NR
9898	UBAP2L	NR
57198	ATP8B2	NR
103	ADAR	NR
10654	PMVK	NR
57326	PBXIP1	NR
90780	PYGO2	NR
101928120	LOC101928120	NR
6464	SHC1	NR
8751	ADAM15	NR
1945	EFNA4	NR
1944	EFNA3	NR
1942	EFNA1	NR
54344	DPM3	NR
200185	KRTCAP2	NR
7059	THBS3	NR
4580	MTX1	NR
2630	GBAP1	NR
2629	GBA	NR
1196	CLK2	NR
2224	FDPS	NR
55249	YY1AP1	NR
54856	GON4L	NR
23208	SYT11	NR
6016	RIT1	NR
22889	KHDC4	NR
6746	SSR2	NR
56893	UBQLN4	NR
23381	SMG5	NR
84283	TMEM79	NR
112770	GLMP	NR
4209	MEF2D	NR
128240	NAXE	NR
54865	GPATCH4	NR
63827	BCAN	NR
81875	ISG20L2	NR
5546	PRCC	NR
375033	PEAR1	NR
9826	ARHGEF11	NR
55243	KIRREL1	NR
912	CD1D	NR
54935	DUSP23	NR
8407	TAGLN2	NR
93183	PIGM	NR
93185	IGSF8	NR
480	ATP1A4	NR
844	CASQ1	NR
8682	PEA15	NR
50717	DCAF8	NR
1314	COPA	NR
474338	SUMO1P3	NR
23385	NCSTN	NR
57216	VANGL2	NR
55600	ITLN1	NR
50848	F11R	NR
100131187	TSTD1	NR
7391	USF1	NR
5202	PFDN2	NR
4817	NIT1	NR
9191	DEDD	NR
8703	B4GALT3	NR
4720	NDUFS2	NR
6391	SDHC	NR
257177	CFAP126	NR
3310	HSPA6	NR
641311	RPL31P11	NR
11266	DUSP12	NR
22926	ATF6	NR
9722	NOS1AP	NR
400793	C1orf226	NR
127933	UHMK1	NR
6675	UAP1	NR
6258	RXRG	NR
4259	MGST3	NR
223	ALDH9A1	NR
54499	TMCO1	NR
7371	UCK2	NR
387597	ILDR2	NR
5451	POU2F1	NR
9019	MPZL1	NR
25874	MPC2	NR
55827	DCAF6	NR
23432	GPR161	NR
261726	TIPRL	NR
84832	ANKRD36BP1	NR
101928596	LOC101928596	NR
481	ATP1B1	NR
8548	BLZF1	NR
2153	F5	NR
92342	METTL18	NR
57147	SCYL3	NR
22920	KIFAP3	NR
149281	NTMT2	NR
92344	GORAB	NR
5396	PRRX1	NR
2329	FMO4	NR
7151	TOP1P1	NR
23215	PRRC2C	NR
5279	PIGC	NR
7292	TNFSF4	NR
100506023	LOC100506023	NR
100506046	GAS5-AS1	NR
60674	GAS5	NR
26802	SNORD47	NR
26774	SNORD80	NR
84614	ZBTB37	NR
149041	RC3H1	NR
63931	MRPS14	NR
64326	COP1	NR
60676	PAPPA2	NR
460	ASTN1	NR
9917	FAM20B	NR
6646	SOAT1	NR
163590	TOR1AIP2	NR
9857	CEP350	NR
5768	QSOX1	NR
200058	NA	NR
84320	ACBD6	NR
2752	GLUL	NR
80896	NPL	NR
1660	DHX9	NR
3915	LAMC1	NR
3918	LAMC2	NR
23057	NMNAT2	NR
9887	SMG7	NR
10092	ARPC5	NR
23127	COLGALT2	NR
81563	C1orf21	NR
81627	TRMT1L	NR
10625	IVNS1ABP	NR
83872	HMCN1	NR
7175	TPR	NR
54953	ODR4	NR
100616345	MIR4426	NR
5997	RGS2	NR
51377	UCHL5	NR
6738	RO60	NR
51022	GLRX2	NR
8707	B3GALT2	NR
343450	KCNT2	NR
360023	ZBTB41	NR
388722	C1orf53	NR
140609	NEK7	NR
2494	NR5A2	NR
23046	KIF21B	NR
252839	TMEM9	NR
7135	TNNI1	NR
376693	RPS10P7	NR
149345	SHISA4	NR
10440	TIMM17A	NR
100506696	PCAT6	NR
51094	ADIPOR1	NR
51706	CYB5R1	NR
92703	TMEM183A	NR
8497	PPFIA4	NR
100381270	ZBED6	NR
6635	SNRPE	NR
9580	SOX13	NR
3814	KISS1	NR
22874	PLEKHA6	NR
10446	LRRN2	NR
23114	NFASC	NR
5929	RBBP5	NR
55220	KLHDC8A	NR
64710	NUCKS1	NR
8934	RAB29	NR
284581	LOC284581	NR
115019	SLC26A9	NR
103021295	LOC103021295	NR
729533	FAM72A	NR
9641	IKBKE	NR
83593	RASSF5	NR
1939	EIF2D	NR
9261	MAPKAPK2	NR
5362	PLXNA2	NR
50486	G0S2	NR
3664	IRF6	NR
55758	RCOR3	NR
7188	TRAF5	NR
84791	LINC00467	NR
100131205	RPL21P28	NR
5525	PPP2R5A	NR
55248	PACC1	NR
29937	NENF	NR
25936	NSL1	NR
642946	FLVCR1-DT	NR
28982	FLVCR1	NR
90806	ANGEL2	NR
26750	RPS6KC1	NR
100505832	PROX1-AS1	NR
5784	PTPN14	NR
101929612	NA	NR
51133	KCTD3	NR
2104	ESRRG	NR
7042	TGFB2	NR
127018	LYPLAL1	NR
55699	IARS2	NR
25782	RAB3GAP2	NR
6791	AURKAP1	NR
4139	MARK1	NR
79762	C1orf115	NR
11221	DUSP10	NR
375056	MIA3	NR
64853	AIDA	NR
148362	BROX	NR
84976	DISP1	NR
55061	SUSD4	NR
824	CAPN2	NR
7159	TP53BP2	NR
105369195	NA	NR
4931	NVL	NR
29097	CNIH4	NR
55740	ENAH	NR
6726	SRP9	NR
9725	TMEM63A	NR
29920	PYCR2	NR
7044	LEFTY2	NR
83881	MIXL1	NR
8476	CDC42BPA	NR
116841	SNAP47	NR
128308	MRPL55	NR
2987	GUK1	NR
200205	IBA57	NR
81559	TRIM11	NR
149603	RNF187	NR
58480	RHOU	NR
5867	RAB4A	NR
126731	CCSAP	NR
58	ACTA1	NR
27097	TAF5L	NR
2590	GALNT2	NR
79605	PGBD5	NR
22796	COG2	NR
183	AGT	NR
84886	C1orf198	NR
64801	ARV1	NR
128061	C1orf131	NR
54583	EGLN1	NR
7257	TSNAX	NR
57568	SIPA1L2	NR
3775	KCNK1	NR
388753	COA6	NR
9453	GGPS1	NR
1130	LYST	NR
4811	NID1	NR
128178	EDARADD	NR
3964	LGALS8	NR
55127	HEATR1	NR
100130331	LOC100130331	NR
1131	CHRM3	NR
56776	FMN2	NR
2271	FH	NR
23596	OPN3	NR
200150	PLD5	NR
10806	SDCCAG8	NR
10000	AKT3	NR
10472	ZBTB18	NR
159	ADSS2	NR
51029	DESI2	NR
116228	COX20	NR
3192	HNRNPU	NR
101928068	LOC101928068	NR
84288	EFCAB2	NR
64754	SMYD3	NR
163882	CNST	NR
25909	AHCTF1	NR
93474	ZNF670	NR
79862	ZNF669	NR
388759	LINC02897	NR
25893	TRIM58	NR
80851	SH3BP5L	NR
55657	ZNF692	NR
267002	PGBD2	NR
10771	ZMYND11	NR
22982	DIP2C	NR
23560	GTPBP4	NR
91734	IDI2	NR
3422	IDI1	NR
22884	WDR37	NR
5214	PFKP	NR
1316	KLF6	NR
1645	AKR1C1	NR
1646	AKR1C2	NR
8644	AKR1C3	NR
10276	NET1	NR
54906	TASOR2	NR
2665	GDI2	NR
54522	ANKRD16	NR
84893	FBH1	NR
84991	RBM17	NR
5209	PFKFB3	NR
57713	SFMBT2	NR
3698	ITIH2	NR
22944	KIN	NR
79746	ECHDC3	NR
55176	SEC61A2	NR
11164	NUDT5	NR
8872	CDC123	NR
57118	CAMK1D	NR
55691	FRMD4A	NR
51182	HSPA14	NR
64421	DCLRE1C	NR
414149	ACBD7	NR
10557	RPP38	NR
221061	FAM171A1	NR
8516	ITGA8	NR
8029	CUBN	NR
338596	ST8SIA6	NR
8027	STAM	NR
221079	ARL5B	NR
399726	MIR1915HG	NR
23412	COMMD3	NR
648	BMI1	NR
100499489	LINC03027	NR
22921	MSRB2	NR
220213	OTUD1	NR
57512	GPR158	NR
10006	ABI1	NR
10730	YME1L1	NR
84930	MASTL	NR
91452	ACBD5	NR
143098	MPP7	NR
220906	WAC-AS1	NR
102724316	SVIL-AS1	NR
6840	SVIL	NR
1326	MAP3K8	NR
645954	SVIL2P	NR
6935	ZEB1	NR
94134	ARHGAP12	NR
3799	KIF5B	NR
79741	CCDC7	NR
3688	ITGB1	NR
8453	CUL2	NR
100288485	MTRNR2L7	NR
57209	ZNF248	NR
219749	ZNF25	NR
7581	ZNF33A	NR
399744	LINC00999	NR
441666	LOC441666	NR
100129482	ZNF37BP	NR
7582	ZNF33B	NR
9790	BMS1	NR
55454	CSGALNACT2	NR
221002	RASGEF1A	NR
3185	HNRNPF	NR
8187	ZNF239	NR
220992	ZNF485	NR
7580	ZNF32	NR
10151	HNRNPA3P1	NR
6387	CXCL12	NR
220979	ZNF22-AS1	NR
7570	ZNF22	NR
253725	WASHC2C	NR
119016	AGAP4	NR
728407	PARGP1	NR
100287932	TIMM23	NR
653268	AGAP7P	NR
728113	ANXA8L1	NR
728643	HNRNPA1P33	NR
5540	NPY4R	NR
414241	SHLD2P1	NR
2658	GDF2	NR
642517	AGAP9	NR
642826	BMS1P2	NR
439965	SHLD2P3	NR
100996758	NPY4R2	NR
414224	AGAP12P	NR
5599	MAPK8	NR
2074	ERCC6	NR
8505	PARG	NR
100652748	TIMM23B	NR
414189	AGAP6	NR
387680	WASHC2A	NR
653308	ASAH2B	NR
23283	CSTF2T	NR
22943	DKK1	NR
55847	CISD1	NR
7321	UBE2D1	NR
7019	TFAM	NR
728640	FAM133CP	NR
220963	SLC16A9	NR
288	ANK3	NR
221037	JMJD1C	NR
221035	REEP3	NR
305	ANXA2P3	NR
347731	LRRTM3	NR
84665	MYPN	NR
3189	HNRNPH3	NR
55680	RUFY2	NR
80312	TET1	NR
55749	CCAR1	NR
9188	DDX21	NR
9559	VPS26A	NR
6832	SUPV3L1	NR
80201	HKDC1	NR
3098	HK1	NR
6865	TACR2	NR
1305	COL13A1	NR
84883	AIFM2	NR
56681	SAR1A	NR
5464	PPA1	NR
27143	PALD1	NR
140766	ADAMTS14	NR
5092	PCBD1	NR
219699	UNC5B	NR
728978	UNC5B-AS1	NR
5660	PSAP	NR
9469	CHST3	NR
9806	SPOCK2	NR
51008	ASCC1	NR
119504	ANAPC16	NR
54541	DDIT4	NR
54788	DNAJB12	NR
10367	MICU1	NR
90550	MCU	NR
5033	P4HA1	NR
25961	NUDT13	NR
11319	ECD	NR
317662	FAM149B1	NR
51021	MRPS16	NR
118491	CFAP70	NR
310	ANXA7	NR
159195	USP54	NR
58529	MYOZ1	NR
79933	SYNPO2L	NR
729092	AGAP5	NR
729096	BMS1P4	NR
2749	GLUD1P3	NR
9632	SEC24C	NR
118487	CHCHD1	NR
818	CAMK2G	NR
7414	VCL	NR
51207	DUSP13	NR
7417	VDAC2	NR
118881	COMTD1	NR
84858	ZNF503	NR
100131213	ZNF503-AS2	NR
3778	KCNMA1	NR
11128	POLR3A	NR
6229	RPS24	NR
10105	PPIF	NR
143244	EIF5AL1	NR
650623	BEND3P3	NR
101060691	NUTM2B-AS1	NR
729262	NUTM2B	NR
642361	LOC642361	NR
311	ANXA11	NR
84293	PRXL2A	NR
81619	TSPAN14	NR
92211	CDHR1	NR
54462	CCSER2	NR
2894	GRID1	NR
23063	WAPL	NR
79812	MMRN2	NR
6623	SNCG	NR
2746	GLUD1	NR
728118	NUTM2A	NR
728190	NUTM2A-AS1	NR
439994	LINC00863	NR
728130	NUTM2D	NR
9562	MINPP1	NR
84896	ATAD1	NR
55328	RNLS	NR
57559	STAMBPL1	NR
59	ACTA2	NR
3988	LIPA	NR
24138	IFIT5	NR
84333	PCGF5	NR
143279	HECTD2	NR
54708	MARCHF5	NR
26509	MYOF	NR
118924	FRA10AC1	NR
266971	PIPSL	NR
9124	PDLIM1	NR
26123	TCTN3	NR
54619	CCNJ	NR
9849	ZNF518A	NR
56889	TM9SF3	NR
118788	PIK3AP1	NR
728658	RPL13AP5	NR
84458	LCOR	NR
23223	RRP12	NR
5223	PGAM1	NR
26287	ANKRD2	NR
112817	HOGA1	NR
83742	MARVELD1	NR
27291	R3HCC1L	NR
84795	PYROXD2	NR
81894	SLC25A28	NR
57089	ENTPD7	NR
1355	COX15	NR
1147	CHUK	NR
25956	SEC31B	NR
4714	NDUFB8	NR
55662	HIF1AN	NR
55719	SLF2	NR
84545	MRPL43	NR
56652	TWNK	NR
81855	SFXN3	NR
81621	KAZALD1	NR
8945	BTRC	NR
25911	DPCD	NR
10724	OGA	NR
79591	ARMH3	NR
79803	HPS6	NR
23082	PPRC1	NR
9221	NOLC1	NR
8729	GBF1	NR
79176	FBXL15	NR
79004	CUEDC2	NR
100505761	C10orf95-AS1	NR
79847	MFSD13A	NR
10121	ACTR1A	NR
51684	SUFU	NR
403	ARL3	NR
118980	SFXN2	NR
54838	WBP1L	NR
729020	RPEL1	NR
84833	ATP5MK	NR
51063	CALHM2	NR
79991	STN1	NR
9748	SLK	NR
119392	SFR1	NR
159686	CFAP58	NR
114815	SORCS1	NR
7511	XPNPEP1	NR
4601	MXI1	NR
10285	SMNDC1	NR
644511	RPL13AP6	NR
64429	ZDHHC6	NR
143187	VTI1A	NR
4892	NRAP	NR
840	CASP7	NR
374354	NHLRC2	NR
153	ADRB1	NR
55088	CCDC186	NR
3983	ABLIM1	NR
26033	ATRNL1	NR
2674	GFRA1	NR
57698	SHTN1	NR
6571	SLC18A2	NR
118987	PDZD8	NR
63877	FAM204A	NR
8661	EIF3A	NR
10935	PRDX3	NR
2869	GRK5	NR
6001	RGS10	NR
7073	TIAL1	NR
22876	INPP5F	NR
79892	MCMBP	NR
196051	PLPP4	NR
55717	WDR11	NR
11101	ATE1	NR
5654	HTRA1	NR
80007	C10orf88	NR
118672	PSTK	NR
36	ACADSB	NR
9184	BUB3	NR
119587	CPXM2	NR
4942	OAT	NR
64077	LHPP	NR
9679	FAM53B	NR
23172	ABRAXAS2	NR
54764	ZRANB1	NR
26098	EDRF1	NR
7390	UROS	NR
56647	BCCIP	NR
55760	DHX32	NR
92565	FANK1	NR
8038	ADAM12	NR
1793	DOCK1	NR
5791	PTPRE	NR
4255	MGMT	NR
387723	C10orf143	NR
10539	GLRX3	NR
664	BNIP3	NR
282974	STK32C	NR
170394	PWWP2B	NR
3632	INPP5A	NR
118472	ZNF511	NR
282969	FUOM	NR
1892	ECHS1	NR
92170	MTG1	NR
503542	SPRN	NR
100133161	LINC01001	NR
23410	SIRT3	NR
80162	PGGHG	NR
10410	IFITM3	NR
81490	PTDSS2	NR
6050	RNH1	NR
8045	RASSF7	NR
57661	PHRF1	NR
283232	TMEM80	NR
171391	GATD1-DT	NR
105369190	NA	NR
79751	SLC25A22	NR
6181	RPLP2	NR
283229	CRACR2B	NR
977	CD151	NR
7106	TSPAN4	NR
66005	CHID1	NR
161	AP2A2	NR
9024	BRSK2	NR
81532	MOB2	NR
1850	DUSP8	NR
1509	CTSD	NR
6150	MRPL23	NR
283120	H19	NR
3481	IGF2	NR
975	CD81	NR
10984	KCNQ1OT1	NR
650368	TSSC2	NR
116969	ART5	NR
391	RHOG	NR
6240	RRM1	NR
55128	TRIM68	NR
117854	TRIM6	NR
85363	TRIM5	NR
84067	FHIP1B	NR
112464	CAVIN3	NR
6609	SMPD1	NR
322	APBB1	NR
23647	ARFIP2	NR
26515	TIMM10B	NR
144132	DNHD1	NR
1200	TPP1	NR
8495	PPFIBP2	NR
51700	CYB5R2	NR
8665	EIF3F	NR
7275	TUB	NR
9866	TRIM66	NR
6157	RPL27A	NR
56674	TMEM9B	NR
493900	TMEM9B-AS1	NR
57758	SCUBE2	NR
283102	KRT8P41	NR
440026	TMEM41B	NR
7465	WEE1	NR
440028	LINC02709	NR
283104	SBF2-AS1	NR
81846	SBF2	NR
133	ADM	NR
100463486	MTRNR2L8	NR
50862	RNF141	NR
58486	ZBED5	NR
729013	ZBED5-AS1	NR
283106	CSNK2A3	NR
55031	USP47	NR
27122	DKK3	NR
9645	MICAL2	NR
84953	NA	NR
55742	PARVA	NR
7003	TEAD1	NR
10418	SPON1	NR
22800	RRAS2	NR
120227	CYP2R1	NR
55553	SOX6	NR
6207	RPS13	NR
4925	NUCB2	NR
26297	SERGEF	NR
11234	HPS5	NR
2965	GTF2H1	NR
3939	LDHA	NR
55293	UEVLD	NR
144108	SPTY2D1	NR
144110	TMEM86A	NR
8048	CSRP3	NR
10196	PRMT3	NR
2188	FANCF	NR
159963	SLC5A12	NR
55327	LIN7C	NR
120534	ARL14EP	NR
120526	DNAJC24	NR
5954	RCN1	NR
10480	EIF3M	NR
55346	TCP11L1	NR
283267	LINC00294	NR
10114	HIPK3	NR
25758	KIAA1549L	NR
26273	FBXO3	NR
4005	LMO2	NR
4076	CAPRIN1	NR
847	CAT	NR
8050	PDHX	NR
960	CD44	NR
25891	PAMR1	NR
24147	FJX1	NR
54765	TRIM44	NR
143458	LDLRAD3	NR
29099	COMMD9	NR
7189	TRAF6	NR
5896	RAG1	NR
8539	API5	NR
55761	TTC17	NR
51144	HSD17B12	NR
221120	ALKBH3	NR
2132	EXT2	NR
90139	TSPAN18	NR
56981	PRDM11	NR
57586	SYT13	NR
8534	CHST1	NR
55343	SLC35C1	NR
1408	CRY2	NR
51317	PHF21A	NR
1132	CHRM4	NR
79797	ZNF408	NR
9793	CKAP5	NR
4038	LRP4	NR
84364	ARFGAP2	NR
53	ACP2	NR
10062	NR1H3	NR
4607	MYBPC3	NR
5702	PSMC3	NR
10658	CELF1	NR
55709	KBTBD4	NR
4722	NDUFS3	NR
114900	C1QTNF4	NR
5795	PTPRJ	NR
441601	SEPTIN7P11	NR
29015	SLC43A3	NR
26519	TIMM10	NR
9246	UBE2L6	NR
710	SERPING1	NR
25921	ZDHHC5	NR
280636	SELENOH	NR
1500	CTNND1	NR
63901	FAM111A	NR
5007	OSBP	NR
219988	PATL1	NR
79080	CCDC86	NR
27339	PRPF19	NR
54972	TMEM132A	NR
55048	VPS37C	NR
26007	TKFC	NR
220002	CYB561A3	NR
79869	CPSF7	NR
54949	SDHAF2	NR
9066	SYT7	NR
747	DAGLA	NR
746	TMEM258	NR
2237	FEN1	NR
3992	FADS1	NR
5866	RAB3IL1	NR
7439	BEST1	NR
80150	ASRGL1	NR
79026	AHNAK	NR
1937	EEF1G	NR
64852	TUT1	NR
256364	EML3	NR
26229	B3GAT3	NR
23193	GANAB	NR
102288414	C11orf98	NR
79081	LBHD1	NR
751071	CSKMT	NR
790955	UQCC3	NR
51035	UBXN1	NR
26580	BSCL2	NR
221092	HNRNPUL2	NR
283237	TTC9C	NR
79842	ZBTB3	NR
10629	TAF6L	NR
11145	PLAAT3	NR
25923	ATL3	NR
65998	ZFTA	NR
144097	SPINDOC	NR
2011	MARK2	NR
1351	COX8A	NR
28992	MACROD1	NR
10963	STIP1	NR
84304	NUDT22	NR
3338	DNAJC4	NR
7423	VEGFB	NR
2286	FKBP2	NR
26472	PPP1R14B	NR
5331	PLCB3	NR
56834	GPR137	NR
2101	ESRRA	NR
51504	TRMT112	NR
25824	PRDX5	NR
8986	RPS6KA4	NR
5871	MAP4K2	NR
4221	MEN1	NR
23130	ATG2A	NR
5526	PPP2R5B	NR
402	ARL2	NR
738	VPS51	NR
2197	FAU	NR
23649	POLA2	NR
378938	MALAT1	NR
4054	LTBP3	NR
10534	ZNRD2	NR
399909	PCNX3	NR
5970	RELA	NR
84153	RNASEH2C	NR
80198	MUS81	NR
11007	CCDC85B	NR
83638	C11orf68	NR
9092	SART1	NR
8815	BANF1	NR
89792	GAL3ST3	NR
10992	SF3B2	NR
55690	PACS1	NR
81876	RAB1B	NR
254263	CNIH2	NR
10897	YIF1A	NR
9610	RIN1	NR
65003	MRPL11	NR
10072	DPP3	NR
254359	ZDHHC24	NR
89	ACTN3	NR
8722	CTSF	NR
10432	RBM14	NR
83759	RBM4B	NR
6712	SPTBN2	NR
79703	C11orf80	NR
9986	RCE1	NR
5091	PC	NR
5883	RAD9A	NR
9049	AIP	NR
9600	PITPNM1	NR
4723	NDUFV1	NR
81622	UNC93B1	NR
221	ALDH3B1	NR
4728	NDUFS8	NR
51111	KMT5B	NR
53838	C11orf24	NR
55291	PPP6R3	NR
51083	GAL	NR
1374	CPT1A	NR
219927	MRPL21	NR
3508	IGHMBP2	NR
219931	TPCN2	NR
8500	PPFIA1	NR
2017	CTTN	NR
1717	DHCR7	NR
55199	FAM86C1P	NR
55298	RNF121	NR
10068	IL18BP	NR
4926	NUMA1	NR
55004	LAMTOR1	NR
2348	FOLR1	NR
116985	ARAP1	NR
9828	ARHGEF17	NR
23201	FAM168A	NR
58473	PLEKHB1	NR
5870	RAB6A	NR
51642	MRPL48	NR
80227	PAAF1	NR
7351	UCP2	NR
26005	C2CD3	NR
283209	PGM2L1	NR
387787	LIPT2	NR
143570	XRRA1	NR
408	ARRB1	NR
6188	RPS3	NR
283212	KLHL35	NR
81544	GDPD5	NR
871	SERPINH1	NR
4135	MAP6	NR
84649	DGAT2	NR
7405	UVRAG	NR
56946	EMSY	NR
2615	LRRC32	NR
726	CAPN5	NR
5058	PAK1	NR
1207	CLNS1A	NR
28971	AAMDC	NR
92105	INTS4	NR
4718	NDUFC2	NR
79053	ALG8	NR
57558	USP35	NR
9846	GAB2	NR
5547	PRCP	NR
27314	RAB30	NR
100506233	RAB30-DT	NR
51585	PCF11	NR
338699	ANKRD42	NR
1740	DLG2	NR
55863	TMEM126B	NR
58487	CREBZF	NR
8301	PICALM	NR
51501	HIKESHI	NR
11098	PRSS23	NR
23682	RAB38	NR
50507	NOX4	NR
10003	NAALAD2	NR
26973	CHORDC1	NR
56935	SMCO4	NR
619383	SCARNA9	NR
684959	SNORA25	NR
692063	SNORA32	NR
654320	SNORA8	NR
677805	SNORA18	NR
79101	TAF1D	NR
9440	MED17	NR
24145	PANX1	NR
4361	MRE11	NR
54851	ANKRD49	NR
143689	PIWIL4	NR
51503	CWC15	NR
9702	CEP57	NR
8898	MTMR2	NR
53942	CNTN5	NR
143872	ARHGAP42	NR
83935	NA	NR
5241	PGR	NR
330	BIRC3	NR
329	BIRC2	NR
4319	MMP10	NR
4312	MMP1	NR
84259	DCUN1D5	NR
84437	MSANTD4	NR
143879	KBTBD3	NR
91801	ALKBH8	NR
55531	ELMOD1	NR
54733	SLC35F2	NR
8065	CUL5	NR
38	ACAT1	NR
5962	RDX	NR
2230	FDX1	NR
143903	LAYN	NR
23235	SIK2	NR
5519	PPP2R1B	NR
79796	ALG9	NR
64776	C11orf1	NR
1410	CRYAB	NR
3316	HSPB2	NR
85458	DIXDC1	NR
55216	NKAPD1	NR
26521	TIMM8B	NR
5805	PTS	NR
54494	C11orf71	NR
23705	CADM1	NR
335	APOA1	NR
100652768	LOC100652768	NR
6876	TAGLN	NR
9159	PCSK7	NR
53826	FXYD6	NR
196264	MPZL3	NR
9354	UBE4A	NR
10632	ATP5MG	NR
4297	KMT2A	NR
84866	TMEM25	NR
56912	IFT46	NR
372	ARCN1	NR
23187	PHLDB1	NR
1656	DDX6	NR
338657	CENATAC	NR
6230	RPS25	NR
51399	TRAPPC4	NR
10525	HYOU1	NR
1798	DPAGT1	NR
25988	HINFP	NR
867	CBL	NR
9099	USP2	NR
7070	THY1	NR
5818	NECTIN1	NR
220323	OAF	NR
219902	TLCD5	NR
23365	ARHGEF12	NR
7007	TECTA	NR
6309	SC5D	NR
6653	SORL1	NR
3312	HSPA8	NR
55800	SCN3B	NR
84897	TBRG1	NR
54414	SIAE	NR
90952	ESAM	NR
3703	STT3A	NR
219844	HYLS1	NR
84881	RPUSD4	NR
79607	FAM118B	NR
6734	SRPRA	NR
114609	TIRAP	NR
2313	FLI1	NR
3762	KCNJ5	NR
9743	ARHGAP32	NR
4798	NFRKB	NR
29068	ZBTB44	NR
170689	ADAMTS15	NR
103611081	NA	NR
399979	SNX19	NR
50863	NTM	NR
4978	OPCML	NR
22997	IGSF9B	NR
83700	JAM3	NR
27034	ACAD8	NR
89944	GLB1L2	NR
6540	SLC6A13	NR
84318	CCDC77	NR
283358	B4GALNT3	NR
4815	NINJ2	NR
100049716	NINJ2-AS1	NR
65125	WNK1	NR
81029	WNT5B	NR
79602	ADIPOR2	NR
2288	FKBP4	NR
55846	ITFG2	NR
83714	NRIP2	NR
83695	RHNO1	NR
7289	TULP3	NR
57097	PARP11	NR
894	CCND2	NR
4908	NTF3	NR
4055	LTBR	NR
55080	TAPBPL	NR
51258	MRPL51	NR
9918	NCAPD2	NR
2597	GAPDH	NR
4839	NOP2	NR
51147	ING4	NR
171017	ZNF384	NR
196500	PIANP	NR
50813	COPS7A	NR
5763	PTMS	NR
10536	P3H3	NR
7167	TPI1	NR
84727	SPSB2	NR
171220	DSTNP2	NR
2026	ENO2	NR
1822	ATN1	NR
113246	C12orf57	NR
11331	PHB2	NR
677777	SCARNA12	NR
10436	EMG1	NR
716	C1S	NR
715	C1R	NR
51279	C1RL	NR
9746	CLSTN3	NR
5830	PEX5	NR
144195	SLC2A14	NR
6515	SLC2A3	NR
55810	FOXJ2	NR
25977	NECAP1	NR
8076	MFAP5	NR
57494	RIMKLB	NR
1911	PHC1	NR
4074	M6PR	NR
144571	A2M-AS1	NR
2	A2M	NR
100422872	MIR1244-3	NR
100499405	LINC00987	NR
29121	CLEC2D	NR
10748	KLRA1P	NR
100129361	SMIM10L1	NR
100506248	PTMAP9	NR
54682	MANSC1	NR
503693	LOH12CR2	NR
1389	CREBL2	NR
1027	CDKN1B	NR
81575	APOLD1	NR
51202	DDX47	NR
9052	GPRC5A	NR
50865	HEBP1	NR
57613	FAM234B	NR
83445	GSG1	NR
2012	EMP1	NR
55729	ATF7IP	NR
79887	PLBD1	NR
144608	C12orf60	NR
85004	RERG	NR
2059	EPS8	NR
11171	STRAP	NR
4257	MGST1	NR
728622	SKP1P2	NR
54477	PLEKHA5	NR
5139	PDE3A	NR
79912	PYROXD1	NR
5965	RECQL	NR
51026	GOLT1B	NR
3945	LDHB	NR
3764	KCNJ8	NR
10060	ABCC9	NR
55907	CMAS	NR
9847	C2CD5	NR
6660	SOX5	NR
586	BCAT1	NR
144363	ETFRF1	NR
3845	KRAS	NR
11228	RASSF8	NR
79365	BHLHE41	NR
8082	SSPN	NR
3709	ITPR2	NR
26127	FGFR1OP2	NR
51768	TM7SF3	NR
23012	STK38L	NR
56938	ARNTL2	NR
8496	PPFIBP1	NR
5744	PTHLH	NR
55297	CCDC91	NR
83857	TMTC1	NR
55196	RESF1	NR
144245	ALG10B	NR
114134	SLC2A13	NR
1272	CNTN1	NR
283464	GXYLT1	NR
10138	YAF2	NR
5756	TWF1	NR
84216	TMEM117	NR
196527	ANO6	NR
400027	LINC00938	NR
81539	SLC38A1	NR
54407	SLC38A2	NR
100288798	SLC38A4-AS1	NR
347902	AMIGO2	NR
91523	PCED1B	NR
79657	RPAP3	NR
10411	RAPGEF3	NR
79022	TMEM106C	NR
1280	COL2A1	NR
140461	ASB8	NR
121274	ZNF641	NR
904	CCNT1	NR
112	ADCY6	NR
784	CACNB3	NR
9416	DDX23	NR
27289	RND1	NR
51303	FKBP11	NR
377	ARF3	NR
7480	WNT10B	NR
23109	DDN	NR
5571	PRKAG1	NR
8085	KMT2D	NR
55716	LMBR1L	NR
79962	DNAJC22	NR
65244	SPATS2	NR
25766	PRPF40B	NR
91010	FMNL3	NR
7009	TMBIM6	NR
57701	NCKAP5L	NR
41	ASIC1	NR
6602	SMARCD1	NR
84987	COX14	NR
91012	CERS5	NR
51474	LIMA1	NR
113251	LARP4	NR
57609	DIP2B	NR
7024	TFCP2	NR
5463	POU6F1	NR
11226	GALNT6	NR
6334	SCN8A	NR
401720	FIGNL2	NR
91	ACVR1B	NR
160622	TAMALIN	NR
60673	ATG101	NR
144501	KRT80	NR
3855	KRT7	NR
1975	EIF4B	NR
283335	TNS2-AS1	NR
84926	SPRYD3	NR
3489	IGFBP6	NR
84975	MFSD5	NR
5204	PFDN5	NR
60314	MYG1	NR
5094	PCBP2	NR
6895	TARBP2	NR
11016	ATF7	NR
23583	SMUG1	NR
22818	COPZ1	NR
3678	ITGA5	NR
5502	PPP1R1A	NR
3679	ITGA7	NR
2647	BLOC1S1	NR
967	CD63	NR
10220	GDF11	NR
440104	TMEM198B	NR
4327	MMP19	NR
84305	PYM1	NR
102724112	NA	NR
6490	PMEL	NR
5869	RAB5B	NR
6231	RPS26	NR
6171	RPL41	NR
23344	ESYT1	NR
140465	MYL6B	NR
4637	MYL6	NR
6601	SMARCC2	NR
79035	NABP2	NR
283373	ANKRD52	NR
93058	COQ10A	NR
10330	CNPY2	NR
9924	PAN2	NR
6773	STAT2	NR
283377	SPRYD4	NR
5939	RBMS2	NR
11176	BAZ2A	NR
506	ATP5F1B	NR
10728	PTGES3	NR
4666	NACA	NR
23306	NEMP1	NR
6778	STAT6	NR
4035	LRP1	NR
22864	R3HDM2	NR
4141	MARS1	NR
1649	DDIT3	NR
114785	MBD6	NR
10540	DCTN2	NR
196403	DTX3	NR
10956	OS9	NR
25895	EEF1AKMT3	NR
10102	TSFM	NR
10677	AVIL	NR
10106	CTDSP2	NR
100506844	GIHCG	NR
121227	LRIG3	NR
57460	PPM1H	NR
283417	DPY19L2	NR
57522	SRGAP1	NR
2799	GNS	NR
23592	LEMD3	NR
8091	HMGA2	NR
84298	LLPH	NR
11213	IRAK3	NR
92797	HELB	NR
23426	GRIP1	NR
55832	CAND1	NR
56890	MDM1	NR
57122	NUP107	NR
11052	CPSF6	NR
10576	CCT2	NR
117177	RAB3IP	NR
196446	MYRFL	NR
27345	KCNMB4	NR
7103	TSPAN8	NR
64786	TBC1D15	NR
729633	MRS2P2	NR
552889	ATXN7L3B	NR
84698	CAPS2	NR
11010	GLIPR1	NR
23390	ZDHHC17	NR
1466	CSRP2	NR
6857	SYT1	NR
5074	PAWR	NR
4659	PPP1R12A	NR
8825	LIN7A	NR
8499	PPFIA2	NR
29080	CCDC59	NR
84190	METTL25	NR
55117	SLC6A15	NR
9182	RASSF9	NR
4922	NTS	NR
400058	MKRN9P	NR
91298	C12orf29	NR
160418	TMTC3	NR
282809	POC1B	NR
4060	LUM	NR
1634	DCN	NR
440107	PLEKHG7	NR
8411	EEA1	NR
7334	UBE2N	NR
8835	SOCS2	NR
8738	CRADD	NR
10154	PLXNC1	NR
57458	TMCC3	NR
55967	NDUFA12	NR
7181	NR2C1	NR
55591	VEZT	NR
10988	METAP2	NR
59277	NTN4	NR
2004	ELK3	NR
121441	NEDD1	NR
100128191	TMPO-AS1	NR
55592	GOLGA2P5	NR
64431	ACTR6	NR
55681	SCYL2	NR
27340	UTP20	NR
400	ARL1	NR
56994	CHPT1	NR
79158	GNPTAB	NR
51019	WASHC3	NR
79023	NUP37	NR
7184	HSP90B1	NR
728568	C12orf73	NR
6996	TDG	NR
29915	HCFC2	NR
4801	NFYB	NR
50515	CHST11	NR
160428	ALDH1L2	NR
23325	WASHC4	NR
387882	C12orf75	NR
10970	CKAP4	NR
55188	RIC8B	NR
80298	MTERF2	NR
1407	CRY1	NR
11137	PWP1	NR
11108	PRDM4	NR
11153	FICD	NR
9733	SART3	NR
6404	SELPLG	NR
23603	CORO1C	NR
84749	USP30	NR
83892	KCTD10	NR
84915	FAM222A	NR
51434	ANAPC7	NR
10094	ARPC3	NR
51184	GPN3	NR
29902	FAM216A	NR
51699	VPS29	NR
160760	PPTC7	NR
79600	TCTN1	NR
160762	CCDC63	NR
4633	MYL2	NR
100131138	LINC01405	NR
23316	CUX2	NR
6311	ATXN2	NR
80724	ACAD10	NR
217	ALDH2	NR
51275	MAPKAPK5-AS1	NR
8550	MAPKAPK5	NR
89894	TMEM116	NR
8759	ADAM1A	NR
10961	ERP29	NR
6128	RPL6	NR
5781	PTPN11	NR
79039	DDX54	NR
84934	RITA1	NR
80024	SLC8B1	NR
196463	PLBD2	NR
113675	SDSL	NR
255480	TBX5-AS1	NR
79794	SPRING1	NR
54997	TESC	NR
23014	FBXO21	NR
54621	VSIG10	NR
5037	PEBP1	NR
64426	SUDS3	NR
11021	RAB35	NR
10985	GCN1	NR
6175	RPLP0	NR
5829	PXN	NR
26834	RNU4-2	NR
23409	SIRT4	NR
4440	MSI1	NR
1337	COX6A1	NR
8683	SRSF9	NR
84274	COQ5	NR
9921	RNF10	NR
51367	POP5	NR
84747	UNC119B	NR
35	ACADS	NR
64897	C12orf43	NR
5025	P2RX4	NR
80196	RNF34	NR
84876	ORAI1	NR
23067	SETD1B	NR
5715	PSMD9	NR
605	BCL7A	NR
22877	MLXIP	NR
56616	DIABLO	NR
65082	VPS33A	NR
55596	ZCCHC8	NR
65117	RSRC2	NR
8562	DENR	NR
79720	VPS37B	NR
51329	ARL6IP4	NR
91574	MTRFR	NR
8099	CDK2AP1	NR
387893	KMT5A	NR
196383	RILPL2	NR
11066	SNRNP35	NR
353116	RILPL1	NR
10959	TMED2	NR
57696	DDX55	NR
2967	GTF2H3	NR
79867	TCTN2	NR
23545	ATP6V0A2	NR
144348	ZNF664	NR
7316	UBC	NR
57647	DHX37	NR
102659353	THRIL	NR
114795	TMEM132B	NR
121260	SLC15A4	NR
2054	STX2	NR
283383	ADGRD1	NR
80324	PUS1	NR
57634	EP400	NR
347918	EP400P1	NR
317781	DDX51	NR
79050	NOC4L	NR
100996573	NA	NR
23141	ANKLE2	NR
55743	CHFR	NR
7699	ZNF140	NR
7556	ZNF10	NR
10795	ZNF268	NR
284232	ANKRD20A9P	NR
54737	MPHOSPH8	NR
55269	PSPC1	NR
7750	ZMYM2	NR
2700	GJA3	NR
2706	GJB2	NR
51084	CRYL1	NR
8100	IFT88	NR
53342	IL17D	NR
650794	MIPEPP3	NR
253832	ZDHHC20	NR
221154	MICU2	NR
2254	FGF9	NR
6445	SGCG	NR
26278	SACS	NR
55504	TNFRSF19	NR
4285	MIPEP	NR
221178	SPATA13	NR
143	PARP4	NR
5042	PABPC3	NR
9818	NUP58	NR
6144	RPL21	NR
2971	GTF3A	NR
219402	MTIF3	NR
222484	LNX2	NR
51082	POLR1D	NR
432369	ATP5F1EP2	NR
255967	PAN3	NR
2321	FLT1	NR
51371	POMP	NR
10208	USPL1	NR
10443	N4BP2L2	NR
9201	DCLK1	NR
23111	SPART	NR
4093	SMAD9	NR
29880	ALG5	NR
55578	SUPT20H	NR
122011	CSNK1A1L	NR
10631	POSTN	NR
7223	TRPC4	NR
341640	FREM2	NR
80209	PROSER1	NR
10240	MRPS31	NR
1997	ELF1	NR
89890	KBTBD6	NR
9617	MTRF1	NR
160851	DGKH	NR
94240	EPSTI1	NR
29103	DNAJC15	NR
8848	TSC22D1	NR
26747	NUFIP1	NR
55425	GPALPP1	NR
2963	GTF2F2	NR
7178	TPT1	NR
100190939	TPT1-AS1	NR
253512	SLC25A30	NR
23091	ZC3H13	NR
8803	SUCLA2	NR
29079	MED4	NR
5925	RB1	NR
81602	CDADC1	NR
55213	RCBTB1	NR
57213	SPRYD7	NR
145165	ST13P4	NR
79758	DHRS12	NR
440138	ALG11	NR
9724	UTP14C	NR
55901	THSD1	NR
10910	SUGT1	NR
81624	DIAPH3	NR
81550	TDRD3	NR
64881	PCDH20	NR
22894	DIS3	NR
170622	COMMD6	NR
4008	LMO7	NR
1203	CLN5	NR
23077	MYCBP2	NR
1910	EDNRB	NR
64062	RBM26	NR
100505538	RBM26-AS1	NR
54602	NDFIP2	NR
407975	MIR17HG	NR
10257	ABCC4	NR
5611	DNAJC3	NR
55757	UGGT2	NR
5911	RAP2A	NR
3843	IPO5	NR
23348	DOCK9	NR
9375	TM9SF2	NR
171425	CLYBL	NR
87769	GGACT	NR
283481	FGF14-AS2	NR
79070	POGLUT2	NR
54841	BIVM	NR
1948	EFNB2	NR
55082	ARGLU1	NR
84945	ABHD13	NR
1282	COL4A1	NR
1284	COL4A2	NR
55647	RAB20	NR
79587	CARS2	NR
8874	ARHGEF7	NR
2159	F10	NR
102724474	LOC102724474	NR
55795	PCID2	NR
8451	CUL4A	NR
3916	LAMP1	NR
55208	DCUN1D2	NR
55002	TMCO3	NR
7027	TFDP1	NR
100506394	GAS6-DT	NR
22821	RASA3	NR
8881	CDC16	NR
283489	CHAMP1	NR
85495	RPPH1	NR
90809	PIP4P1	NR
283	ANG	NR
6038	RNASE4	NR
6035	RNASE1	NR
64745	METTL17	NR
57447	NDRG2	NR
51222	ZNF219	NR
11198	SUPT16H	NR
57680	CHD8	NR
84932	RAB2B	NR
56339	METTL3	NR
6297	SALL2	NR
1603	DAD1	NR
5018	OXA1L	NR
[truncated: 12,023 more rows]
