# Supplementary material for: Anthracyclines induce cardiotoxicity through a shared gene expression response signature
Source: PLoS Genet. 2024 Feb 28;20(2):e1011164. doi: 10.1371/journal.pgen.1011164 (PMC10927150; doi:10.1371/journal.pgen.1011164)
Supplement: S15 Table — Data related to Fig 5A–5C. (XLSX) [file pgen.1011164.s030.xlsx]

## Sheet: S15Table
S15 Table: Calculated mean and variance of log2 cpm values (related to Fig5A-Fig5C)
ENTRZEZID	mean.DNR.3	var.DNR.3	mean.DOX.3	var.DOX.3	mean.EPI.3	var.EPI.3	mean.MTX.3	var.MTX.3	mean.TRZ.3	var.TRZ.3	mean.VEH.3	var.VEH.3	mean.DNR.24	var.DNR.24	mean.DOX.24	var.DOX.24	mean.EPI.24	var.EPI.24	mean.MTX.24	var.MTX.24	mean.TRZ.24	var.TRZ.24	mean.VEH.24	var.VEH.24
653635	2.29918	0.0393712	2.12529	0.0298304	2.27989	0.0980971	2.39479	0.0277346	2.28009	0.0412162	2.16332	0.0636656	2.86899	0.0332027	2.64045	0.0512367	2.7227	0.127848	2.47286	0.0377078	2.44568	0.0786517	2.26173	0.0503666
729737	2.11991	0.329915	1.75207	0.366986	2.02084	0.264608	1.99747	0.146541	2.07492	0.355159	2.16586	0.218235	1.92463	0.338978	1.33992	0.406309	1.71687	0.458359	2.19518	0.239894	2.41427	0.142964	2.49233	0.0415436
102723897	3.92602	0.0248724	3.76156	0.069515	3.94417	0.0224501	3.95282	0.00815126	3.8359	0.0735085	3.63615	0.0987987	4.41979	0.11832	4.21003	0.0284899	4.31836	0.0999032	4.11348	0.0179441	3.9633	0.0132415	3.81684	0.0332713
100132287	0.536364	0.440857	0.588698	0.631236	0.67632	0.164827	0.698698	0.0870877	0.538805	0.532125	0.650094	0.455177	0.619876	0.220387	0.230452	0.197292	0.474189	0.245533	1.08899	0.226414	0.947811	0.192349	0.907307	0.0635013
102465432	4.99829	0.175183	4.68524	0.0981159	4.8633	0.304523	4.91531	0.17088	4.52859	0.128876	4.79043	0.24379	5.49266	0.512658	5.25762	0.299685	5.05204	0.122585	4.99895	0.0994103	5.00599	0.0583539	4.98128	0.177722
100133331	1.69997	0.334268	1.52741	0.246692	1.97841	0.102399	1.8499	0.0319726	1.77711	0.100744	1.808	0.130961	1.66504	0.198957	1.32267	0.263969	1.57926	0.174812	1.89355	0.165075	2.07854	0.171768	2.06142	0.126721
643837	4.97209	0.239526	4.89032	0.297518	4.93453	0.190341	4.95457	0.234265	4.93963	0.241959	4.93897	0.167183	4.27791	0.107541	4.137	0.0920262	4.14519	0.0469453	4.46287	0.0947923	5.11204	0.112362	5.09232	0.148578
148398	0.166582	0.205799	0.27322	0.200323	0.311789	0.107976	0.136633	0.198571	0.256472	0.453529	0.120221	0.185071	2.6269	1.43846	2.49314	1.90804	2.2447	1.16549	1.59022	0.087989	0.342322	0.21673	0.139888	0.656627
26155	6.7382	0.0252469	6.65399	0.0226263	6.78308	0.0152326	6.69795	0.0151129	6.61146	0.0227251	6.56906	0.0254878	7.07381	0.0340141	7.05792	0.109257	7.00957	0.045973	6.88804	0.0489884	6.56593	0.0359212	6.55881	0.0373767
339451	3.35235	0.0833312	2.97057	0.0726261	3.17862	0.0611538	3.25325	0.013584	3.38876	0.116922	3.20812	0.0345144	3.3058	0.0762975	3.01817	0.331577	3.15415	0.100455	3.58566	0.0570996	3.50241	0.0513515	3.39827	0.0348443
57801	5.69606	0.0863673	5.70547	0.0609192	5.85523	0.0519692	5.67351	0.072842	5.76098	0.158421	5.399	0.264053	5.70619	0.398006	5.78383	0.355147	5.78581	0.579853	5.18222	0.275921	5.57128	0.195297	5.50321	0.207192
9636	4.46911	0.259153	4.37061	0.327218	4.5482	0.263574	4.39014	0.381233	4.50463	0.213392	4.52018	0.172736	5.90716	0.629116	5.87222	0.185485	5.60703	0.806067	4.51957	0.12319	4.3484	0.105041	4.28001	0.135904
375790	9.6226	0.184724	9.49641	0.414318	9.68086	0.15882	9.48307	0.228331	9.41211	0.357481	9.31704	0.357035	10.2291	0.118542	10.1904	0.082508	10.1403	0.424882	9.67812	0.214956	9.52124	0.262687	9.36649	0.419426
54991	3.25119	0.0696385	3.19086	0.0456052	3.39267	0.0777402	3.40966	0.0433982	3.3835	0.0367706	3.25025	0.0240491	2.04047	0.133243	1.91822	0.245875	2.12816	0.0440391	3.11017	0.0412793	3.42034	0.0564757	3.31483	0.0171553
51150	8.86135	0.0519086	8.63721	0.0922811	8.88197	0.0636169	8.802	0.0497062	8.63423	0.0710145	8.53573	0.127795	8.91954	0.0769186	8.84218	0.0200793	9.00483	0.0565777	8.74331	0.0693526	8.67442	0.0526491	8.63777	0.10947
126792	6.29588	0.0102261	6.35407	0.0304614	6.42302	0.0354314	6.38974	0.0294118	6.49473	0.0323188	6.3702	0.0420593	5.9262	0.0372105	5.94124	0.0947695	6.04063	0.0860574	6.74069	0.0596816	6.46049	0.0268856	6.43587	0.0304908
118424	5.78036	0.019033	5.81398	0.0169422	5.89721	0.0213231	5.86727	0.0132516	5.95468	0.0133769	5.84305	0.0125668	6.61458	0.0649288	6.64606	0.0359573	6.47594	0.391943	6.17286	0.0499497	5.82878	0.0153918	5.79972	0.0201676
6339	1.85825	0.42734	0.982694	0.197954	1.56554	0.306663	1.3478	0.0702383	1.35655	0.173637	0.915358	0.201023	3.76718	0.353905	3.50108	0.385214	3.65192	0.808321	2.22982	0.0582888	1.91	0.112023	1.55161	0.225355
116983	5.88386	0.0272108	5.78876	0.0470789	5.96097	0.0270161	5.80493	0.0118236	5.8424	0.0118609	5.65123	0.0269147	6.29527	0.125562	6.23161	0.0585094	6.36676	0.143579	5.99436	0.0449701	5.87287	0.0398665	5.68038	0.02767
126789	3.45977	0.0528384	3.37428	0.0500587	3.58795	0.058265	3.53409	0.051357	3.66571	0.0411324	3.49212	0.029919	1.94134	0.131325	1.92692	0.347955	2.3051	0.163289	3.39142	0.0540339	3.3914	0.022797	3.43611	0.0388142
54973	5.6687	0.0319265	5.6075	0.0246284	5.81486	0.0113614	5.67608	0.00979382	5.72022	0.0159649	5.65517	0.0130231	6.16701	0.0426514	5.98258	0.0622954	5.91858	0.135968	6.10843	0.0400121	5.86291	0.0194241	5.74188	0.0162688
80772	5.73016	0.0985156	5.47901	0.0307908	5.74236	0.0632122	5.9904	0.0446814	5.72889	0.077674	5.75168	0.0510554	4.94619	0.0897786	4.86894	0.174057	4.87042	0.087374	5.65562	0.0646258	5.30333	0.059324	5.37608	0.0233892
83756	0.638215	0.277038	-0.20044	0.323777	0.351041	0.158638	1.13701	0.419259	0.346626	0.537176	0.169603	0.407958	1.40853	0.0631269	1.05883	0.412607	1.34096	0.216259	1.08141	0.163656	0.356515	0.254835	0.211085	0.39259
1855	6.27597	0.026925	6.12884	0.0644934	6.35945	0.0255796	6.32712	0.0174916	6.3614	0.0661498	6.19815	0.0852575	5.87324	0.114204	5.81798	0.111553	5.84775	0.0854353	6.29734	0.0782921	6.18674	0.0192698	6.20043	0.1037
54587	4.88283	0.292156	4.78018	0.360577	5.00626	0.302423	4.78699	0.267537	4.79781	0.269832	4.54085	0.352433	4.02697	0.211627	4.03583	0.0238877	4.29936	0.107677	4.84835	0.150699	5.09106	0.30152	4.81147	0.409018
54998	7.00584	0.0331293	6.82459	0.0451169	7.13335	0.00829713	7.03089	0.0514385	6.99063	0.0684253	6.85717	0.0969835	6.7482	0.170232	6.89772	0.192172	6.9132	0.156074	6.99314	0.108852	6.83398	0.109553	6.87671	0.239604
81669	6.30448	0.133504	6.22009	0.222862	6.19812	0.159945	6.40511	0.0368488	6.28707	0.13929	6.04214	0.0529916	6.5886	0.152539	6.53146	0.118179	6.6097	0.0221341	6.53151	0.055417	6.34329	0.0370751	6.11155	0.025502
148413	3.2596	0.179838	3.36222	0.068744	3.38645	0.180657	3.19926	0.169784	3.45642	0.104334	3.38531	0.0801461	3.53199	0.218556	3.58487	0.0690415	3.59865	0.104966	3.98296	0.144101	3.52088	0.162593	3.46411	0.0891148
55052	5.69517	0.0524484	5.66941	0.0354771	5.76839	0.0305951	5.71144	0.0294194	5.78356	0.0337307	5.68083	0.0726642	5.50633	0.0832177	5.52462	0.0656831	5.59771	0.0770839	5.95378	0.0469322	5.75378	0.0635441	5.70216	0.0779806
64856	5.32535	0.171819	5.0792	0.180419	5.35666	0.165144	5.3323	0.078192	5.15691	0.090105	4.9762	0.0980425	4.62439	0.207064	4.79409	0.101798	4.88993	0.270966	4.99975	0.0629411	5.13844	0.118347	5.04273	0.260705
219293	2.50011	0.139357	2.13777	0.212606	2.53868	0.176147	2.54219	0.0378294	2.64197	0.0843203	2.43609	0.0689691	1.58016	0.13125	1.23996	0.131736	1.58556	0.122302	2.35075	0.046923	2.226	0.0987398	2.2737	0.0441381
83858	5.18064	0.158942	5.04193	0.150403	5.19823	0.0963754	5.21268	0.0320205	5.1976	0.098008	5.05989	0.132894	4.25489	0.15452	4.06019	0.161563	4.33343	0.0242677	4.9967	0.0424512	4.94818	0.103188	4.97317	0.0336454
55210	6.02718	0.0458926	5.84218	0.0640345	6.06245	0.0398535	6.0184	0.0567447	5.97393	0.0374658	5.87748	0.0432331	4.58072	0.0373964	4.38711	0.194292	4.70328	0.120657	5.70899	0.0372105	5.78594	0.0534112	5.78628	0.0136715
339453	1.54629	0.0911367	1.55617	0.0358798	1.4812	0.275623	1.39409	0.231684	1.49396	0.0824733	1.20578	0.295261	-1.07081	0.350102	-0.194058	0.182483	-0.0119154	0.425197	1.47592	0.35017	1.79051	0.116941	1.74625	0.105792
29101	6.3337	0.0468936	6.31768	0.0305336	6.41996	0.0252724	6.4311	0.0144659	6.36379	0.0206531	6.3445	0.0438842	6.57584	0.0506232	6.47216	0.041164	6.42712	0.0592727	6.64306	0.0352019	6.42929	0.0610204	6.42899	0.081075
643988	5.01171	0.456222	4.60413	0.500178	5.03652	0.378178	5.01801	0.579595	4.79887	0.609207	4.81827	0.767745	3.52097	0.533023	3.23232	0.341462	3.71742	0.85137	4.16285	0.708327	4.58782	0.811172	4.63897	0.71685
142678	6.52039	0.165714	6.20737	0.180497	6.50303	0.181915	6.42844	0.170738	6.40305	0.248139	6.23343	0.288782	7.88838	0.12312	7.73762	0.107875	7.77214	0.268043	6.64313	0.156245	6.40791	0.152869	6.28008	0.28907
8510	4.60405	0.226462	4.65013	0.45871	4.68123	0.216955	4.62649	0.246223	4.52562	0.638138	4.2935	0.510929	3.74217	0.64763	3.82358	0.500139	4.17469	0.667081	4.36333	0.487212	4.90533	0.600253	4.61611	0.580575
984	5.67649	0.0336118	5.6003	0.0442214	5.68852	0.0362055	5.60432	0.0415971	5.51903	0.0642323	5.51092	0.0291682	5.82906	0.0624699	5.65976	0.0884185	5.75563	0.0753122	5.96603	0.138053	5.78164	0.0986561	5.60796	0.0823492
728661	5.79476	0.0821259	5.91912	0.0952943	5.88399	0.0501302	5.73213	0.0537176	6.03867	0.0885317	5.91618	0.0438114	5.67247	0.0461845	5.66595	0.0425072	5.62727	0.157044	6.26019	0.0565091	6.35417	0.0500212	6.15912	0.0773625
8511	5.32715	0.222513	5.28256	0.348408	5.41361	0.224176	5.29185	0.268974	5.32011	0.585564	5.12894	0.430461	4.56244	0.427909	4.57936	0.411963	4.96064	0.590547	5.01859	0.475035	5.70998	0.454682	5.36473	0.438932
728642	5.63147	0.0919429	5.39023	0.0860579	5.54525	0.0730211	5.49227	0.0785658	5.38869	0.089621	5.32892	0.0479061	5.81294	0.0222343	5.65927	0.0731139	5.74644	0.127764	5.85857	0.171348	5.63225	0.141804	5.45659	0.124407
9906	4.55257	0.0877229	4.63819	0.120209	4.56433	0.124642	4.47972	0.0845726	4.6814	0.191502	4.68835	0.180978	4.5367	0.0810536	4.54482	0.115669	4.51308	0.277589	5.05464	0.092251	5.01105	0.132986	4.90199	0.172351
65220	5.30805	0.1022	5.34858	0.0827695	5.39853	0.110637	5.24304	0.0910948	5.34995	0.0591146	5.27322	0.0353889	5.52826	0.0504341	5.46241	0.0423871	5.35913	0.197047	5.61448	0.027678	5.31081	0.047228	5.17674	0.0558783
2782	8.33247	0.142396	8.39156	0.076797	8.37062	0.100989	8.35107	0.119692	8.36789	0.0776573	8.40318	0.126152	8.12131	0.0611542	8.03614	0.108636	7.95863	0.176533	8.28586	0.0602289	8.20175	0.112949	8.26447	0.102889
339456	-0.17189	0.305728	-0.536814	0.600288	-0.137461	0.378054	-0.109015	0.423598	-0.698709	0.261374	-0.899156	0.0386216	1.80051	0.191577	2.06848	0.637764	2.2448	1.51098	-0.0797534	0.314441	-1.14124	0.315014	-1.00334	0.341511
5590	5.2638	0.052581	5.19944	0.0261793	5.32309	0.0603563	5.32352	0.0332729	5.37343	0.0328605	5.34688	0.0657382	3.56239	0.296385	3.55982	0.574034	3.9476	0.361276	5.20587	0.0288829	5.28039	0.0111964	5.2102	0.0448083
100506504	0.00304793	0.310537	0.280381	0.421974	-0.00761314	0.0829283	0.23881	0.0674759	0.470285	0.0874385	0.521592	0.0561705	0.0167468	0.245031	-0.218001	0.608763	0.100356	0.0695359	0.89168	0.0261418	1.05035	0.0454738	0.648309	0.0980912
199990	5.35556	0.0370813	5.30737	0.0587775	5.54128	0.0279924	5.34504	0.0165929	5.44032	0.0160528	5.30523	0.0142759	5.0203	0.0958348	5.16428	0.104669	5.30578	0.0859844	5.53485	0.0704109	5.36932	0.0668539	5.30454	0.0678427
6497	5.51991	0.0825697	5.75804	0.0558528	5.60355	0.0638467	5.69489	0.0632923	6.01581	0.0390448	5.99741	0.0723695	6.61617	0.00509047	6.54949	0.176722	6.59189	0.209545	6.07053	0.110361	5.96414	0.0905396	5.90571	0.108865
79906	1.44816	0.0139902	1.56071	0.0759922	1.70271	0.103176	1.52718	0.0815477	1.75979	0.113746	1.64591	0.221695	1.98085	0.122085	1.97246	0.171293	2.13397	0.269486	2.38427	0.0582102	1.83707	0.0747409	1.65247	0.0909103
11079	7.24167	0.052065	7.08021	0.0841673	7.18101	0.0707017	7.22075	0.0735709	7.01568	0.0965221	6.96572	0.104026	7.29677	0.036685	7.30849	0.0210199	7.22444	0.0982612	7.30449	0.0330462	7.07642	0.0459465	7.08375	0.0633928
5192	4.10968	0.0845993	4.21234	0.0707483	4.21845	0.109575	4.18603	0.0551218	4.13744	0.0712214	4.04437	0.0306743	3.94113	0.155588	3.88607	0.462322	3.93249	0.145113	4.45179	0.0207515	4.05109	0.0240692	3.99607	0.0386212
55229	5.79982	0.0420027	5.55803	0.0316057	5.74075	0.0558112	5.7883	0.0466962	5.6889	0.050451	5.57763	0.0756528	5.3862	0.0826589	5.3073	0.0776137	5.3041	0.09984	5.76722	0.111228	5.71874	0.0525018	5.72281	0.100379
127281	4.6848	0.0573105	4.67139	0.0637585	4.8281	0.0185506	4.71197	0.0471069	4.72791	0.0686461	4.71236	0.0546539	2.62183	0.222822	2.5897	0.407486	2.89635	0.241448	4.20323	0.138231	4.6665	0.0664097	4.65906	0.0150946
440556	2.63863	0.780399	2.54839	1.02983	2.70007	0.569729	2.70265	0.486502	3.0977	0.868407	2.80576	0.78051	2.81003	0.601728	3.01319	0.480932	3.1103	0.592751	2.43689	0.738088	3.42772	0.99869	3.20057	0.974985
63976	3.61501	0.364391	3.98356	0.529833	3.83257	0.327471	3.7848	0.338589	4.41176	0.331771	4.28205	0.353008	3.22813	0.548449	3.19549	0.284818	3.23229	0.576098	4.04393	0.342693	4.96895	0.412717	4.66506	0.565521
27237	2.60091	0.263011	2.48498	0.29889	2.71895	0.500508	2.71048	0.411567	2.76558	0.351983	2.63439	0.364225	3.11679	0.157287	2.89507	0.434467	2.68207	1.62447	2.80242	0.517522	2.66328	0.376499	2.65744	0.229624
1953	5.75234	0.186328	5.74583	0.459128	5.87299	0.153318	5.69763	0.240835	5.70182	0.361293	5.48292	0.283519	5.91641	0.258475	5.94093	0.316866	6.10891	0.509466	5.83042	0.352042	5.90514	0.307767	5.69407	0.343277
127262	5.84022	0.0822961	5.79147	0.091112	5.86436	0.0676712	5.86781	0.0740334	5.86982	0.10773	5.88415	0.139608	5.78572	0.032628	5.81658	0.0493067	5.92675	0.136224	6.00075	0.100909	5.82917	0.0752853	5.85443	0.0357342
49856	2.91705	0.0526814	3.0566	0.0715509	3.18222	0.0649168	3.2084	0.0161949	3.32131	0.0876861	3.28533	0.0299946	3.78356	0.012047	3.76068	0.0855822	3.50662	0.844535	3.63169	0.0409574	3.314	0.0356228	3.28544	0.0312241
57212	4.55972	0.115503	4.4686	0.084665	4.51777	0.0717146	4.42889	0.0283429	4.35555	0.0225017	4.3157	0.00955071	4.5387	0.151003	4.39287	0.104314	4.43473	0.020097	4.37387	0.0487382	4.53071	0.0232805	4.38811	0.0748975
148870	0.0887313	0.410974	0.0772549	0.246459	0.302646	0.505773	0.310425	0.38297	0.500156	0.268839	0.453131	0.444153	-0.161653	0.615649	-0.298844	0.667497	0.0890358	0.615097	0.62023	0.208739	0.347356	0.110747	0.33042	0.249822
388588	2.25511	0.0516822	2.24845	0.066521	2.48696	0.198923	2.27055	0.134436	2.54714	0.0531752	2.38522	0.180552	0.151319	0.277465	0.802957	0.390519	0.893305	0.603743	1.46257	0.434663	2.67368	0.433149	2.46663	0.474544
57470	6.65123	0.0179566	6.47755	0.0136132	6.58592	0.0321025	6.63685	0.029445	6.46243	0.0340892	6.4052	0.0175216	6.73353	0.013529	6.62919	0.0339925	6.61833	0.0479282	6.61299	0.0616126	6.41243	0.0309886	6.37196	0.0625566
9731	4.96569	0.132326	4.85352	0.065781	4.88621	0.0999093	4.95759	0.125029	4.85349	0.0582063	4.9133	0.0687968	5.21776	0.102537	4.96503	0.248066	5.04092	0.136901	5.07493	0.0559129	4.76803	0.0992796	4.85339	0.0811511
1677	0.0651851	0.329277	0.0720499	0.235495	-0.237492	0.403408	0.14586	0.503389	0.533227	1.16985	0.482521	0.149088	0.360864	0.19281	0.245808	0.677112	0.625452	0.0754465	1.06576	0.101668	0.883197	0.186082	0.843735	0.137547
339448	2.65597	0.179704	2.90721	0.068067	2.86124	0.10762	2.88235	0.0784489	2.81922	0.129798	3.05493	0.0778892	2.42519	0.0554477	2.2034	0.177327	2.31505	0.123281	2.76246	0.00588124	2.82735	0.0244812	2.73124	0.0199552
261734	2.53104	0.0303939	2.24566	0.0696342	2.45447	0.0155501	2.47487	0.0320291	2.5778	0.0486763	2.37965	0.0862888	2.05756	0.261859	2.12989	0.346342	2.35031	0.243028	2.37365	0.0199656	2.69374	0.227594	2.7828	0.0433548
8514	1.21844	0.278291	0.941542	0.13405	1.21995	0.094356	1.36393	0.167265	1.00148	0.210557	0.709811	0.286937	2.23571	0.487441	2.36709	0.53599	2.78903	0.772579	1.63618	0.100404	1.45921	0.299496	1.33059	0.196584
6146	7.15819	0.0783284	7.18086	0.0892575	7.18722	0.0576868	7.20114	0.0499235	7.19196	0.0637429	7.20789	0.0456091	7.00908	0.0500538	7.17029	0.07741	7.12524	0.202598	7.23507	0.032617	7.09799	0.0611465	7.16691	0.0368213
102724450	0.31964	0.297203	-0.0551199	0.339089	0.184645	1.08432	0.412504	0.183696	0.277257	0.561439	0.265208	0.552158	-0.377547	0.0829555	-0.710365	0.398305	-0.135816	0.812822	0.111232	0.464867	-0.0575168	0.724485	0.197186	0.647836
388591	5.48912	0.15426	5.4297	0.272735	5.46419	0.231633	5.3686	0.19993	5.6374	0.226046	5.5558	0.314778	2.62075	0.136081	2.66687	0.276595	3.26706	0.566716	5.02192	0.428586	5.89647	0.0750253	5.5969	0.135339
23463	7.20312	0.0113326	7.23662	0.00800797	7.21791	0.0351021	7.22928	0.0228818	7.17162	0.0119655	7.13437	0.0430566	7.16356	0.0880509	7.1803	0.0579152	7.01757	0.177922	7.18433	0.0168129	7.22207	0.00718674	7.26198	0.00222997
387509	3.98599	0.116141	3.851	0.0613302	4.03748	0.153015	3.84526	0.106791	3.78351	0.0648973	3.70338	0.1329	5.5403	0.152782	5.45638	0.3954	5.3286	0.454099	3.59071	0.130364	3.97019	0.0518821	3.82101	0.159845
11332	5.40366	0.503337	5.21234	0.554571	5.51081	0.387416	5.30038	0.423656	5.3425	0.404987	5.33638	0.340823	6.26994	0.337596	6.27089	0.290256	6.29579	0.644797	4.87029	0.44749	5.26295	0.298357	5.33957	0.270128
83715	0.348114	1.21058	-0.541533	1.70283	0.389525	1.49427	0.141834	3.82439	-0.0214012	1.65435	-0.236378	1.09882	4.89393	0.386529	4.27275	0.607297	3.96422	1.70308	0.863908	0.705932	-0.65639	0.638665	-0.266179	1.19047
8718	2.38392	0.527623	2.19081	1.01424	2.4916	0.641922	2.62637	0.418948	2.57387	0.540254	2.76748	0.370207	2.77661	0.22324	2.35222	1.04957	2.40401	1.11284	2.67019	0.161776	3.04908	0.2904	2.87383	0.0878974
57449	5.60606	0.326223	5.37997	0.406452	5.63781	0.270215	5.58567	0.26452	5.65826	0.407694	5.58237	0.399169	5.415	0.287466	5.10925	0.71934	5.21885	0.668219	5.67818	0.356345	5.50651	0.406245	5.41989	0.501855
79707	4.23141	0.0427309	4.22255	0.0562097	4.20255	0.0382074	4.27002	0.00935446	4.29419	0.100571	4.35223	0.075523	4.47245	0.0556224	4.22725	0.104691	4.2119	0.0422815	4.48469	0.0515684	4.40608	0.0615149	4.35256	0.0741994
3104	3.65312	0.118535	3.45928	0.107524	3.61335	0.109317	3.6761	0.0380359	3.43568	0.0264813	3.46251	0.0636404	3.98316	0.185482	3.80473	0.0813707	3.85801	0.0244205	4.05661	0.0699243	3.74555	0.0281207	3.64239	0.0381024
9903	7.16359	0.0733668	7.60486	0.1286	7.50317	0.050535	7.46445	0.0552607	7.62588	0.0884072	7.51558	0.0582496	7.42908	0.0953831	7.35421	0.134624	7.37273	0.0312174	7.13856	0.104099	7.35755	0.149575	7.36873	0.0660901
148479	4.26369	0.0674238	4.89916	0.146632	4.48042	0.0120506	4.57006	0.0798939	4.93679	0.211371	4.8348	0.13335	4.68042	0.0645155	4.6218	0.107859	4.61747	0.14223	4.72107	0.119619	4.84292	0.0575155	4.75863	0.0815295
90326	2.52985	0.0667576	2.80227	0.0827078	2.76037	0.0514763	2.78755	0.05474	3.10851	0.133245	3.14805	0.0432745	2.81495	0.211251	2.84049	0.256922	3.00429	0.10316	3.38505	0.0389267	3.19778	0.0619457	3.14865	0.107267
55735	5.78227	0.0204182	5.64648	0.00171991	5.72118	0.0235086	5.76015	0.00714762	5.73289	0.0212174	5.85684	0.0572046	5.45774	0.0253029	5.36252	0.0470158	5.12235	0.581738	5.73627	0.0284371	5.63083	0.0348724	5.57506	0.0535584
23261	5.50332	0.09983	5.44506	0.135832	5.47626	0.0710478	5.51846	0.0833603	5.46342	0.194809	5.52333	0.133217	5.41654	0.151179	5.39591	0.120053	5.41572	0.280857	5.18858	0.160697	5.29909	0.291415	5.35761	0.365004
9341	6.65399	0.11338	6.72909	0.118072	6.69514	0.094397	6.72396	0.0755355	6.68479	0.0640613	6.76656	0.0911311	7.03226	0.0375157	7.06804	0.0363564	7.03991	0.0612105	7.10877	0.0526787	6.52179	0.0249924	6.59509	0.00826191
8863	2.4715	0.477776	2.07062	0.809849	2.31515	0.507364	2.70143	0.316541	2.43926	0.493784	2.39686	0.443506	0.50096	0.178896	0.151865	0.115282	0.955395	0.547857	2.13726	0.0696051	2.50073	0.277365	2.36955	0.593952
3604	2.6778	2.21322	3.20418	1.97966	3.00188	2.15758	2.86397	2.30125	3.06332	3.29112	2.85628	2.57102	1.42195	1.25387	1.6745	1.12655	1.62986	2.05814	2.66137	1.09755	2.77438	1.94183	2.54961	2.99521
11315	7.50366	0.0298933	7.47613	0.0247511	7.58471	0.0135752	7.4934	0.0136978	7.49305	0.00609696	7.44161	0.0557295	7.25307	0.0711681	7.44444	0.019276	7.37219	0.100558	7.47894	0.0310022	7.48227	0.0451652	7.47253	0.0584485
54206	5.23966	0.490626	6.30089	0.607243	5.73804	0.820872	6.17298	0.702547	6.3025	1.42578	6.34412	1.89196	6.00901	0.249549	6.16198	0.380733	6.04624	0.297331	6.01089	0.892246	5.52853	1.23731	5.58971	1.5398
50651	1.69007	0.186028	1.43638	0.351431	1.79329	0.21989	1.77854	0.10017	1.51522	0.197798	1.49674	0.370482	3.20701	0.269543	2.82059	0.143486	2.42051	2.8841	2.20002	0.155364	1.7939	0.243453	1.63628	0.450899
473	6.78206	0.0321965	6.95797	0.0183884	6.85532	0.053805	6.71921	0.0652547	7.11526	0.0336351	7.1938	0.0598264	7.22609	0.0727978	7.25085	0.0282678	7.28475	0.149602	7.41947	0.0438713	7.21611	0.087079	7.19101	0.0923753
2023	10.645	0.0861523	10.204	0.540996	10.6027	0.131984	10.6643	0.130529	10.4394	0.454001	10.3477	0.0370907	9.76532	0.201765	9.56992	0.0787985	9.84983	0.885132	9.83736	0.123218	9.86671	0.287734	10.0969	0.79217
80045	2.26917	0.595895	2.10522	0.361205	2.14316	0.509816	2.46851	0.482658	2.57201	0.476198	2.63367	0.544609	1.78	0.49508	1.23668	0.621043	1.63414	0.594816	2.19018	0.251598	2.15423	0.365572	2.29292	0.698747
9563	6.10807	0.117044	6.11195	0.0954205	6.08299	0.0598216	5.97302	0.0880436	6.08967	0.0961767	6.05098	0.0685811	5.98571	0.0496102	5.95838	0.195978	5.89637	0.177666	6.08206	0.0710108	6.17866	0.0291934	6.0412	0.084363
80176	2.68324	0.52641	3.01612	0.295588	2.87686	0.250976	3.29747	0.364823	3.61352	0.782384	3.33866	0.315005	4.02827	0.42368	4.03531	0.612451	4.27715	0.677107	3.26181	0.651468	3.26186	0.906567	3.0271	0.740063
84275	3.32156	0.053945	3.07676	0.0230056	3.19384	0.0285896	3.37115	0.0243034	3.19054	0.0634101	3.15295	0.0383984	2.69301	0.172128	2.53493	0.220169	2.85507	0.473362	3.03869	0.0288548	2.95845	0.0139098	2.98838	0.0696096
199953	5.43148	0.0630862	5.3236	0.0266753	5.45265	0.0715569	5.50711	0.0583916	5.44886	0.092459	5.47744	0.103055	5.29897	0.0534601	5.02881	0.119382	5.07087	0.106511	5.41937	0.0828214	5.3454	0.039849	5.38823	0.0175618
5293	3.1799	0.387959	3.1486	0.121468	3.21386	0.247912	3.20278	0.294053	3.06643	0.141926	3.0687	0.226136	4.50076	0.0862142	4.3125	0.165144	4.41392	0.346883	3.35783	0.263201	2.97391	0.28158	2.87746	0.238699
22883	8.01649	0.108001	7.83095	0.16664	7.95452	0.0907376	7.88507	0.0698492	7.72708	0.237828	7.78639	0.200903	7.83674	0.127422	7.70922	0.149338	7.65632	0.259675	7.76127	0.142821	7.92876	0.168438	7.89023	0.249331
56998	5.34372	0.0885586	5.48298	0.109711	5.56601	0.0794462	5.50038	0.0729057	5.49041	0.133699	5.42154	0.0875818	5.79605	0.0613441	5.97283	0.0148338	5.76657	0.190258	4.97015	0.100736	5.476	0.187167	5.36279	0.230737
84328	4.36627	0.0579852	4.42206	0.0591305	4.3777	0.023267	4.5034	0.0160084	4.44092	0.0515776	4.41629	0.0227036	3.85944	0.0494607	3.99158	0.0519075	3.95571	0.119017	4.62505	0.0206114	4.34889	0.0453969	4.51184	0.0968775
64802	4.83565	0.0269138	4.74087	0.0553984	4.74916	0.0421149	4.82333	0.0566888	4.70218	0.0673731	4.58815	0.0584632	4.96491	0.0690289	4.97186	0.0996788	5.02147	0.0607757	5.11129	0.113359	4.79722	0.0526359	4.67804	0.082191
116362	0.604881	1.06144	0.493076	1.00987	0.773712	0.536579	0.484297	0.783354	0.735893	0.514269	0.672512	0.546629	2.11161	0.125044	2.19441	0.16106	1.95016	0.210624	0.83625	0.694844	0.467973	0.698867	0.381978	0.693127
10277	6.15009	0.0264029	6.07939	0.0070075	6.17369	0.00352932	6.14898	0.0173788	6.11284	0.0280628	6.17564	0.0534659	6.01804	0.0792565	5.91451	0.0672633	5.88147	0.121841	6.14184	0.0213955	6.34338	0.0808216	6.25603	0.081978
23095	7.13568	0.0352411	7.28916	0.0317593	7.06955	0.0305854	7.16785	0.00619101	7.32409	0.00957596	7.36953	0.0072712	7.62976	0.016559	7.47435	0.0671254	7.22932	0.0927231	7.47002	0.0334976	7.35336	0.0201603	7.3017	0.0433488
5226	7.44821	0.0695868	7.31151	0.0524206	7.42109	0.0568389	7.40046	0.0228581	7.19307	0.0897815	7.23843	0.0478108	8.29925	0.069126	8.25025	0.236035	8.22227	0.252977	7.41554	0.16563	7.1786	0.0662748	7.14449	0.0716113
378708	-0.0570208	0.244693	0.105953	0.131865	0.013768	0.763172	-0.0932518	0.129453	-0.0250345	0.165971	0.0319972	0.754078	0.0633544	0.603588	0.342076	0.0487014	-0.41459	0.506362	-0.0180612	0.193729	0.337501	0.181963	0.226045	0.152035
1676	5.12879	0.0503517	5.16196	0.0151684	5.19992	0.0171042	5.04855	0.0207411	5.21404	0.033223	5.21708	0.0624361	5.5279	0.0413719	5.37481	0.0406241	5.24426	0.281091	5.35941	0.0365281	4.97787	0.0163314	5.04377	0.024851
5195	4.78099	0.0137073	4.86168	0.0180727	4.98119	0.0170991	5.06873	0.0122199	5.23558	0.00862347	5.14667	0.0324417	4.86021	0.0873142	4.80315	0.121527	4.77606	0.427621	5.23353	0.0531851	5.25527	0.0225836	5.15396	0.00392977
54897	6.48602	0.00334522	6.70648	0.0825635	6.52889	0.0227192	6.35843	0.0199221	7.06895	0.0878223	6.95763	0.0387145	6.68579	0.403207	6.34429	0.694386	6.44908	0.188331	6.77297	0.228674	7.2414	0.039135	7.18196	0.0450426
148345	-0.194614	0.0458018	-0.456664	0.112583	-0.180644	0.747368	-0.0770486	0.226316	-0.435489	0.396843	-0.335385	0.273297	1.5978	0.0781713	1.34296	0.340536	1.05924	1.31929	0.892458	0.334817	0.323645	0.116694	-0.0764833	0.333414
23435	6.50157	0.0625155	6.62012	0.0298537	6.50571	0.0506126	6.53149	0.0491132	6.58676	0.053953	6.52327	0.0662997	7.02827	0.0638535	6.94475	0.0317366	6.79043	0.189188	6.88192	0.0562724	6.73384	0.0254889	6.65381	0.0487303
10747	1.06043	0.146431	0.502319	0.424355	0.76392	0.205176	1.17813	0.1092	0.103757	0.602377	0.115545	0.303341	1.20042	0.149148	0.56294	0.486642	0.793326	0.0853204	0.333077	0.200442	0.33573	0.29214	0.0278365	0.179341
6723	5.8713	0.398778	5.76899	0.322733	6.04898	0.255963	5.82269	0.272106	5.82235	0.185358	5.94518	0.217233	5.56613	0.126194	5.33372	0.219665	5.3597	0.225747	5.40096	0.0853819	5.6034	0.121891	5.65556	0.0721283
5394	5.838	0.0198921	5.73015	0.0185614	5.80665	0.0238489	5.77778	0.0260544	5.74823	0.0600611	5.81369	0.0525265	5.48663	0.0453625	5.26673	0.0480041	5.26051	0.115264	5.95652	0.0432324	5.9011	0.0375201	5.84698	0.0510527
2475	7.04009	0.0454632	6.91284	0.011819	6.96837	0.0379479	6.94655	0.0253498	6.95952	0.0458765	7.00862	0.0528365	6.9795	0.0708821	6.80411	0.0584851	6.83119	0.120501	7.18169	0.0388804	7.09168	0.0519222	7.04147	0.081625
29914	5.1859	0.102465	5.0426	0.0241449	5.12373	0.0327265	5.32551	0.0458403	4.92226	0.0893525	5.02062	0.0434133	4.47358	0.0242746	4.3901	0.0656148	4.54615	0.184874	4.85058	0.0473168	4.85869	0.0484772	4.85859	0.0278006
26232	4.86958	0.0930164	4.73422	0.139983	5.01797	0.131793	4.88661	0.0975433	4.79702	0.123372	4.69979	0.0689875	7.08575	0.252828	6.89387	0.220653	6.92922	0.772533	5.26934	0.103001	4.77654	0.101749	4.68372	0.0615649
93611	5.04963	0.04373	4.94866	0.0370938	5.14263	0.0479079	5.11829	0.0743935	5.0892	0.143843	5.04908	0.08258	6.16066	0.115436	6.23828	0.0862536	5.977	0.736528	5.03084	0.20827	5.05842	0.0418584	4.97071	0.109319
26270	2.32719	0.143038	2.11072	0.0800848	2.28048	0.108855	2.28401	0.0568628	2.2906	0.0822482	2.09654	0.21938	2.54455	0.057595	2.44428	0.0265586	2.25492	0.282818	2.37315	0.02549	2.36874	0.0282158	2.25338	0.152042
10459	4.58096	0.0451668	4.45593	0.0681845	4.72253	0.0187998	4.69934	0.0137402	4.64984	0.0499314	4.52221	0.0119356	4.50618	0.123628	4.58635	0.0989572	4.47737	0.131637	4.12507	0.100524	4.4168	0.0437426	4.53481	0.0736272
57085	4.48299	0.125406	4.44029	0.176421	4.64374	0.125372	4.57859	0.152559	4.53136	0.121943	4.41918	0.0870943	5.69021	0.0683665	5.73649	0.0551622	5.55972	1.25088	4.94317	0.0814268	4.61866	0.0572868	4.59607	0.0411425
4524	5.35247	0.0882094	5.47879	0.0692274	5.40782	0.0887218	5.50095	0.038233	5.7285	0.0789867	5.68077	0.0707838	5.47422	0.102114	5.56547	0.374732	5.33596	0.199711	6.01559	0.108789	5.84244	0.0279636	5.73429	0.0501103
1185	5.36882	0.069593	5.24223	0.0542169	5.19811	0.0216479	5.38534	0.0124224	5.2482	0.0300716	5.31986	0.0415257	5.17683	0.165399	4.96588	0.199594	4.89047	0.102771	5.28	0.0468706	5.25593	0.018528	5.23279	0.0321154
4878	12.3233	0.531186	12.1842	0.431545	12.3695	0.366851	12.2516	0.587171	12.257	0.52054	12.1366	0.359602	11.644	0.241991	11.777	0.446664	12.1374	0.609395	11.8075	0.437428	11.9532	0.166897	12.1222	0.210265
4879	10.5404	0.924239	10.9439	0.198569	10.5666	1.01932	10.5852	0.967308	10.9298	0.360775	10.6425	0.685866	8.70359	0.77018	8.63582	2.11229	9.17503	4.17473	9.80412	0.367716	9.81365	0.881583	10.3553	0.37606
90231	7.16598	0.0202132	7.00027	0.0241161	7.16284	0.00252052	7.0594	0.0220045	6.98381	0.0340777	6.82305	0.0726667	7.53924	0.0454512	7.46193	0.0307231	7.43747	0.0809395	7.10554	0.0437609	6.91689	0.0215818	6.95316	0.0343694
5351	9.04599	0.0606133	8.82531	0.0689868	9.01483	0.0666576	8.90942	0.0516894	8.80563	0.0807048	8.79432	0.0809776	8.41726	0.129811	8.27572	0.173529	8.48686	0.189029	8.3674	0.234569	8.67263	0.154132	8.76586	0.194983
9927	9.0952	0.0230211	9.036	0.0611809	9.03121	0.0788012	9.04773	0.0401192	9.06626	0.0686788	9.02599	0.0450701	8.30756	0.026356	8.23408	0.103721	8.33819	0.148696	8.80519	0.112773	8.74613	0.111894	8.82355	0.0166375
60672	4.02837	0.130437	4.2981	0.0702412	4.20328	0.0666597	4.16674	0.0371823	4.2573	0.0628356	4.21271	0.0352812	3.47488	0.364817	3.54222	0.915324	3.79857	0.533603	4.36554	0.477009	3.8698	0.0949656	4.16229	0.0637691
55187	6.16992	0.0668041	5.98455	0.0569605	5.98445	0.0599823	6.12077	0.0642513	6.10819	0.11541	6.23035	0.0952668	6.28194	0.128594	6.21765	0.0181979	5.82794	0.850941	6.46562	0.0439054	6.31665	0.0861175	6.25906	0.159925
9249	4.12879	0.350617	4.13786	0.359212	4.30578	0.413772	4.18554	0.358884	4.15679	0.374191	4.16055	0.366976	7.14017	0.0695405	7.09373	0.241958	6.77677	0.600727	5.24983	0.24185	4.48059	0.335876	4.57091	0.2306
343069	0.0448348	0.298602	0.051257	0.161032	0.168609	0.102994	-0.008039	0.0957135	0.033512	0.20917	-0.144181	0.328511	0.18379	0.220024	0.480168	0.143499	0.38451	0.176308	0.181962	0.181327	-0.131741	0.189167	-0.0962244	0.173039
126755	-0.473507	2.56842	-0.181925	4.19287	-0.388917	3.10971	-0.199318	3.44009	-0.132038	4.005	-0.284186	4.00748	0.91541	1.17182	0.816416	0.36277	0.910476	0.924089	1.1963	3.59386	-0.553817	3.10772	-0.347786	3.93155
10630	6.57535	0.559095	6.67938	0.439056	6.5527	0.398909	6.67612	0.405348	6.52245	0.516762	6.51533	0.445148	5.74626	0.0567715	5.83517	0.164134	6.13723	0.585768	6.30467	0.730969	6.61658	0.427528	6.52625	0.430461
7799	5.37967	0.120506	5.41473	0.0536077	5.21604	0.0556755	5.25968	0.0381741	5.32903	0.0591695	5.50696	0.115616	5.56692	0.0810626	5.46496	0.256625	5.33621	0.0816504	5.37437	0.0574929	5.30681	0.0183163	5.26122	0.0614644
23254	2.05201	0.0780304	2.63212	0.0989439	2.37457	0.0824423	2.48138	0.158811	2.8587	0.0764348	2.67507	0.1167	3.84462	0.0731601	3.70446	0.021366	3.58352	0.577052	3.27777	0.126726	2.9125	0.0543486	2.83838	0.0611476
55092	3.66996	0.0718593	3.62062	0.129813	3.67825	0.0642208	3.66522	0.0569442	3.8256	0.109381	3.78887	0.0906308	5.11136	0.196041	5.09796	0.384488	5.0494	0.193287	3.79584	0.0715035	4.22998	0.183576	4.24113	0.13643
79180	4.51893	0.0211796	4.17038	0.19403	4.61341	0.0637957	4.67639	0.0247054	4.45971	0.214422	4.2903	0.0645802	4.064	0.134659	3.6191	0.291543	4.03515	0.238631	3.99373	0.180311	4.02335	0.080677	4.25108	0.154843
842	4.69487	0.2338	4.35655	0.208155	4.63161	0.265362	4.65514	0.303672	4.37624	0.251618	4.38761	0.286037	4.05679	0.173053	4.16687	0.111083	4.08139	0.273318	4.36613	0.177653	4.30976	0.169752	4.49469	0.359319
23341	5.21521	0.111398	5.23511	0.0815608	5.10648	0.0533186	5.12017	0.0506891	5.22299	0.135017	5.21854	0.0347614	5.57133	0.0226987	5.57733	0.0517446	5.41271	0.102966	5.56033	0.0206166	5.41004	0.0436225	5.45432	0.0384176
84301	1.5984	0.114952	1.90961	0.0907022	1.82056	0.092353	1.49567	0.0472244	1.83176	0.184486	2.12016	0.379281	1.96666	0.423173	2.09808	0.238256	1.55936	0.765022	2.02424	0.0753061	1.5512	0.104225	1.59251	0.386652
6248	1.22423	0.0855167	1.53058	0.0127094	1.28602	0.025508	1.24104	0.0221443	1.6448	0.0572634	1.90874	0.158804	2.08704	0.251547	2.09057	0.260837	1.79295	0.333942	1.90573	0.0463347	1.58924	0.0134278	1.54647	0.0635473
23207	7.06318	0.0132762	7.06699	0.0216183	7.19018	0.0205582	7.12221	0.0119705	7.17556	0.0047263	7.1267	0.0112431	7.83627	0.0214468	7.6866	0.034252	7.50955	0.537045	7.48085	0.0483117	7.17425	0.0104054	7.18218	0.0234946
284723	0.948117	0.50486	0.22295	0.205223	0.562753	0.185574	0.340621	0.475091	-0.559356	0.494258	-0.243837	0.137921	1.31834	0.18231	0.622425	0.34299	0.71142	0.610652	0.413016	0.349451	0.166744	0.180516	-0.141878	0.452274
54751	7.1703	0.0741952	7.24992	0.0726494	7.25664	0.0786931	7.24666	0.071334	7.30025	0.0897436	7.3181	0.0732827	6.72538	0.0850601	6.70884	0.0717267	6.60208	0.185088	7.10512	0.0343949	7.22252	0.131072	7.25923	0.0709287
440567	6.09461	0.0693205	5.94369	0.10416	6.17782	0.0418844	6.09956	0.093546	6.18002	0.0864185	6.17591	0.0730467	5.79862	0.161969	5.92306	0.254112	5.92927	0.327405	5.96685	0.231062	5.89043	0.284231	5.93953	0.372902
729614	2.89716	0.0931842	3.13777	0.130361	3.19434	0.0845496	3.07728	0.103894	3.30337	0.20606	3.09826	0.189997	5.02047	0.150954	5.03786	0.195539	4.93904	0.174687	3.79353	0.181924	3.13302	0.0767137	3.02763	0.239672
23013	5.49938	0.226372	5.78378	0.0337894	5.63406	0.106223	5.76154	0.144689	5.6224	0.115312	5.9144	0.170504	6.0396	0.151993	5.765	0.104891	5.69842	0.160538	5.72566	0.0772774	5.4868	0.17539	5.5411	0.170383
7709	4.56096	0.0669687	4.66597	0.0682021	4.75069	0.0674078	4.74076	0.0375438	4.82373	0.0614668	4.73435	0.0607644	5.08902	0.0476249	4.92873	0.133362	4.94103	0.266399	4.95788	0.0705541	4.86727	0.0424583	4.83725	0.0766646
27129	10.8475	0.300997	10.7829	0.491452	10.8589	0.437694	10.8779	0.455202	10.8778	0.714916	10.9158	0.514224	9.32221	0.462907	9.03133	0.378657	9.3057	0.857693	10.3799	0.803608	10.824	0.584336	10.7358	0.645512
1187	1.78176	0.0667555	1.75621	0.138118	1.72651	0.0622475	1.63412	0.168661	1.80398	0.139363	1.83044	0.150473	3.39515	0.238748	3.01779	0.193117	2.7627	0.199668	2.03576	0.0917481	1.93657	0.120121	1.57879	0.415716
1188	3.01304	0.23026	2.97517	0.132473	3.0261	0.21957	3.12859	0.23503	2.96626	0.16904	2.96163	0.217554	1.93591	0.0825005	1.54543	0.060723	1.76755	0.511304	2.69313	0.238505	3.00681	0.199258	2.97154	0.27405
348487	1.93969	0.125971	1.2589	0.268545	1.78974	0.120807	1.62547	0.393417	1.33297	0.530593	1.66117	0.541608	0.618089	0.449079	0.281249	0.145852	0.238518	0.791187	0.617591	0.355718	1.30298	0.311645	1.07429	0.576508
1969	7.82977	0.281786	8.32742	0.17958	8.21552	0.143608	8.22996	0.101833	7.57111	0.374488	7.93582	0.244725	9.36721	0.00859648	9.33148	0.156244	9.2236	0.538526	8.3678	0.25533	7.55556	0.340772	7.67119	0.487108
128272	0.519911	0.485207	0.314262	0.312903	0.444565	0.395771	0.453172	0.560498	0.430882	0.522925	0.40606	0.150306	-0.49769	0.45526	-0.131226	0.360932	0.283653	1.01506	0.61182	0.189901	0.747441	0.432277	0.488092	0.313703
79363	2.47643	0.0309535	2.64342	0.0140437	2.70571	0.0300152	2.42742	0.0277341	2.77882	0.0388537	2.51365	0.0678671	2.22661	0.17595	2.50447	0.171708	1.96917	1.98333	3.0424	0.0817437	2.85861	0.0341931	2.73813	0.0760169
54455	4.38569	0.0745804	4.46826	0.0389062	4.40011	0.0426408	4.64344	0.0258501	4.86919	0.0386677	4.80205	0.0166385	5.22449	0.0331054	5.17644	0.0264807	4.8977	0.405569	5.08662	0.0508691	4.89112	0.0358267	4.89234	0.067353
26099	7.15506	0.0450327	7.25336	0.0175912	7.30262	0.0268804	7.23493	0.0462276	7.29485	0.0186981	7.26424	0.0377272	7.55841	0.0762049	7.60872	0.0702847	7.4426	0.231102	7.36411	0.0342945	7.13274	0.0179819	7.11435	0.0202467
55707	3.8921	0.483506	4.25328	0.569281	4.2226	0.507189	4.37606	0.433504	4.43409	0.528168	4.37933	0.422882	4.8057	0.248114	4.74232	0.360965	4.41803	1.40762	4.83468	0.433822	4.40553	0.372186	4.19834	0.480556
114819	1.14532	0.224078	1.07294	0.247065	1.18758	0.256715	0.955328	0.135716	1.36111	0.335066	1.30938	0.107205	3.04312	0.231569	2.35355	0.402968	2.46136	1.3285	1.92476	0.113219	1.69676	0.137962	1.4892	0.146524
55672	3.52574	0.235144	3.79808	0.0857001	3.62973	0.169284	3.6915	0.17	3.75623	0.325255	3.71895	0.0299284	3.6613	0.0704209	3.48607	0.198351	3.5546	0.275858	3.88719	0.11767	3.75408	0.197883	3.71876	0.0902496
84809	2.40481	0.324316	2.64298	0.208294	2.66304	0.227687	2.79625	0.124804	2.63312	0.216183	2.61821	0.121711	2.79166	0.206592	2.595	0.431212	2.68221	0.902446	2.84097	0.19389	2.99656	0.186755	2.73456	0.106001
11209	-0.0865118	0.182113	0.00544815	0.187339	0.090763	0.126003	0.28517	0.0857525	0.250447	0.281132	-0.360751	0.199029	0.406402	0.160635	0.163041	0.281489	0.439281	0.190734	0.936533	0.141015	0.478555	0.135356	0.139009	0.153588
26869	1.1596	3.82894	0.458021	1.24758	0.334718	2.12535	0.0884977	9.1351	1.54765	16.1009	1.39303	19.5617	2.63218	21.5521	3.09562	6.54655	1.35686	0.869366	0.206914	2.12501	0.341039	2.84344	1.87197	6.192
11223	0.161735	0.303681	-0.308263	0.0157481	-0.0803483	0.0899678	-0.266709	0.254939	-0.428175	0.92554	-0.535724	0.328412	2.83615	0.711581	2.63909	1.23637	2.0679	1.55713	1.09473	0.205118	-0.0354934	0.151286	-0.0833101	0.368764
9696	3.09549	0.254937	2.82917	0.287494	3.20779	0.313595	3.00115	0.295518	3.14573	0.480823	2.91536	0.345921	4.69335	0.204053	4.5254	0.358324	4.38157	1.69482	3.56804	0.222169	3.64077	0.261113	3.35221	0.149181
26870	1.15254	2.98984	-0.0927941	1.90494	0.00394773	1.95851	-0.396565	10.8957	1.45708	15.9166	0.910304	23.292	2.44499	22.3135	2.85718	6.92066	1.06893	1.00072	-0.169282	2.17174	0.193155	2.67174	1.56432	6.95827
4237	3.58893	0.52746	3.49836	0.885739	3.64351	0.56772	3.6794	0.587125	3.40661	0.657706	3.28293	0.699949	3.2409	0.646032	2.93927	1.07313	3.21172	0.897988	3.54375	1.19818	3.90286	1.02341	3.68928	0.744242
23400	6.22516	0.225311	6.08121	0.261863	6.30074	0.20625	6.2138	0.150398	6.02625	0.260349	6.06879	0.24992	6.33016	0.127769	6.1468	0.257424	6.21603	0.257192	6.1296	0.232482	6.20972	0.313441	6.14913	0.385096
6390	6.98494	0.0382034	6.81129	0.112169	7.01875	0.0439787	7.03587	0.0694287	6.96211	0.104629	7.02037	0.0645651	6.30873	0.112572	6.34308	0.230138	6.49849	0.283499	6.84295	0.188341	6.733	0.135415	6.81276	0.258855
11240	1.21217	1.3503	0.844165	2.39366	0.964976	1.19923	1.00447	1.41033	0.730409	1.64062	0.769774	2.13144	2.01265	2.12033	1.99348	3.6191	2.10999	3.35232	1.66036	1.35805	1.04365	2.01013	0.901583	3.32937
55920	6.02876	0.135912	5.92206	0.126049	5.94972	0.140304	5.77584	0.138696	5.7533	0.228461	5.78617	0.142225	7.11684	0.224479	6.91468	0.339062	6.96974	0.484498	5.88432	0.260982	5.86641	0.237138	5.81883	0.180545
55160	5.79618	0.0202967	5.96349	0.0163372	5.98315	0.0232637	6.02194	0.0113066	6.26335	0.0335348	6.11155	0.0471923	5.83927	0.0649869	5.69556	0.212264	5.4128	0.87067	6.58367	0.0635588	6.41043	0.0194434	6.35904	0.040473
127707	1.94999	2.17055	2.57527	1.25898	2.34984	1.47979	3.55149	0.906	2.27292	1.78426	2.18909	1.65036	5.13705	0.41018	4.92885	0.565322	4.50226	4.18884	3.79716	0.980554	2.45541	0.366286	2.10416	0.624547
8659	6.81841	0.151321	6.81701	0.162472	6.8951	0.155618	6.82291	0.174412	6.71939	0.17162	6.63304	0.195366	6.56808	0.171319	6.77802	0.155889	6.88625	0.369557	6.69946	0.106434	6.85	0.139246	6.74938	0.242389
126917	3.87118	0.17045	4.13374	0.0954879	3.87485	0.136464	4.08037	0.202454	4.04819	0.263045	4.08437	0.365851	5.19304	0.232522	5.22561	0.418679	5.11791	0.359378	4.36467	0.360842	3.88144	0.527527	3.859	0.469293
23352	7.99949	0.0839839	7.99074	0.125863	7.98913	0.0908962	7.89428	0.0661595	8.02306	0.137661	8.15544	0.131609	8.21245	0.0733141	8.07264	0.0558534	7.98836	0.241238	8.32948	0.0774709	8.4229	0.0820125	8.30843	0.152684
23065	6.98848	0.230944	6.86779	0.282222	6.88909	0.188601	6.85193	0.230716	6.74013	0.370928	6.80842	0.311019	6.92056	0.125798	6.89856	0.115544	6.83756	0.149103	7.05229	0.176288	6.86399	0.263418	6.87575	0.343609
51154	4.86258	0.109963	4.83929	0.0573345	4.92328	0.108073	4.81454	0.0715539	4.81409	0.0791843	4.75466	0.110164	4.4	0.0915158	4.37964	0.0407308	4.58915	0.183394	4.81762	0.0527407	4.66821	0.0295573	4.72488	0.00888889
22977	0.842106	0.245227	1.09368	0.0633546	1.05234	0.0487371	0.853565	0.1815	0.927844	0.10987	0.627144	0.323566	1.36025	0.0393274	1.31473	0.130295	1.42709	0.200626	0.810567	0.0816827	0.939323	0.123373	0.877749	0.117665
100506730	1.63881	0.102227	1.71189	0.193708	1.47013	0.0835131	1.55619	0.145854	1.45453	0.218693	1.60869	0.096197	1.85831	0.38309	1.59971	0.5183	1.82268	0.466138	1.19478	0.582107	1.58247	0.347605	1.65175	0.112886
8574	5.42233	0.0257131	5.27104	0.043514	5.51951	0.0230715	5.35757	0.031012	5.31166	0.0391852	5.17598	0.0415497	5.42683	0.0911761	5.48653	0.05928	5.6213	0.240384	5.19357	0.0290395	5.25737	0.0978022	5.32823	0.048349
54896	5.144	0.238519	5.1103	0.17239	5.30184	0.120498	5.23787	0.0843579	5.1504	0.0883642	5.14112	0.0940463	5.73351	0.0856658	5.34353	0.155509	5.48211	0.0985968	5.12706	0.0450253	5.04526	0.0399508	5.05776	0.0701152
832	7.59663	0.0943605	7.5206	0.049774	7.619	0.0808858	7.51857	0.0838346	7.52498	0.0419957	7.53693	0.0770337	7.13974	0.0235691	7.10974	0.107443	7.16597	0.0737818	7.23855	0.0403419	7.39389	0.0522466	7.35704	0.0225533
440574	6.21321	0.0728128	6.02902	0.0805799	6.18313	0.0943577	6.20039	0.176833	6.12146	0.0847674	6.08658	0.10004	5.68135	0.0715954	5.88942	0.16944	5.88939	0.221645	6.00813	0.126622	5.90246	0.0732983	5.98271	0.0995525
644068	1.41199	0.0558811	1.43619	0.0730442	1.5757	0.0149823	1.46434	0.0762182	1.39242	0.174898	1.31812	0.123714	1.13479	0.184354	1.13107	0.505014	1.25367	0.284031	1.35259	0.11438	1.16443	0.357911	1.34709	0.228143
255104	2.47158	0.211203	2.17671	0.323965	2.46877	0.327839	2.53257	0.211311	2.46462	0.121673	2.4462	0.23121	2.80288	0.133497	2.56161	0.105163	2.80214	0.310887	3.21445	0.152353	2.64934	0.169248	2.51063	0.234756
23252	4.06418	0.165022	4.13347	0.0926111	4.01877	0.125668	4.03287	0.127936	4.0048	0.0671847	4.07999	0.107611	4.65501	0.116044	4.75518	0.0658788	4.61416	0.325789	4.42944	0.022018	3.66338	0.0641131	3.83447	0.143531
127733	-0.505042	0.66598	-0.202491	0.049851	-0.320553	0.23003	0.0545942	0.094038	0.303262	0.22459	0.450448	0.383734	-0.11364	0.345076	-0.193107	0.228975	-0.238567	1.53192	0.596676	0.168316	0.443529	0.117367	0.47401	0.174857
55450	2.08438	0.413262	2.0797	0.426484	2.08063	0.64157	2.05567	0.537163	1.89405	0.745879	2.14719	0.66097	1.89567	0.832437	1.78711	0.539976	1.80907	0.862031	2.36505	0.351135	1.54682	0.444005	1.66228	0.491739
79594	6.34475	0.105119	6.39694	0.0134574	6.45228	0.0401197	6.69233	0.0451019	6.49577	0.0445595	6.48538	0.0550344	6.10335	0.0218077	6.13731	0.0617623	6.10231	0.105357	6.54027	0.0265901	6.41466	0.00956984	6.3894	0.0270728
163933	0.394415	0.355605	-0.121218	0.753709	0.0990575	0.924041	0.45108	0.620597	0.356424	0.604787	0.116866	1.15327	1.87411	0.33278	1.60638	0.564467	2.06468	0.369779	0.25207	0.275667	0.129639	0.400202	0.153866	0.88663
65018	6.14639	0.0473837	6.0305	0.0133006	6.24828	0.063906	6.15181	0.0881668	6.04301	0.0388433	5.93381	0.0631287	6.37842	0.0243547	6.32357	0.0701924	6.40848	0.124419	6.06459	0.0353025	6.18687	0.087761	6.0044	0.128815
100861548	3.34034	0.0988989	3.20139	0.193967	3.3044	0.103536	3.24465	0.0325071	3.06688	0.190741	3.06406	0.155698	4.28962	0.0471979	4.15436	0.104442	4.14178	0.151493	3.62238	0.0867474	3.21802	0.164735	3.18586	0.182116
1650	8.95316	0.130662	8.80929	0.208397	8.93421	0.125699	8.82753	0.130241	8.67467	0.236265	8.61381	0.162053	9.19806	0.0746328	9.16919	0.051184	9.25055	0.0884048	8.95753	0.161747	8.76763	0.160669	8.72159	0.22118
57576	0.621926	0.834067	0.496362	0.722885	0.84194	0.622213	0.725615	0.792035	0.553706	0.628199	0.62738	0.811739	3.53966	0.04931	3.20646	0.209416	3.21062	0.916681	1.87063	0.741998	0.254861	0.630473	0.288109	0.656305
400745	1.65193	1.18657	1.58435	1.62267	1.58974	1.51415	1.51131	1.80566	1.55695	1.51197	1.53071	1.68212	4.69818	0.138393	3.75537	0.136466	3.71981	1.16309	2.5862	0.874708	0.374712	1.77232	0.826506	1.81537
50809	5.91684	0.0535548	5.98026	0.0374717	5.85401	0.0739395	5.92988	0.0749026	5.90791	0.0739922	5.97082	0.0597625	5.95931	0.107135	5.87841	0.144848	5.76835	0.125253	6.14338	0.0667587	5.98956	0.116137	5.92122	0.0837397
8672	7.32754	0.0107128	7.33225	0.0281056	7.24817	0.0150251	7.17833	0.0255434	7.15534	0.0483171	7.27285	0.0228373	7.29185	0.051487	7.30203	0.0300803	7.20737	0.27803	7.29977	0.0223467	7.46945	0.0592974	7.42109	0.112461
1889	8.55693	0.236399	8.44212	0.283671	8.54039	0.196923	8.45219	0.216573	8.33988	0.363685	8.36541	0.324527	9.25747	0.0464811	9.12129	0.173821	9.01494	0.400022	8.61837	0.269519	8.42598	0.397039	8.4001	0.572319
84224	2.49902	0.0742596	2.58374	0.0321722	2.51331	0.114555	2.62067	0.106387	2.6874	0.194362	2.6797	0.0330728	1.6412	0.195645	1.76791	0.349866	1.80122	0.394708	2.48764	0.149426	2.74532	0.0750809	2.66357	0.18726
249	0.458018	0.199189	0.261669	0.229984	0.714101	0.152183	0.502917	0.227682	0.491961	0.52877	0.332812	0.522131	1.68215	0.358976	1.3085	0.627141	1.55287	1.42846	1.25085	0.221579	0.520486	0.308676	0.214474	0.382693
5909	4.50462	0.115547	4.236	0.0397077	4.51308	0.126076	4.51551	0.0892742	4.40089	0.110493	4.32083	0.165196	3.41731	0.0354914	3.04138	0.117425	3.3303	0.0694732	3.74888	0.0805493	4.47976	0.124848	4.28855	0.161272
84196	6.19053	0.00421224	6.13412	0.0061824	6.1198	0.0096772	6.16305	0.00364141	6.18494	0.0411179	6.15461	0.00394564	6.32461	0.0315211	6.1879	0.0643509	5.97215	0.238124	6.37131	0.00978227	6.30581	0.0120075	6.28975	0.0244744
3339	10.298	0.101856	10.2162	0.275658	10.2666	0.128241	10.1942	0.107754	10.1763	0.166857	10.2075	0.24462	10.0237	0.142958	9.94242	0.106403	9.85994	0.239769	9.74386	0.0682418	10.0692	0.177531	9.96003	0.266283
29092	1.91468	0.0955364	2.09181	0.159435	2.06446	0.0828711	2.24793	0.0798673	2.34981	0.0623201	2.34544	0.106985	2.81159	0.0640666	2.86603	0.177375	2.82326	0.0497058	2.58595	0.0637831	2.7153	0.0894505	2.61336	0.0923991
998	7.57716	0.0574122	7.73627	0.0352947	7.60251	0.0816521	7.62409	0.0342342	7.66836	0.0354533	7.6412	0.0867401	7.71751	0.00896127	7.82803	0.0314548	7.83291	0.0245616	7.89027	0.0145854	7.61084	0.00799499	7.60026	0.0110974
54361	1.90392	0.582321	1.85879	0.89586	2.26527	0.534344	2.00663	0.759293	1.97577	0.516521	1.88633	0.637915	4.94456	0.411413	4.78806	0.444081	4.92902	0.692497	3.19084	0.39213	2.27298	1.08287	2.06654	1.20685
9923	4.14177	0.286307	4.28656	0.216473	4.17504	0.335445	4.24428	0.104749	4.65429	0.20805	4.56492	0.139387	5.22571	0.0274331	4.84706	0.140201	4.75087	0.340852	5.15974	0.0623896	5.14108	0.142542	4.90518	0.142776
2048	4.89333	0.223158	4.90695	0.239981	4.94695	0.308193	4.83488	0.374519	4.88218	0.483217	4.83853	0.361092	6.13669	0.177957	6.08006	0.214319	6.00355	0.396712	5.1861	0.216471	5.13628	0.197106	5.00547	0.321343
23028	6.54113	0.00586317	6.5422	0.0186139	6.49392	0.0186608	6.46339	0.0201956	6.44983	0.0406412	6.44498	0.0233172	6.5764	0.0136733	6.51122	0.0612592	6.3752	0.108164	6.51378	0.07733	6.65409	0.0582278	6.58224	0.0504479
7798	6.29994	0.0957971	6.64732	0.0202491	6.45461	0.021089	6.46624	0.0430273	6.73029	0.0806404	6.87452	0.0676185	6.83975	0.0583678	6.90859	0.0529491	6.79801	0.161719	6.67565	0.046714	6.56944	0.0411393	6.55244	0.078962
100996511	0.915199	0.178001	1.54656	0.532588	1.13143	0.144163	1.63176	0.101525	2.05861	0.248885	2.02418	0.334176	1.12505	0.512337	1.05412	0.966003	1.16387	0.372516	1.75443	0.385599	2.25011	0.122994	2.02244	0.238478
10236	6.79268	0.0457456	7.03062	0.0213081	6.80862	0.0608618	6.77104	0.0301435	6.93852	0.0195289	6.9156	0.0597679	6.44547	0.0716667	6.45328	0.0948748	6.51362	0.029505	7.29908	0.0413628	6.99371	0.0190782	6.96337	0.0614998
80818	5.72264	0.166721	6.11116	0.120065	5.87344	0.102011	6.0282	0.0925038	5.92138	0.0912895	5.87328	0.114133	6.53032	0.116107	6.50066	0.310307	6.32759	0.11134	6.0819	0.0470099	6.2265	0.170497	6.17197	0.137061
148898	1.62056	0.111285	1.45463	0.0156478	1.50502	0.108503	1.42902	0.0934519	1.5585	0.0275578	1.35421	0.196918	2.75766	0.239653	2.55	0.31609	2.57941	0.255949	2.02287	0.144081	1.93331	0.0785943	1.64027	0.170004
6920	5.12872	0.27065	5.00154	0.380072	5.24093	0.263851	5.18942	0.366899	4.9655	0.361947	5.00576	0.296616	6.17784	0.0135186	5.87848	0.0404774	5.77998	0.108327	5.64633	0.0366726	5.27684	0.397034	5.21417	0.537043
55616	5.86607	0.0230034	5.74923	0.0105762	5.86488	0.0258176	5.73921	0.0122604	5.90845	0.0296584	5.89501	0.0387374	6.12525	0.0678342	6.02879	0.0812043	5.88996	0.331302	5.87706	0.00807449	6.04323	0.0176903	5.9283	0.015125
1870	0.254392	1.17981	0.597044	0.414048	0.764215	0.701346	0.368708	0.930012	0.438861	0.820145	0.580351	0.392868	-0.518337	1.01404	-0.429984	0.896249	0.0988417	2.12635	-1.15435	0.237639	1.69493	0.446815	1.79277	0.301069
3399	3.34628	0.312559	4.19942	0.411134	3.8692	0.426561	4.03378	0.563886	4.68231	0.269837	4.66539	0.202872	6.31345	0.270539	6.49633	0.187967	6.08171	1.07674	5.89107	0.146152	4.85907	0.357173	4.88725	0.262346
6135	8.42729	0.106053	8.44012	0.0751142	8.50529	0.0596947	8.46776	0.0148849	8.49236	0.029782	8.52841	0.0107832	8.41173	0.0223291	8.40592	0.0858598	8.46429	0.180481	8.59961	0.0355566	8.40961	0.0475005	8.38976	0.06005
6924	5.8558	0.0492922	5.89334	0.0134757	5.77549	0.00501774	5.9264	0.0157788	5.71619	0.0390525	5.79335	0.0420753	6.24845	0.0149022	6.12248	0.0309269	6.02187	0.0484356	6.19908	0.061296	5.68694	0.0366874	5.68956	0.056933
57095	5.40956	0.0407535	5.33999	0.0446033	5.40403	0.0135034	5.38786	0.0149501	5.26647	0.0466585	5.23561	0.0115283	6.23158	0.113871	6.07014	0.112555	5.71843	0.635779	5.40688	0.019621	5.11903	0.0239167	5.14065	0.0134952
11313	5.58101	0.0492195	5.65849	0.0641981	5.70663	0.0481252	5.63678	0.0346713	5.51797	0.0255342	5.47859	0.0386253	6.85032	0.098558	6.85997	0.118943	6.7171	0.620984	6.26858	0.083076	5.49724	0.026663	5.44334	0.0241765
2582	5.20747	0.126064	5.0677	0.105884	5.33189	0.0720621	5.16028	0.0626585	5.14155	0.0704213	5.05079	0.0510312	6.44483	0.0720745	6.34591	0.182281	6.28137	0.582802	5.42251	0.0327443	5.00269	0.00825161	5.00054	0.055901
3155	4.96811	0.0609775	4.7496	0.0878218	5.02312	0.0971079	4.95509	0.0321991	4.85535	0.0740164	4.65262	0.0745662	5.51019	0.0487542	5.55859	0.0414634	5.5107	0.0209371	5.27947	0.0147569	4.77274	0.0514067	4.78725	0.0555778
2517	5.95707	0.284325	5.69096	0.347543	5.82412	0.202139	5.67385	0.201718	5.40317	0.432222	5.4608	0.276137	7.84312	0.463578	7.68328	0.697636	7.39026	0.745255	5.87474	0.596254	5.6172	0.302654	5.57059	0.338677
55629	4.72359	0.0453201	5.37723	0.10499	4.92404	0.0814813	4.98015	0.050691	5.58909	0.115266	5.47252	0.0741855	5.43789	0.0419108	5.53485	0.0137005	5.39223	0.0537525	5.51733	0.041932	5.54347	0.0285066	5.52465	0.039734
10772	6.22535	0.0217782	6.48987	0.0174295	6.25664	0.0524921	6.45233	0.0172611	6.50395	0.0349809	6.45342	0.099639	6.06747	0.0643752	6.08216	0.091258	6.06076	0.0360968	6.4831	0.0441434	6.62255	0.0247905	6.60426	0.0354819
163702	2.43266	0.244814	2.73423	0.12124	2.56098	0.408247	2.59752	0.423556	3.02961	0.25369	2.76794	0.510706	1.86101	0.584065	2.04093	1.16711	2.12072	0.818033	2.88493	0.264827	3.20969	0.419139	3.24574	0.192816
57822	-1.1111	0.608995	-0.112211	0.927907	-0.139648	0.731225	0.512754	0.916337	-0.913054	0.473005	-0.909741	1.00882	5.21143	0.130557	4.93698	0.543915	4.40256	4.56637	2.59668	1.06049	-0.339418	0.580285	-0.681026	1.44657
90529	1.86577	0.317627	1.99196	0.259657	1.94043	0.213841	2.10799	0.230087	2.20573	0.161283	2.31772	0.248974	2.91231	0.473596	2.71117	0.471003	2.72476	0.388079	2.74723	0.172413	2.34318	0.0698329	2.30457	0.13412
57185	6.27396	0.07798	6.22029	0.139705	6.26096	0.110076	6.26392	0.14346	6.11443	0.122422	6.10835	0.184369	6.66156	0.477675	6.51372	0.570543	6.65621	0.282279	6.68634	0.254086	6.30014	0.146472	6.21179	0.222065
11123	2.79599	0.332129	3.21004	0.0559692	2.93522	0.0995117	2.91303	0.158882	3.04384	0.0687624	3.0125	0.126012	3.15097	0.121817	2.89438	0.19759	3.01352	0.100537	2.94282	0.177667	2.58503	0.258186	2.58357	0.311311
100506985	0.587716	0.174193	0.843577	0.0560949	0.59308	0.396008	0.61453	0.271271	0.605062	0.182197	0.711838	0.274638	0.744374	1.11469	1.11686	0.255516	0.947606	0.349056	0.930634	0.166514	0.581969	0.465282	0.803258	0.179665
10250	5.95924	0.057561	5.84867	0.044578	5.81109	0.0213716	5.97383	0.0758863	5.82965	0.0730844	5.87259	0.0995515	5.79186	0.115645	5.57491	0.105369	5.53525	0.0768705	5.86077	0.0546329	5.96446	0.03044	5.91344	0.0550107
25932	9.40495	0.140452	9.44148	0.233622	9.27148	0.180626	9.43916	0.0943531	9.35701	0.191881	9.3444	0.145828	8.66971	0.0780233	8.85878	0.0541293	8.78496	0.653449	8.78786	0.151415	9.25996	0.107872	9.36212	0.229994
25949	5.66047	0.0205541	5.60264	0.0489838	5.58561	0.0159354	5.82453	0.0235839	5.52252	0.0280791	5.5095	0.0147299	6.15826	0.0363213	6.12554	0.0287372	6.08951	0.0229714	6.04	0.00664438	5.567	0.0493519	5.56039	0.0624137
57035	5.45115	0.0947074	5.07805	0.11615	5.04325	0.109037	4.54179	0.042179	4.83101	0.131226	4.58485	0.256461	5.64038	0.321958	5.67464	0.184937	5.82442	0.271427	4.90925	0.163284	5.09569	0.104899	4.89494	0.125559
23585	6.30329	0.0183779	6.31868	0.024069	6.26534	0.0350667	6.3844	0.028564	6.18027	0.0255097	6.10099	0.0594233	6.20725	0.0873994	6.26354	0.0388018	6.42759	0.231865	6.57897	0.0423278	6.25647	0.0452822	6.18608	0.0236829
55219	5.51604	0.203251	5.6195	0.122742	5.54638	0.116217	5.46806	0.0878176	5.6247	0.190172	5.66813	0.0819893	5.58587	0.030372	5.41596	0.0475726	5.52021	0.0155745	5.55509	0.0568751	5.54102	0.0408977	5.55293	0.0727735
26119	4.07675	0.0358509	4.06171	0.0161259	4.08988	0.0254769	3.91783	0.0374952	4.04166	0.0624899	4.06486	0.065179	4.88004	0.0549622	4.74603	0.240117	4.5735	0.119072	4.30173	0.0627107	4.17133	0.0475615	4.16696	0.0506734
57134	7.48962	0.120802	7.27793	0.0543985	7.43259	0.13905	7.43851	0.0875676	7.29031	0.0346388	7.27396	0.0411915	7.10501	0.191268	7.14851	0.133685	7.1463	0.216064	6.90405	0.187853	7.60179	0.155489	7.5721	0.0679549
57190	7.97729	0.0363754	7.89319	0.0839681	8.00354	0.0166603	7.92277	0.0305428	7.74401	0.0605228	7.85057	0.0656295	8.46413	0.0834444	8.4797	0.128875	8.39246	0.175734	7.82802	0.061128	7.89468	0.0935342	7.80858	0.155798
56181	6.78554	0.126492	6.68254	0.143603	6.76281	0.176311	6.80622	0.158286	6.79225	0.248463	6.79874	0.209579	6.4967	0.143985	6.51815	0.200877	6.58951	0.185205	6.8883	0.333409	6.63817	0.288963	6.66007	0.340202
646471	3.25675	0.378454	2.98685	0.486184	3.16855	0.464678	3.16741	0.420015	3.14018	0.442529	3.00806	0.441971	4.07984	0.257659	3.99943	0.309182	3.84308	0.481818	3.46637	0.590911	3.25919	0.171249	3.01456	0.30867
79000	1.09106	0.0431908	1.53151	0.144271	1.11535	0.113689	0.952122	0.0276138	0.929367	0.213607	1.16922	0.132028	0.60482	0.0525218	0.606441	0.0589886	0.831333	0.0549508	0.457833	0.262101	1.1307	0.22101	1.38894	0.181837
164091	4.42348	0.180107	4.48476	0.074028	4.51082	0.0341506	4.52814	0.0337586	4.41304	0.147915	4.50753	0.0489286	6.67031	0.0621064	6.4307	0.158989	6.16838	0.992711	5.21957	0.148685	4.51348	0.0838502	4.57715	0.0838983
3925	7.86386	0.164947	8.08499	0.0607354	7.91567	0.175761	7.87951	0.108468	7.93308	0.0874397	7.94772	0.0754213	7.462	0.0453372	7.64487	0.0519839	7.8215	0.230012	7.70213	0.110148	7.85301	0.0608802	8.0021	0.0524514
5051	4.21398	0.0934769	4.26348	0.0662705	4.19165	0.126972	4.26379	0.0836296	4.32421	0.0951643	4.36284	0.121142	4.89299	0.210431	4.85095	0.3454	4.5753	0.819661	5.25003	0.0426349	4.539	0.175576	4.51988	0.119955
2134	6.14402	0.227641	6.13305	0.400092	6.17978	0.273957	6.19082	0.158896	6.25466	0.218149	6.27251	0.130097	4.8506	1.5659	4.97109	2.12982	4.7849	2.41162	5.5199	0.358231	6.33321	0.516267	6.38704	0.155266
7780	3.76369	0.571698	3.62618	0.521497	3.56765	0.742599	3.55664	0.909574	3.8047	1.11186	3.78671	0.961386	1.88225	0.390751	1.85337	0.61097	1.87055	1.17608	3.63912	0.505616	3.97004	0.59774	3.90185	0.168211
84676	7.1145	0.18465	7.19545	0.254256	7.14907	0.35029	7.35747	0.332741	7.31271	0.414232	7.19554	0.294185	8.44441	0.0231564	8.08641	0.181806	7.18836	2.27263	7.17113	0.374595	7.49024	0.296478	7.37521	0.368599
149420	2.22603	0.107582	2.52276	0.0181642	2.12723	0.080325	2.26679	0.0437039	2.58132	0.158348	2.66959	0.0657012	1.76041	0.117398	1.96255	0.0416845	1.90114	0.109021	2.60502	0.0335587	2.73552	0.0471141	2.83004	0.0333763
79927	1.13699	0.25358	1.73629	0.243362	1.66073	0.326259	1.46272	0.390419	2.08924	0.444573	1.96434	0.167636	2.26749	0.796998	2.29912	0.427528	2.06501	1.25846	2.26205	0.423274	2.71427	0.266311	2.57881	0.205792
51042	3.98344	0.0577385	3.95611	0.0520353	4.24909	0.0406503	4.05936	0.0809864	4.17896	0.111621	4.05797	0.0943873	4.55263	0.121711	4.60881	0.320391	4.38639	0.439292	4.17258	0.153966	3.9349	0.103298	3.90806	0.222611
10256	1.1698	0.99346	1.46662	0.646439	1.24881	1.14205	1.37658	0.797945	1.47582	0.949207	1.52813	0.831975	1.08787	0.44184	0.822036	0.871454	0.953973	1.31513	1.8064	0.580937	1.74359	0.917735	1.65305	0.779683
64793	4.10908	0.12337	4.21832	0.0899903	4.0864	0.103967	4.14204	0.053272	4.41201	0.137006	4.30934	0.115306	3.43367	0.0373152	3.31656	0.0958016	3.28008	0.119586	4.27272	0.0705986	4.60005	0.0806314	4.48879	0.167988
83442	6.081	1.20242	6.14655	1.04625	6.34794	1.00218	6.24423	0.936386	6.25192	0.871739	6.3775	0.733964	6.12243	0.518891	6.01994	0.850292	5.91665	1.20167	6.93854	0.514579	5.95507	0.937579	6.01154	0.794148
91544	2.67242	0.0765343	2.49939	0.0428002	2.77727	0.0418528	2.5407	0.03445	2.57454	0.0141179	2.48476	0.124823	2.15366	0.204687	2.20862	0.11748	2.35805	0.130196	2.85656	0.0333192	2.88006	0.0210627	2.71448	0.0693439
79947	5.58261	0.0420911	5.49403	0.049382	5.59978	0.0239503	5.59032	0.0508238	5.67095	0.0735226	5.66609	0.0685074	5.23916	0.0252091	5.07628	0.131693	5.08002	0.383207	5.71861	0.0116688	5.42636	0.0406198	5.41745	0.0378914
3151	5.74341	0.0737591	5.85043	0.0327307	5.79457	0.144799	5.74775	0.0414271	5.66554	0.0503944	5.54421	0.17537	5.75287	0.403308	5.89908	0.102901	5.72665	0.0861903	5.40279	0.0720097	5.73946	0.0994823	5.7992	0.13968
6195	3.87979	0.187636	3.74446	0.292189	3.89984	0.159733	3.92429	0.175833	3.76654	0.237375	3.76362	0.307818	4.68387	0.12324	4.63868	0.137221	4.77063	0.0914047	4.43293	0.204853	3.73557	0.114226	3.54737	0.202933
101928728	0.602371	0.0967347	0.938955	0.256625	0.84166	0.0770408	0.65352	0.0447754	1.08663	0.0360735	0.920772	0.255264	2.01913	0.263878	2.03886	0.626811	2.09633	0.703595	1.12852	0.301048	1.15538	0.130331	0.790028	0.129585
8289	6.97286	0.0407028	7.22404	0.0618842	7.06873	0.0457212	7.05174	0.0471639	7.31733	0.0316374	7.38365	0.0936591	7.36609	0.0482392	7.25975	0.121523	7.17053	0.159173	7.1685	0.0487776	7.36584	0.0445067	7.24488	0.0778194
55650	2.87695	0.0160561	2.83532	0.0644586	2.89091	0.109947	2.66657	0.0306319	2.67653	0.0918473	2.67886	0.0430077	3.52282	0.0475264	3.44026	0.0528766	3.17207	0.29237	3.63205	0.0158579	2.98983	0.0704181	3.00494	0.0498511
84243	3.95392	0.141612	4.24361	0.121903	4.10053	0.234882	4.37309	0.165006	4.37924	0.0766072	4.44219	0.0447965	3.52387	0.0923223	3.51991	0.122211	3.61451	0.239383	4.3478	0.0748427	4.33161	0.0591122	4.27404	0.086536
54707	4.37635	0.0778238	4.30794	0.0298508	4.46001	0.0450622	4.42913	0.0374832	4.38562	0.0638115	4.38709	0.0537013	4.86069	0.0206353	4.70223	0.0450691	4.71403	0.0246997	4.48587	0.0509154	4.33041	0.0422182	4.20357	0.0322169
63906	4.01192	0.106059	3.94737	0.0145418	4.08584	0.0410249	4.04989	0.0388543	3.89062	0.0488863	3.85332	0.042165	3.98888	0.00959657	4.05418	0.05894	3.97373	0.220908	4.20686	0.0581895	3.95995	0.047397	3.85605	0.0315525
10726	6.67267	0.0483204	6.54805	0.0389546	6.71252	0.02658	6.5787	0.0239646	6.50601	0.0440241	6.52704	0.0369502	6.23602	0.0158979	6.09163	0.0387366	6.06717	0.033303	6.36249	0.0850377	6.49826	0.0615015	6.46794	0.0317077
388610	5.95655	0.0211555	5.83062	0.0206906	6.02788	0.0122455	5.97753	0.0166372	6.01889	0.0164045	5.94296	0.0213386	5.33024	0.0478887	5.44781	0.0386951	5.44257	0.0722901	5.77303	0.0176049	5.79408	0.033146	5.77987	0.0307221
115572	4.05219	0.071688	4.90566	0.0933932	4.65024	0.0927812	5.03312	0.170707	5.20609	0.223499	5.00362	0.13648	3.54677	0.317954	3.49156	0.58281	3.8714	0.0358515	3.75272	0.0440776	4.60926	0.253637	4.53525	0.182514
6548	5.8684	0.102724	5.45989	0.0824357	5.65952	0.067338	5.72942	0.036945	5.37201	0.120611	5.40782	0.174496	7.79691	0.0919743	7.51231	0.669027	7.52311	0.535069	5.86585	0.170732	5.5559	0.0981849	5.43322	0.200266
23038	5.91187	0.0137847	5.85545	0.0228938	5.98051	0.0495059	5.91695	0.0636796	5.88064	0.0431479	5.92234	0.0359077	5.62495	0.0219741	5.52844	0.0678371	5.59546	0.0472526	6.05996	0.0568635	6.01114	0.0489468	5.90475	0.0579699
84065	5.26866	0.0636539	5.22716	0.0996846	5.35326	0.0503206	5.48753	0.0437887	5.2391	0.0635203	5.24143	0.0298469	5.96068	0.0637231	5.91742	0.02818	5.64389	0.579333	5.6361	0.0525381	5.1439	0.0405928	5.11848	0.00577037
644961	3.94218	1.61411	4.00666	1.39102	4.28131	1.10759	4.18602	1.3303	4.3161	1.10416	4.28446	1.21405	3.22054	0.446207	3.20198	1.21224	3.29469	1.27642	4.3608	0.56466	4.08875	1.16384	4.134	1.24132
84958	2.80326	0.102947	2.73484	0.198931	2.92618	0.163615	2.81758	0.16558	2.72228	0.142367	2.50901	0.0607832	6.36848	0.395475	6.11201	0.758251	5.927	3.79078	5.37787	0.233736	2.99706	0.235939	2.84252	0.372567
9064	4.60973	0.0620424	4.34898	0.0832111	4.63022	0.0974667	4.37437	0.0898332	4.19908	0.130019	4.18754	0.110304	5.57853	0.28853	5.36151	0.526291	5.21323	0.22715	4.48904	0.0606629	4.12395	0.276241	4.19225	0.183289
2827	1.98837	0.701884	2.41015	0.489759	2.2672	0.373631	2.92416	0.349838	2.10272	0.657702	2.86711	0.483774	1.59493	0.607729	1.54257	0.399499	1.48758	0.440802	2.36909	0.233338	1.56177	0.317794	2.17208	0.485141
10163	6.17314	0.0522804	6.30848	0.0723034	6.29721	0.0314391	6.33003	0.0870175	6.54095	0.0528308	6.53958	0.0462626	6.78955	0.0715337	6.72104	0.114204	6.49714	0.255895	6.63911	0.019196	6.48091	0.0322326	6.48476	0.0351143
27245	4.98989	0.0503679	5.44719	0.0357433	5.20552	0.0355081	5.36837	0.058928	6.16445	0.0186589	6.14369	0.0211425	5.98511	0.0777803	5.84907	0.0601847	5.70261	0.566303	6.43715	0.0528177	6.32598	0.0253769	6.15335	0.0415244
2537	4.97299	0.330166	4.80769	0.499439	4.6801	0.129667	4.59508	0.444741	4.67863	0.343085	4.62203	0.473044	5.61378	0.298956	5.72377	0.165773	5.77767	0.301921	5.07454	0.382163	5.03269	0.568006	4.96765	0.396981
199870	3.12361	0.0560782	3.08248	0.0538421	3.08873	0.0123117	3.02179	0.0463378	2.94466	0.118344	2.82704	0.108899	3.31508	0.0765152	3.3112	0.0389091	3.42999	0.154469	3.00984	0.0862086	2.815	0.0461401	2.82544	0.177296
23673	5.32081	0.0302192	5.3884	0.0529024	5.35852	0.0431413	5.32218	0.0299566	5.26693	0.0346202	5.35386	0.0595639	6.90806	0.037196	6.95686	0.0536943	6.42205	0.711929	5.90872	0.000592788	5.30617	0.0161361	5.32578	0.0273363
5511	5.1314	0.0105794	5.09448	0.0127622	5.05394	0.00465759	5.16378	0.00988546	4.97638	0.00421733	5.03635	0.0306909	5.0106	0.0100658	5.01717	0.0150294	5.03885	0.2125	5.36611	0.023369	5.06179	0.0129566	5.09667	0.0137876
6118	5.00911	0.0254581	4.89776	0.0954731	5.01898	0.0148248	4.98253	0.0438951	4.82175	0.0868577	4.87956	0.024487	4.49339	0.101041	4.44198	0.0857272	4.51973	0.121875	4.79741	0.0285316	5.01053	0.0624874	5.04448	0.112824
27293	3.03383	0.804476	3.02514	0.667194	3.15343	0.585692	3.0612	0.525294	2.86318	0.482912	2.85687	0.80411	3.64505	0.329745	3.32691	0.673642	3.59117	0.481397	2.60037	0.301149	3.38524	0.733686	2.98663	0.700059
55113	4.52317	0.166624	4.59034	0.146392	4.69158	0.14066	4.70314	0.108924	4.54523	0.199569	4.56738	0.140374	4.75266	0.0303768	4.75513	0.0989105	4.6634	0.54604	4.48246	0.140133	4.72291	0.145198	4.67106	0.0805254
2140	3.9835	0.0812598	4.13078	0.0638987	4.03128	0.0509092	4.18919	0.0139253	4.26959	0.0401132	4.28716	0.0298567	4.58654	0.0302806	4.48765	0.0225276	4.22784	0.232973	4.63999	0.0305666	4.60877	0.0738117	4.464	0.107672
22826	6.28873	0.035402	6.2955	0.0342109	6.25327	0.0484295	6.27441	0.00320814	6.25345	0.00721246	6.25094	0.0204593	6.84538	0.00826068	6.80761	0.0211782	6.60323	0.0926086	6.45824	0.00277269	6.17927	0.0257968	6.19091	0.0201311
93974	7.2611	0.0319473	7.20391	0.0274335	7.34851	0.0317685	7.30294	0.0791941	7.30227	0.0910029	7.24877	0.095332	7.61414	0.199151	7.65631	0.297345	7.68685	0.211076	7.82526	0.184472	7.36036	0.189832	7.27064	0.34777
83667	6.64855	0.144316	6.78333	0.0840758	6.80219	0.0784704	7.15091	0.0331644	6.16668	0.0473205	6.10636	0.0559559	8.55286	0.0438936	8.36179	0.133424	8.16013	0.510344	7.1178	0.0761576	6.22264	0.0569315	6.20636	0.0796127
54797	3.28746	0.0492586	3.30423	0.0199618	3.26165	0.00835014	3.46386	0.00453304	3.54928	0.0195879	3.50364	0.0342604	4.29926	0.0616887	4.42916	0.0414377	4.33106	0.0936052	4.14349	0.0426558	3.70282	0.0541494	3.73998	0.0812293
65979	5.19653	0.043025	5.39732	0.0102767	5.27059	0.0213719	5.33576	0.0348112	5.32538	0.0157561	5.42745	0.0278666	5.7822	0.0828461	5.65528	0.0863405	5.40374	0.229078	5.48918	0.0410361	5.3229	0.0239613	5.31974	0.0206618
1104	3.82598	0.156562	3.9949	0.150544	3.98834	0.168198	3.84166	0.277708	4.05769	0.172253	4.06438	0.181339	4.3242	0.235617	4.0439	0.318389	4.35278	0.857755	3.95613	0.160214	4.0467	0.17016	4.16335	0.0255016
8420	3.64996	0.0789569	3.71525	0.142309	3.66919	0.152088	3.79801	0.0869172	2.98544	0.205825	3.08386	0.110585	3.92285	0.153285	3.59965	0.0729212	3.81648	0.182911	3.18214	0.144637	2.75919	0.270051	2.75568	0.141353
54952	4.01413	0.00483352	4.00394	0.0268375	4.10752	0.00984491	4.03068	0.00847148	4.04984	0.00861529	3.95855	0.0109174	3.80587	0.00660714	3.86954	0.0853259	3.9008	0.0373026	4.29665	0.00447007	4.06751	0.0352863	4.10769	0.0464005
85028	1.99531	0.183675	1.91801	0.240704	1.88309	0.17446	1.98499	0.0837815	1.36451	0.0712263	1.18993	0.248492	2.14492	0.392208	1.97036	0.320224	2.13239	0.188696	1.51866	0.181529	1.46473	0.0768662	1.25112	0.0949842
6883	4.21147	0.0707885	4.17997	0.023302	4.15895	0.0200768	4.21088	0.0218301	4.21407	0.0201281	4.16894	0.0574423	4.85271	0.0169164	4.76806	0.00673297	4.6381	0.11648	4.59526	0.00248497	4.2818	0.034351	4.23677	0.0305332
10691	2.31796	0.142332	2.93921	0.0276264	2.74949	0.0430632	2.69012	0.0631501	2.93459	0.0342455	2.99007	0.0477793	3.59269	0.0689595	3.51118	0.0678273	3.17135	0.624308	3.41223	0.101789	2.8683	0.116867	2.89039	0.0956022
51441	6.50011	0.0772946	6.6578	0.00137518	6.5536	0.0220864	6.70653	0.00928966	6.69096	0.0627316	6.73594	0.0134281	6.72882	0.0292131	6.79682	0.0148408	6.66105	0.0431248	6.62955	0.0354965	6.60277	0.0294391	6.55295	0.0343047
2035	4.41536	0.0380099	4.46833	0.0314364	4.34403	0.134969	4.52332	0.0715758	4.47471	0.0824115	4.48469	0.113326	4.53928	0.0713599	4.43301	0.0533393	4.40343	0.393772	4.4819	0.072232	4.5259	0.146094	4.37423	0.228632
399474	2.88192	0.242588	2.65961	0.113559	2.7323	0.344071	2.50494	0.208783	2.33105	0.237784	2.41034	0.103428	4.15245	0.305317	4.18878	0.842225	4.56693	0.675776	2.71809	0.261287	2.20827	0.769657	2.26669	0.265889
6429	5.50372	0.0134345	5.67147	0.0479595	5.62404	0.0141973	5.87488	0.0401307	5.83937	0.0354052	5.86853	0.00581688	5.8772	0.02505	5.75943	0.0198915	5.55315	0.297044	5.76916	0.0451042	5.88628	0.0698528	5.84002	0.029758
51102	4.28922	0.00814879	4.12734	0.00903744	4.36477	0.0276378	4.28726	0.0107981	4.22887	0.015442	4.2916	0.0365246	4.36897	0.0336395	4.36771	0.0302734	4.43774	0.035048	4.25729	0.032458	4.20365	0.0520397	4.16172	0.0774601
10076	4.70966	0.110534	4.56327	0.210765	4.80261	0.203116	4.73938	0.18373	4.62388	0.213914	4.53636	0.14261	7.07834	0.0948046	6.78213	0.370405	6.58283	1.55211	5.1221	0.391383	4.8418	0.366844	4.70288	0.285091
9672	8.45774	0.0955034	8.4908	0.0893352	8.44402	0.110587	8.32477	0.0906698	8.3349	0.170308	8.28017	0.0910031	8.92727	0.0644926	8.88259	0.0470641	8.79976	0.0914189	8.67117	0.106064	8.07055	0.0767994	8.16669	0.045719
9698	6.27893	0.00266683	6.46973	0.0104017	6.27732	0.0125416	6.33842	0.029331	6.56789	0.00123815	6.68508	0.0475344	7.00116	0.0388961	6.95124	0.0668397	6.8268	0.0507009	6.6391	0.0121475	6.79061	0.0149971	6.76887	0.0318175
79570	0.41494	0.73449	0.533956	0.440398	0.402507	0.626987	0.41518	0.781041	0.607979	0.36836	0.336487	1.20038	1.85299	0.536327	1.71842	0.882098	1.63161	1.40606	1.04149	0.594775	0.555247	0.474252	0.381721	0.887448
9410	4.04861	0.0423746	4.14715	0.111296	4.08983	0.0514979	4.22913	0.0368752	4.27492	0.0663823	4.27686	0.00365677	3.46946	0.0376773	3.41025	0.15538	3.41933	0.202286	4.45331	0.00808308	4.38714	0.0213118	4.40986	0.00985908
51538	4.85642	0.0521901	4.9023	0.0659073	4.90923	0.0252797	4.83022	0.0153969	4.9356	0.0363179	4.9311	0.017235	5.68694	0.0850473	5.64381	0.0799448	5.52475	0.0562812	5.26183	0.0233276	4.97168	0.029399	4.97805	0.0229906
2170	9.90228	0.0526319	9.62118	0.0937248	9.86858	0.102231	9.8693	0.133665	9.7854	0.171148	9.90205	0.149549	8.48727	0.198058	8.40115	0.199707	8.6069	0.755308	9.06376	0.398257	9.48901	0.310192	9.57395	0.296205
347735	5.05908	0.419675	4.67865	0.64707	5.12941	0.506858	5.10263	0.410758	4.74811	0.582851	4.72268	0.450586	5.65026	0.415167	5.28408	0.652257	5.44652	0.404823	5.0964	0.493042	4.69028	0.637269	4.62116	0.622564
64129	7.03954	0.43086	6.81889	0.485635	7.05867	0.279955	6.94327	0.355282	6.96508	0.380421	6.84314	0.449218	6.23451	0.932704	6.18197	1.06064	6.39671	1.1554	6.72094	0.748297	6.85512	0.604578	6.74669	1.04826
553115	5.61275	0.0653107	5.69437	0.0251106	5.71423	0.0249104	5.69939	0.0189598	5.77366	0.0103262	5.67755	0.0169715	6.0014	0.063827	6.03599	0.0254039	5.89653	0.0540627	5.95297	0.00419734	5.68818	0.00306743	5.68024	0.013208
1307	4.92267	0.23963	5.0312	0.114985	4.95242	0.165715	4.85911	0.172469	5.05763	0.133902	4.77261	0.210369	4.49603	0.28546	4.30212	0.168448	4.66311	0.337154	4.89957	0.258061	5.24158	0.172482	5.12109	0.142561
576	7.75589	0.0693589	7.7489	0.068024	7.83612	0.0989328	7.57699	0.0709825	7.57997	0.0906752	7.48797	0.0675151	8.80261	0.0836043	8.74316	0.121783	8.63052	0.346228	7.89668	0.0514176	7.98305	0.153844	7.84948	0.149934
90853	1.19426	1.8334	1.19998	1.48815	1.2429	2.75213	1.15543	2.06234	1.36669	1.30518	1.24449	2.92362	1.03248	0.141624	0.86057	0.575737	1.07038	0.870839	1.86503	1.23194	1.04993	1.68391	0.905549	1.82276
8073	7.26417	0.0323154	7.38192	0.0359589	7.29214	0.0308574	7.36375	0.00913559	7.41318	0.00982989	7.41905	0.00436671	7.43823	0.0569093	7.46967	0.128704	7.2285	0.235298	7.33246	0.022928	7.2692	0.0268962	7.32792	0.0122483
10657	7.39314	0.0190725	7.42766	0.0181449	7.34165	0.0394717	7.28731	0.0345857	7.3389	0.0286856	7.36342	0.0432623	7.14819	0.0374523	7.09744	0.0131763	7.02222	0.058913	7.30759	0.0176335	7.39987	0.0299406	7.41168	0.0121514
55116	3.0558	0.0716549	3.07653	0.0643065	3.20451	0.0275873	3.32252	0.0128973	3.19947	0.0530846	3.23458	0.0221823	2.80398	0.0442054	2.48156	0.155953	2.65906	0.10392	3.12775	0.0688531	3.42078	0.0244814	3.34717	0.00369743
23633	6.70511	0.011456	6.73739	0.0145274	6.67915	0.00663458	6.71697	0.0205498	6.71087	0.0376935	6.71122	0.0454214	7.18862	0.0277894	7.08772	0.0967011	6.93013	0.0858625	6.83111	0.0650131	6.76141	0.0536082	6.70956	0.0448759
200081	5.73179	0.0446448	5.84481	0.00738879	5.73071	0.0211011	5.80293	0.0336092	5.7655	0.0506009	5.72821	0.0284047	6.71783	0.070254	6.56089	0.141773	6.30326	0.402763	6.20255	0.0853951	5.82513	0.113353	5.68106	0.0914459
79140	4.22216	0.0252604	3.95884	0.0831448	4.40878	0.0740568	4.2842	0.0834602	4.12526	0.108756	4.17661	0.0281558	2.66716	0.144541	2.72472	0.372577	3.09189	0.183421	3.81005	0.0627977	4.17076	0.100262	4.16987	0.106693
56063	3.81209	0.0293054	3.93321	0.0283394	3.98216	0.032625	3.80913	0.0285592	3.8718	0.0288979	3.77998	0.0189662	3.80493	0.0867689	3.97965	0.0417107	3.73942	0.151927	4.26502	0.040538	4.03768	0.0764782	3.91702	0.00247089
55721	-0.094621	0.504438	0.697592	0.195746	0.420193	0.150862	0.58103	0.177063	1.13734	0.160613	1.15774	0.16153	0.420654	0.110757	0.0393278	0.146446	-0.0487166	0.234318	1.24785	0.159651	1.27103	0.0642194	1.34151	0.037661
8668	6.84874	0.0823009	6.76868	0.0591161	6.91006	0.0464578	6.85515	0.0237951	6.7451	0.0430115	6.7157	0.0634021	6.97079	0.0223572	6.92702	0.047474	6.98595	0.0669806	6.93516	0.021747	6.6804	0.0255633	6.65682	0.0127919
339483	0.0526337	0.0739795	-0.212344	0.14523	0.171302	0.108244	-0.28153	0.236478	0.0613395	0.147527	-0.260436	0.0881953	1.93866	0.611251	1.76476	0.381905	1.52723	1.67463	0.465819	0.0440385	0.240963	0.111832	0.0652214	0.239842
3065	5.34489	0.0653541	5.36121	0.048744	5.38872	0.0377816	5.50252	0.0271821	5.42511	0.0835104	5.39827	0.0275864	4.71585	0.0788038	4.69645	0.151819	4.59979	0.754127	5.51515	0.0215396	5.51235	0.0344834	5.49278	0.0115276
65108	6.89149	0.186222	7.09321	0.165823	7.08351	0.187087	7.04194	0.137867	6.99901	0.188196	6.9473	0.267018	6.90828	0.135994	7.00631	0.142297	7.11438	0.242871	6.86024	0.734814	6.94822	0.299148	6.92687	0.234422
100128071	1.1114	0.0958216	-0.0229639	0.0302884	0.512189	0.200694	0.656188	0.126013	-0.0147238	0.117776	-0.300889	0.742562	0.995369	0.211148	0.892027	0.335984	1.52918	0.0715985	0.560272	0.554644	0.366169	0.150902	0.11957	0.157373
81629	1.2773	0.105188	0.28358	0.2217	0.747242	0.250009	0.758797	0.126729	0.0130512	0.123463	-0.289185	0.152747	1.58848	0.0614208	1.30466	0.241475	1.55039	0.285916	0.36574	0.102891	0.142773	0.157822	-0.25313	0.159237
55108	5.97841	0.0468533	6.09589	0.0464339	6.05842	0.036998	5.91998	0.0404477	6.01454	0.053959	5.90936	0.031999	6.56343	0.0704649	6.63768	0.0680234	6.50229	0.0906446	6.44299	0.0452419	6.07636	0.0663529	6.00358	0.10576
653121	3.16608	0.131249	3.42152	0.0301565	3.23236	0.0817851	3.19987	0.0407624	3.35073	0.0339189	3.33403	0.131751	4.34534	0.188124	4.14956	0.446868	4.3044	0.81862	3.35987	0.0658203	3.28456	0.0650789	3.12927	0.13069
339487	3.8045	0.0594056	3.89488	0.0381971	3.82254	0.0593168	3.75645	0.015353	3.9042	0.0182146	3.91146	0.0350556	3.97529	0.041172	4.08559	0.101779	3.92248	0.0682385	4.06003	0.0544243	3.89915	0.0481279	3.85126	0.0611483
5928	6.24973	0.00754523	6.35976	0.00606472	6.25568	0.01703	6.28337	0.00125681	6.32129	0.00762796	6.2807	0.0104366	6.42688	0.00999583	6.39689	0.0430737	6.28757	0.0349621	6.30138	0.00464435	6.37402	0.0350187	6.32641	0.0409509
81493	2.17082	0.187092	2.59904	0.343094	2.37273	0.131098	2.34512	0.20514	2.67485	0.0831127	2.65346	0.208976	3.94188	0.110922	3.81529	0.0855769	3.66792	0.65142	3.52785	0.16362	2.94209	0.0629255	2.70152	0.171501
57648	3.93091	0.0863221	4.29395	0.25239	4.21096	0.249497	4.3761	0.165412	4.46861	0.159229	4.40258	0.186131	4.56077	0.0280388	4.42919	0.0959847	4.24569	0.161107	4.33738	0.240049	4.46765	0.0963235	4.14189	0.169841
8565	7.43545	0.0949753	7.37564	0.0971259	7.49188	0.0446812	7.42167	0.0892892	7.37159	0.0935951	7.40556	0.0822982	7.09558	0.0281392	7.04219	0.0357286	6.97408	0.105684	7.07252	0.0704639	7.69989	0.0803205	7.49184	0.066405
64766	4.50166	0.0296342	4.5471	0.101667	4.45143	0.0562989	4.51228	0.0375129	4.5511	0.0382668	4.49592	0.0361198	4.56345	0.133434	4.66639	0.381533	4.75795	0.227167	4.82283	0.0341587	5.11435	0.101769	4.96404	0.0865434
252995	4.83313	0.652947	5.10824	0.356636	5.10002	0.522089	4.99278	0.472755	4.92302	0.447527	4.84286	0.741582	3.25009	0.310208	3.57356	0.286593	3.78932	1.61389	4.3211	0.702157	5.80684	0.754514	5.38599	0.845526
113452	1.18721	0.373914	1.04058	0.377689	1.34271	0.36084	1.36779	0.157483	1.31062	0.219304	1.07886	0.375787	1.13329	0.541049	1.41353	0.138111	1.48339	0.613775	1.19415	0.323437	1.27119	0.285108	1.14103	0.401743
127544	4.75738	0.0506979	5.03962	0.0169774	5.00972	0.0386263	5.29671	0.00930091	4.80565	0.0181317	4.7476	0.0164377	6.99404	0.0276548	6.76546	0.0726784	6.46141	1.09959	5.62238	0.125533	4.5581	0.0302741	4.56506	0.0412324
204	6.18661	0.0293385	6.10629	0.0665402	6.11516	0.0173474	6.16246	0.0250923	6.18775	0.0534138	6.17661	0.0431336	5.80035	0.0633396	5.77409	0.0206665	5.78933	0.0663181	5.92459	0.050726	6.02045	0.0212397	6.1176	0.10217
113451	1.11785	0.212255	0.914653	0.0755426	1.06184	0.251908	1.02301	0.146092	0.953607	0.0738102	0.66402	0.113079	1.54922	0.300578	1.90724	0.317725	1.89125	0.68459	0.946658	0.105611	1.17275	0.0628266	0.925726	0.108571
55223	2.55424	0.207056	2.29204	0.104294	2.346	0.174996	2.53556	0.10418	2.34853	0.173659	2.45405	0.191757	2.90682	0.151548	2.79523	0.270224	3.11692	0.207101	2.72115	0.173871	2.53671	0.151354	2.37801	0.150889
149076	5.0676	0.0674302	5.06918	0.0300229	5.09767	0.0225728	4.96878	0.0413064	5.11329	0.0263735	5.06564	0.101167	4.98643	0.0283405	4.81712	0.0969053	4.97955	0.131205	5.18837	0.104426	5.37653	0.0823354	5.23417	0.147547
1912	5.4832	0.014557	5.90817	0.0078087	5.80956	0.0401234	5.87877	0.0181755	6.12165	0.0147037	6.08202	0.011747	6.18811	0.0294285	6.16658	0.0447175	6.14301	0.151714	5.89751	0.0458376	6.09915	0.00996278	6.04269	0.0184124
7579	1.34648	0.412977	1.90081	0.115878	1.68499	0.12947	2.33413	0.151727	2.32507	0.440557	2.45002	0.0923063	2.73875	0.0508295	2.775	0.140229	2.22425	1.77552	3.03997	0.128198	2.63331	0.0873907	2.44352	0.208771
114784	2.09593	1.08323	1.91675	1.19655	2.22229	0.886311	2.08295	0.642651	1.84337	1.59548	1.89454	1.27473	2.36542	0.502751	1.97724	1.03082	2.26604	1.58301	2.46425	0.845323	1.74316	1.71906	1.76873	1.35628
113444	5.18574	0.0323275	5.33141	0.0146135	5.34482	0.027212	5.28328	0.0398932	5.39709	0.0172295	5.36367	0.00907838	5.10026	0.0340532	5.14838	0.11653	4.8767	0.693552	5.44358	0.0506399	5.18661	0.019103	5.08911	0.00732449
100506144	2.33495	0.0832435	2.47184	0.328976	2.44862	0.253852	2.49846	0.167352	2.52566	0.191954	2.42511	0.0726877	1.6088	0.153548	1.74113	0.577253	1.65924	0.945738	3.2289	0.0771854	3.11782	0.050692	2.91003	0.254858
9204	4.0726	0.0182077	4.19767	0.0030963	4.02263	0.0211935	4.25581	0.00782633	4.4462	0.0533428	4.5066	0.00682246	4.09619	0.0525125	4.14122	0.0608114	3.78009	0.885684	4.78516	0.0151269	4.62992	0.0114238	4.57608	0.0464212
79830	2.63932	0.0216349	2.82125	0.0466501	2.59584	0.0561295	2.81984	0.0299538	3.25381	0.0846469	3.23495	0.0719859	1.98877	0.0874955	2.25476	0.149937	1.99679	0.391893	3.44389	0.0897415	3.43748	0.0468077	3.64191	0.00687864
6421	7.35685	0.0164807	7.53893	0.0418573	7.47441	0.0670087	7.3146	0.069536	7.67806	0.117177	7.8136	0.0118002	7.04069	0.0667814	6.95662	0.180956	6.83279	0.804211	7.44968	0.0498639	7.62269	0.0558307	7.59177	0.0950921
9202	5.75081	0.0130486	5.93565	0.0129757	5.73812	0.0116722	5.92861	0.0118575	6.1221	0.0226725	6.16776	0.027732	6.00433	0.0298484	5.92867	0.0212286	5.74805	0.313066	6.2604	0.0211914	6.38982	0.0260033	6.36276	0.0603119
79932	7.4316	0.0585331	7.31717	0.0524152	7.37377	0.0293216	7.31922	0.0331601	7.21007	0.0485323	7.18742	0.0417188	7.34783	0.0332666	7.32409	0.0544839	7.37797	0.0493662	7.30181	0.0483879	7.36954	0.027062	7.28727	0.0924311
23154	6.29293	0.0530419	6.26828	0.0425385	6.39351	0.0485845	6.31496	0.048232	6.19497	0.0408518	6.13816	0.0315228	6.20826	0.0386628	6.10473	0.0175802	6.13687	0.122364	6.4995	0.0545706	6.24478	0.0500071	6.10352	0.0603188
5690	6.50956	0.0816833	6.53164	0.0450313	6.60953	0.0318327	6.60936	0.0359042	6.47276	0.0482232	6.58039	0.0622314	6.47017	0.0463029	6.3415	0.0584531	6.39056	0.0568286	6.67671	0.0508605	6.53201	0.0347346	6.4916	0.0266021
127703	2.12364	0.647096	2.56973	0.63105	2.38688	0.754884	2.40698	0.547726	2.74702	0.435603	2.58808	0.57395	2.32866	0.723727	2.32324	0.732138	2.30758	0.813133	2.96604	0.717089	2.73347	0.461873	2.77004	0.26495
63967	2.9491	0.429516	3.02476	0.489591	3.05537	0.619056	3.0522	0.398724	2.88947	0.388687	3.05723	0.385851	2.06748	1.03028	1.86132	0.533552	2.02306	1.17267	0.959595	0.267057	3.54994	0.371468	3.78704	0.391247
192670	4.79724	0.0513903	4.89506	0.0327587	4.72479	0.0756066	4.82762	0.0803166	4.92307	0.0708536	5.03375	0.0714936	4.39161	0.174162	4.3172	0.114063	4.37072	0.1821	5.09451	0.062698	4.99804	0.0630862	4.95895	0.121624
26523	4.35329	0.0799876	4.4957	0.0808099	4.44592	0.0378435	4.33542	0.0782135	4.46583	0.112169	4.53488	0.231461	3.66429	0.231934	3.53523	0.270088	3.42232	0.470206	4.59719	0.129835	4.54511	0.177983	4.4013	0.305709
192669	4.25438	0.0443103	4.27593	0.0797104	4.26991	0.0571386	4.21989	0.0332127	4.26227	0.138249	4.30128	0.064114	4.57139	0.0981318	4.4041	0.14513	4.34923	0.0328544	4.51672	0.0264294	4.43652	0.072456	4.41106	0.0860211
54936	5.03139	0.0492576	4.93946	0.0131559	5.10345	0.0122983	5.08562	0.00457168	4.88934	0.0087002	4.72223	0.0259747	5.36217	0.0255275	5.25852	0.00796932	5.24412	0.0541103	5.05217	0.0464138	4.61767	0.0253341	4.5908	0.0233878
27095	5.5462	0.0763033	5.52835	0.0512914	5.61174	0.0255522	5.63283	0.0108066	5.63139	0.0243222	5.53308	0.0365051	5.59005	0.0666836	5.58273	0.151979	5.48867	0.208084	6.03268	0.00664269	5.60021	0.00414172	5.57461	0.00493084
55700	8.23014	0.015419	8.24822	0.0189153	8.41653	0.0269751	8.24501	0.0273307	8.3671	0.0194325	8.28534	0.0214433	8.29969	0.0316049	8.19612	0.0540684	8.11953	0.184106	8.44965	0.0653622	8.38406	0.0573062	8.27858	0.0306946
9967	6.90859	0.0216585	6.97717	0.0125556	6.88425	0.0103865	6.9551	0.0276974	6.98097	0.0598249	7.04416	0.0399426	6.75485	0.0703564	6.64594	0.0612805	6.43085	0.308208	6.94747	0.0519337	7.02568	0.0873894	6.88977	0.0945981
79729	2.75826	0.411644	2.2776	0.425533	2.41873	0.600141	2.69169	0.686852	2.46981	0.785076	2.35289	0.720602	2.53793	0.277712	2.25962	0.0889999	2.27044	0.0866669	2.74664	0.163159	2.18064	0.124906	2.31447	0.459673
55194	3.91294	0.320994	3.9528	0.431893	4.23056	0.325483	4.02448	0.343281	4.20785	0.262672	4.08007	0.374986	3.88088	0.626291	4.06011	0.334647	4.05737	0.43329	4.62064	0.232769	4.14302	0.258986	4.18997	0.211926
83931	5.88584	0.0331876	6.13757	0.0153038	6.12334	0.0441662	6.02101	0.0419851	6.18988	0.046253	6.14503	0.0465852	6.52274	0.128196	6.51256	0.14078	6.29392	0.127287	6.32949	0.0893631	5.92765	0.0103484	5.99723	0.0196862
84967	4.82492	0.0494142	4.8559	0.0468142	5.01506	0.0282167	4.87192	0.0106812	5.09026	0.0392938	5.09056	0.0184644	4.43196	0.255812	4.55828	0.470355	4.22658	0.631432	5.221	0.132759	4.93136	0.0647453	4.9576	0.154424
127700	2.25672	0.0823932	2.30246	0.0465334	2.53041	0.0450698	2.61149	0.0601708	2.59741	0.0480814	2.39895	0.0376707	3.84378	0.0939256	3.78246	0.352972	3.33505	1.20046	2.91069	0.081707	2.66775	0.134787	2.63394	0.0609248
64960	5.79342	0.0527367	5.61919	0.0523806	5.79703	0.0135606	5.75923	0.00606516	5.72496	0.0350226	5.755	0.00897312	5.4984	0.0430767	5.58464	0.0626972	5.45495	0.060943	5.71193	0.0670774	5.54415	0.070749	5.64991	0.109637
80149	2.74908	0.0888736	2.78134	0.082687	2.77165	0.13509	2.91061	0.0654674	2.6835	0.110751	2.55065	0.177564	2.84897	0.0184612	2.50326	0.176208	2.78351	0.788223	2.48138	0.152717	2.21985	0.208406	2.23725	0.241221
64769	4.79307	0.0188507	5.10065	0.0146128	4.91662	0.0404159	5.01113	0.0553693	5.13691	0.0132426	5.0766	0.0601488	4.884	0.0500835	4.95493	0.0933652	4.71354	0.351235	5.41714	0.0146842	5.06515	0.0165579	5.08056	0.0262639
79753	4.42762	0.0203495	4.1437	0.0116811	4.17651	0.0157164	4.46661	0.0207567	3.88348	0.00486072	3.9315	0.0166362	4.18102	0.0438601	4.10839	0.0682043	4.28805	0.387504	4.11472	0.0992755	3.90552	0.0411626	3.87311	0.0464794
7802	2.55364	0.177902	2.79472	0.0571676	2.67902	0.169757	2.66549	0.0926609	2.78316	0.0390967	2.72392	0.141111	1.99307	0.289785	2.18348	0.459165	2.23578	0.105018	3.17996	0.0664244	3.02444	0.223359	2.85545	0.0498422
29889	6.83122	0.0569698	6.84283	0.0574756	6.77766	0.0816505	6.71178	0.0402432	6.71545	0.0300821	6.78091	0.0170041	6.38144	0.0306017	6.27025	0.0111376	6.34169	0.0630255	6.84	0.0243967	6.75521	0.012223	6.74138	0.0128005
54955	3.77454	0.226456	3.55876	0.0500649	3.62241	0.0964519	3.74142	0.120456	3.5919	0.157357	3.58696	0.0657231	3.39924	0.131911	3.32324	0.155868	3.61907	0.779401	3.50163	0.0183899	3.38466	0.0348283	3.43631	0.0454658
55143	2.66727	0.395155	3.04906	0.283827	2.97873	0.465339	2.7635	0.303919	3.26734	0.3911	3.44128	0.1909	0.83028	1.021	0.660381	0.537213	1.06755	2.40116	0.175803	0.332459	3.26212	0.455178	3.63732	0.359753
149175	3.0522	0.211988	2.95452	0.169626	3.1397	0.153076	3.08417	0.131655	2.93975	0.148997	2.96748	0.109722	1.85838	0.231611	1.65443	0.0614735	1.97274	0.0542699	2.65824	0.103519	3.07808	0.193656	3.04763	0.236391
79693	3.83833	0.252855	3.90755	0.156265	3.86121	0.22894	4.27481	0.199331	3.94944	0.12788	3.90371	0.220917	3.86116	0.135095	3.93092	0.0283453	4.17315	0.212971	3.97909	0.0907753	3.68087	0.119334	3.75551	0.173541
127687	5.93476	0.0455653	5.9189	0.0539458	6.06173	0.0257616	5.89323	0.0675375	5.91318	0.0405798	5.72583	0.141562	6.06575	0.251807	6.25741	0.139354	6.27563	0.156254	5.94246	0.0847427	5.85234	0.0562019	5.83443	0.0846851
4520	4.10701	0.135709	3.97258	0.00847306	3.9583	0.0291402	4.09824	0.0398999	3.80594	0.0807286	3.90861	0.148511	4.11701	0.0705812	4.04066	0.156187	4.37551	1.07179	4.02935	0.0970178	3.66042	0.0718688	3.72702	0.0719859
3633	2.31082	0.0471595	2.25177	0.0279396	2.33725	0.0241645	2.40585	0.0211476	2.54507	0.104755	2.45175	0.0137697	2.68732	0.0415584	2.19563	0.117694	2.59804	0.0822766	2.63306	0.0493326	2.78928	0.0535692	2.56402	0.0493783
10946	6.11688	0.0423488	6.07345	0.0340725	6.04988	0.0423928	6.16755	0.0302216	6.01239	0.0537254	6.1076	0.037644	6.01525	0.020355	5.95152	0.0775944	5.84431	0.344363	6.25807	0.0388371	6.04225	0.0166634	6.01331	0.0213224
2275	2.95633	0.075805	3.44147	0.101818	3.47209	0.125017	3.01432	0.195666	3.41948	0.214602	3.55293	0.216522	4.39625	0.0603132	4.21988	0.232203	4.08013	0.671482	3.57926	0.209556	3.12139	0.232818	3.10884	0.0879251
51118	4.90146	0.0417078	5.0063	0.0289753	4.90456	0.0410389	5.04216	0.0163667	4.95337	0.0345856	5.01247	0.0274273	4.80459	0.0116454	4.76413	0.0312414	4.68039	0.0414076	5.05923	0.0324198	4.9214	0.0131623	4.90731	0.0237652
5453	1.74923	0.749524	0.960395	0.759811	1.02674	0.626078	0.892866	0.199629	-1.25016	0.433665	-0.761435	1.38114	7.44135	0.221313	6.91656	1.22037	6.52445	1.42691	1.78991	1.00308	-0.812936	0.836027	-0.609499	1.40966
64121	5.39514	0.0766591	5.36376	0.113977	5.33196	0.0512082	5.37214	0.073096	5.27362	0.149972	5.19673	0.140546	6.55623	0.15542	6.49194	0.103812	6.28258	0.0749005	5.84704	0.0898105	5.12589	0.0740518	5.27574	0.0768469
79647	7.45007	0.0259086	7.56748	0.0169245	7.4778	0.0175445	7.52801	0.00931279	7.51027	0.0258199	7.49861	0.0184635	8.18754	0.0828506	8.215	0.0682717	7.88663	0.121797	7.66743	0.0559568	7.24256	0.0344437	7.24888	0.05856
4725	7.6378	0.0371639	7.59216	0.105512	7.72022	0.104678	7.62231	0.169011	7.79466	0.157098	7.76574	0.11466	7.35977	0.345969	7.55274	0.646207	7.56578	0.377728	7.86464	0.288001	7.71561	0.331727	7.70192	0.346632
23499	9.24083	0.0963338	9.39275	0.198947	9.23396	0.118057	9.21726	0.128977	9.36167	0.249631	9.53792	0.196315	9.47381	0.172648	9.38201	0.0408274	9.11951	0.894217	9.35534	0.078874	9.54412	0.180993	9.48968	0.336931
643314	3.81975	0.391323	4.47198	0.308653	4.12854	0.139355	4.14235	0.306396	4.32297	0.479616	4.50118	0.470117	3.74775	0.55987	3.85927	0.467829	3.53832	0.661703	5.062	0.69055	4.44427	0.910449	4.30685	1.16498
353500	0.429505	0.288502	0.0384547	0.241369	0.266512	0.266947	0.606622	0.358984	-0.0125717	0.366319	-0.112357	0.179958	2.72881	0.303998	2.49722	0.420399	2.5576	0.359311	1.4451	0.107264	0.360244	0.256741	0.120004	0.315254
8761	7.61464	0.0326382	7.53448	0.0217909	7.62006	0.0295534	7.67226	0.0192658	7.60377	0.0502455	7.59179	0.0468325	7.45653	0.0366325	7.22683	0.0171136	7.30607	0.00872537	7.42909	0.0153843	7.69798	0.0815218	7.64232	0.0510911
26508	0.331456	0.261964	0.548441	0.683686	0.570641	0.315246	0.881129	0.537442	0.957534	0.799044	0.874367	1.03297	-0.320056	0.0336305	-0.143478	0.276106	-0.41109	0.359075	0.652655	0.800746	0.979541	0.809124	0.661181	1.0453
10450	4.98145	0.00315834	4.88603	0.0198318	4.95906	0.0156824	4.97353	0.0215759	4.95383	0.0100574	4.8456	0.0536989	5.16239	0.0392148	5.23011	0.0597961	5.08286	0.113607	5.14888	0.0130507	4.97291	0.0619778	4.96811	0.0839593
656	-0.172307	1.39407	-0.653224	1.78591	-0.67869	2.15801	-0.283998	1.47333	-0.672149	1.50715	-0.744831	1.43174	2.27189	0.405455	2.00327	1.62135	2.32834	1.4436	0.344195	0.340677	-0.740732	1.33275	-0.699932	0.989469
54802	3.69633	0.0312711	3.75789	0.0206863	3.55863	0.0223111	3.85227	0.0626487	3.69174	0.0410456	3.72666	0.0246127	2.93716	0.0468042	2.94174	0.171866	2.91016	0.188697	3.63912	0.0715827	3.66944	0.0355351	3.61788	0.0717975
4610	3.21366	0.372414	2.61338	0.521366	2.74114	0.484723	2.32857	0.344056	1.79301	1.2351	1.47616	0.796871	2.31225	0.359004	2.06694	0.206191	2.89701	2.22608	1.92931	0.399804	1.80323	0.279713	1.93439	0.289649
84879	2.83173	0.879649	2.48328	0.629657	2.64062	0.630138	2.64272	0.554773	1.85377	0.596865	2.01863	0.914315	2.83399	0.182036	2.34802	0.110599	2.79243	0.358206	1.5129	0.502725	1.77421	0.884035	1.98094	0.958544
10487	7.33843	0.68224	7.44272	0.471325	7.38186	0.586493	7.42402	0.521879	7.31941	0.636869	7.4024	0.584111	7.90807	0.217078	7.84476	0.252278	7.61865	0.398078	7.59422	0.538778	7.21476	0.670874	7.30103	0.667669
5538	6.54527	0.253559	6.45854	0.297769	6.51221	0.256781	6.54109	0.188254	6.36334	0.399048	6.40416	0.270593	5.6809	0.239535	5.49987	0.750628	5.62874	0.541598	6.34667	0.214602	6.41964	0.135507	6.48172	0.233827
6018	4.97108	0.0865973	5.15447	0.0797493	4.89447	0.0549262	5.34061	0.0578981	5.20057	0.236337	5.24971	0.0579812	5.52019	0.162577	5.28179	0.0927851	5.08428	0.0800773	5.49933	0.0262048	5.17041	0.080088	5.37537	0.127227
10269	6.13708	0.26761	6.2046	0.295966	5.99316	0.413688	6.20268	0.333629	6.09188	0.546938	6.19453	0.309008	6.25348	0.184255	6.25251	0.149935	5.85121	0.508345	6.36962	0.234943	6.23805	0.274271	6.32286	0.430441
1298	1.43948	0.929776	1.48396	0.612323	1.50935	0.835053	1.74987	0.50375	1.64544	0.538348	1.4736	0.611891	3.10172	0.118615	2.94382	0.182698	3.06476	0.260767	2.82695	0.507515	1.7129	0.500409	1.21438	0.312015
64744	4.90682	0.0642181	4.69588	0.0162501	4.86069	0.0309311	4.78692	0.0525025	4.63881	0.0338256	4.76592	0.0610369	5.62397	0.0367859	5.50449	0.211438	5.48971	0.182212	4.6013	0.0471878	4.48166	0.0176636	4.50213	0.0555364
65243	0.0667796	0.741655	0.362361	0.470212	0.213264	0.274341	0.367351	0.419307	1.00291	0.256917	0.958176	0.797399	0.625807	0.210704	0.778947	0.568654	0.248333	0.374368	0.780839	0.351498	0.639513	0.553863	0.761619	0.45176
339559	0.745901	0.111507	1.21581	0.140888	1.18949	0.12266	1.29236	0.14892	1.65564	0.232858	1.63634	0.110528	0.832954	0.123631	0.928169	0.427289	0.818857	0.695579	1.41	0.0635526	1.67083	0.0285713	1.56245	0.0548084
64789	2.6416	0.167411	2.70118	0.0570822	2.61646	0.0401236	2.57623	0.0632838	2.41156	0.261956	2.58482	0.0911895	4.20428	0.109326	4.17939	0.231627	3.96344	0.620071	2.5542	0.146216	2.29222	0.109416	2.45602	0.0758996
127396	2.79962	0.161098	3.01831	0.17585	2.85308	0.107321	3.13668	0.21676	2.97914	0.294848	3.13068	0.222668	2.84863	0.0503017	3.23433	0.166918	3.1899	0.0610621	2.98875	0.190408	3.16909	0.184408	3.27819	0.203898
9783	3.78514	0.101267	3.95811	0.0900319	4.00272	0.166497	3.90535	0.131451	3.98989	0.155059	3.98772	0.0919029	2.73728	0.242603	2.98063	0.836157	3.42845	0.556908	4.23262	0.0972888	3.84918	0.118214	3.97189	0.254228
100130557	0.372644	0.310835	0.351429	0.254907	-0.0441013	0.3918	0.371574	0.227883	0.644482	0.388041	0.494661	0.429795	0.567506	0.249551	0.435057	0.129709	0.502249	0.0728428	1.06551	0.275403	0.816951	0.0240632	0.538455	0.0152855
4802	6.18632	0.0384557	6.08498	0.0178116	6.22203	0.0397284	6.23939	0.0696577	6.20126	0.0765893	6.23724	0.121734	6.40732	0.0497505	6.35727	0.0138713	6.40354	0.0189306	6.13872	0.0794759	6.1567	0.0348744	6.09753	0.0880044
9132	0.809706	0.722412	0.128586	0.128594	0.576687	0.265232	0.647086	0.376744	0.57981	0.416252	0.595119	0.714282	2.22814	0.260741	1.67173	0.910014	2.00932	0.765073	1.17886	0.240086	0.202078	0.311013	0.613158	0.141671
163732	6.42627	0.248139	6.5589	0.249046	6.80674	0.342686	6.88623	0.441445	6.79621	0.563281	6.72764	0.736057	6.87655	0.330735	7.03871	0.298819	6.95874	0.510542	6.15664	0.486721	6.51976	0.451256	6.34797	0.678902
1503	5.45139	0.419616	5.49718	0.378669	5.49771	0.320704	5.40642	0.385446	5.44976	0.525341	5.54462	0.351773	6.68427	0.156697	6.60747	0.350449	6.43472	1.21164	5.71238	0.490583	5.43714	0.338504	5.46083	0.337605
22955	5.90801	0.109865	6.0952	0.116109	6.04257	0.128353	5.96603	0.123764	6.04855	0.131142	6.11822	0.188223	4.96545	0.301134	5.21294	0.197164	5.23302	0.305482	5.90166	0.25589	6.0252	0.0811373	6.06569	0.210595
100132074	3.93395	0.559322	3.857	0.410485	3.9733	0.53032	4.20889	0.407591	4.33518	0.443046	4.1791	0.536188	5.16352	0.255097	5.02647	0.469839	5.00772	0.42315	4.3711	0.384281	4.66105	0.400521	4.52064	0.568265
1907	0.388569	0.0763746	0.60348	0.201633	0.778278	0.257143	1.71448	0.0747267	1.28003	0.182025	1.02461	0.255736	3.40196	1.09235	3.32719	1.15274	2.69977	1.73814	1.92911	0.0821159	1.33918	0.508314	1.38769	0.746291
59269	2.77725	0.195385	3.33759	0.181084	3.16644	0.193018	3.39249	0.292436	3.58069	0.364094	3.56962	0.428711	3.92628	0.191257	3.77172	0.61235	3.67307	0.502261	3.26341	0.099033	3.00804	0.203777	2.86113	0.111309
22887	5.27789	0.0367124	5.36178	0.0491523	5.15643	0.0175501	5.41103	0.0442323	5.50858	0.0334553	5.58286	0.0212623	5.59434	0.0860225	5.62938	0.0551831	5.65943	0.106404	5.71181	0.0256407	5.57308	0.0232471	5.59917	0.0468589
284716	4.54893	2.40188	3.75566	2.87458	4.10246	3.48172	4.66522	2.76564	3.96143	4.25406	4.1918	2.50831	2.07224	3.48206	1.36725	1.74707	2.23209	3.71596	2.74642	2.30482	3.31077	2.03949	3.65703	2.82298
79717	5.40879	0.0257393	5.30165	0.0327976	5.36961	0.018882	5.37313	0.0264995	5.37288	0.0746961	5.32762	0.0354444	5.19652	0.054832	5.25939	0.103739	5.22622	0.10429	5.58608	0.0353056	5.40436	0.0663696	5.34348	0.1169
728621	-0.0967642	0.198346	-0.176334	0.152909	-0.21587	0.28195	-0.0617184	0.298631	-0.263918	0.0766009	-0.201064	0.186926	0.0201638	0.585797	0.258542	0.230656	0.559028	0.19718	0.328433	0.0611645	0.146026	0.148039	8.34529e-05	0.144737
10465	3.53883	0.0778911	3.52359	0.0520749	3.63773	0.0534753	3.62818	0.0356334	3.65657	0.0242038	3.54543	0.054926	2.52615	0.183958	2.36226	0.113888	2.77388	0.453686	3.11876	0.0481856	3.58724	0.0467225	3.48811	0.0539925
4904	9.0434	0.0611923	9.00173	0.0476945	9.13433	0.040885	9.04932	0.0142807	9.03728	0.0231166	9.04655	0.0163569	9.35515	0.0732654	9.41974	0.0570052	9.36018	0.164204	9.04628	0.056324	8.84007	0.0589758	8.87557	0.0814052
64175	6.46476	0.794604	6.25116	0.869299	6.48423	0.618734	6.37864	0.564345	6.17128	0.906651	6.15398	0.752322	7.1296	0.443597	6.91538	0.417137	6.95729	0.610501	6.47945	0.817602	6.22776	0.843329	6.17738	1.15256
79078	3.98928	0.00982988	3.81854	0.00847736	3.85828	0.0317513	3.79885	0.0390902	3.71319	0.0127179	3.68573	0.022595	3.71824	0.215313	3.87464	0.107375	3.62844	0.0846398	3.95792	0.0836006	3.60706	0.0338639	3.57836	0.0732085
374969	3.26962	0.0358726	3.35184	0.0215608	3.42638	0.0254136	3.39096	0.0253667	3.33379	0.0731735	3.32326	0.070601	3.79284	0.0304634	3.87736	0.0303216	3.66803	0.070581	3.38707	0.0511994	3.337	0.142313	3.23966	0.18891
114625	3.25961	0.0536977	3.34821	0.0545398	3.22928	0.0375373	3.28292	0.0722383	3.36205	0.0432337	3.37377	0.0571208	3.72361	0.0518767	3.6768	0.080608	3.51185	0.205102	3.67756	0.0507749	3.72857	0.0356915	3.69271	0.0357161
51058	1.47104	0.496141	2.3647	0.138034	2.00306	0.242764	2.17681	0.058155	2.70188	0.212758	2.81796	0.109824	2.44468	0.141299	2.43267	0.135942	2.07752	1.05107	3.05321	0.127227	2.99679	0.121013	2.94376	0.0461948
6513	8.32877	0.415571	7.55115	0.483826	8.03429	0.548514	8.32038	0.340536	7.7459	0.50761	7.76655	0.0860674	7.99153	0.107399	7.49161	0.169473	7.65384	0.352655	7.3867	0.184697	7.12106	0.402186	7.73967	1.15916
440584	0.00367773	0.140966	-0.0355083	0.3293	-0.15944	0.632765	-0.213995	0.953246	-0.0147757	0.948914	-0.162651	0.597025	0.546525	0.276466	0.349497	0.389892	0.248277	0.657404	0.23495	0.272876	-0.166702	0.414634	-0.0515794	0.478446
10969	5.81988	0.279748	5.73369	0.252957	5.85909	0.226973	5.75288	0.20626	5.71292	0.237709	5.7081	0.185475	5.75013	0.0132109	5.66051	0.0805936	5.73655	0.0831471	5.84143	0.0999767	5.54661	0.0891932	5.60516	0.0946875
149465	-0.0139813	0.655095	-0.417503	0.720093	-0.506803	1.21677	-0.0161727	0.330794	-0.468674	1.31146	-0.424074	0.61001	1.4211	0.589148	0.978086	0.648385	1.15032	0.665671	1.18868	0.229104	-0.231829	1.0158	-0.222264	0.392847
128218	0.512009	0.0961604	0.469773	0.116473	0.635351	0.481752	0.754004	0.223044	0.880403	0.182594	0.879483	0.338842	0.671392	0.32522	0.174513	1.17219	0.126366	2.32243	0.725838	0.326899	1.07199	0.123923	0.878078	0.0660833
991	4.14768	0.598615	4.2454	0.46132	4.37804	0.488612	4.16047	0.502962	4.42091	0.434938	4.50149	0.417251	1.69451	0.962833	1.43808	0.61123	1.84927	1.94395	0.659315	0.0742102	4.26466	0.40428	4.70399	0.108829
64834	6.15968	0.616925	6.2566	0.463159	6.31632	0.46932	6.29084	0.45325	6.18885	0.533329	6.20952	0.41345	6.53093	0.125259	6.38286	0.152476	6.19857	0.748267	6.59399	0.479186	6.10977	0.523131	6.17613	0.701267
112950	3.98276	0.0429315	4.32444	0.00980788	4.1958	0.0350973	4.19152	0.0113824	4.39636	0.0278021	4.42226	0.0255732	4.342	0.0726881	4.31033	0.0564261	4.11262	0.699419	4.38797	0.00551372	4.20277	0.0267334	4.2195	0.0221742
23334	4.69152	0.104437	4.62503	0.0741215	4.68168	0.123637	4.69137	0.0496773	4.68335	0.0552218	4.67881	0.0763963	5.57259	0.0507756	5.38941	0.0495663	5.04742	0.814764	5.21806	0.0693428	4.90742	0.0404709	4.77668	0.0802408
5792	7.75853	0.60562	7.62368	0.536162	7.76755	0.43429	7.73759	0.431007	7.6019	0.578977	7.53216	0.825216	7.03818	0.495597	6.72988	0.748414	6.87306	0.593884	7.76423	0.437533	7.49827	0.744944	7.4112	1.00687
9682	5.42993	0.0976098	5.64575	0.102554	5.51466	0.0998065	5.45369	0.0631044	5.60767	0.107583	5.66321	0.068137	5.97369	0.0591482	5.993	0.0907681	5.56957	1.45186	5.92551	0.12737	5.85044	0.11537	5.69094	0.210646
6487	4.22505	0.0581277	4.12214	0.0305741	4.22283	0.0846224	4.17432	0.0804723	4.14897	0.120586	4.21942	0.0941032	2.91493	0.339786	3.00445	0.315788	3.24369	0.405149	3.67181	0.038294	4.01535	0.070197	3.99997	0.0937099
9048	-0.540872	0.734465	-0.529774	0.37106	-0.329281	0.178488	-0.630402	0.511675	-0.517228	0.236986	-0.673154	0.432286	1.18903	0.470647	1.06938	0.380603	1.08321	0.433868	0.789565	0.0407798	0.043342	0.108978	-0.13943	0.447428
9670	5.79208	0.038445	5.59223	0.0206509	5.83086	0.055869	5.7382	0.0231616	5.68637	0.0404867	5.72175	0.0365945	6.56986	0.00775995	6.3448	0.0535237	6.09736	0.673115	6.08877	0.03819	5.78306	0.0685219	5.73567	0.0202213
1802	5.01712	0.0734555	4.92128	0.0764035	5.02224	0.0317604	4.98675	0.0579789	4.90248	0.0421094	4.85469	0.0333853	4.72369	0.0171406	4.69009	0.0408536	4.91659	0.14732	4.82002	0.0306333	4.70947	0.0277546	4.66914	0.0137466
533	7.82046	0.097038	7.69617	0.163011	7.8816	0.106326	7.87515	0.166725	7.74966	0.157485	7.58245	0.230672	8.05877	0.256067	8.22672	0.145509	8.08796	0.245417	8.04768	0.105664	7.66913	0.104234	7.70248	0.114985
8704	6.14511	0.0425738	6.20625	0.0643403	6.28545	0.0435375	6.13145	0.0654616	6.23017	0.0582393	6.14978	0.0311035	6.28286	0.0755252	6.31735	0.0469833	6.43384	0.0668068	6.16061	0.0597129	6.18171	0.0156643	6.14757	0.02289
149473	2.3068	0.0830032	2.15186	0.101165	2.44007	0.0682669	2.30032	0.0410841	2.34639	0.0422826	1.97367	0.21726	1.99218	0.0337823	1.75713	0.345407	2.11	0.0590272	2.51905	0.0803805	2.36668	0.111919	2.27457	0.0455155
6536	3.83519	0.076847	3.31054	0.247332	3.60913	0.0695266	3.55314	0.0735124	3.3651	0.300129	3.50295	0.230312	4.65485	0.267222	4.59691	0.277589	4.51209	0.775781	2.57784	0.122057	3.56462	0.152054	3.31153	0.176435
55929	4.95092	0.0309903	4.85354	0.0267997	5.03049	0.0430867	4.9824	0.0283141	4.86651	0.0163254	4.74925	0.0522833	5.1581	0.0576718	5.019	0.140722	4.90476	0.474608	5.31303	0.0889229	4.92484	0.0419002	4.86681	0.0802615
79033	5.57396	0.0138284	5.5553	0.0286679	5.69292	0.0232776	5.62131	0.0161476	5.59527	0.0278008	5.59807	0.0389074	5.20997	0.0584884	5.2294	0.150682	5.31234	0.0389997	5.59524	0.0973047	5.61792	0.0542671	5.62783	0.0740074
55182	5.13991	0.0102735	5.15378	0.00846294	5.26245	0.00433148	5.38596	0.00522747	5.50904	0.0011547	5.38407	0.0172697	4.69635	0.0558709	4.59023	0.186919	4.80888	0.132421	5.81451	0.0350796	5.53028	0.0140481	5.49769	0.0215126
79639	2.83031	0.0289147	2.70647	0.0922527	2.85598	0.033255	2.99774	0.0178479	2.8579	0.0267768	2.80929	0.0937774	2.32979	0.258224	2.38812	0.190974	2.31954	0.232747	2.8708	0.155189	2.75472	0.0442326	2.80865	0.0951723
11004	3.70536	0.131077	3.8742	0.228922	3.7542	0.452239	3.68544	0.26066	3.91968	0.253939	3.9889	0.242533	1.86408	0.458447	1.70393	0.508235	1.81804	1.55201	0.862747	0.237961	3.94206	0.401896	4.23019	0.416934
6202	8.30388	0.085001	8.26893	0.0891532	8.37781	0.0387405	8.35141	0.0159756	8.2967	0.0499752	8.28266	0.031711	8.38238	0.0289144	8.42104	0.089484	8.46573	0.135479	8.37432	0.033435	8.18927	0.0453097	8.22369	0.0357236
26811	0.780977	0.20082	0.452386	0.11914	0.811307	0.0250956	0.600902	0.0349079	-0.177927	0.0387551	-0.225389	0.0472547	0.438785	0.337692	0.612236	0.715888	0.711515	0.868179	-0.0531126	0.288028	-0.276526	0.0866121	-0.227369	0.139672
1263	4.04956	0.141406	4.8818	0.215786	4.65918	0.277378	4.65515	0.215664	4.12407	0.564913	4.30656	0.767089	7.7465	0.0271268	7.61608	0.0712213	7.15288	2.0711	5.78333	0.349204	3.92962	0.882887	4.04513	0.681594
149478	0.0585657	0.783344	0.349176	1.33736	0.700912	1.42233	0.655555	1.2093	0.242578	1.05252	0.0742852	1.62574	4.54647	0.307745	4.05139	0.513292	3.70323	4.53291	2.72742	0.602006	0.342961	1.1616	0.611142	1.35804
8643	0.661605	0.425528	0.0764818	0.420184	0.423194	0.385638	0.327269	0.143396	-0.156653	0.838471	0.0722376	1.11873	2.3316	0.139534	1.69613	0.257772	1.79488	0.262556	0.656833	0.298105	-0.0361859	0.320954	-0.124768	0.281462
8891	5.17535	0.026002	5.2017	0.0267894	5.20429	0.0352529	5.21889	0.0532467	5.16625	0.0177527	5.10705	0.0685151	4.58956	0.0938145	4.61507	0.14067	4.72232	0.119606	5.27739	0.0233836	5.15343	0.00826098	5.16796	0.00781036
79654	5.3707	0.0572519	5.26281	0.0343583	5.31892	0.074306	5.3292	0.0470202	5.17984	0.0350452	5.14563	0.0433487	5.73089	0.00869341	5.52294	0.0272126	5.39197	0.107096	5.53511	0.0731729	5.27686	0.0436645	5.14272	0.0418843
7389	6.24856	0.0255636	6.27208	0.0040681	6.3424	0.0114326	6.14697	0.0187838	6.25226	0.019415	6.14796	0.0722996	6.40807	0.0417141	6.53548	0.0691784	6.44603	0.0216323	6.37182	0.0295356	6.4046	0.0702585	6.27908	0.0814792
57643	2.07771	1.06926	1.58096	0.74409	1.84306	1.41711	2.32004	0.69153	1.96355	0.632497	1.75426	0.316287	1.85601	0.50363	1.36734	0.356382	1.85826	0.87407	1.81692	0.122459	1.93886	0.297714	2.02018	0.580817
84842	0.68939	0.674495	0.441344	0.646854	0.689896	0.405741	0.897098	0.113885	0.765324	0.382332	0.579181	0.631018	0.0356184	0.251054	0.334928	0.481483	0.66517	0.305666	-0.15564	0.561612	0.171705	0.344614	0.041009	0.498677
4595	2.26573	0.0433996	2.22615	0.0620124	2.34036	0.0544442	2.31751	0.0902985	2.39702	0.0419758	2.22613	0.201543	1.80208	0.370303	1.79547	0.480669	1.75324	0.293582	2.29049	0.13402	2.69954	0.0664217	2.59428	0.12072
114034	2.63166	0.0622338	2.68375	0.0665631	2.66472	0.0380125	2.72858	0.0548123	2.72027	0.0635924	2.80129	0.0271067	2.26137	0.113506	2.06449	0.104687	1.93466	0.224533	2.50518	0.134999	2.76745	0.0326685	2.71719	0.0176322
10420	-0.169956	0.127193	-0.0284694	0.190285	-0.368912	0.197219	0.01144	0.0878832	-0.175529	0.137003	-0.46083	0.0834196	1.61091	0.16516	1.53537	0.33203	1.82651	0.486994	0.616105	0.0588732	0.371454	0.290318	0.16643	0.0487069
25974	2.6937	0.0557711	2.95501	0.100088	2.95571	0.138397	3.12283	0.101151	3.20552	0.265648	3.48744	0.372049	2.50667	0.46894	2.71538	0.371685	2.45924	1.12577	3.27493	0.20601	3.25412	0.0409743	3.441	0.113496
5052	8.61224	0.434948	8.71739	0.46916	8.67449	0.648823	8.5516	0.502784	8.60949	0.643285	8.50456	0.779253	9.494	0.42734	9.72188	0.228239	9.60975	0.324562	9.16998	0.279896	8.77787	0.625977	8.78188	0.394028
10327	6.03492	0.0347202	6.02065	0.0258725	6.17023	0.0271627	6.0322	0.0288434	6.01475	0.00898212	5.91734	0.0444641	6.42535	0.0584983	6.53558	0.225455	6.43364	0.136198	6.14298	0.0103802	6.10257	0.0552145	6.11445	0.0497006
4678	6.33007	0.0922747	6.29802	0.115424	6.30835	0.0933499	6.19183	0.0624658	6.15457	0.0696121	6.1505	0.0885768	6.61638	0.169249	6.45757	0.170304	6.4436	0.214108	5.7881	0.096832	6.52001	0.302807	6.47254	0.319322
149483	1.72303	0.49242	0.201582	0.595244	1.02357	0.16872	0.688949	0.14156	-0.537524	0.611714	-0.760328	0.068564	0.595433	0.166749	-0.0462654	0.364256	0.467682	1.55058	-0.0571813	0.403711	-0.540386	0.0281372	-0.685565	0.0699094
60313	5.54637	0.038639	5.92881	0.0384288	5.69229	0.0425201	5.88868	0.0298589	5.98088	0.0187255	5.92333	0.0196111	6.19707	0.0164763	6.13257	0.0159585	6.02911	0.0430728	6.236	0.015316	6.09653	0.0223288	6.04798	0.0278156
51249	5.15069	0.012187	5.21029	0.0177639	5.07077	0.0254468	5.16607	0.0102313	5.01988	0.010632	5.11791	0.0129441	5.42839	0.00931076	5.33316	0.023055	5.4021	0.0386	5.63224	0.014788	5.10256	0.0223208	5.07068	0.00721041
3652	3.46638	0.0790439	3.6559	0.0815633	3.42662	0.100976	3.54712	0.0511289	3.64369	0.0230312	3.67294	0.0734837	3.70835	0.0650047	3.80421	0.0196554	3.45218	0.410496	4.28061	0.0117705	3.91184	0.0100296	3.78031	0.0308544
23139	6.46039	0.0430247	6.32363	0.0628378	6.43704	0.0909057	6.40071	0.0743376	6.40937	0.0458361	6.41767	0.0457761	7.35811	0.137374	7.17773	0.131944	7.04247	0.311515	6.80726	0.187593	6.43683	0.0610226	6.45441	0.0506946
8503	6.0269	0.0359702	5.91502	0.0627933	5.90486	0.0232379	5.91447	0.0679875	5.98946	0.0825384	5.98888	0.0604608	6.67394	0.110548	6.84327	0.415361	6.77106	0.20119	6.66399	0.0640655	6.72005	0.0108716	6.53712	0.0779636
10103	0.449134	0.225882	0.411438	0.224244	0.425602	0.35015	-0.0468723	0.193539	0.0997241	0.372385	0.0566013	0.309675	1.84237	0.176706	1.84662	0.41522	1.82277	0.675821	1.76184	0.25456	0.29679	0.127294	0.198333	0.227514
55624	8.01257	0.0100215	7.96773	0.0661997	8.00402	0.0284801	7.88565	0.040562	7.92002	0.110136	7.83697	0.0443528	7.79444	0.0379292	7.92075	0.0855502	7.89734	0.0820005	8.09008	0.0185435	7.96587	0.0489525	7.87512	0.0119374
541468	1.09943	0.319088	1.76471	0.186719	1.60192	0.508831	1.41156	0.118277	2.09737	0.357704	1.96695	0.255291	2.24021	0.159456	2.04979	0.329427	1.89847	1.32483	1.94862	0.392824	1.71703	0.123957	1.71995	0.256496
8438	2.32167	0.156063	2.18676	0.196016	2.36491	0.089086	2.50602	0.043681	2.41406	0.136576	2.45122	0.124157	2.33966	0.138029	2.19737	0.195955	2.2608	0.0509121	1.65608	0.332144	2.72151	0.0586469	2.81919	0.200027
10489	6.87243	0.0129299	6.92184	0.0315218	6.90796	0.0223136	6.84856	0.0275222	6.87989	0.0208929	6.79587	0.0241148	7.12054	0.0139564	7.19227	0.059238	7.16309	0.0555889	6.9113	0.0273859	6.8788	0.0150708	6.77094	0.0324262
7388	7.51962	0.0694217	7.38605	0.121598	7.53869	0.0306926	7.53914	0.106341	7.56374	0.097072	7.5273	0.0895771	7.17874	0.148409	7.32099	0.256596	7.34549	0.441577	7.40134	0.278406	7.34241	0.295674	7.40112	0.424364
387338	4.02826	0.00502423	4.18796	0.0142793	4.1176	0.0297954	4.41579	0.0151091	4.42526	0.0315962	4.42842	0.0271572	3.46598	0.0444056	3.41704	0.175563	3.31862	0.637985	4.49467	0.0416963	4.35962	0.0253817	4.36965	0.0107703
2166	3.46135	0.230144	3.32183	0.133815	3.45627	0.244917	3.40877	0.233854	3.26413	0.180255	3.15063	0.346132	2.69579	0.102551	2.66434	0.376911	2.8597	0.185199	2.93224	0.171547	3.46569	0.249272	3.44406	0.200928
8569	4.16596	0.0237411	4.09534	0.00930426	4.16318	0.0220648	4.19203	0.00540475	4.18665	0.0247244	4.2732	0.00993486	4.28408	0.0287532	4.00039	0.182412	4.14944	0.081051	4.43554	0.0262588	4.22651	0.0120207	4.11692	0.015362
148932	1.47843	0.239723	2.18086	0.0953723	1.72847	0.194361	1.94315	0.221833	2.05768	0.396379	2.2925	0.0808526	1.94578	0.106723	2.11204	0.0514029	1.78874	1.02593	2.03274	0.0190789	2.09198	0.101613	2.23433	0.0874521
64756	6.4902	0.0238626	6.54447	0.0371874	6.5322	0.044733	6.47458	0.0361482	6.57828	0.0474008	6.49169	0.0598605	6.07191	0.0543422	6.23814	0.113859	6.37511	0.329378	6.6205	0.0960638	6.56308	0.119494	6.58457	0.176203
9813	6.43267	0.00556036	6.55109	0.0192081	6.33402	0.0101903	6.3413	0.00819277	6.32691	0.00575542	6.40588	0.0373698	6.53298	0.00747494	6.51471	0.0625804	6.30411	0.0230031	6.39868	0.011576	6.3459	0.0267024	6.37494	0.0382075
6491	1.9945	0.224249	2.13408	0.355584	1.90385	0.737307	2.08674	0.449871	2.57013	0.691164	2.82085	0.223098	0.699085	0.229743	0.615892	0.2704	0.953088	1.17776	1.15221	0.0845926	2.6876	0.365328	2.98253	0.265368
51727	6.4647	0.11143	6.58726	0.0557524	6.43608	0.127893	6.51184	0.0995156	6.53484	0.0445926	6.48382	0.0957009	6.65502	0.236067	6.79389	0.178266	6.6762	0.161109	6.57273	0.0917752	6.39972	0.0588246	6.49908	0.0320687
388630	3.77404	1.68444	3.86153	1.86629	3.88457	1.61219	3.90655	1.38268	4.19447	1.52859	4.19015	1.42759	4.63447	0.338885	4.65153	0.484264	4.55244	1.13664	4.37308	0.89588	4.24662	1.55856	4.18736	1.9382
54558	1.27269	0.096199	1.471	0.141702	1.38403	0.110177	1.38443	0.0575869	1.56793	0.0967098	1.51554	0.0571518	1.41546	0.0629683	1.36975	0.395303	1.26558	0.222214	1.87114	0.0695791	1.85007	0.123343	1.7641	0.110332
79656	2.09027	1.88521	1.31086	1.63663	1.93438	1.88465	2.32695	2.21008	2.14766	1.02729	1.9753	1.43749	-0.662632	3.91944	-1.26436	2.42151	-0.41027	2.55593	0.863829	0.640018	1.7901	0.877631	2.18379	1.60763
11124	5.49831	0.0264023	5.35978	0.0485643	5.44679	0.0311879	5.50952	0.0394276	5.43926	0.0651191	5.43615	0.015537	5.1797	0.249229	5.32971	0.206133	5.34409	0.327845	5.14802	0.0838376	5.3363	0.0219974	5.39309	0.0616419
1031	0.875193	0.587453	0.976989	0.74693	1.00113	0.746083	0.160557	0.774647	1.04355	0.686509	0.738126	1.55962	0.178348	1.43012	0.0562445	0.937321	0.730469	4.97561	-1.05435	0.126105	1.40874	0.82085	1.89225	0.778791
26994	6.73525	0.0454649	6.89824	0.0710585	6.77305	0.0741089	6.83137	0.0274188	6.83712	0.0559045	6.79276	0.110332	7.12143	0.0630915	7.31646	0.0298533	7.115	0.0518585	7.15818	0.026146	6.76334	0.0226602	6.83236	0.0248483
22996	5.30629	0.154241	5.17758	0.128147	5.29456	0.145641	5.19078	0.155671	5.19979	0.216894	5.1494	0.124584	6.07431	0.0696709	5.86174	0.105903	5.61373	0.179936	5.55281	0.317667	5.20719	0.177164	5.24777	0.210441
2060	6.65647	0.0831779	6.85121	0.0780607	6.60901	0.0710475	6.63613	0.0588333	6.75269	0.0783124	6.78265	0.0943122	6.12671	0.0467374	6.20038	0.0674225	6.11018	0.0977401	6.90316	0.115246	6.91697	0.109501	6.90079	0.132422
114883	7.45429	0.0120814	7.59353	0.0180848	7.45328	0.0136479	7.49693	0.0144249	7.49936	0.0176882	7.56757	0.0305671	7.35527	0.0321563	7.18711	0.0554058	7.17763	0.0484178	7.48076	0.0289789	7.59752	0.0740996	7.50028	0.0929217
4898	7.50047	0.00794653	7.38683	0.0133576	7.41209	0.00144919	7.43025	0.00440877	7.30923	0.0490711	7.33259	0.00697196	7.64841	0.0135213	7.54518	0.0404423	7.44086	0.0434958	7.48559	0.0265965	7.4536	0.0225258	7.46108	0.0192492
5865	3.18297	1.40792	3.21958	1.15866	3.20465	1.42963	3.24546	1.74869	3.0982	1.65645	3.20589	2.03861	5.42262	1.72692	5.0911	2.10111	4.81648	3.10034	4.68521	1.95086	3.0133	1.70971	3.07144	2.22987
51060	6.18851	0.0426465	6.17223	0.0525838	6.15496	0.0578755	6.21063	0.0454238	6.05749	0.0572249	6.12465	0.0227295	5.76132	0.171064	5.70516	0.142694	5.73009	0.205997	6.00766	0.0654939	6.10847	0.0528839	6.16184	0.035933
91408	5.42468	0.02309	5.59875	0.0242963	5.3937	0.0540527	5.51674	0.0112435	5.54427	0.00557655	5.53876	0.0509121	5.52216	0.063054	5.68054	0.0878603	5.3572	0.169361	5.78267	0.0395424	5.60999	0.0721544	5.59825	0.0685249
9372	4.42643	0.0304294	4.48563	0.0501949	4.38522	0.0750234	4.56022	0.0386367	4.50492	0.0628489	4.53666	0.0284786	4.3283	0.0184641	4.11817	0.261041	4.08614	0.0532887	4.53199	0.0622686	4.7165	0.0680676	4.71538	0.0981853
200014	4.89658	0.0644568	5.05145	0.0358294	5.07408	0.0484965	4.85965	0.0554109	4.99446	0.0734914	4.95295	0.0428793	5.67	0.00651218	5.31465	0.0539437	5.18956	0.599714	5.40355	0.0730617	4.96668	0.145773	5.01996	0.0391297
4998	1.2376	0.425498	1.05073	0.552628	1.16325	0.802001	1.42694	0.393005	1.06772	0.636199	1.2441	0.342443	0.481042	0.322241	-0.435703	0.453884	0.34141	0.5937	-0.0445526	0.408074	1.61704	0.416546	1.70027	0.270997
84950	4.28568	0.0481088	4.50074	0.0400016	4.46633	0.0139891	4.69053	0.0134387	4.46047	0.0508956	4.60923	0.0473977	4.39126	0.0389541	4.32133	0.0592028	4.27436	0.0336892	4.60255	0.0481837	4.5011	0.0324743	4.51239	0.0188368
23318	4.65657	0.0196049	4.73008	0.0323042	4.59474	0.00784821	4.67111	0.0213053	4.8367	0.0279373	4.86653	0.032886	5.1209	0.0563011	5.02213	0.0935274	4.65968	0.440909	5.13164	0.0105717	5.12592	0.0195492	4.98032	0.0800609
2882	3.39899	0.729652	3.34347	0.416354	3.4198	0.668252	3.40299	0.692567	3.39692	0.73579	3.41185	0.979662	2.95431	0.391764	2.8678	0.605419	3.04373	0.525777	3.42847	0.573845	3.47804	0.641248	3.40304	0.554972
65260	3.19159	0.0595432	3.67066	0.0369805	3.48789	0.0927509	3.82767	0.0192063	3.94723	0.0840681	3.99779	0.028929	3.54587	0.0422607	3.613	0.0653324	3.33681	0.27722	3.92708	0.0258266	3.80071	0.00756531	3.80566	0.0382106
79699	6.1508	0.0312291	6.281	0.0486877	6.04221	0.0622372	6.18851	0.0265085	6.31997	0.0310668	6.25702	0.0395124	6.66457	0.02093	6.66801	0.0136098	6.27551	0.164403	6.37451	0.0198999	6.23855	0.00875316	6.32359	0.0213625
55268	3.05042	0.460286	2.91989	0.221582	3.1317	0.385152	2.97788	0.381	3.06916	0.268008	2.874	0.380612	2.96979	0.283767	2.88022	0.328107	3.09879	0.507344	3.28767	0.405013	3.43376	0.319906	3.34864	0.380198
6342	6.91846	0.085172	6.97652	0.0914893	6.92894	0.124175	6.97876	0.0618557	6.96959	0.0638847	6.95787	0.188782	6.42383	0.149078	6.76523	0.0761689	6.75615	0.258272	6.89629	0.0821199	6.97293	0.186801	6.98466	0.191357
127435	2.5849	1.01962	2.74628	0.755519	2.52012	1.0876	2.45624	1.1007	2.51322	1.26257	2.20599	1.51559	3.26172	0.372618	3.51931	0.563601	3.58705	0.442825	3.40697	0.26707	2.95705	0.868246	2.81826	0.779289
1376	5.79455	0.0310418	5.67579	0.0208901	5.8098	0.0316929	5.688	0.0546501	5.48506	0.0235878	5.48715	0.015293	6.79048	0.0794753	6.82606	0.0550071	6.57603	0.361667	6.15478	0.0186694	5.73834	0.0495339	5.66061	0.0693394
54987	4.28235	0.0290656	4.23455	0.0126717	4.34916	0.0168659	4.29687	0.0235399	4.30819	0.01378	4.22674	0.045708	4.26551	0.0460828	4.27211	0.0741022	4.25483	0.0254124	4.52193	0.0372893	4.37088	0.0475997	4.28489	0.0927368
4116	3.7321	0.0782633	3.81944	0.0550376	3.81306	0.016266	3.96034	0.0257986	3.94254	0.0377056	3.88442	0.041522	3.99774	0.0955492	4.09529	0.074841	4.13514	0.116781	4.0985	0.0466871	3.69763	0.0223372	3.7709	0.0362652
7804	4.94685	0.233858	4.68707	0.307661	4.73297	0.182746	4.76197	0.251136	4.66086	0.350429	4.85529	0.281551	3.72271	0.0171413	3.40702	0.1251	3.9014	0.247759	4.3029	0.129185	4.33748	0.280374	4.51498	0.311695
55706	4.957	0.0516431	5.03118	0.141484	4.88427	0.180877	4.93094	0.106595	4.92136	0.163915	4.94883	0.0890077	5.28777	0.132963	5.2927	0.18818	4.90975	0.260788	4.71101	0.0566167	5.06306	0.0637344	5.29949	0.0905052
54432	5.00514	0.0173574	5.02064	0.0316432	5.0119	0.0622854	5.10215	0.028245	4.89006	0.0162602	4.92671	0.0443656	4.98433	0.0175955	5.03254	0.0236706	4.88023	0.218564	5.25075	0.036268	5.05505	0.0300276	5.0765	0.0334251
51668	3.20921	0.127904	3.18873	0.145342	3.24785	0.223382	3.26229	0.0781674	3.21266	0.127469	3.21536	0.154392	2.68003	0.0138981	2.88671	0.194528	2.80318	0.111598	3.23853	0.0896152	3.42702	0.117144	3.40707	0.0869051
115353	5.03362	0.030028	5.28902	0.0229663	5.20695	0.0239059	5.1798	0.0370746	5.27544	0.0633058	5.21954	0.106106	5.19704	0.104698	5.24822	0.0176094	5.15327	0.101821	5.41051	0.0573104	5.28841	0.0221091	5.29368	0.0185423
9528	8.08373	0.0244623	8.06194	0.0318163	8.03737	0.041736	8.05371	0.066119	7.98459	0.0560828	7.88152	0.124032	8.55352	0.142842	8.75809	0.0793332	8.64964	0.0369366	8.52187	0.0695175	8.26205	0.0824298	8.23203	0.0459438
127428	2.37106	0.0538161	2.43906	0.0934082	2.45345	0.0517466	2.42741	0.140128	2.66727	0.354768	2.60204	0.135913	2.71786	0.245027	2.65501	0.517179	2.62542	0.580396	3.32837	0.137007	3.09592	0.265771	3.04914	0.204245
606495	1.45579	0.017532	1.10213	0.0367815	1.28856	0.0504715	1.07714	0.0883055	1.2278	0.0712948	1.41162	0.198469	0.372074	0.268714	0.570727	0.102426	0.515584	0.252712	1.49154	0.0899447	1.20191	0.102467	1.3582	0.121174
51253	6.54206	0.0739708	6.40593	0.109563	6.60586	0.0350158	6.49001	0.0365956	6.42353	0.055197	6.44313	0.0214733	6.58611	0.0217159	6.52103	0.0591034	6.47678	0.0491039	6.50944	0.031891	6.34168	0.0442834	6.38725	0.0246388
23648	4.59272	0.0269369	4.69735	0.0385079	4.64356	0.0186156	4.54769	0.0771729	4.75141	0.0241285	4.77945	0.0836673	4.18606	0.0111002	4.17865	0.0538076	4.27545	0.119627	4.52384	0.114476	4.94416	0.0701624	4.7519	0.162307
26027	5.98679	0.0522804	5.71485	0.0274606	5.99046	0.0829198	5.9338	0.0348744	5.87565	0.0297816	5.90859	0.0577715	4.5627	0.336475	4.23739	0.496954	4.15944	0.546585	5.58385	0.232765	5.78682	0.0210909	5.67433	0.0455383
338094	0.966873	0.0424973	0.97735	0.222297	1.22429	0.214605	1.02351	0.0826082	1.13417	0.101512	1.3292	0.263715	0.218474	0.263663	-0.639197	0.895181	-0.244385	0.69156	1.0768	0.164301	1.13195	0.0672072	0.821246	0.132864
7268	0.143384	0.0491347	0.311076	0.179242	0.315303	0.0263598	0.21918	0.176594	0.711102	0.158132	0.584643	0.189018	0.572882	0.128709	0.745048	0.0229253	0.27705	0.552719	1.16634	0.0884247	0.488152	0.0113027	0.475229	0.11026
25973	2.61902	0.180999	2.55878	0.164778	2.54171	0.186171	3.13165	0.0925973	3.16421	0.175596	3.10383	0.100064	3.51268	0.116544	3.3183	0.127887	3.18692	0.16522	3.53256	0.0396046	3.20918	0.00929383	3.17829	0.0423699
1718	7.68296	0.0709934	7.8129	0.122902	7.76056	0.0692396	7.63157	0.105539	7.57492	0.240799	7.67631	0.0759923	7.7401	0.219717	7.86301	0.476622	7.4126	0.432504	6.96333	0.132879	7.39805	0.141717	7.47398	0.294168
23358	6.41946	0.0704421	6.32666	0.030463	6.26112	0.0284861	6.38322	0.024824	6.34768	0.0478615	6.38518	0.0228262	6.15954	0.0648105	6.0764	0.116263	5.97283	0.0668485	6.5205	0.0249179	6.3761	0.023838	6.37617	0.0507952
100507634	0.221687	0.0746583	0.139888	0.181231	0.280243	0.160361	-0.0474959	0.2223	0.0759956	0.0625609	0.128145	0.279576	1.8681	0.341874	1.65354	0.734934	1.68405	0.499478	0.128636	0.482217	-0.21166	0.0271906	-0.445726	0.0864959
8613	3.3125	0.104027	3.27427	0.0608502	3.21138	0.0872536	3.31622	0.15037	3.22	0.118946	3.10474	0.106775	5.77764	0.162361	5.50213	1.0164	4.96517	1.14178	3.4816	0.0298019	3.61613	0.318124	3.4695	0.0443357
5563	6.21128	0.167351	6.32809	0.20133	6.06736	0.128954	6.27433	0.14783	6.24039	0.156824	6.24636	0.151753	5.91099	0.0992729	5.81603	0.375689	5.66376	0.346384	6.11912	0.285927	6.20033	0.134291	6.26329	0.139696
1600	2.40836	0.433011	2.85395	0.616818	2.64887	0.341876	2.4039	0.262053	2.75913	0.532045	2.74038	0.526515	1.95972	0.863186	1.9619	0.948886	2.26792	0.888891	2.50205	0.421633	2.75454	0.892983	2.58928	1.31343
115209	4.72406	0.0310606	4.62934	0.0584545	4.63423	0.0733845	4.64062	0.0871791	4.61659	0.113801	4.59498	0.183441	3.94269	0.0437479	3.96946	0.222707	4.05061	0.297149	4.75838	0.223209	4.79649	0.171113	4.8473	0.07363
114803	5.47467	0.108391	5.54567	0.197363	5.28682	0.145272	5.60117	0.0461615	5.58716	0.11875	5.66555	0.125976	6.18894	0.0513691	6.05623	0.26724	5.61116	0.446442	5.65521	0.168829	5.73428	0.0264946	5.6407	0.0235232
3725	5.79415	0.0576386	6.91816	0.0519929	6.48162	0.296917	7.40077	0.0684253	7.12956	0.479747	6.92942	0.490144	7.0447	0.0127418	7.18978	0.026667	7.24688	0.258839	7.34432	0.177389	7.37569	0.0232378	7.15065	0.0695643
55277	2.53599	0.199614	2.5543	0.176375	2.70463	0.0914253	2.54879	0.0905348	2.44714	0.174961	2.43488	0.10768	1.64634	0.245501	1.56045	0.148223	2.03118	0.36131	2.35762	0.0745223	2.6455	0.21264	2.60145	0.0925033
51361	4.5967	0.189984	4.68702	0.203071	4.45827	0.171695	4.9133	0.17958	4.77306	0.205512	4.83399	0.144282	3.50818	0.243299	3.50667	0.352714	3.46553	0.723015	4.45551	0.202382	4.52404	0.162861	4.683	0.234191
1573	7.44948	0.386437	7.13519	0.513022	7.1963	0.634975	7.14816	0.588826	7.20463	0.567629	7.31038	0.541035	5.52314	0.707267	5.3756	0.848943	5.67758	1.10086	6.45654	0.984011	6.95074	0.906497	7.16506	0.266263
4774	2.81269	0.227644	2.90858	0.16921	2.87954	0.0901734	2.6576	0.179868	3.18507	0.273602	3.22063	0.27358	2.60295	0.360365	2.72657	0.141797	3.12528	1.01584	3.43196	0.131253	3.80016	0.149005	3.88885	0.215691
83941	5.28247	0.0208544	5.23218	0.0545812	5.23806	0.081568	5.29289	0.108596	5.27966	0.117065	5.269	0.0780985	5.35127	0.0899859	5.53099	0.142399	5.42988	0.205774	5.59167	0.147588	5.32057	0.15775	5.33786	0.104911
10207	4.42497	0.0801071	4.38099	0.0815482	4.42256	0.102525	4.50071	0.0895695	4.43706	0.0658107	4.41447	0.0484369	4.58888	0.0572202	4.54332	0.17321	4.39431	0.112468	4.29671	0.0567628	4.69365	0.0423004	4.57704	0.0439686
163782	0.699733	0.576775	1.23098	0.613282	1.01677	0.843719	0.762716	0.24539	1.49723	0.588316	1.40972	0.223609	0.369151	0.657494	0.420837	0.671374	0.62598	2.20173	0.848652	0.335443	1.81793	0.69691	1.1798	0.736133
7398	5.57893	0.0586077	5.57781	0.135118	5.41696	0.151985	5.44555	0.0757	5.34464	0.103713	5.24595	0.242668	5.17468	0.4466	5.19649	0.400216	5.3282	1.12147	5.00176	0.0262024	5.48176	0.100826	5.60733	0.0659238
85440	5.81159	0.0344082	5.7791	0.0128076	5.68103	0.0253341	5.80265	0.0154497	5.71494	0.0150611	5.84582	0.0123813	5.88757	0.0142365	5.89224	0.0604787	5.69924	0.147905	5.9375	0.0363659	5.88275	0.0229405	5.93242	0.0389592
84938	2.92396	0.159886	2.97254	0.192143	2.83943	0.16962	2.85585	0.0994102	3.1827	0.0499698	3.15222	0.0836501	2.79226	0.156681	2.94693	0.0522007	3.02609	0.0716303	3.30801	0.205497	3.54979	0.0823476	3.47932	0.06518
29929	3.40137	0.165408	3.31039	0.286732	3.33761	0.233347	3.27891	0.219889	3.21404	0.46235	3.36807	0.209381	3.32607	0.173829	3.37965	0.0766154	2.98138	0.699321	3.49718	0.170565	3.63161	0.364192	3.76827	0.219133
23421	1.92332	0.497903	1.94441	0.610752	2.04403	0.642815	2.02935	0.295096	2.20619	0.243852	2.14188	0.436659	1.58229	0.267475	1.72952	0.279565	1.47968	0.865971	1.30529	0.234827	2.11539	0.166407	2.48806	0.126507
84455	2.44748	0.040686	2.48496	0.0772802	2.40107	0.099461	2.3281	0.073118	2.58774	0.0534229	2.42113	0.041376	1.92058	0.143324	1.76594	0.352956	1.80852	0.559179	2.67686	0.0341324	3.12987	0.223089	2.98236	0.0717645
5236	8.16419	0.0441115	7.83347	0.128425	8.07943	0.0863549	8.09899	0.0812077	7.8806	0.125918	7.91739	0.0267569	7.34732	0.048835	7.12375	0.100624	7.34756	0.244807	7.42156	0.0615792	7.73493	0.0389024	7.79964	0.132166
4919	7.29242	0.0608254	7.70786	0.0476002	7.3318	0.0991961	7.17264	0.107591	7.89202	0.17527	8.01677	0.0495729	6.28508	0.116304	6.66697	0.143633	6.60457	0.176037	6.93269	0.057153	7.52432	0.0387823	7.68857	0.0518863
57685	6.98626	0.0901493	6.92396	0.0891274	6.81183	0.052792	6.8425	0.058619	6.90804	0.0506547	7.03639	0.0440758	6.06716	0.136593	6.21672	0.0872686	6.45708	0.261913	7.00823	0.11977	7.05392	0.0931031	7.20919	0.0578847
55225	6.16659	0.120219	6.03454	0.096556	6.01696	0.137364	6.09306	0.135074	6.03723	0.1417	6.15051	0.147254	5.44557	0.0754956	5.43701	0.122863	5.31938	0.23517	6.0534	0.203846	6.08025	0.0828975	6.20802	0.145738
3716	6.88887	0.0404996	6.89272	0.0514343	6.7774	0.0250373	6.79893	0.0762795	6.74626	0.0407255	6.80155	0.0783609	7.72589	0.0742318	7.68277	0.27867	7.54251	0.176518	6.97544	0.0538107	6.90805	0.0246965	6.79459	0.0448103
205	6.11536	0.787061	5.59294	0.814478	5.84591	0.8056	6.19579	0.593152	5.79949	0.92376	5.81086	0.404708	6.31285	0.257543	6.18594	0.458239	6.21093	0.355455	5.16359	0.366587	5.17823	0.414111	5.61934	0.892509
9829	6.02625	0.0577083	6.08978	0.0957508	6.00045	0.0461103	5.98971	0.0477204	6.01663	0.0882752	6.04458	0.0514315	5.93035	0.0790108	5.87037	0.052382	5.63257	0.264152	5.8961	0.0167294	6.18746	0.151541	6.16026	0.129087
54741	6.88647	0.0350175	6.97822	0.0334302	6.84447	0.0356384	6.89112	0.0389696	6.79401	0.0257583	6.78702	0.0466276	6.82105	0.017976	6.94271	0.00478864	6.82809	0.0242441	7.10952	0.0105264	7.0371	0.104949	6.95921	0.0272656
3953	3.052	0.134328	3.03684	0.14069	2.88593	0.25205	3.02376	0.268547	3.02116	0.138246	3.02896	0.172388	3.04298	0.242303	3.13827	0.344395	2.74703	0.28197	3.62062	0.169773	3.2505	0.307472	3.2375	0.214626
5142	1.87436	0.505823	2.45868	0.224879	2.15743	0.666254	2.37495	0.479421	2.89621	0.916851	3.56401	0.806252	3.50391	1.77345	4.09052	1.55054	3.30351	4.82112	4.34507	1.01312	3.93586	0.829788	4.17109	0.924863
84251	2.91228	1.04363	2.32663	0.790491	2.56252	1.00803	2.789	1.26953	2.21593	1.31124	2.69916	0.808892	3.47028	0.73976	2.82169	1.24746	2.77243	0.886519	3.0295	0.923541	2.48154	0.937859	2.53865	1.53365
79819	1.2111	0.224839	1.12412	0.413418	1.11965	0.144039	1.31695	0.0926193	1.16161	0.0996792	1.07486	0.239235	2.0763	0.0949277	2.11949	0.462729	1.96409	0.736668	1.95092	0.0600761	1.68844	0.103986	1.67666	0.158167
57708	4.55922	0.032288	4.83919	0.0707338	4.49054	0.093059	4.7711	0.0309156	4.81449	0.0381783	4.79733	0.0706266	4.96887	0.0719694	4.94975	0.0463089	4.8245	0.069669	5.07179	0.00806402	4.79606	0.0268543	4.93857	0.0368612
23169	4.04008	0.163086	4.09775	0.203218	3.9568	0.266322	3.9842	0.239304	3.85374	0.247383	3.94119	0.105861	5.12847	0.0134545	5.04936	0.211797	4.8212	0.315718	4.15158	0.0823031	3.91026	0.138625	3.96924	0.212856
26135	8.37454	0.0393163	8.40873	0.0599726	8.32473	0.0514334	8.36662	0.0466456	8.37312	0.0519314	8.39406	0.0371818	8.19551	0.0237745	8.1811	0.0141568	8.03247	0.0331109	8.26795	0.0361386	8.38582	0.0285581	8.42618	0.0517445
1647	7.09752	0.161379	7.46987	0.018881	7.32426	0.0919911	7.90166	0.041349	7.28869	0.0832056	7.22108	0.0350336	8.5944	0.0952439	8.61369	0.0933263	8.41969	0.417206	7.85354	0.0576606	6.8482	0.00304955	6.84487	0.0222994
55970	6.12144	0.218545	6.50408	0.0866609	6.11756	0.329669	6.24419	0.254529	6.46772	0.127115	6.42156	0.3375	6.07472	0.0975659	6.15293	0.130408	5.89642	0.0563658	6.31205	0.181562	6.49489	0.0753875	6.44538	0.0994072
100289178	0.35316	0.181798	-0.0275811	0.234648	0.158337	0.0672434	-0.0348844	0.186633	0.0973108	0.145402	0.270472	0.201041	0.480322	0.116507	0.268403	0.1519	0.233832	0.135058	0.47491	0.0922115	0.599535	0.134844	0.487745	0.141304
9077	1.07601	0.336686	0.988108	0.262113	0.997924	0.324643	1.38436	0.169805	1.1437	0.358939	1.19696	0.211741	1.12286	0.66865	1.43575	0.68589	1.33451	0.474705	1.0861	0.140003	1.34413	0.186122	1.37347	0.282511
79971	8.43165	0.094428	8.37899	0.150427	8.40584	0.0682698	8.30233	0.0731295	8.16672	0.174601	8.18546	0.0790097	8.30354	0.0513582	8.37648	0.0625205	8.25251	0.111216	8.12952	0.0985898	8.45103	0.104389	8.41922	0.243883
55635	4.64672	0.398218	4.89815	0.350842	4.53032	0.793664	4.62714	0.353304	4.78635	0.416241	4.88901	0.365553	1.92457	0.780274	1.76708	0.38492	1.84228	1.18071	1.41154	0.138256	4.87152	0.488561	5.40168	0.368685
57554	0.0801928	0.312315	0.0265154	0.183671	0.0322771	0.545157	0.105258	0.22559	0.162736	0.19661	0.119052	0.451812	0.774295	0.14053	0.234661	0.676439	0.401921	0.19697	0.25142	0.126589	0.16616	0.0814649	0.301611	0.0593715
55631	5.15235	0.0322606	5.22917	0.0712136	5.01741	0.146525	5.12244	0.0420536	5.20812	0.082096	5.07944	0.104455	4.9211	0.0620949	5.09616	0.0797651	4.68146	0.48111	5.35905	0.0849235	5.21424	0.163077	5.21103	0.0746366
9295	7.17376	0.023881	7.28628	0.0739454	7.08545	0.042771	7.21378	0.0107179	7.31991	0.0388322	7.19589	0.0602919	7.38765	0.125487	7.31387	0.131116	7.07085	0.125364	7.62345	0.0452039	7.50535	0.0561784	7.41677	0.0193222
81573	4.84722	0.134827	5.02822	0.0985567	4.87134	0.138939	5.10904	0.0915967	5.15802	0.0569896	5.08897	0.125325	5.34732	0.183338	5.39769	0.217614	5.23127	0.28264	5.53999	0.0711276	5.2536	0.0598883	5.24619	0.0276844
11147	2.15456	0.230924	2.00403	0.144181	2.1571	0.268745	2.12965	0.137045	1.8377	0.224218	2.08596	0.257262	3.31164	0.269458	2.99286	0.406393	2.95932	0.412199	2.60016	0.0940713	2.19962	0.175818	2.20179	0.105338
1491	2.5528	0.0455687	2.18911	0.129487	2.18052	0.0109475	2.22719	0.0420566	1.90018	0.0723723	1.82306	0.0482523	1.75927	0.612563	1.42678	0.216389	1.71463	0.661599	1.8288	0.0723393	1.88967	0.0525738	1.85895	0.131154
5733	1.88459	1.18887	1.71226	1.02252	1.79819	0.807171	1.91918	0.591388	1.72712	0.495962	1.71818	1.18069	2.10483	0.423523	2.51493	0.634431	2.61209	0.453845	2.72689	0.510083	2.13728	0.8169	2.1631	0.932598
9406	6.20807	0.00697994	6.35182	0.0265855	6.055	0.0254693	6.20141	0.00821783	6.27139	0.033316	6.24452	0.0421881	6.24373	0.0466295	6.26019	0.0673832	6.10741	0.110237	6.40102	0.0740074	6.31157	0.0354685	6.19269	0.020105
257194	1.22063	0.843252	0.991551	0.556212	1.29891	0.513935	1.42633	0.526357	1.05644	0.801416	1.37667	0.701299	1.58145	0.891973	1.22149	1.4059	1.65513	0.939844	1.96193	1.17351	1.47865	1.03937	1.81378	1.03006
8790	2.70639	0.174031	3.23213	0.108614	2.79546	0.0952913	2.89087	0.169869	3.55119	0.0405156	3.52034	0.148556	2.27679	0.10568	2.57823	0.168157	2.21872	0.966569	3.8569	0.133835	3.97648	0.0954049	3.84455	0.0956913
51086	0.625332	0.817825	0.872293	0.950676	0.40872	0.824276	0.614343	0.767713	0.456037	0.738397	0.681471	0.55702	-0.667601	2.41671	-0.234372	0.661937	-0.496002	1.89197	0.528828	1.03688	0.630494	0.82655	0.620906	0.498876
1429	5.38475	0.142986	5.48602	0.280289	5.26587	0.252729	5.38209	0.202585	5.39754	0.266926	5.31569	0.203108	5.24914	0.31974	5.44773	0.378565	5.32624	0.40498	5.92239	0.350462	5.39999	0.372462	5.42373	0.315609
127253	4.35818	0.196515	4.38013	0.17376	4.2732	0.187446	4.55954	0.190083	4.30093	0.118592	4.34886	0.141338	4.13486	0.302349	4.35332	0.303648	4.2204	0.329776	4.58531	0.162714	4.37329	0.245293	4.43853	0.207358
204962	3.44808	0.276511	3.7117	0.583089	3.34018	0.255904	3.47983	0.352363	3.56712	0.599837	3.58638	0.31488	4.21074	1.74617	4.34254	1.93855	4.30717	1.95704	3.91436	0.662253	4.21977	0.522098	3.91213	0.621167
34	6.95967	0.058314	6.88256	0.141416	6.8058	0.145197	6.88024	0.120637	6.84686	0.0823941	6.81429	0.20324	6.40537	0.107572	6.51754	0.253432	6.50981	0.640633	6.86352	0.251099	6.79003	0.214658	6.80912	0.203574
1744	4.34659	0.111433	4.25676	0.0238591	4.28314	0.0186935	4.33361	0.0768164	4.20775	0.0711528	4.29788	0.0671336	4.22834	0.10632	4.16954	0.0145822	4.07521	0.102607	4.33368	0.0531492	4.06685	0.0359736	3.97383	0.0950107
5876	5.43689	0.119897	5.71768	0.0690792	5.53825	0.0912066	5.88833	0.099574	5.81137	0.0501543	5.64779	0.22992	5.46475	0.0912035	5.53818	0.20341	5.40502	0.587303	6.22304	0.0759013	5.79519	0.0338773	5.88313	0.0589493
256435	4.72011	0.844438	4.80609	0.7209	4.48022	1.79337	4.69204	0.9642	4.62041	1.21243	4.54366	1.34069	3.8045	0.542031	3.93872	0.961299	4.03269	0.781733	4.36973	1.15191	4.72689	0.64908	4.80634	0.880617
81849	0.776266	1.54117	0.962322	1.93023	0.831953	1.73676	0.776425	2.10729	0.408196	3.20152	0.772033	2.06232	-0.0326023	0.691616	-0.335621	0.6464	0.125265	0.489263	0.325516	0.862938	1.37198	2.00668	1.15917	2.72331
10026	5.91716	0.027118	5.96107	0.0595123	5.8006	0.169666	5.81139	0.0616822	5.78123	0.119494	5.8058	0.133386	5.16728	0.131066	5.41627	0.154615	5.4232	0.151946	5.71364	0.184558	6.05209	0.242532	6.11241	0.0908789
26009	4.74069	0.0310893	5.14505	0.0186119	4.81941	0.0584867	5.11066	0.0325498	5.35245	0.015588	5.32254	0.0119007	4.90043	0.0400565	5.01094	0.0333686	4.79352	0.162464	5.46179	0.00978979	5.41647	0.0551998	5.52618	0.0112899
23032	6.01192	0.0239494	6.07072	0.0144639	5.83328	0.0322084	6.01613	0.0155462	5.9695	0.0206523	5.95181	0.0078267	5.9775	0.0313617	6.07241	0.0428961	5.79442	0.109179	6.27885	0.0083894	6.06007	0.046508	6.06279	0.0294036
374986	4.01518	0.0339331	4.20676	0.0161514	3.87277	0.0354556	4.06379	0.0384671	4.07264	0.06185	4.02977	0.116995	4.37317	0.0424389	4.44331	0.0818183	4.33434	0.0498031	4.63478	0.0446943	4.08134	0.0914221	4.20628	0.122705
374987	0.201435	0.291351	0.333058	0.199136	0.363209	0.229519	-0.104286	0.063683	0.13431	0.24674	0.124897	0.156834	2.04314	0.203151	1.62361	0.312266	1.76375	0.283515	0.952907	0.223871	0.137862	0.0359016	-0.163822	0.107055
91624	8.98372	0.16963	9.21036	0.169464	8.96065	0.110288	9.01924	0.146722	9.07507	0.185062	9.23143	0.210637	7.87377	0.20252	7.75419	0.513423	7.82343	0.619001	8.84718	0.192589	9.15519	0.179934	9.26449	0.0995074
8880	6.40039	0.0214793	6.47588	0.026355	6.37207	0.0325431	6.33313	0.0208068	6.39361	0.0157914	6.43102	0.0468981	5.73706	0.120358	5.49309	0.111452	5.50662	0.319052	6.31678	0.045676	6.52495	0.0330698	6.41907	0.0770752
11080	6.45903	0.0819448	6.38771	0.0757275	6.26501	0.0778918	6.14249	0.0381304	6.14558	0.407931	6.06419	0.113292	6.94312	0.0685514	6.85804	0.0465231	6.6326	0.154833	6.66021	0.0851818	5.97578	0.121151	6.13394	0.116076
54810	1.19267	0.0461435	0.458318	0.18396	0.780326	0.125922	1.0311	0.280973	0.496248	0.481277	0.298539	0.576412	1.62341	0.0277464	1.02921	0.236521	1.11629	0.503372	1.08927	0.285084	0.88843	0.367482	0.898088	0.646344
64123	1.40877	3.45432	1.83233	2.61104	1.11965	3.66266	1.2737	3.01695	1.262	3.02661	1.17581	3.81486	-0.147959	0.767201	-0.343277	2.45753	0.263347	4.99261	2.22907	3.20615	1.46838	2.78012	1.56546	3.68318
23266	7.29597	0.0599264	7.40992	0.0193511	7.21437	0.0482751	7.27404	0.0212563	7.35013	0.05123	7.37422	0.0238445	7.59746	0.085565	7.56368	0.0992953	7.33524	0.276509	7.38625	0.049781	7.46298	0.0570371	7.45462	0.0865939
79739	3.19286	0.196089	3.35002	0.149475	3.02161	0.433995	3.10016	0.499155	3.19373	0.391307	3.2204	0.364659	3.28784	0.12844	3.10252	0.193039	3.09986	0.170049	3.53727	0.158598	3.34801	0.288893	3.17605	0.318036
5567	5.99262	0.0459661	6.08252	0.0418183	5.87734	0.151528	6.11888	0.0468123	5.99006	0.0289133	6.05773	0.089524	6.02578	0.0103382	6.3336	0.0328371	6.04446	0.0121956	6.25709	0.019824	6.06349	0.0365217	6.13724	0.00584611
80135	5.59065	0.0114395	5.60625	0.0493815	5.48829	0.032116	5.56062	0.0255578	5.56285	0.0261822	5.57627	0.0393834	5.53089	0.0195311	5.61539	0.0563254	5.49641	0.0406941	5.76716	0.0292426	5.57743	0.101268	5.54186	0.0698583
2787	7.5615	0.0143613	7.48156	0.0418005	7.57121	0.0176969	7.5852	0.02389	7.57239	0.0461169	7.66539	0.0446691	6.83208	0.124198	6.83432	0.26166	6.78697	0.233959	7.46469	0.114946	7.44922	0.117283	7.49457	0.12455
1486	4.15519	0.143539	4.4041	0.128836	4.14023	0.151905	4.12482	0.0895082	4.17422	0.110269	4.0969	0.239592	4.88434	0.221699	5.05214	0.0897895	4.82564	0.110721	4.63869	0.193195	4.44489	0.0525834	4.40024	0.155191
117178	5.38705	0.077533	5.66687	0.103284	5.37946	0.123011	5.44197	0.0584064	5.47955	0.070582	5.41617	0.189973	5.67519	0.140634	6.00935	0.284495	5.73202	0.145805	5.74266	0.0586142	5.6579	0.20478	5.67873	0.0432935
23566	3.56962	0.821734	3.31344	0.583561	3.27775	0.789472	3.50346	0.880048	3.34124	0.918798	3.37818	0.686716	2.88159	0.257877	2.59996	0.410217	2.71175	0.43198	2.9015	0.45848	3.76002	0.527157	3.58015	0.760859
55283	0.488302	0.282103	0.48113	0.635956	0.16731	0.344324	0.50061	0.317678	0.242391	0.366143	0.222706	0.663489	4.38748	0.831202	3.98067	1.15942	3.44564	1.46042	1.81524	0.214685	0.21481	0.238677	0.0958977	0.784426
126820	3.19667	0.145781	3.2026	0.168559	3.09728	0.105051	3.13832	0.12624	3.08718	0.143619	3.22979	0.0983379	6.84634	0.0152765	6.80379	0.276301	6.03068	1.86535	5.13313	0.0743277	3.28958	0.134319	3.39812	0.160651
84144	3.9879	0.250048	4.22923	0.14981	3.94262	0.141343	3.97535	0.172871	3.94485	0.130187	3.91931	0.122361	4.14049	0.0122619	4.23589	0.0188234	4.11695	0.0263298	4.08522	0.0973441	3.86415	0.0812535	3.9346	0.172875
148423	4.79954	0.0471751	4.71033	0.0197098	4.65475	0.0147746	4.70755	0.031467	4.71946	0.0228304	4.70755	0.0311617	5.058	0.0626495	5.05396	0.0658788	5.02978	0.0980114	4.83634	0.0505337	4.64487	0.055824	4.67558	0.0738786
8915	2.74125	0.204403	3.30978	0.10838	2.99938	0.203305	3.54459	0.0843401	3.25596	0.141181	3.31207	0.223272	4.03458	0.0150719	4.07417	0.0952799	3.77815	0.188022	3.78568	0.118002	3.19358	0.0632647	3.27504	0.0784424
23576	6.13926	0.405058	6.41983	0.206988	6.17673	0.38932	6.15037	0.360314	6.49093	0.257111	6.5324	0.351596	7.33796	0.114291	7.39509	0.0391391	7.22382	0.0648353	6.75625	0.131584	5.87364	0.693188	6.15082	0.408602
3491	5.97066	0.281627	7.04853	0.342985	6.37012	0.681896	7.29119	0.26363	8.0314	0.472038	7.79452	0.821534	7.58909	0.285027	7.44841	0.645809	7.58541	0.909131	7.78612	0.617358	7.51843	1.134	7.55948	1.25241
54680	4.06848	0.153498	4.30798	0.107825	4.10242	0.140176	4.35676	0.0880022	4.21631	0.188992	4.39211	0.136173	3.96572	0.0799961	4.091	0.223432	3.8284	0.589272	4.60448	0.109714	4.34731	0.150232	4.33157	0.136127
57489	4.15726	0.0582809	4.35314	0.0688745	4.08156	0.115276	4.06768	0.0775587	4.29727	0.0488234	4.25345	0.0789971	4.57767	0.0131894	4.74687	0.0549769	4.52394	0.11409	4.57895	0.0232371	4.49209	0.0365066	4.4358	0.0777075
105378828	1.14238	0.0530614	1.16181	0.153029	1.17508	0.127181	0.706261	0.14947	0.595096	0.316746	0.512955	0.255789	3.36182	0.36162	3.66325	0.991401	3.2121	0.748283	1.61576	0.204942	0.905132	0.0728966	0.742306	0.263183
51100	7.34051	0.162319	7.70345	0.0807457	7.41945	0.196407	7.47735	0.168081	7.64316	0.0940779	7.63698	0.246139	7.97428	0.0879768	8.29555	0.0830364	7.82771	0.554753	8.20397	0.0427045	7.696	0.0284654	7.73403	0.0270895
9403	6.43352	0.0996414	6.58821	0.0605149	6.4312	0.140335	6.53971	0.100221	6.55016	0.0370482	6.53932	0.0769146	7.22486	0.234969	7.62573	0.287058	7.36056	0.230289	6.74586	0.040424	6.55207	0.0246711	6.5565	0.025148
9653	7.06758	0.064677	7.31432	0.0421898	7.00236	0.190568	7.12343	0.113128	7.14626	0.122213	7.09751	0.249984	7.31802	0.0929001	7.82511	0.106251	7.40976	0.208833	7.59931	0.0966247	7.30379	0.0816141	7.42778	0.130281
8543	6.90279	0.0559492	7.19324	0.0172272	7.08673	0.0502884	6.97448	0.0375158	7.08214	0.0183825	6.96477	0.0645523	7.16688	0.11215	7.45202	0.219129	7.1974	0.288135	7.23097	0.0214184	7.26028	0.0236498	7.05291	0.00660961
5586	6.66926	0.0709637	6.87558	0.0706433	6.6044	0.119581	6.82757	0.0612692	6.80439	0.0721238	6.86282	0.077626	5.97771	0.0648477	6.16256	0.134824	5.85551	0.578784	6.76695	0.0659036	6.93778	0.135521	7.04873	0.0669085
2959	5.39601	0.0295065	4.84748	0.0251859	5.00678	0.048429	5.01832	0.0577851	4.54945	0.0485137	4.54562	0.0181087	5.70143	0.0496826	5.70359	0.258533	5.769	0.459033	5.01173	0.0458035	4.54388	0.13686	4.59594	0.034206
56267	3.88468	0.530343	3.95505	0.482468	3.80114	0.502	3.99108	0.275135	3.96001	0.356854	3.89062	0.488223	3.59201	0.279341	3.79318	0.214491	3.71481	0.460543	4.06703	0.475235	3.89322	0.335901	3.95066	0.263507
494115	4.74141	0.0230524	5.02731	0.0381969	4.7976	0.0430804	4.77021	0.0320922	4.96911	0.0351179	5.06861	0.0407681	4.87195	0.0387459	4.81499	0.0565937	4.60036	0.247879	5.12637	0.0362854	5.0436	0.0217329	5.12093	0.0752006
2635	1.47973	2.21169	1.75219	2.31677	1.90196	1.69961	1.70573	1.84663	1.84766	1.98031	1.77754	2.2694	1.77542	0.216528	2.1324	0.733243	2.01108	1.62013	3.16094	1.28181	2.23409	1.7064	2.03894	2.47745
2634	2.78326	0.42763	2.91315	0.235174	2.94481	0.362891	2.91204	0.307772	2.65948	0.504486	2.84953	0.54905	3.14094	0.434884	2.98949	0.414589	2.69387	1.24794	3.32213	0.118821	3.12682	0.114406	3.05287	0.246381
23507	5.08592	0.913505	5.6179	0.491851	5.28691	0.602151	5.3057	0.690182	5.56431	0.602127	5.71988	0.732362	6.16187	0.085258	6.24861	0.278806	5.46705	1.30953	5.8122	0.537078	5.27954	0.881445	5.50072	1.04936
84230	4.66688	0.158176	4.75023	0.10678	4.5973	0.162094	4.41586	0.192981	4.47033	0.193045	4.52281	0.231945	5.51339	0.142817	5.43718	0.531769	4.93629	0.301358	4.51604	0.15665	4.71946	0.28595	4.82315	0.252835
400761	0.300957	0.15808	0.235294	0.0707866	0.302865	0.1724	0.328134	0.169015	0.351085	0.285345	0.272865	0.25463	0.344522	0.60021	0.492984	0.61288	0.250251	0.42903	0.374397	0.524393	0.299742	0.19565	0.393821	0.217344
55144	5.30815	0.261765	5.40875	0.234652	5.21309	0.331187	4.90023	0.202522	5.29707	0.420396	5.71535	0.15412	4.31725	0.102843	4.44558	0.182661	4.40418	0.237029	5.3038	0.089081	5.31604	0.234446	5.54991	0.20406
284695	4.68817	0.0285981	4.82123	0.0322346	4.63423	0.110656	4.60968	0.0840055	4.66817	0.0468456	4.68444	0.0725237	4.91267	0.0813926	4.79031	0.146774	4.58333	0.456635	5.11335	0.0582966	4.98663	0.0414889	4.96074	0.0951113
84146	5.76596	0.0469327	6.19917	0.0755015	5.88973	0.068671	6.12799	0.0372423	6.28408	0.0185019	6.26801	0.0234179	6.09913	0.0304299	6.28335	0.0325352	6.12618	0.0556833	6.35099	0.0145284	6.21913	0.0639067	6.27611	0.00227714
164045	0.289401	0.377329	0.251593	0.482126	-0.340529	0.81026	-0.143947	0.452778	0.224383	0.346468	0.14046	0.60164	-0.41072	0.291126	-0.653094	0.647614	-0.380749	0.794715	0.29841	0.279739	0.793245	0.728533	0.369101	0.404198
8317	2.65826	0.115836	2.67089	0.253788	2.5191	0.452326	2.41109	0.102882	2.76175	0.172794	2.72662	0.19308	2.62766	0.390779	2.80165	0.970279	2.83756	0.576693	2.02445	0.109081	3.20629	0.173344	3.27176	0.159809
7049	2.29923	0.454824	2.20385	0.227404	2.15804	0.35472	2.53853	0.0945271	2.59373	0.365894	2.64519	0.257352	2.69905	0.0705272	2.96493	0.179329	2.97357	0.377286	2.58856	0.0591302	3.17886	0.74662	3.04451	0.24688
253152	1.82878	0.115625	1.74459	0.510092	1.86828	0.248178	1.91538	0.274738	1.90008	0.453947	1.77563	0.364831	0.296381	0.49335	0.326302	0.744859	0.48474	0.732418	1.80573	0.449781	1.99813	0.219603	2.07193	0.291598
646817	3.60736	0.0519646	3.76035	0.022138	3.61655	0.0629292	3.67981	0.075638	3.6585	0.0319687	3.53892	0.0340227	3.42436	0.0541181	3.21876	0.151151	3.29276	0.050626	3.69981	0.0573266	3.53711	0.0301524	3.54286	0.0756737
23285	1.28821	0.0649506	1.66291	0.0407419	1.42976	0.102217	1.36964	0.0478979	1.76349	0.109155	1.77172	0.116049	2.45204	0.0688178	2.55333	0.154179	2.05097	1.02273	2.43508	0.0580816	2.73759	0.254708	2.51094	0.126473
11146	3.86736	0.00399165	4.03767	0.0346442	3.78885	0.126792	3.84999	0.0560849	3.81934	0.0456908	3.79363	0.115827	3.02933	0.0776485	3.36185	0.135113	2.94099	0.158547	3.94784	0.0297625	4.11165	0.0580801	4.14107	0.0403278
79871	3.40047	0.0247961	3.62693	0.0302397	3.41864	0.0224434	3.47348	0.0291913	3.77337	0.0492121	3.70539	0.0448701	3.65444	0.0325367	3.72867	0.0187119	3.54235	0.128798	4.11202	0.0110647	3.80962	0.0246837	3.81897	0.0142814
7813	4.33489	0.185182	4.66523	0.152936	4.34319	0.291839	4.50219	0.259817	4.77581	0.193341	4.79699	0.227177	5.39254	0.0874994	5.34113	0.16727	5.0102	0.413757	4.98541	0.0937754	4.86013	0.153954	4.81017	0.247005
6125	8.67075	0.0519867	8.72277	0.0488321	8.70392	0.0327704	8.77475	0.00436923	8.72536	0.00715143	8.71618	0.0232223	8.57651	0.0190376	8.62563	0.124601	8.62913	0.143488	8.76387	0.0332744	8.60568	0.0531995	8.66868	0.0652382
388650	4.63963	0.0288507	4.70731	0.0407478	4.56956	0.0813278	4.73247	0.0296968	4.57657	0.0454756	4.67735	0.035209	3.93748	0.133247	4.11308	0.0503631	4.02678	0.0126505	4.34095	0.0580779	4.79827	0.0522879	4.91514	0.0477659
22823	4.7088	0.0509524	4.75105	0.0293007	4.50535	0.128871	4.65852	0.0225528	4.69957	0.0491081	4.83439	0.0616182	4.3304	0.0639234	4.43415	0.0420917	4.37493	0.107335	4.71208	0.00995265	4.80172	0.0710214	4.86991	0.0189093
50999	7.42716	0.0341561	7.55252	0.0538915	7.30219	0.140013	7.3954	0.10494	7.37305	0.0982161	7.39068	0.0776641	6.85926	0.0283253	7.03308	0.0311457	6.90995	0.0744516	7.38828	0.03565	7.452	0.12943	7.52723	0.0831463
343099	2.92508	0.199918	2.95891	0.0572536	2.78072	0.206199	2.68055	0.0692503	3.00829	0.0588734	3.05625	0.133535	2.96164	0.119882	2.99591	0.0577917	2.97982	0.0379286	2.78164	0.0445434	3.0605	0.157276	3.2933	0.0667805
100131564	1.33321	0.0953384	1.21735	0.0261601	1.10451	0.23335	0.892997	0.312395	1.24327	0.255687	1.06667	0.109688	2.43968	0.041806	2.23354	0.241076	2.26571	0.314156	1.90467	0.10548	1.82382	0.0844094	1.45226	0.0657089
1810	5.60918	0.0182519	5.70336	0.0329823	5.58088	0.049557	5.60969	0.0225478	5.60972	0.0189621	5.62259	0.0241022	6.38385	0.0642865	6.51076	0.0419175	6.30493	0.0336307	6.00762	0.0128373	5.55966	0.0429012	5.67395	0.0247379
54874	4.93754	0.0414935	5.12398	0.0702724	4.93219	0.0392608	5.01931	0.0396389	5.1816	0.0689487	5.24378	0.0852976	5.80697	0.107055	5.85045	0.172363	5.72088	0.207783	5.43286	0.239835	5.22039	0.187909	5.21514	0.202574
8412	1.19828	0.438315	1.61435	0.406861	1.54464	0.511887	1.39664	0.287276	2.13875	0.284147	2.07669	0.214937	3.73197	0.109406	3.69025	0.199857	3.71923	0.485721	2.71883	0.389874	2.08359	0.395548	1.82152	0.420338
30836	6.44095	0.00906513	6.47452	0.0492218	6.30668	0.0482277	6.53214	0.0165679	6.40615	0.0177139	6.42956	0.0125432	6.63935	0.0523582	6.67289	0.0605701	6.5479	0.0103426	6.69349	0.01785	6.29873	0.039272	6.33704	0.0100504
2730	3.8708	0.132729	4.1868	0.0935027	4.00997	0.109817	4.04719	0.074408	4.17934	0.240483	4.24346	0.0482992	4.68684	0.341259	4.77753	0.0964956	4.45454	0.530109	4.21104	0.0583483	3.85267	0.0251601	3.99554	0.0744963
9411	5.89763	0.26789	6.33455	0.0189168	5.92046	0.0722423	5.91104	0.0141409	6.11799	0.198168	6.35416	0.0715152	5.27484	0.248033	5.42708	0.197949	5.59351	0.235689	5.49686	0.203728	5.98673	0.304696	6.0164	0.150178
5825	6.59807	0.0135056	6.62547	0.0147275	6.47964	0.0470774	6.64965	0.0268783	6.59489	0.0318681	6.59068	0.0478179	6.2873	0.0391601	6.48682	0.081401	6.21101	0.248839	6.58209	0.0128619	6.77419	0.0828279	6.8113	0.0342817
2152	3.01207	0.171015	3.22547	0.174906	3.02901	0.200591	3.42133	0.251661	2.68465	0.210266	2.66518	0.22307	3.44957	2.44291	3.05542	2.59124	3.43811	1.45264	2.90882	0.262362	3.11043	0.149483	3.23778	0.0607563
126969	2.213	0.304805	1.95422	0.158673	2.09699	0.102709	2.1542	0.234373	1.85766	0.162224	2.06058	0.201866	2.8378	0.0679173	2.68836	0.0923334	2.43863	0.242793	1.99523	0.0266437	1.87038	0.187836	2.04338	0.336823
1266	6.77694	0.227437	7.15432	0.0716002	6.89933	0.24715	6.78151	0.205998	6.90349	0.136721	6.87702	0.232488	7.65448	0.133143	7.68268	0.0843293	7.51646	0.125953	7.03558	0.109562	7.0037	0.0565204	6.94605	0.0396443
105378862	0.16808	0.164415	-0.163117	0.225617	-0.264184	0.113074	-0.173112	0.138015	-0.248378	0.397588	-0.694729	0.741933	0.955	0.334016	0.980218	0.901125	0.728024	0.794532	-0.584757	0.111163	-0.323496	0.273551	-0.228425	0.377084
729970	1.69249	0.0540564	1.8026	0.106454	1.68435	0.103975	1.36652	0.0396485	1.64647	0.0842471	1.58577	0.167465	2.01708	0.218155	2.15803	0.422696	1.91376	0.30134	1.29185	0.217818	1.79057	0.279236	1.7158	0.243793
199857	3.30801	0.0773705	3.36814	0.0936298	3.26134	0.185638	3.29277	0.0914791	3.40021	0.152318	3.32712	0.0563614	3.29343	0.187918	3.37544	0.196128	3.23215	0.521716	3.77747	0.0477058	3.52078	0.140785	3.48034	0.0633902
148534	6.77808	0.390448	6.98619	0.465213	6.62425	0.358438	6.7837	0.229705	6.60196	0.47138	6.67104	0.305869	6.48535	0.0815312	6.56375	0.224802	6.35152	0.293009	6.34629	0.452857	6.80474	0.454729	6.88139	0.231733
100527978	-0.059387	0.347087	0.238543	0.378743	-0.429223	0.496004	0.0465159	0.182045	0.0888203	0.451384	0.018287	0.519431	-0.281268	0.299985	0.174873	0.346474	-0.352503	0.636902	0.0837049	0.171145	0.321248	0.240342	0.403454	0.0545296
25950	2.96099	0.112293	3.27637	0.0692778	2.96305	0.156203	3.01821	0.0706805	3.44314	0.0594457	3.10112	0.546764	2.42322	0.343894	2.74169	0.244686	2.5415	0.379214	3.29962	0.209595	3.57678	0.23477	3.55126	0.0810161
58155	4.9136	0.0736138	5.22253	0.0902706	4.81624	0.150856	5.05603	0.089136	5.28247	0.0979382	5.18003	0.222021	4.59329	0.295498	4.77122	0.335741	4.57308	0.123152	5.21519	0.206281	5.3212	0.20914	5.25537	0.104129
1806	-0.321974	0.829268	-0.243626	0.681334	-0.452847	0.914105	-0.532433	0.667703	-0.261124	0.798326	-0.0835514	0.454867	0.669276	0.23362	0.572103	0.320425	0.324581	0.663282	0.483682	0.828706	0.159669	0.939521	0.208418	0.565917
51375	4.56903	0.195889	4.66567	0.136376	4.60153	0.239611	4.59378	0.147663	4.70086	0.0805291	4.61568	0.131048	4.08849	0.350959	4.50071	0.12334	4.57785	0.217288	4.69781	0.0684495	4.7604	0.0749465	4.82611	0.0297687
391059	3.15709	0.239099	3.15979	0.333059	3.09924	0.153562	3.09023	0.232622	3.06953	0.483885	2.99361	0.313952	3.38415	0.123888	3.85471	0.185035	3.43915	0.738524	3.79581	0.153287	3.46014	0.242363	3.42543	0.326288
178	8.25743	0.429911	8.18443	0.576611	8.00583	0.578453	8.19863	0.512114	8.29969	0.572729	8.25952	0.542414	6.22021	0.0968985	6.32644	0.255603	6.42046	0.842032	7.52996	0.433224	8.15081	0.347862	8.21052	0.362281
23443	4.78675	0.18467	4.91658	0.218404	4.73381	0.292604	4.84387	0.296429	4.86217	0.241135	4.76646	0.455425	4.77977	0.301767	4.7904	0.304413	4.5449	0.476353	5.3561	0.126957	4.81828	0.182331	4.98225	0.267741
64645	5.96396	0.0356914	5.99023	0.0471768	5.85903	0.0739696	6.04052	0.0403118	5.78082	0.0552758	5.80164	0.113546	5.75607	0.0142041	5.69103	0.0292748	5.51703	0.0495093	5.97444	0.0325703	5.67923	0.0577176	5.74467	0.125009
163786	1.73722	0.0674016	2.10041	0.263438	1.93214	0.317668	2.07064	0.157804	2.47782	0.169753	2.5296	0.166671	0.94248	0.205212	0.726992	0.139506	1.08425	0.123468	2.05195	0.0292675	2.81184	0.154803	2.9782	0.0753058
54482	2.52129	0.0886557	3.02524	0.115848	2.59735	0.080233	2.78714	0.0747369	3.09643	0.0753546	3.12642	0.152336	2.77217	0.131965	2.98075	0.224939	2.7302	0.282649	3.64587	0.0822722	3.50628	0.0419242	3.47455	0.018925
127495	4.80865	0.204858	4.72138	0.530569	4.78435	0.330226	5.02033	0.35766	4.96745	0.499392	5.00427	0.354313	3.5574	0.951267	3.23025	2.57065	3.15621	2.37574	5.02812	0.927577	5.10794	0.372844	5.11241	0.814833
1629	5.66804	0.0307435	5.60343	0.0411935	5.53119	0.0444393	5.70272	0.0464097	5.54712	0.0567026	5.55692	0.0115893	5.44824	0.046538	5.57075	0.056021	5.45481	0.190215	5.91947	0.0121803	5.71923	0.044761	5.70184	0.0572654
100506007	0.438695	0.0824611	0.352065	0.16487	0.435997	0.101983	0.435117	0.025426	0.477881	0.11236	0.374599	0.286192	0.691783	0.0602059	0.902084	0.199756	0.619787	0.0553699	1.00314	0.177206	0.677937	0.215859	0.720462	0.388198
8634	5.87916	0.0410461	5.89727	0.0284634	5.88931	0.0378352	5.82258	0.0557302	5.90229	0.025257	5.89131	0.0186293	5.77625	0.0700044	5.93121	0.116111	5.93067	0.0368976	6.13155	0.00693249	5.91935	0.00557856	5.96358	0.00390701
8556	3.44923	0.130879	3.22218	0.0730146	3.04559	0.229073	3.32518	0.0493065	2.77958	0.117836	3.18387	0.0686968	3.33201	0.0313606	3.31855	0.0340921	3.42745	0.556899	3.3136	0.0374186	2.81531	0.0665183	2.77715	0.0301308
7412	6.23319	1.04637	6.75856	0.673105	6.28296	0.623543	6.24511	0.666256	6.52099	0.661353	6.53818	0.840825	0.544297	0.539277	1.3034	2.98609	2.38817	4.68615	6.08638	0.491769	7.20911	1.36644	7.11644	0.981368
2135	5.51522	0.0378627	5.48765	0.0658737	5.33701	0.147787	5.3641	0.0583032	5.36521	0.118744	5.2867	0.181076	4.06413	0.152745	4.54073	0.160664	4.63102	0.333802	5.1143	0.0686995	5.67298	0.193739	5.68819	0.054695
148867	4.51739	0.149388	4.5652	0.305692	4.4199	0.367859	4.54871	0.291264	4.32251	0.455338	4.47429	0.20154	4.68886	0.032552	4.6646	0.0732046	4.58556	0.0736686	4.65409	0.251563	4.4016	0.257612	4.4635	0.49431
51611	4.6509	0.0248044	4.65985	0.0637588	4.68064	0.0342874	4.76785	0.0447341	4.77247	0.0401395	4.75605	0.0494426	4.18307	0.140364	4.24392	0.368561	4.11599	0.525951	4.97364	0.0821629	4.87811	0.103069	4.94232	0.0717876
102606465	2.32378	0.108669	2.60282	0.0230647	2.41277	0.0402227	2.53604	0.0624462	2.5655	0.108802	2.53442	0.21059	1.8021	0.287313	2.14039	0.803159	1.94009	0.805073	2.86995	0.242776	2.85406	0.050509	2.8784	0.100098
101928370	2.70062	0.14227	3.17983	0.0203996	3.2025	0.161451	2.27502	0.253536	2.58912	0.0993388	2.5949	0.143644	4.03985	0.13073	4.34688	0.0851486	3.8218	0.260034	3.07162	0.0857193	2.83262	0.0387788	2.7638	0.0594974
1901	7.11499	0.0541925	7.75287	0.0437927	7.397	0.0896035	7.68407	0.0482272	7.79848	0.197919	7.82627	0.0921758	6.11036	0.110142	6.35907	0.242521	6.06501	0.848492	7.6041	0.0254487	7.84394	0.0461178	7.76431	0.092506
1301	2.65338	3.19571	2.26259	3.54646	2.36562	2.93495	2.51085	2.81474	2.26227	3.04868	2.16657	3.22599	2.34564	2.01037	1.94873	2.07172	2.42231	1.33255	1.90449	3.55749	2.25592	4.48205	2.2739	4.22103
55599	2.88889	0.0088441	2.98519	0.058178	2.76683	0.0517372	3.04323	0.00245324	3.08588	0.0994691	3.08904	0.0355795	3.26197	0.0656625	3.16873	0.150383	3.22866	0.127408	3.52671	0.0528344	3.24612	0.00980214	3.19568	0.0716407
280	1.98955	0.374995	1.49814	0.271334	1.53177	0.247993	1.96912	0.114864	1.67595	0.363211	1.8813	0.324703	1.94183	0.419642	1.94824	0.623274	2.29821	0.158385	2.03712	0.284122	2.30076	0.286462	2.0328	0.242866
55170	5.2791	0.0135849	5.40849	0.00857774	5.36733	0.026767	5.23969	0.0239773	5.38194	0.00569656	5.33556	0.017951	4.88133	0.0352651	5.07427	0.0587426	5.09952	0.0276306	5.55288	0.00402597	5.56583	0.0127568	5.48932	0.0125009
29957	5.84924	0.0646455	6.0379	0.0516833	5.77385	0.13014	5.90497	0.0868154	6.00444	0.0543896	6.0349	0.0765339	4.87267	0.0651966	5.1151	0.150326	5.05629	0.153711	5.85999	0.0719902	5.90049	0.074372	6.00836	0.0554242
284611	3.2185	0.211485	3.55362	0.241019	3.26754	0.223184	3.15272	0.204664	3.38682	0.231073	3.37753	0.614445	4.04218	0.145333	4.27224	0.00979235	3.94126	0.0159814	3.66434	0.113841	3.68337	0.0362701	3.83787	0.0550548
113802	0.996188	0.189332	0.900557	0.294157	0.975773	0.363311	0.928442	0.0991013	0.844162	0.158742	0.812388	0.249511	2.65139	0.247236	2.78298	0.242233	2.50088	0.125448	1.73788	0.330187	0.9753	0.113087	1.01859	0.440052
55119	5.55978	0.0523463	5.53645	0.0472398	5.43638	0.0330769	5.80624	0.0469881	5.64033	0.100018	5.59593	0.0526873	5.97459	0.0828717	5.79622	0.085352	5.68632	0.0531102	5.89235	0.034521	5.88284	0.0276487	5.87423	0.0294954
6814	5.58938	0.0381843	5.68109	0.025919	5.45456	0.093998	5.54181	0.0286525	5.53984	0.0440135	5.50655	0.122422	5.96685	0.0977091	6.13786	0.0708502	5.93552	0.133351	6.11601	0.0390417	5.63929	0.109623	5.6995	0.0190026
29899	1.23646	0.369704	1.27209	0.633418	1.10771	0.327548	1.46338	0.29851	1.58228	0.228947	1.64035	0.202357	-0.042896	0.314283	-0.579272	0.0330903	0.0162338	0.14618	0.0501582	0.039874	1.58353	0.213484	1.81348	0.165703
23155	5.61684	0.0655344	5.52443	0.0841602	5.50917	0.059934	5.50624	0.0343434	5.41922	0.172896	5.42289	0.086717	5.3013	0.0363852	5.1966	0.0611294	5.18988	0.0840554	5.53565	0.0352338	5.60169	0.0822069	5.57703	0.138307
22911	5.16858	0.0392748	5.37132	0.0320165	5.15819	0.0119115	5.27045	0.0187158	5.17749	0.034954	5.21609	0.046471	5.70078	0.0384301	5.7057	0.173679	5.68724	0.105078	5.31982	0.0321041	4.96105	0.0682653	5.05265	0.0753145
6884	4.08093	0.0688501	4.01722	0.0506152	3.89637	0.0633848	4.11459	0.110351	3.9846	0.00429595	3.94003	0.0328765	3.89529	0.109609	4.15901	0.0673209	4.2854	0.336724	4.33455	0.0369434	3.74246	0.0336712	3.83337	0.113669
56900	5.43306	0.0642034	5.43761	0.0240794	5.32785	0.0076639	5.59344	0.0518148	5.50128	0.0388685	5.48269	0.0102035	4.36267	0.0208122	4.56176	0.0884337	4.50222	0.144972	5.51057	0.0258362	5.42605	0.0143581	5.39766	0.0175142
57535	-0.277419	0.697102	0.012366	0.109516	-0.238694	0.526078	0.265492	0.146137	0.111989	0.181732	-0.0782093	0.186017	2.91719	0.164495	2.82671	0.317735	2.69702	0.467441	2.44835	0.212311	-0.0530457	0.175111	-0.494056	0.492265
6301	7.27952	0.0369704	7.1416	0.0819737	7.23189	0.0214983	7.26495	0.0325183	7.10608	0.0918219	7.1458	0.0364632	8.11211	0.0179231	8.00228	0.0712901	7.80873	0.268454	7.30578	0.0433311	6.8559	0.0452676	6.93657	0.0460272
1952	5.78015	0.158024	5.6468	0.119372	5.65166	0.0508791	5.58071	0.0419991	5.41366	0.123909	5.41056	0.0931845	7.07411	0.0413837	6.96911	0.611698	6.83195	0.621643	5.58957	0.139352	5.61803	0.142321	5.48226	0.300807
84722	0.988644	0.14947	1.02644	0.2775	1.13122	0.200443	1.07449	0.288442	1.79337	0.330212	1.93579	0.045861	-1.41873	0.241271	-1.30886	0.63955	-0.421544	0.818828	-0.105946	0.111059	1.98212	0.25761	2.36268	0.271745
343263	1.51833	0.31026	1.16819	0.0950928	1.56965	0.407918	1.51091	0.267402	1.30232	0.316557	1.45243	0.418402	1.77727	1.07103	1.88273	1.13879	1.69886	0.989166	2.68302	0.227023	0.677697	0.327197	1.30287	0.0992597
6272	8.68493	0.0679838	8.78536	0.172366	8.66261	0.0371277	8.55333	0.0800926	8.5539	0.188027	8.57101	0.0664382	8.02884	0.103588	8.11502	0.0753549	8.13817	0.164001	8.55687	0.0815387	8.58042	0.1649	8.6326	0.304546
5686	6.2618	0.113981	6.35529	0.0468536	6.33741	0.0956847	6.33376	0.060813	6.32452	0.0291823	6.29216	0.0787576	6.40017	0.122825	6.54393	0.027146	6.35678	0.1196	6.6234	0.0170258	6.29294	0.0217882	6.30668	0.00783416
284612	5.82055	0.0552528	5.81131	0.160737	5.68093	0.0775799	5.69636	0.0916383	5.5746	0.204753	5.68709	0.0553836	6.15535	0.0423506	5.85353	0.253772	5.79482	0.150305	5.77241	0.102832	5.34845	0.241887	5.4454	0.0813099
127002	2.24029	0.168785	2.48164	0.189536	2.50312	0.0850088	2.69098	0.0502529	2.49387	0.193907	2.38651	0.106144	2.92543	0.0793247	2.53415	0.074933	2.71984	0.0662064	2.6664	0.121683	2.59912	0.0630391	2.42984	0.1743
284613	2.52413	0.207054	3.0895	0.115698	2.87772	0.125863	2.87984	0.285107	3.24351	0.312014	3.20407	0.139379	3.96111	0.0185104	3.7552	0.0704228	3.43868	0.676145	3.63346	0.205974	3.34611	0.153477	3.28853	0.20579
57463	4.84669	0.449093	4.85253	0.249797	4.74184	0.375334	4.78358	0.287986	4.86852	0.362918	4.85304	0.362092	4.27838	0.211677	4.04542	0.516343	3.88027	1.08202	4.85372	0.18797	4.98847	0.136165	4.98292	0.167728
2773	5.78392	0.18841	5.91413	0.173447	5.80019	0.187213	5.91641	0.190912	5.96779	0.168837	5.87367	0.27307	6.17268	0.0685845	6.30617	0.0215379	5.83033	0.701348	6.28233	0.107716	5.76782	0.071549	5.94204	0.148116
271	5.69273	0.0196801	5.60626	0.0425506	5.77369	0.059472	5.76171	0.0372664	5.62583	0.0517401	5.53255	0.0321348	5.19233	0.134702	5.06954	0.128709	5.26632	0.0942057	5.66638	0.100096	5.70233	0.079446	5.616	0.0796001
2948	6.04554	0.0232824	5.89418	0.0313804	6.08233	0.0190065	6.0367	0.0213261	5.9381	0.0307372	5.97878	0.0413061	5.57504	0.0924145	5.47275	0.0800076	5.75936	0.142375	5.67341	0.0201029	5.83051	0.0514625	5.82685	0.0684519
2946	4.40144	0.0758911	4.42084	0.0712192	4.5108	0.102952	4.49443	0.110791	4.34462	0.0876305	4.36817	0.151371	4.27174	0.0493208	4.14137	0.0632141	4.41154	0.084314	4.38425	0.043554	4.59284	0.187799	4.49461	0.130839
2944	2.33984	0.158474	2.2266	0.0982346	2.49322	0.0881995	2.38739	0.0474314	2.24763	0.0727853	2.38799	0.0233719	1.94359	0.0668693	1.92207	0.175864	1.97574	0.258275	2.00915	0.101706	2.1256	0.24256	2.14155	0.175406
2949	1.05413	0.0662202	1.16852	0.0769633	1.20801	0.0916792	1.29105	0.0294695	1.05663	0.267316	1.09762	0.102016	0.789727	0.0634954	0.949378	0.129886	0.715874	0.248695	0.702419	0.0954722	0.967193	0.0928712	0.960233	0.280989
2947	5.57763	0.181254	5.51121	0.0771306	5.58388	0.153474	5.6577	0.201707	5.48658	0.138246	5.5136	0.21074	5.38402	0.0471922	5.43055	0.0693564	5.59634	0.193785	5.6598	0.102773	5.47969	0.206103	5.55728	0.35631
1435	5.48332	0.407528	5.29943	0.383087	5.43815	0.24058	5.62811	0.131722	4.88504	0.201769	4.79166	0.293342	7.9575	0.0457622	7.7404	0.280877	7.30678	1.44848	5.97351	0.0903402	5.31706	0.0819167	5.19594	0.143899
10768	6.55811	0.0218532	6.40085	0.0173253	6.43736	0.0166141	6.49119	0.00218766	6.29914	0.0337905	6.3864	0.014463	6.82233	0.0820409	6.59287	0.120177	6.52093	0.0424369	6.20806	0.0270362	6.22809	0.0241393	6.21988	0.021422
85369	5.51911	0.0233828	5.6219	0.0433255	5.57991	0.043162	5.62775	0.0251936	5.60546	0.0400616	5.51856	0.0107856	5.78754	0.00780166	5.70559	0.0182273	5.52706	0.513246	5.95411	0.0333079	5.69207	0.0686706	5.61605	0.0458713
388662	4.53773	0.556168	3.79833	0.820737	4.24636	0.490624	4.31739	0.540813	3.90008	0.690448	4.04906	1.19352	3.59961	0.766902	2.96606	0.729817	3.12469	1.01055	3.96012	0.318228	3.58971	1.12964	3.81928	1.10766
3749	5.20441	0.243072	5.02479	0.257837	5.05975	0.442624	5.06332	0.400434	5.21291	0.45911	5.1346	0.293081	6.29337	0.0806528	6.10488	0.245109	6.15963	0.306048	5.07734	0.318007	5.05297	0.317793	4.95731	0.143746
64783	3.98656	0.17922	4.06969	0.0943301	3.89191	0.0669411	4.20971	0.0723839	4.15383	0.12498	4.13527	0.0933684	4.20462	0.145024	4.1348	0.149892	4.08317	0.315359	3.83814	0.0595459	3.81345	0.0171492	3.93368	0.0665132
10542	6.36431	0.0500989	6.27488	0.0738706	6.36081	0.00709017	6.37447	0.0170432	6.38153	0.050777	6.33299	0.0432926	5.51884	0.0672333	5.58953	0.297183	5.64498	0.339849	6.31613	0.165921	6.11245	0.103315	6.16222	0.209262
55791	4.50444	0.190931	4.51939	0.0697161	4.43389	0.140331	4.50578	0.164803	4.32812	0.180249	4.57024	0.180917	4.73283	0.0853028	4.65441	0.128171	4.54129	0.0561838	4.42011	0.0385777	4.14417	0.0564211	4.36305	0.0421524
128338	5.50502	0.0700381	5.41904	0.063896	5.39185	0.0726959	5.52504	0.132399	5.43671	0.176138	5.47326	0.13141	5.24354	0.169584	5.10747	0.40932	4.92767	0.476544	5.48641	0.245943	5.71052	0.187316	5.69907	0.103433
10390	4.61564	0.0244091	4.46665	0.0637149	4.37403	0.0774185	4.63422	0.0680927	4.40646	0.0713596	4.38997	0.179047	5.46916	0.0907718	5.47974	0.0973859	5.11303	0.270533	4.96209	0.0574819	4.67904	0.0547416	4.71367	0.0582342
128344	3.47046	0.153134	3.45702	0.203013	3.47094	0.135936	3.66792	0.124747	3.45154	0.198677	3.46374	0.13342	3.7941	0.120072	3.54606	0.290111	3.49075	0.354623	3.65794	0.280855	3.37612	0.205401	3.4712	0.294991
5016	0.47609	0.147009	-0.522365	0.734931	-0.146834	0.213615	0.469719	0.578373	-0.602428	0.624858	-0.717131	0.380809	1.06276	0.515343	0.478626	0.954295	0.640807	1.6475	0.447377	0.465909	-0.577087	0.452997	-0.774376	0.729213
79084	6.0602	0.0483597	6.03229	0.0609075	6.05363	0.0515892	5.98484	0.04905	5.98632	0.0278861	5.9815	0.0136722	6.25415	0.0860172	6.26952	0.0574888	6.2703	0.0250901	6.32625	0.0277607	5.93958	0.00495774	5.8941	0.0476123
515	8.41625	0.0261723	8.3051	0.0621517	8.34701	0.0660338	8.41623	0.0877668	8.37737	0.0896878	8.3143	0.096509	7.73225	0.0482947	7.82955	0.147648	7.87564	0.23596	8.2378	0.173227	8.17731	0.159508	8.28141	0.221317
128346	1.65713	0.281262	0.493252	0.289888	0.767476	0.109528	1.53828	0.559199	0.248656	0.387544	0.227625	0.874899	0.417142	0.522471	-0.0310019	0.372857	0.597628	1.09228	0.659335	0.480224	0.145749	0.190841	0.120165	0.681537
5906	5.78527	0.0827631	5.9591	0.0615118	5.74147	0.106963	5.92488	0.052279	5.90609	0.0674783	5.92714	0.179901	5.97666	0.0200356	6.14581	0.0718112	5.86469	0.0492316	5.91639	0.0112018	5.8354	0.0159398	5.85563	0.035385
55924	5.06354	0.0986287	5.76361	0.0882462	5.45993	0.0599136	5.96932	0.0680602	5.96198	0.358492	6.07921	0.282963	7.09874	0.0425151	6.96189	0.16562	6.88131	0.331419	6.16588	0.0820274	6.26095	0.142999	6.13524	0.199772
100506343	-0.619686	0.25688	-0.140619	0.0762003	-0.285316	0.0993149	-0.266989	0.271546	0.117745	0.0967194	-0.322585	0.132264	0.963463	0.471622	0.921827	0.414597	0.686187	0.817713	-0.287065	0.0714388	0.508402	0.0831644	0.496589	0.2591
11218	4.59425	0.0485183	4.89505	0.0218415	4.68652	0.0467929	4.84828	0.00457932	5.05276	0.0512218	5.16629	0.0226504	3.94801	0.0817406	3.89919	0.101039	3.99856	0.133712	4.86784	0.0301851	5.05527	0.013224	5.09608	0.0390739
3752	0.0766366	0.619594	0.407479	0.48343	0.148053	0.790002	0.432035	0.424483	0.283925	1.5855	0.340587	0.607336	0.775946	0.459169	0.373651	0.19619	0.147491	0.572521	0.734951	0.347696	0.321529	0.887679	0.164233	0.687501
55917	4.61374	0.0466216	5.49182	0.0381752	5.09504	0.018982	5.18079	0.0991539	5.48102	0.0611555	5.59903	0.10518	5.90343	0.161944	5.84019	0.269715	5.57057	0.724136	5.73674	0.205329	5.29383	0.0936159	5.26806	0.164038
54879	3.84496	0.179956	3.75292	0.182417	3.77877	0.150146	3.79752	0.0919607	3.85076	0.180599	3.86725	0.148788	4.24684	0.0754202	4.1685	0.122584	4.05192	0.209339	4.2915	0.094331	4.06963	0.172677	4.16011	0.135484
829	7.09897	0.0989994	7.31149	0.0596025	7.11065	0.14376	7.18517	0.0767241	7.30006	0.0621292	7.26616	0.056252	7.46303	0.0418245	7.57747	0.109636	7.29213	0.118555	7.86641	0.0322036	7.33627	0.116933	7.3369	0.0240825
4343	4.83815	0.19564	4.86786	0.272948	4.90724	0.30661	4.73332	0.305316	4.77156	0.391842	4.79718	0.185969	6.52505	0.0301264	6.36315	0.0705687	6.15037	0.872212	5.40676	0.1514	5.14406	0.221405	4.98899	0.183482
389	8.21595	0.167623	8.37293	0.0477205	8.38986	0.114895	8.22793	0.110805	8.34201	0.0666984	8.26301	0.0779968	9.24498	0.143617	9.37347	0.178545	9.20397	0.262036	8.83466	0.0216574	8.29462	0.0416951	8.22388	0.0222162
333926	2.29996	0.0547189	2.27575	0.0500086	2.29069	0.227449	2.11003	0.148496	2.08317	0.264232	2.04758	0.20881	3.82626	0.357411	3.56968	0.237349	3.60356	0.509757	1.85816	0.127355	1.96708	0.110678	1.91672	0.309191
6566	9.58742	0.187782	9.73267	0.297101	9.41368	0.241319	9.45846	0.166564	9.58503	0.325417	9.52367	0.286538	9.16517	0.0985291	9.0793	0.141589	8.95321	0.0680886	8.912	0.211497	9.47828	0.293399	9.65936	0.180426
9860	2.74335	0.151216	3.53949	0.110539	3.03627	0.207156	3.19218	0.0479583	3.83829	0.0801788	3.83497	0.0642749	3.97258	0.040316	3.76614	0.0431874	3.42604	0.821376	4.05584	0.0288162	3.86259	0.0037371	3.90658	0.059553
260425	3.41502	0.0209759	3.66247	0.0382219	3.4001	0.0231525	3.34245	0.0884873	3.9144	0.0193326	3.79488	0.0691417	3.14446	0.0400144	3.10776	0.137831	3.4919	0.716033	3.90089	0.034063	4.04593	0.0489146	3.93779	0.0615898
10745	5.35647	0.0645572	5.58602	0.10692	5.47263	0.117331	5.39539	0.109656	5.55879	0.122487	5.5609	0.0577463	5.44977	0.130072	5.50219	0.116476	5.30088	0.568341	5.86941	0.0530704	5.8533	0.0520981	5.73893	0.144013
54665	4.08068	0.0490615	4.03267	0.0630117	3.81496	0.0716553	3.94713	0.0340963	4.16754	0.119313	4.13862	0.0448005	4.04769	0.180188	3.93461	0.180457	3.98217	0.602308	4.19205	0.0385731	4.08608	0.054002	4.21359	0.0910708
10717	3.51898	0.0612081	3.37889	0.120737	3.53218	0.119902	3.37805	0.0652388	3.27297	0.280901	3.31188	0.0120236	3.33607	0.13665	3.34534	0.197543	3.38812	0.185232	3.56701	0.0955008	3.55499	0.0539909	3.37944	0.0596287
64858	2.63338	0.0638948	2.52907	0.298447	2.74894	0.0560281	2.5637	0.141368	2.36158	0.137496	2.52356	0.0855773	1.34051	0.244757	1.42499	0.307179	1.77039	1.86134	1.92514	0.112447	2.51579	0.06782	2.57017	0.0699807
204851	5.88559	0.0201276	5.96502	0.00717729	5.81433	0.0203206	5.90003	0.00320967	5.90775	0.00521277	5.88235	0.0090387	6.11005	0.0518182	6.07238	0.134907	5.94146	0.0965298	6.15057	0.0388985	5.91726	0.0293352	5.93085	0.0456513
56944	4.12166	0.617504	4.49614	0.399726	4.12495	0.426297	3.98122	0.628069	4.10905	0.708648	3.98881	0.524543	3.40794	0.657931	3.5023	0.302019	3.62187	0.554676	4.02892	0.431151	4.49563	0.157805	4.09386	0.528602
51592	5.47481	0.087144	5.83065	0.0509442	5.53676	0.0687995	5.57084	0.0312328	5.99478	0.0360219	6.03571	0.0879062	6.21456	0.052756	6.07892	0.0434302	5.96924	0.026836	6.21965	0.0389296	6.20671	0.0852151	6.19445	0.0506875
10286	5.29224	0.00989511	5.27635	0.0412143	5.24878	0.0105926	5.27386	0.00710962	5.2059	0.0328657	5.19698	0.0303779	5.76019	0.015124	5.76214	0.0394741	5.50451	0.31333	5.53521	0.0303099	5.16961	0.0315648	5.20571	0.0678126
163259	1.54042	0.228929	1.89913	0.124003	1.65926	0.223954	1.71439	0.0791505	2.08869	0.212965	2.23247	0.0502565	2.66643	0.0530375	2.52263	0.0382507	2.43112	0.164885	2.21518	0.138686	1.78585	0.176554	1.79758	0.583255
4893	6.04292	0.145351	6.26967	0.0825345	6.06719	0.188432	6.2615	0.168643	6.20488	0.105047	6.2269	0.166097	5.54769	0.222199	5.67115	0.464579	5.84941	0.120037	6.40444	0.121059	5.93792	0.150411	6.04317	0.182186
7812	9.39345	0.00296686	9.35262	0.0132095	9.28524	0.00872012	9.32298	0.00759778	9.23663	0.0177623	9.28328	0.0185074	9.32737	0.034692	9.28172	0.0835036	9.32329	0.13773	9.25786	0.022386	9.22846	0.0185295	9.21211	0.0280148
80143	5.64417	0.0179905	5.76842	0.0195875	5.65651	0.0101703	5.71829	0.008251	5.6284	0.018826	5.66956	0.0141374	6.24694	0.0863198	6.23904	0.108069	5.92664	0.274386	5.96837	0.0122419	5.48625	0.00866547	5.57053	0.0196263
10100	5.90818	0.254508	5.85007	0.250274	5.73302	0.198635	6.013	0.162636	5.71319	0.207979	5.71665	0.126556	5.44322	0.0915314	5.58264	0.394945	5.59605	0.351917	5.10081	0.240929	5.41439	0.253364	5.71751	0.503333
4803	1.31642	0.602322	1.9509	0.580659	1.9149	0.630946	2.11373	0.648363	1.89858	0.461029	1.9151	0.466463	5.0666	0.121793	4.94316	0.225796	4.20031	4.44398	3.12438	0.880926	1.33443	0.884653	1.23836	1.1892
81839	4.41007	0.156468	4.65139	0.099355	4.44284	0.203886	4.68112	0.12263	4.60792	0.378243	4.71018	0.110818	4.56535	0.0804975	4.46995	0.0926975	4.27267	0.246458	4.68889	0.232976	4.94893	0.201318	4.97734	0.180239
845	9.21381	1.02056	9.00815	1.01033	9.07043	1.08488	9.03855	1.19536	8.9496	1.201	8.98208	1.11396	8.7262	0.476328	8.77462	0.639624	8.95604	0.429748	8.3953	0.765782	9.0566	0.611997	9.05852	0.636334
55356	3.4246	0.0404576	3.43612	0.0937749	3.28008	0.0730076	3.46589	0.0412931	3.68869	0.0368724	3.74743	0.0822566	3.90013	0.10397	3.78781	0.279758	3.53367	0.769729	3.96844	0.0194198	3.92007	0.0510308	3.95285	0.085163
476	11.0418	0.0956465	10.9204	0.13335	10.9708	0.128233	10.8996	0.104645	10.7958	0.122129	10.876	0.157389	11.0632	0.0660411	10.9807	0.0349949	10.823	0.25209	10.8935	0.0416746	10.8049	0.0688677	10.8628	0.0906533
84852	-0.261934	0.306442	-0.113926	0.118514	-0.177087	0.140788	-0.423397	0.205725	-0.148328	0.0909254	-0.2443	0.674415	0.868605	0.271151	1.07477	0.477805	0.852237	0.653076	0.665897	0.481137	0.433546	0.2334	0.17258	0.329006
965	4.11795	0.018337	4.27587	0.0358296	4.00581	0.0974506	4.08795	0.0449175	4.18833	0.10736	4.26265	0.0302387	4.17771	0.152717	4.11575	0.0946037	3.75364	0.268908	4.14645	0.0754272	4.26004	0.200387	4.29667	0.0831472
3321	8.02886	0.186374	8.05674	0.320813	7.96796	0.123179	7.8963	0.125298	7.80744	0.203534	7.81515	0.105866	7.39303	0.0322889	7.49117	0.0404845	7.63914	0.205882	7.49293	0.122601	8.0122	0.214451	7.99619	0.347784
5738	8.65849	0.091354	8.5469	0.109515	8.53931	0.0947229	8.49937	0.105343	8.39782	0.230679	8.41705	0.159838	7.8174	0.214888	7.72845	0.371317	7.85006	0.313301	8.13765	0.189475	8.51623	0.199201	8.50502	0.269003
8458	3.79813	0.181956	3.69558	0.242559	3.69538	0.190336	3.58239	0.339776	3.5225	0.290378	3.66895	0.191007	4.10446	0.345656	3.9514	0.406463	3.88614	0.275852	3.35559	0.370266	3.73379	0.39989	3.70238	0.462323
80263	1.53999	0.0480932	1.53113	0.19538	1.77342	0.176659	1.75355	0.122141	1.64357	0.342884	1.70338	0.0882669	2.0911	0.045272	2.03997	0.109465	2.15088	0.0488643	2.15802	0.230086	2.20983	0.123625	2.03866	0.150938
10905	6.4915	0.00956817	6.6284	0.0203137	6.40564	0.0865299	6.54927	0.0254416	6.58374	0.0433261	6.59806	0.0501494	6.24739	0.0357246	6.37559	0.0709697	6.07524	0.0376383	6.57761	0.0345497	6.66473	0.0708905	6.69756	0.0392521
54855	2.07259	0.180744	2.30024	0.13907	2.45273	0.155903	2.83535	0.12342	1.44648	0.18395	1.75333	0.127798	4.43187	0.350791	4.9746	0.428029	4.69127	0.795782	2.49921	0.128609	1.26223	0.146022	1.35505	0.185719
54834	3.71019	0.0195932	3.79652	0.0281754	3.59414	0.0137734	3.70164	0.0434727	3.77504	0.0298161	3.84905	0.0654933	4.20351	0.0961442	4.13363	0.0481147	4.16826	0.121914	4.07936	0.0202159	3.7288	0.0084573	3.8113	0.0266337
10885	5.0502	0.126555	5.08461	0.0577401	4.85028	0.137709	5.08307	0.0978143	4.98957	0.157226	5.07863	0.0881153	4.33	0.0647904	4.31375	0.0644733	4.7136	0.606199	5.14886	0.0942939	5.07236	0.0995115	5.07487	0.150682
10352	3.77494	0.0568785	3.8822	0.0213574	3.82244	0.0551247	3.85033	0.0229825	3.79774	0.0635985	3.79716	0.0658133	3.82235	0.0153166	3.82974	0.025884	3.77287	0.0154473	3.75747	0.0523899	3.78362	0.034702	3.78416	0.110933
101929147	0.939984	0.035458	1.23323	0.0933597	1.04778	0.0915448	0.920417	0.0439058	1.28851	0.0969195	1.22159	0.128489	1.52124	0.0604509	1.4171	0.0628161	1.51126	0.109883	1.4494	0.0245617	1.44292	0.174945	1.39625	0.150712
90874	4.2214	0.247613	4.73053	0.0209814	4.42041	0.107394	4.62245	0.086789	5.14919	0.221965	5.20556	0.0876729	5.10639	0.202556	5.30627	0.199383	5.0203	0.755816	4.80863	0.13917	5.06272	0.192342	4.89398	0.102323
26227	6.11349	0.124516	5.96054	0.191529	6.13237	0.0735846	6.05741	0.101384	5.98901	0.19916	5.85382	0.0642482	5.35019	0.101462	5.28537	0.053853	5.65713	0.286993	4.5995	0.0975812	5.95977	0.225867	5.95676	0.105192
4853	7.84013	0.14805	7.99564	0.299556	7.77778	0.129281	7.75943	0.148132	7.91764	0.344259	7.99379	0.160337	7.89328	0.127015	7.96308	0.0232507	7.78486	0.238156	8.00232	0.129756	7.96909	0.235065	7.91956	0.409734
9554	5.69611	0.0543698	5.89428	0.0440573	5.76115	0.0309672	5.80055	0.0268421	5.90412	0.0254858	5.8971	0.0314267	5.63769	0.118728	5.60455	0.189207	5.58383	0.109323	6.20175	0.025759	5.87712	0.0210222	5.80996	0.00762533
105378954	0.172887	0.16934	-0.142419	0.310359	-0.064526	0.291015	0.11477	0.165803	-0.170388	0.126787	-0.398749	0.4077	0.937396	0.5665	1.29404	0.178972	1.52515	0.832595	0.24638	0.683717	-0.262808	0.172409	-0.165516	0.666973
728841	4.07571	0.104005	4.03407	0.109046	3.9911	0.169796	4.00681	0.0872581	4.14331	0.124625	4.21927	0.0441409	4.06378	0.0482903	3.85616	0.124368	4.00413	0.131302	4.19753	0.0696322	4.29871	0.100567	4.28694	0.0737311
100996724	7.2332	0.286051	7.2406	0.358871	7.22709	0.375453	7.14381	0.283237	7.21115	0.376151	7.21554	0.34451	6.36834	0.177293	6.43359	0.264934	6.44755	0.476935	6.78035	0.45891	7.40155	0.168772	7.27827	0.218046
101929796	2.94662	0.205803	3.09747	0.308286	2.99751	0.272443	2.9939	0.229319	2.96021	0.436647	3.04938	0.234231	2.85304	0.203974	2.98349	0.146658	2.97052	0.205861	3.11645	0.278837	2.98724	0.241687	2.9465	0.271374
101060684	4.24419	0.471358	4.22492	0.476586	4.21152	0.310649	4.14762	0.326866	4.22215	0.416612	4.37099	0.362989	4.08558	0.326038	3.99355	0.420648	4.05818	0.450214	4.11802	0.258358	4.43106	0.322906	4.28121	0.372809
728855	2.06463	0.368398	1.94935	0.229055	1.98282	0.27815	2.06007	0.311892	1.88409	0.204423	1.80024	0.470014	1.73466	0.111657	2.00805	0.0963838	2.26082	0.674716	2.341	0.129711	2.13691	0.325081	2.15453	0.264023
653820	0.12442	0.490589	0.508211	0.32992	0.355457	0.172452	0.732274	0.146599	0.777013	0.143566	0.877394	0.2237	1.04896	0.329009	1.04427	0.311915	1.32444	1.22724	0.509343	0.299344	0.953022	0.337708	1.43913	0.181666
653464	3.7332	0.240855	4.19296	0.0997933	3.9525	0.2995	3.84514	0.302644	4.18516	0.16539	4.19766	0.180559	5.06428	0.0480753	5.04768	0.0244403	4.89887	0.0340668	4.49779	0.0916518	4.49627	0.13017	4.47714	0.176841
647121	0.607113	0.618935	0.626928	0.470092	0.46157	0.365964	0.350591	0.463879	0.69731	0.652661	0.617499	0.522968	0.170943	0.293924	0.336789	0.186664	0.491524	0.318058	1.2626	0.429197	0.825559	0.265211	0.974586	0.507909
554282	0.157567	0.275389	0.265696	0.152566	0.147894	0.304822	0.0644886	0.198693	0.600644	0.272217	0.436543	0.6029	0.820847	0.256051	0.832026	0.233216	0.908996	1.42552	0.277179	0.086984	0.705605	0.499182	1.03251	0.159658
100996712	2.46301	0.20891	2.8641	0.144248	2.48544	0.348135	2.37461	0.20866	2.84673	0.159927	2.83933	0.2044	3.54047	0.145222	3.66355	0.0647307	3.56426	0.0569851	3.15408	0.108176	2.98432	0.297956	3.06764	0.293638
284565	3.59821	0.0432935	3.66453	0.12294	3.62168	0.0784154	3.51016	0.062213	3.6309	0.0740734	3.64728	0.0507756	3.40759	0.0646822	3.20355	0.102671	3.2798	0.143229	3.68545	0.05722	3.90067	0.127273	3.76297	0.120784
645166	0.159764	2.87478	0.62109	2.35145	0.381073	3.15335	0.326936	2.42349	0.487589	2.19791	0.38087	1.85114	0.00131409	4.90721	0.251581	3.54767	0.616424	1.90858	0.983707	2.19029	0.143591	3.17394	0.38674	1.39912
647135	4.44569	0.194059	4.78451	0.102918	4.59919	0.260874	4.49799	0.260078	4.84494	0.128361	4.95285	0.183067	5.74844	0.0430016	5.71295	0.0316276	5.61008	0.0308925	5.17172	0.0823146	5.10884	0.153398	5.17619	0.18402
728833	0.826521	0.217322	1.0868	0.3751	0.871776	0.367486	1.20135	0.137152	1.32886	0.264447	1.28766	0.281565	1.9493	0.22755	1.80985	0.284876	2.06175	1.30857	1.00048	0.261415	1.37867	0.590382	1.89978	0.257317
103091866	0.749286	0.0802003	0.625567	0.193741	0.639317	0.287899	0.581892	0.264558	0.536906	0.273665	0.392895	0.531087	1.13718	0.187312	1.13486	0.184653	1.52763	0.669129	0.702586	0.519743	0.711351	0.274518	0.240543	0.639332
100288142	3.55601	0.17724	3.51444	0.158878	3.45472	0.136663	3.53342	0.0770678	3.62764	0.235877	3.68698	0.12732	3.45163	0.1078	3.13078	0.121526	3.30275	0.298357	3.48907	0.0712591	3.70053	0.106235	3.64269	0.146537
101060254	1.29105	0.310797	1.54921	0.238692	1.42223	0.668061	1.45875	0.325807	1.35918	0.485963	1.20877	0.306887	0.609816	0.379426	0.672206	0.227518	0.741411	0.436411	0.976134	0.259232	1.63745	0.472832	1.47992	0.580257
101929780	1.85456	0.257016	1.95611	0.132944	1.90549	0.126283	1.92877	0.133668	1.91652	0.186403	1.98945	0.0931704	1.95435	0.139841	1.84439	0.310466	2.07882	0.275796	1.84049	0.207265	2.16366	0.200413	1.99924	0.137203
653519	4.47862	0.03056	4.45056	0.036547	4.37666	0.100895	4.55526	0.109313	4.30953	0.123979	4.38875	0.0852681	4.13561	0.0587841	4.11894	0.0367078	4.02899	0.0922784	4.04399	0.038424	4.33595	0.0640511	4.37522	0.0293092
27246	5.71429	0.0631726	6.15206	0.126279	5.85967	0.0723972	5.88164	0.0621663	6.04426	0.198638	6.02091	0.128138	5.67899	0.123152	5.62621	0.244708	5.32142	0.344498	6.0582	0.116768	5.95909	0.0411613	6.00327	0.0702873
10623	4.7138	0.0127012	4.80418	0.00920044	4.80751	0.00528231	4.89529	0.000584616	4.78436	0.0396613	4.91084	0.0321333	4.67054	0.0558849	4.61237	0.165778	4.5641	0.0324975	5.06842	0.0551784	4.79237	0.0151726	4.79872	0.0315067
200035	1.89203	0.113183	1.60274	0.117889	1.94788	0.0327537	1.92897	0.211707	1.81623	0.194263	1.7613	0.249939	1.14568	0.146932	1.1286	0.495434	1.37647	0.679617	2.24218	0.326153	1.77248	0.18928	1.74592	0.337484
10401	4.55643	0.0390731	4.7171	0.0168976	4.66088	0.0313799	4.5383	0.0647002	4.5961	0.0209902	4.58638	0.0662444	4.96064	0.011548	4.88909	0.0354092	4.71912	0.317432	4.97042	0.059281	4.71181	0.0224092	4.67438	0.0334009
8515	0.771342	0.344328	0.571577	0.678556	0.839745	0.348127	0.72202	0.591533	0.614609	0.466555	0.522613	0.360508	0.269144	0.138841	-0.345552	0.0773524	0.232308	1.27133	0.602185	0.114637	1.36114	0.404866	1.0622	0.411588
8799	4.21793	0.0344018	4.48232	0.00825832	4.35168	0.00882443	4.51869	0.0188819	4.59273	0.0161323	4.54913	0.0306012	4.10366	0.0573092	4.42517	0.155142	4.01924	0.426089	4.84112	0.0798502	4.72739	0.0309968	4.66385	0.0486109
9939	5.82963	0.0294044	5.87674	0.0252424	5.83949	0.0192524	5.94481	0.0120741	5.74632	0.0174968	5.73473	0.0139284	6.04334	0.0238351	6.03395	0.00778007	6.04893	0.030213	6.13621	0.00844351	5.72848	0.0141693	5.76588	0.0152215
128077	4.31152	0.127153	4.66575	0.0215564	4.53982	0.070528	4.38177	0.0758976	4.56908	0.0618385	4.64071	0.0777166	3.93975	0.194603	3.973	0.287028	3.8148	0.34199	4.78369	0.0471126	4.59436	0.0274991	4.69732	0.00882707
84265	4.70312	0.0820722	4.71984	0.0420582	4.76752	0.0667517	4.73104	0.045479	4.66453	0.0611542	4.66765	0.0704476	5.26062	0.0206451	5.3434	0.0558627	5.09103	0.0211761	5.0708	0.0928929	4.75949	0.144525	4.79863	0.130929
284615	1.73376	0.258501	2.32365	0.11436	2.14965	0.0823307	2.09516	0.100907	3.00054	0.094363	3.2323	0.0105226	2.27426	0.106612	2.37149	0.496155	2.40857	0.316178	3.5946	0.180328	3.35167	0.163762	3.47155	0.132163
10628	4.49961	0.599096	5.4193	0.36786	4.92454	0.69764	5.70277	0.732247	5.94933	2.26739	6.11981	0.582309	4.18526	1.05613	5.21013	1.28625	4.93611	4.91872	6.53488	1.15347	7.17301	0.321348	6.22015	1.40857
148738	2.45056	0.292252	2.52233	0.612859	2.5849	0.486209	2.46755	0.453161	2.69428	0.597813	2.79345	0.354523	-1.39854	0.990486	-0.853155	1.45787	-0.876476	1.61174	1.76839	0.964387	2.67767	0.649692	2.46009	0.77241
100132406	3.68602	0.138434	3.72505	0.235018	3.60094	0.216133	3.6402	0.0794138	3.78924	0.185675	4.01212	0.185144	3.30998	0.096283	3.32078	0.170072	3.29891	0.401047	3.57309	0.0598947	3.86628	0.0435112	3.75578	0.1892
388677	3.77717	0.204466	3.93681	0.38929	3.86185	0.30425	3.77619	0.242791	3.93741	0.615986	3.94616	0.298808	3.72654	0.446131	3.8848	0.540581	3.86932	0.516211	3.94491	0.454487	3.87159	0.439087	3.84031	0.477662
170688	6.03071	0.259804	6.80205	0.309361	6.42225	0.239534	6.56161	0.177773	6.67854	0.568965	6.79687	0.324808	5.58973	0.119126	5.88141	0.229014	5.5978	0.767943	7.10389	0.3531	7.12013	0.421085	7.25639	0.473338
149013	4.46429	0.125433	4.44163	0.114839	4.33998	0.16156	4.36773	0.0993367	4.41928	0.162867	4.51516	0.047279	4.41156	0.0689503	4.29944	0.131385	4.33095	0.144478	4.43355	0.0736858	4.62677	0.0607413	4.53537	0.103058
728989	1.88529	0.351238	1.79661	0.239108	1.92306	0.377951	1.74891	0.278756	1.78218	0.530904	1.79725	0.41455	1.1272	0.273211	0.792756	0.348819	0.939051	0.385552	1.32508	0.311571	2.09808	0.250912	1.7939	0.299145
5565	6.00472	0.189508	6.11659	0.0863706	5.91084	0.0740007	6.01211	0.141759	5.99714	0.16114	5.95435	0.0314988	7.21179	0.17436	7.26059	0.118397	7.06924	0.194303	6.61638	0.0994845	5.9403	0.0622966	5.93785	0.102978
171423	8.01398	0.191098	7.89303	0.185291	7.88504	0.150522	7.84715	0.111725	7.69668	0.341042	7.83121	0.225309	7.94478	0.182202	7.7917	0.274005	7.74733	0.192849	7.58808	0.30939	7.67595	0.269375	7.79051	0.342391
2330	2.44609	0.0293326	2.28289	0.0566149	2.29437	0.0326712	2.42052	0.0278763	2.46876	0.180399	2.4114	0.0303408	2.45263	0.0304889	2.63595	0.0878952	2.65864	0.062982	2.68088	0.0490199	2.36648	0.0557415	2.29256	0.132454
9557	4.49114	0.0863002	4.57906	0.0685463	4.4769	0.114978	4.33287	0.0738474	4.44775	0.1289	4.50401	0.0894421	3.9415	0.0165155	4.17473	0.00906901	4.16447	0.0898133	3.74981	0.0397522	4.44639	0.0755396	4.57271	0.0365281
607	4.32474	0.0655531	4.57373	0.0233082	4.35752	0.0308078	4.39949	0.04994	4.73756	0.0742281	4.87878	0.0536369	4.48209	0.0592943	4.43913	0.043151	4.42078	0.0831991	5.02575	0.060302	5.04687	0.0403598	4.90635	0.0806494
51205	3.81607	0.0616096	3.63266	0.118495	3.70462	0.13111	3.65552	0.172813	3.60285	0.0996419	3.64745	0.170363	2.8794	0.00965001	2.83788	0.0832015	3.03843	0.12922	3.55867	0.0874809	3.72512	0.0854176	3.69976	0.189992
2702	3.51952	0.611155	4.13209	0.617642	3.78086	0.825066	3.58663	0.367663	3.81186	0.410379	4.27584	0.447428	0.903712	0.28761	0.856352	0.788003	0.731459	1.37546	3.02969	0.481575	4.81364	1.34663	5.16915	0.181311
51463	5.01369	0.0285479	4.90588	0.0291602	4.91646	0.0605963	5.01122	0.0698995	4.85214	0.0832782	4.96923	0.0619246	4.64823	0.0588429	4.55673	0.0554226	4.48226	0.0875078	4.57318	0.0177699	4.84058	0.0451036	4.95725	0.0170114
200030	3.58533	0.140993	3.59612	0.0738642	3.47171	0.0717818	3.4241	0.0767531	3.52832	0.0500606	3.53593	0.0165081	3.58753	0.0568126	3.47675	0.188471	3.56056	0.0430305	3.59314	0.0391994	3.80241	0.0553064	3.70517	0.11113
388685	0.995302	0.0931335	0.986262	0.0963582	0.998736	0.314578	0.954194	0.0787374	0.587857	0.275887	0.993706	0.238479	1.259	0.0683497	1.49648	0.0501251	1.56211	0.932755	1.26103	0.0900886	0.926751	0.129711	0.871027	0.182701
644591	3.58744	0.119858	3.70807	0.137365	3.70618	0.0963774	3.55936	0.0841003	3.60048	0.0371094	3.67003	0.0591303	4.52512	0.0275336	4.41055	0.0307171	4.3824	0.0836247	3.99538	0.0112881	3.50044	0.0328461	3.56378	0.0321157
25832	4.95331	0.173285	4.85945	0.19277	4.89258	0.115739	4.83447	0.0676672	5.00121	0.0633481	5.07756	0.121993	4.61778	0.14639	4.58226	0.135061	4.6985	0.229574	4.81431	0.061809	5.18345	0.057922	5.07817	0.0699925
100996763	3.564	0.480792	3.77064	0.622845	3.70024	0.493706	3.53975	0.579288	3.80876	0.756237	3.89173	0.49867	3.64118	0.564865	3.71964	0.376546	3.6416	0.457248	3.76885	0.452121	3.82953	0.448842	3.7344	0.516732
440672	5.25492	0.280341	5.96276	0.349774	5.6064	0.281259	5.7313	0.16937	5.86911	0.586789	5.92083	0.338418	4.66013	0.18357	5.02116	0.221673	4.79778	0.730079	6.23426	0.380417	6.26443	0.428418	6.3766	0.446029
9659	8.28977	0.278701	8.27215	0.353064	8.25349	0.408943	8.19469	0.310982	8.25463	0.348957	8.26409	0.348548	7.41297	0.126854	7.48629	0.240524	7.49784	0.43493	7.79763	0.373341	8.41088	0.18066	8.28906	0.220558
400818	3.18385	0.222407	3.11626	0.286194	3.06201	0.142772	3.02831	0.219743	3.16594	0.194898	3.28175	0.151778	3.12339	0.2479	3.00689	0.225946	3.09046	0.267147	3.2826	0.251548	3.4828	0.132694	3.32018	0.252942
653513	4.94076	0.727993	5.09063	0.855052	5.07153	0.831532	4.91679	0.680696	5.09612	1.08235	5.12874	0.981377	4.39858	0.315507	4.5494	0.718737	4.60814	1.09206	4.64919	1.1879	5.15354	0.761242	5.12839	0.873263
100996761	-0.0692521	0.796132	0.137612	0.366364	-0.0529104	0.319884	-0.263124	0.624495	-0.0193982	0.753324	0.288999	0.645578	0.939256	0.0936782	0.750141	0.552509	0.419623	0.327997	0.27741	0.38251	0.162589	0.243725	-0.137636	0.263781
101060226	4.40105	0.11544	4.42551	0.146271	4.3346	0.0451748	4.32272	0.0439378	4.4854	0.0899777	4.54455	0.0570336	4.27486	0.0688031	4.16446	0.164263	4.26227	0.136788	4.37421	0.0818105	4.63746	0.0638762	4.54709	0.12207
653598	2.69058	0.317056	2.8738	0.130116	2.79346	0.335552	2.60487	0.174792	2.7535	0.212374	2.69087	0.264689	3.52894	0.478779	3.64666	0.126087	3.67458	0.118004	3.28207	0.0825726	2.82949	0.105039	2.79185	0.103535
57234	1.72286	0.196036	1.62486	0.0463709	1.70655	0.100202	1.77499	0.0524675	1.38906	0.121372	1.39515	0.0937526	1.3722	0.310859	1.71797	0.0483003	1.91274	0.228188	1.75794	0.110773	1.80316	0.135367	1.61813	0.238044
440689	2.73592	0.0601318	2.63308	0.126659	2.80634	0.057452	2.63897	0.104332	2.68678	0.181469	2.72504	0.206739	4.04779	0.065101	3.91158	0.159349	3.95671	0.152117	3.21791	0.114667	2.64704	0.072776	2.49008	0.0466783
2209	0.363766	0.23085	-0.827364	0.669311	-0.145523	0.247858	0.00481714	0.206009	-0.175979	0.492635	-0.265592	0.16759	1.23818	0.108921	1.4848	0.22962	1.52368	0.239769	0.381637	0.0383686	-0.178032	0.174909	-0.0527143	0.073807
8370	1.48903	0.231708	0.931719	0.345252	1.3839	0.468244	0.891416	0.294417	0.650146	0.315095	0.911501	0.272658	2.87602	0.19189	2.77885	0.0815785	2.53505	0.374821	1.52945	0.190367	0.699747	0.0998946	0.766533	0.286844
105371405	2.32089	0.260612	1.93657	0.0667645	2.0906	0.284315	1.70122	0.311426	1.50415	0.0596206	1.49742	0.249581	4.2628	0.103734	4.02847	0.14249	3.5895	0.585114	2.28267	0.0433804	1.51525	0.0350378	1.65514	0.177718
8337	4.14332	0.0665815	3.99605	0.0272236	4.24077	0.0695634	4.18244	0.0700221	3.99857	0.0431257	3.89848	0.0792942	6.57766	0.105804	6.91704	0.0874097	6.84046	0.384395	5.7586	0.0659299	3.96419	0.0210884	3.9174	0.0808931
337873	0.680542	0.4615	0.0935802	0.158753	0.211397	0.258865	-0.0513242	0.138127	-0.436117	0.574718	0.0750147	0.081477	2.69334	0.0806089	2.28613	0.206858	1.87681	0.624267	0.681723	0.109492	0.128358	0.062744	-0.0357446	0.0936691
723790	4.13581	0.0697843	3.98834	0.014208	4.24923	0.100269	4.17491	0.0722166	4.06629	0.0335926	3.93172	0.0821696	6.59796	0.0781649	6.89684	0.0849794	6.82971	0.388191	5.73927	0.0890871	3.92915	0.0249594	3.95189	0.0931249
554313	1.77007	0.208182	1.51014	0.0472371	1.73901	0.283612	1.25765	0.225566	1.11416	0.183078	1.16923	0.256036	3.27813	0.266718	3.30312	0.0389778	2.95839	0.364625	1.76458	0.154468	0.997192	0.217116	1.05785	0.329187
8349	7.04813	0.0372672	7.13509	0.080757	7.06905	0.0555239	6.92481	0.0649075	7.00085	0.108099	6.99365	0.0978127	8.45733	0.061035	8.39239	0.132031	8.28686	0.0794698	7.69118	0.170578	7.08257	0.0713795	6.93638	0.04197
51027	2.8507	0.148449	2.83393	0.233217	3.12437	0.10058	2.97529	0.107461	3.05449	0.415313	2.8244	0.307995	2.64441	0.0964925	2.91268	0.328612	3.11615	0.351472	2.94884	0.436792	3.13063	0.305467	3.10002	0.50089
9900	4.4656	0.973822	4.52826	0.834135	4.48004	0.821603	4.51076	0.816599	4.48298	1.02906	4.5143	0.84792	2.71811	1.34718	2.97989	2.13569	3.23209	1.56494	4.92513	0.243399	4.49184	0.589909	4.41425	0.790361
10262	5.58047	0.0321387	5.49388	0.0130696	5.6077	0.016657	5.63346	0.0539408	5.43941	0.037287	5.56506	0.0818881	5.49459	0.0350903	5.24698	0.0332048	5.36433	0.0282259	5.63601	0.0645375	5.44615	0.0466959	5.4076	0.0263763
10903	0.447847	0.722078	0.284171	0.31786	0.375443	0.599009	0.555702	0.476109	0.331398	0.610068	0.0987528	0.459863	0.384762	0.0637931	0.0529542	0.470186	0.724536	0.469156	1.20042	0.267385	0.46211	0.720158	0.497791	0.276067
56957	4.1875	0.0697059	4.64235	0.082159	4.40116	0.0623686	4.29253	0.0432363	4.76508	0.0431439	4.79838	0.0474252	4.9092	0.0271285	4.80801	0.155575	4.80885	0.0486277	5.06093	0.0624209	4.55665	0.0339918	4.48992	0.113027
11311	5.84442	0.0200577	5.86554	0.0316081	5.73026	0.0253537	5.75775	0.0223999	5.75476	0.0310557	5.71835	0.0318816	5.35506	0.0603846	5.29219	0.0972951	5.33517	0.17221	5.90843	0.0244421	5.96036	0.0303147	5.87888	0.0304379
51177	6.20946	0.0664063	6.5099	0.0370812	6.41101	0.0360485	6.37892	0.0440418	6.4925	0.167668	6.34427	0.0768579	5.94193	0.14748	5.86907	0.199874	5.94681	0.172562	6.24542	0.0240725	6.29387	0.0143065	6.30743	0.115353
81611	6.75765	0.0809352	6.78433	0.0778214	6.63028	0.172669	6.82003	0.0396287	6.63752	0.0455468	6.67738	0.0908287	5.83476	0.0717044	6.04168	0.122458	6.02351	0.333502	6.68702	0.0217949	6.59156	0.0214173	6.7294	0.0235033
23632	2.53957	0.519449	2.31289	0.658054	2.46259	0.858142	2.37378	0.804539	2.22788	0.364102	2.28401	0.902204	0.902496	0.2468	0.883369	0.277826	1.07256	1.02282	0.865531	0.0678068	2.72212	1.09979	2.6396	1.10858
51107	6.4147	0.0253692	6.36201	0.0284721	6.47768	0.016086	6.59057	0.0612354	6.39684	0.0317372	6.33582	0.0508183	5.94053	0.0614436	6.01404	0.0920992	6.07382	0.0592765	6.28527	0.0281944	6.22087	0.0381791	6.30413	0.0202549
79630	1.2103	0.282676	1.28511	0.140639	1.3722	0.369982	1.48309	0.301885	1.30286	0.226806	1.24597	0.414529	0.482554	0.189384	0.458875	0.24641	0.692537	0.36916	0.925274	0.540215	1.58052	0.225674	1.54271	0.0796535
148523	2.06239	0.194189	1.87298	0.195048	1.88388	0.203979	1.64312	0.279197	1.54768	0.653128	0.998628	0.355957	2.75224	0.9081	1.88378	0.30491	2.37127	1.30233	1.66903	0.0329054	1.54594	0.193418	1.71121	0.601793
54460	6.17509	0.0630985	6.11444	0.0267441	6.22552	0.0187561	6.24854	0.028642	6.23855	0.0176225	6.15799	0.0287757	5.97968	0.0668921	6.01331	0.18332	6.10073	0.139291	6.43896	0.0929665	6.11922	0.0564511	6.07533	0.125636
9129	4.72014	0.106085	4.67287	0.125838	4.6893	0.138585	4.66895	0.0930263	4.73276	0.216261	4.85039	0.112961	4.90968	0.041698	4.74177	0.1033	4.56657	0.639504	5.12556	0.101322	4.91766	0.148936	4.93254	0.139865
23248	5.35675	0.109979	5.55522	0.0208849	5.41313	0.0310089	5.39993	0.0204688	5.80328	0.0795771	6.00127	0.186387	5.45604	0.247697	5.4896	0.0699382	5.24505	0.764016	5.97229	0.0558024	6.01541	0.0765581	5.92783	0.121811
80222	5.60622	0.0252941	5.39964	0.0261771	5.61962	0.0702494	5.68445	0.072578	5.38207	0.0624156	5.42884	0.053397	4.19715	0.230851	4.13828	0.535498	4.44761	0.562054	5.79873	0.0577936	5.7024	0.0509018	5.62432	0.0486752
1893	5.72489	1.21066	5.42907	1.54218	5.77938	1.00857	5.57285	1.05595	5.42488	1.64604	5.45623	1.35567	6.43806	0.726526	6.02901	1.34926	6.2322	1.20272	5.78161	1.02557	5.39	1.22047	5.38963	1.4367
54507	8.42155	0.100204	8.11355	0.199706	8.35526	0.194496	8.17367	0.124095	8.09429	0.179902	8.07904	0.25623	7.85682	0.0943942	7.7911	0.057924	7.91079	0.109006	7.49085	0.107955	8.20218	0.122243	8.03005	0.0701899
4170	7.21736	0.0147241	7.98351	0.0424228	7.61264	0.0903879	7.8396	0.0423077	7.73398	0.0939241	7.77697	0.138206	8.66536	0.0130083	8.73614	0.0321643	8.39344	0.288754	8.32	0.0558853	7.79239	0.0348197	7.7507	0.0518518
2029	5.98887	0.161359	6.21138	0.0260913	6.1696	0.0514899	6.22474	0.0155045	6.23677	0.0493975	6.16614	0.0596013	6.26969	0.0861976	6.46907	0.0417015	6.16569	0.233716	6.58645	0.0199409	6.24625	0.018733	6.23057	0.0180543
55204	3.81573	0.030549	3.85876	0.00557193	3.7515	0.0291964	4.10417	0.0429225	3.97869	0.14639	4.01501	0.0494763	3.57341	0.0223147	3.63414	0.0324603	3.40885	0.528671	4.22446	0.021113	4.12846	0.0202975	4.1732	0.0312964
1513	0.623069	0.331621	-0.00484168	0.344834	0.280067	0.473991	0.641052	0.1075	0.0250095	0.728972	0.158059	0.209991	0.36936	0.142403	0.0369191	0.941952	0.163052	0.279871	0.445416	0.152943	0.281491	0.45881	0.240136	0.283833
405	4.98878	0.0388513	5.16193	0.0642989	5.07483	0.0450527	5.10942	0.0740763	5.23455	0.0160426	5.30007	0.0728027	5.08671	0.0674279	4.91754	0.109312	4.79358	0.460467	5.54857	0.0598017	5.32812	0.0241994	5.31758	0.0312887
9869	4.62246	0.0241405	4.87243	0.0492164	4.73146	0.0614295	4.91283	0.0167281	4.97032	0.0697001	5.04198	0.0452622	5.11024	0.0427924	4.97214	0.0540017	4.80575	0.530897	5.51462	0.0827875	5.42024	0.0649422	5.28919	0.104362
29956	7.38627	0.115016	7.32832	0.102816	7.34607	0.110803	7.39561	0.104152	7.26587	0.153159	7.31345	0.166986	7.2936	0.150761	7.23126	0.152153	6.96875	0.208825	7.22558	0.0947009	7.16048	0.134577	7.20823	0.210916
8416	1.65429	0.0833738	1.68035	0.0571659	1.67747	0.0855191	1.84554	0.0912551	1.98444	0.0669284	1.69134	0.0862056	0.919008	0.379322	1.25049	0.230341	1.13326	0.175355	1.89535	0.0492356	2.32589	0.0772211	2.07482	0.18037
55793	4.34441	0.0750907	4.4844	0.0845442	4.5174	0.0874419	4.32267	0.0726828	4.44036	0.0919408	4.37097	0.0960159	3.52108	0.244307	3.4943	0.35588	3.46599	0.442587	4.48276	0.132356	4.81594	0.0717743	4.65523	0.0986725
58497	4.75691	0.248503	4.97528	0.153837	4.79472	0.160421	4.8593	0.128441	5.10933	0.17096	5.09743	0.153557	4.31222	0.0422747	4.27583	0.113974	4.19271	0.264985	5.28743	0.127837	5.35525	0.160128	5.24226	0.214435
54964	3.42697	0.0678122	3.16321	0.0314937	3.4796	0.0764989	3.23709	0.0370689	3.2157	0.0799895	3.15037	0.0724976	4.24123	0.029024	4.0938	0.046514	3.97545	0.0963185	3.82921	0.0571046	3.54091	0.232489	3.46089	0.146573
56882	5.09959	0.0230026	5.58147	0.0417962	5.3238	0.0796689	5.40572	0.0920039	5.57809	0.0399417	5.54057	0.0673023	6.23293	0.0437974	6.22078	0.11009	5.84661	1.05979	5.98711	0.0256376	5.56098	0.0599476	5.4854	0.0583487
10962	7.74797	0.236857	7.97928	0.00889585	7.77989	0.146753	7.77595	0.102039	7.96553	0.0191698	7.94299	0.0991132	6.64545	0.209261	6.90165	0.26684	6.97796	0.363472	8.00421	0.0763276	7.91228	0.0844749	7.90055	0.0437055
126626	0.584797	0.106792	0.546929	0.0690941	0.634489	0.165316	0.81528	0.0873604	0.910689	0.149584	0.646533	0.154745	1.87872	0.13455	1.93703	0.0692385	1.86642	0.135701	1.54549	0.0450674	0.800898	0.0698391	1.01161	0.0766324
10500	5.03336	0.0908629	5.07797	0.252939	5.0613	0.076521	4.83823	0.040474	4.96347	0.122469	4.86909	0.0674704	4.18209	0.0758705	4.22979	0.0681758	4.56692	0.127182	4.48135	0.0579198	5.38335	0.0819176	5.16765	0.107414
388695	3.5712	0.0406089	3.63055	0.0646688	3.60332	0.0134861	3.70611	0.0177354	3.84862	0.0928001	3.71838	0.046893	3.799	0.0320959	3.79006	0.113594	3.56561	0.650064	4.21927	0.0278974	3.90147	0.0126494	3.94709	0.028853
79005	1.23916	0.0191823	1.10683	0.0765323	1.1982	0.0162828	1.29663	0.0939784	1.35632	0.114893	1.26362	0.0639782	1.62825	0.0342983	1.56929	0.166494	1.4573	0.0368467	1.64072	0.0605623	1.13793	0.127815	1.08854	0.0310783
6944	4.90272	0.029344	5.01921	0.0151344	5.00936	0.00305284	5.06195	0.00582233	5.29706	0.00886136	5.25651	0.0122624	4.7882	0.0886602	4.79872	0.442445	4.62723	1.23491	5.56153	0.028274	5.38654	0.0302739	5.27444	0.0161767
8394	5.54631	0.0750093	5.71022	0.0882023	5.58392	0.0829558	5.95246	0.0507042	5.92307	0.0489112	6.02408	0.0482931	5.81015	0.044918	5.77165	0.0537252	5.77231	0.0459828	5.97169	0.0408558	5.78921	0.0748783	5.75362	0.069777
5710	6.75372	0.0214266	6.69166	0.00666691	6.83046	0.00483434	6.69246	0.00186189	6.69501	0.00393507	6.60331	0.0231772	6.86129	0.0310454	6.83668	0.0502115	6.93092	0.0152485	7.04105	0.026024	6.7579	0.0317276	6.71201	0.0439804
57592	4.78373	0.166165	4.944	0.0568056	4.95981	0.129688	5.29733	0.0337793	5.03549	0.0641478	5.04573	0.0434209	5.58102	0.0769064	5.56451	0.0324998	5.61909	0.105225	5.37016	0.116196	5.11455	0.0362179	5.01045	0.0669709
5298	5.78204	0.0364453	5.7596	0.013037	5.8518	0.0065699	5.82509	0.0223002	5.71227	0.0120204	5.70713	0.0200339	6.36229	0.00964136	6.27806	0.0329479	6.33803	0.0888053	6.07954	0.0560851	5.82834	0.0363606	5.71686	0.05975
5993	5.33096	0.00665095	5.4922	0.0108327	5.44658	0.00603903	5.31721	0.0322443	5.47393	0.027742	5.45595	0.0298523	5.29329	0.0278936	5.44005	0.0184534	5.31379	0.335044	5.81185	0.0239948	5.6808	0.0421711	5.55028	0.0773627
8991	3.12085	0.164654	3.1716	0.101628	3.22826	0.333839	3.04595	0.197071	3.08658	0.144062	2.94475	0.396806	2.3234	0.461363	2.5244	0.192426	2.91649	0.253655	3.15463	0.0513628	3.73382	0.548751	3.25634	0.335078
5692	7.34977	0.03568	7.25485	0.0324539	7.42296	0.0165939	7.34992	0.0174787	7.2729	0.0215125	7.19991	0.0301007	7.64844	0.0925027	7.66284	0.0404918	7.63918	0.0528402	7.61725	0.020196	7.28398	0.0395749	7.24581	0.0405811
23126	5.2176	0.0644075	5.40096	0.0551744	5.24835	0.0340542	5.59955	0.0370749	5.63844	0.0343684	5.69888	0.0665933	5.48753	0.0627406	5.36142	0.0395058	5.313	0.0679925	5.8223	0.0685632	5.89239	0.0320574	5.77265	0.055331
57530	2.76036	0.475708	2.92646	0.527513	2.90056	0.462113	2.81207	0.466025	2.73093	0.747695	2.70478	0.327838	3.35585	0.515036	3.04749	0.395237	3.15221	0.449741	2.44912	0.731986	2.5815	0.650438	2.51954	0.757453
7286	3.64898	0.337533	4.4538	0.409789	4.26462	0.34063	4.23192	0.453276	4.31495	0.651598	4.33077	0.636195	3.65622	0.355312	3.69814	0.429179	3.95987	0.287669	4.17536	0.595567	3.83769	0.753812	3.78367	0.686064
81609	4.9585	0.0325868	5.01752	0.0219242	4.97226	0.0368066	4.95386	0.0202671	5.15302	0.0410882	5.03408	0.037596	5.56273	0.0235785	5.45643	0.0502893	5.29376	0.089329	5.25955	0.0195473	5.17884	0.0433514	5.13965	0.0306679
65005	5.07017	0.046097	5.1544	0.0449052	5.18544	0.0530304	5.14185	0.0156106	5.19475	0.025823	5.14124	0.0085521	4.90389	0.0431113	4.94539	0.226177	4.62905	1.00939	5.38671	0.00898738	5.13254	0.0152052	5.10117	0.0228839
51686	-0.203846	0.283928	-0.474269	0.396429	-0.128668	0.283129	-0.330604	0.12912	-0.293019	0.0801246	-0.326551	0.252071	1.02226	0.42488	1.35665	0.0190833	0.786876	0.0766441	0.615541	0.104204	-0.319644	0.11203	-0.400108	0.0545962
11022	2.86794	0.291296	2.84235	0.167409	2.82014	0.110521	2.83451	0.163322	2.59945	0.307827	2.65242	0.104297	3.02557	0.119889	3.07787	0.234381	2.96251	0.245963	3.1391	0.137536	2.73065	0.217383	2.70224	0.173227
117145	4.16908	0.0387445	4.24456	0.0423398	4.17033	0.0365649	4.1548	0.0460848	4.19031	0.0783826	4.22539	0.0978311	3.39701	0.0544646	3.41438	0.0420114	3.46806	0.0206731	3.96979	0.0973868	4.16975	0.124007	4.12722	0.127455
6281	7.30384	1.15809	7.49789	0.941965	7.46833	1.09533	7.32387	1.0632	7.50218	0.974884	7.37829	1.07453	7.52837	0.286582	7.70236	0.532848	7.68115	0.390452	8.12004	0.395622	7.4943	0.670265	7.42398	0.606932
6282	5.85154	1.05089	5.82548	1.14358	6.05921	0.805784	5.90313	0.898169	5.92239	0.847505	6.04427	0.954002	6.31469	0.679355	6.17015	1.34351	6.24526	1.06161	6.50184	0.679167	5.83448	0.530018	5.85101	0.617758
6277	4.54566	0.557975	4.57812	0.351137	4.74387	0.414653	4.60671	0.401395	4.70214	0.366383	4.59553	0.557566	5.00966	0.447078	5.10105	0.556848	5.05529	0.342631	5.56374	0.432912	4.69114	0.682083	4.53392	0.500582
6275	4.95486	0.253507	4.85292	0.222922	5.05984	0.118383	5.00312	0.0987356	4.98335	0.10937	4.97943	0.297488	4.55653	0.095646	4.67733	0.0579746	4.72975	0.459613	5.44366	0.256356	5.08694	0.286915	4.98057	0.29259
6274	0.688577	0.683478	0.553361	1.1235	0.820608	0.745478	0.844674	0.406692	0.446308	1.02868	0.861634	0.647774	1.36271	0.296969	1.13255	0.26691	0.604247	1.72902	1.95119	0.158443	0.380545	0.396113	0.296004	1.23309
6273	-0.021566	0.350733	0.125719	0.306437	0.0368536	0.3055	0.192285	0.36612	0.229788	0.274237	0.0741144	0.559108	0.314132	0.76401	0.371931	0.114699	0.13113	0.466429	1.14636	0.172034	0.185081	0.157102	-0.125554	0.475642
140576	5.69062	0.524736	5.76968	0.331445	5.88542	0.458569	5.83588	0.327863	5.85766	0.335225	5.84516	0.321362	4.34676	0.282422	4.5253	0.800339	4.54359	0.505609	6.26797	0.358849	5.78856	0.224644	5.78371	0.211335
6284	4.9211	0.146551	5.00167	0.0514153	5.08408	0.103891	4.9866	0.117204	5.12394	0.0554541	5.01501	0.115865	6.59848	0.10864	6.74603	0.0956252	6.48381	0.411726	6.30769	0.0686588	5.15445	0.162807	5.0616	0.15518
26097	5.66233	0.00928703	5.72593	0.00698708	5.7091	0.0100607	5.88043	0.0123847	5.97265	0.0345754	5.86817	0.0262843	5.76519	0.0239434	5.70007	0.0651817	5.76791	0.088526	6.2757	0.0446118	6.02198	0.035532	5.9745	0.047323
23557	5.03996	0.0152697	5.17936	0.0205241	5.23803	0.0161057	5.17106	0.0279896	5.1294	0.0277051	5.11119	0.0359427	4.94973	0.192816	5.04574	0.167264	4.81082	0.335926	5.28376	0.105823	5.18433	0.0756016	5.13985	0.192668
3608	7.39408	0.0219318	7.35939	0.0120566	7.33521	0.0160206	7.38463	0.00459634	7.24918	0.00930737	7.2982	0.0143167	7.24184	0.0249373	7.20224	0.0684708	7.36076	0.28809	7.25839	0.0159195	7.1657	0.0118483	7.22761	0.0210114
65123	5.44306	0.0427254	5.48164	0.0449716	5.51733	0.027656	5.46233	0.0304567	5.43998	0.0773376	5.44865	0.0150346	5.30881	0.0261559	5.14347	0.0485309	5.09435	0.397839	5.89469	0.0626095	5.79365	0.0879103	5.6397	0.0759392
11000	2.85215	0.18114	2.55876	0.139962	2.92723	0.238741	2.78431	0.170141	2.52782	0.0610628	2.43041	0.237154	2.25939	0.135914	2.34181	0.128219	2.16773	0.0936825	2.56957	0.232702	3.04782	0.258707	2.97549	0.166872
57459	4.5643	0.0459755	4.70783	0.0298457	4.50332	0.0215188	4.89973	0.0552981	5.12637	0.0450658	5.26977	0.116033	5.30246	0.177897	5.1303	0.0709046	5.02436	0.0638263	5.35219	0.0671091	5.31918	0.0388129	5.21471	0.0801907
9909	5.72752	0.0813266	5.55018	0.082613	5.71545	0.113886	5.71526	0.0879663	5.52489	0.0574192	5.54983	0.0741754	5.87793	0.104008	5.60868	0.0891163	5.64052	0.0791377	5.83205	0.110904	5.59679	0.0415747	5.60262	0.0777707
200186	4.0924	0.0831148	4.08997	0.067232	4.13841	0.123026	4.31557	0.0690493	4.28871	0.0396409	4.22366	0.0515887	4.79178	0.0145374	4.65226	0.0351739	4.63328	0.0467189	4.60689	0.0490834	4.33912	0.040549	4.26965	0.0167709
27173	6.86089	0.0775252	6.75452	0.131794	6.84559	0.0802983	6.96578	0.102289	6.757	0.166583	6.70578	0.190456	6.41324	0.0647916	6.30542	0.0379414	6.26808	0.215778	6.81461	0.0982328	6.60578	0.0869037	6.6337	0.188871
148327	2.56289	0.0575335	2.46126	0.0320359	2.63618	0.0243289	2.5457	0.0398717	2.54843	0.066335	2.42341	0.0221443	1.32464	0.560019	1.41125	0.433655	1.78583	0.614602	2.52166	0.0473651	2.95659	0.217272	2.69288	0.0788786
10899	6.44283	0.030032	6.41217	0.0285986	6.50241	0.0238022	6.48805	0.0443848	6.40747	0.0515595	6.3334	0.0355149	6.17069	0.12941	6.16682	0.0614716	6.17616	0.106595	6.41222	0.031138	6.36043	0.0300801	6.40186	0.0393656
5872	5.71254	0.0248353	5.74865	0.0239016	5.8344	0.0186395	5.80169	0.0210636	5.67768	0.0437445	5.69804	0.0623144	5.4291	0.00569055	5.40835	0.0503137	5.47686	0.13613	5.79192	0.0159706	5.90361	0.0914971	5.77076	0.0404764
6232	5.1649	0.0681804	5.08228	0.0600703	5.21957	0.0212647	5.05761	0.0262176	5.20162	0.0865512	5.22323	0.0380962	5.67081	0.153199	5.73622	0.431246	5.56607	0.21182	5.47005	0.116087	5.12616	0.268738	5.10599	0.335214
7170	7.10384	0.81155	7.20981	0.563691	7.16459	0.691858	7.15146	0.597853	7.14489	0.597124	7.23011	0.550116	6.86851	0.235183	6.83574	0.267635	6.84191	0.185943	7.04154	0.410633	6.8523	0.539293	6.93272	0.546247
25912	7.39458	0.0282145	7.3696	0.0358766	7.40788	0.00859664	7.455	0.03001	7.40366	0.045658	7.42842	0.00996499	7.33463	0.0753937	7.24067	0.0859394	7.18819	0.163068	7.49307	0.0311857	7.29301	0.0221594	7.35224	0.0459435
9898	7.18072	0.0185057	7.25863	0.0377054	7.19985	0.0245388	7.19499	0.0428675	7.14265	0.0263883	7.24842	0.0979682	7.24268	0.0624758	6.96974	0.0175637	6.7145	0.562112	7.38198	0.0591761	7.18772	0.0831815	7.1416	0.0898228
10456	6.23925	0.0538544	6.13318	0.080916	6.30572	0.0527152	6.25382	0.0658113	6.24944	0.102579	6.25543	0.0644574	5.29635	0.338036	5.23223	0.598705	5.32938	0.482055	6.23811	0.135334	6.04115	0.0724563	6.11548	0.104225
89872	4.63665	0.234675	4.74255	0.255209	4.69928	0.245992	4.57103	0.281049	4.5666	0.37858	4.50645	0.327371	2.7918	0.580174	2.96139	2.01954	3.47962	0.42586	4.10743	0.256556	4.48559	0.238695	4.54547	0.266077
57198	5.53381	0.18421	5.69448	0.19378	5.56802	0.171416	5.34459	0.152546	5.53042	0.237592	5.52935	0.114369	5.87713	0.0854617	5.70853	0.116731	5.73041	0.00343259	5.78071	0.0566921	5.7023	0.224117	5.59863	0.258341
3570	2.46906	1.26405	3.41283	0.958536	3.06204	1.31487	3.55051	1.10774	3.46266	1.32267	3.60136	1.2799	5.08293	0.833412	4.87859	0.863571	4.37194	2.08876	3.62379	0.36939	3.17151	0.892151	3.17566	1.02458
126669	-0.55156	0.542775	-0.478136	0.432704	-0.76958	0.781839	-0.645393	0.501416	-0.906052	1.8773	-0.516019	0.34691	4.02367	0.715975	3.59182	1.57863	3.2985	1.136	0.69796	0.286312	-1.39498	1.29357	-0.859713	0.594453
55585	6.12847	0.0307478	6.23386	0.015262	6.19321	0.0118345	6.32957	0.00799113	6.21254	0.0212564	6.26194	0.0136658	7.10156	0.00237324	6.93014	0.0207615	6.73793	0.10213	6.52718	0.0366069	6.17172	0.0164789	6.12773	0.0178599
103	6.57663	0.11709	6.66959	0.12395	6.62725	0.116564	6.669	0.121506	6.68602	0.200028	6.778	0.118009	6.89631	0.0802237	6.90343	0.142241	6.69858	0.203387	7.00195	0.137363	6.83384	0.160959	6.73274	0.178386
3782	0.358823	0.0741348	0.429876	0.0691682	0.527879	0.297558	0.364784	0.251906	0.45275	0.0589895	0.322268	0.200753	-0.0452022	0.374494	-0.544605	0.13769	0.0577106	0.260089	0.620505	0.0415326	1.12545	0.271565	0.755393	0.215597
10654	5.04805	0.0280849	4.94231	0.0473716	5.14123	0.0569566	5.02202	0.0466201	4.90949	0.0185362	4.84601	0.1062	5.14955	0.122614	5.32289	0.0942265	5.3497	0.0750818	5.03713	0.109602	5.09676	0.135331	5.05595	0.134525
57326	8.52465	0.205131	8.40508	0.203809	8.54255	0.166574	8.38954	0.197481	8.26329	0.188552	8.20461	0.218288	8.38031	0.114683	8.45721	0.067801	8.559	0.110448	8.48254	0.172869	8.59336	0.135861	8.43091	0.218396
90780	4.51156	0.0707443	4.8083	0.0290033	4.78048	0.0476834	4.73775	0.0248059	4.89573	0.0769886	4.89728	0.0408062	4.76965	0.0310644	4.88515	0.0549177	4.83949	0.037145	5.18846	0.0741403	5.03467	0.0515342	4.97995	0.0450683
101928120	0.184923	0.115003	0.0982437	0.344114	0.102044	0.271315	0.029582	0.110249	0.447443	0.0959458	-0.0139729	0.124103	0.650509	0.516768	0.853427	0.370904	0.868304	0.448676	0.37904	0.226277	0.188559	0.252353	0.206333	0.275902
6464	6.77886	0.396066	6.91481	0.395245	6.94759	0.334891	6.88902	0.425175	6.92637	0.350373	6.90263	0.43597	7.16195	0.375611	7.39072	0.476399	7.43793	0.521955	7.76045	0.33418	6.92508	0.426051	6.87836	0.447104
1163	3.35036	0.324446	3.42112	0.237579	3.54322	0.219913	3.40051	0.208468	3.49221	0.148559	3.38154	0.220738	2.39716	0.278508	2.33395	0.118639	2.55687	1.0757	2.36334	0.164596	3.31057	0.120717	3.53809	0.174615
80308	5.26531	0.08428	5.20777	0.0839334	5.34024	0.0841911	5.21806	0.0749285	5.24128	0.0941557	5.19212	0.0401768	5.7481	0.0196779	5.73012	0.0523754	5.73633	0.0388675	5.55601	0.0333646	5.33105	0.0346721	5.2787	0.024202
51043	4.30608	0.0139766	4.61788	0.0320906	4.54947	0.0353477	4.93179	0.0406125	5.09995	0.0512913	5.04781	0.0678597	4.47844	0.0274413	4.48183	0.0598088	4.51785	0.169346	5.52713	0.0699665	4.97168	0.0140939	4.97403	0.0237232
8751	5.60423	0.404006	5.48025	0.476697	5.70739	0.374466	5.52277	0.30677	5.47408	0.588266	5.41054	0.441827	6.13335	0.178275	6.13813	0.0925334	6.23333	0.250708	5.50717	0.450567	5.58748	0.416009	5.54744	0.504713
1945	3.17245	0.318969	2.98373	0.300004	3.09727	0.24766	2.74847	0.240729	2.68758	0.384083	2.5113	0.116015	3.00402	0.137882	3.06016	0.157785	2.87466	0.35523	2.5426	0.148558	2.96571	0.122755	3	0.0259917
1944	0.281536	0.0610143	0.0258679	0.0542343	0.294679	0.180439	0.543636	0.11513	0.298467	0.379241	-0.000245362	0.124377	0.651924	0.518756	0.102195	0.932954	0.70024	1.85816	0.172127	0.0926916	0.531476	0.352432	0.619765	0.961466
1942	4.10366	0.58587	4.36252	0.0424979	4.11063	0.175217	4.47897	0.077214	4.92513	0.159004	4.64134	0.0999421	4.75191	0.0720404	4.95212	0.0786346	4.69857	0.330755	4.77436	0.204135	4.75876	0.116205	4.63553	0.0886473
55974	4.06455	0.106329	3.91425	0.144082	3.98778	0.0846432	4.10336	0.0439116	3.90781	0.125023	3.90187	0.0691102	4.52382	0.0463261	4.47849	0.0852066	4.36913	0.206371	4.46919	0.0473835	3.93692	0.0358215	3.95777	0.0999388
54344	4.44044	0.0492144	4.29584	0.103911	4.54853	0.0712763	4.54893	0.139334	4.44411	0.190831	4.27212	0.122149	3.96867	0.336599	4.15908	0.814785	4.11389	0.521819	4.43979	0.203549	4.37201	0.134969	4.32593	0.193239
200185	5.05954	0.0702743	4.95151	0.0883001	5.12201	0.0776193	5.11509	0.0549594	4.95242	0.0702301	5.07192	0.0647512	4.74979	0.107217	4.50242	0.424319	4.62573	0.334238	5.30831	0.0607761	5.02264	0.0951415	4.9245	0.00870783
4582	2.48367	0.219065	2.26101	0.116696	2.43134	0.141878	2.37335	0.138975	2.24343	0.243325	2.17598	0.273253	1.47427	0.360639	1.09038	0.291043	1.23797	0.316569	3.04474	0.297605	2.35899	0.426198	2.19347	0.62288
7059	4.43905	1.03513	4.29323	1.20911	4.57396	0.732506	4.34179	0.86235	4.31999	1.20844	4.28907	0.956663	4.37883	0.346893	4.1501	0.431997	4.25585	0.766536	4.35427	0.747768	4.54582	0.934964	4.32012	1.29065
4580	3.98165	0.219011	3.86831	0.235758	4.02097	0.199245	3.97356	0.146334	3.98228	0.195747	3.87376	0.193286	4.08815	0.180048	4.11588	0.144721	4.00168	0.429024	4.35907	0.136975	3.93053	0.0648638	3.95763	0.0859993
2630	4.63459	0.244167	4.4508	0.413369	4.64991	0.312557	4.44297	0.313904	4.3871	0.470453	4.40148	0.420818	4.72904	0.141425	4.59836	0.241559	4.43628	0.540558	4.71381	0.274842	4.77921	0.20443	4.62798	0.279513
2629	6.86008	0.345639	6.73314	0.461607	6.89179	0.299614	6.71059	0.302759	6.63342	0.505328	6.70742	0.391193	6.92562	0.174526	6.80479	0.237249	6.67144	0.563895	6.9041	0.3962	6.81145	0.314269	6.77286	0.436768
10712	5.2106	0.0929485	5.13094	0.126946	5.29249	0.106635	5.23171	0.102765	5.23636	0.108981	5.20007	0.153519	4.55086	0.104527	4.38487	0.243001	4.38058	0.679497	5.30849	0.0839358	5.30904	0.117896	5.2798	0.0957829
10067	6.58226	0.0475837	6.39712	0.086214	6.6002	0.0585304	6.57013	0.0390173	6.35378	0.0874413	6.44471	0.0656954	5.64612	0.118919	5.5212	0.321286	5.71249	0.248372	6.63285	0.0183503	6.41567	0.0388749	6.42046	0.0370392
1196	4.74956	0.0589647	4.75788	0.0834835	4.75372	0.0512177	4.52487	0.0613016	4.56872	0.0936381	4.54728	0.101861	5.06993	0.203833	4.73485	0.0872305	4.7566	0.114614	5.05041	0.134545	4.86384	0.0133602	4.74121	0.0438442
57657	2.28824	0.108651	2.04287	0.127753	2.31379	0.0880197	2.01861	0.179733	2.0139	0.243091	1.88216	0.239259	2.60598	0.0580886	2.39267	0.128266	2.47362	0.0260344	2.12123	0.0869015	2.14654	0.0500403	2.034	0.086129
2224	6.35265	0.287886	6.32869	0.229018	6.39368	0.196587	6.24409	0.217257	6.36506	0.232499	6.28558	0.150283	6.20889	0.120171	6.18957	0.114524	6.17691	0.067728	6.45334	0.0581767	6.35536	0.0626424	6.3096	0.0939958
23623	4.90031	0.0627456	4.82075	0.0719399	4.97245	0.0558116	4.74553	0.0158667	4.66094	0.0773854	4.68463	0.0432949	5.82152	0.0139657	5.64475	0.0623691	5.7531	0.0614624	5.13704	0.0502218	4.79785	0.0249675	4.72285	0.0180813
55870	5.56667	0.0516283	5.67408	0.0317533	5.49034	0.0278807	5.7289	0.0162786	5.86447	0.0646103	6.03118	0.100772	6.13338	0.118078	6.07214	0.227515	5.8614	0.123963	6.00931	0.0144474	6.12769	0.0298103	6.07828	0.0850268
645676	1.0284	0.126918	1.30399	0.329763	1.28443	0.183613	1.12424	0.28812	1.29093	0.371145	1.13837	0.323793	2.61139	0.267771	2.52175	0.470892	2.40573	0.554549	1.69089	0.265142	1.25758	0.342853	0.983835	0.270077
55154	3.70863	0.0692728	3.86941	0.0966094	3.85789	0.0911263	3.85558	0.0707428	3.96272	0.173142	3.94598	0.0490867	2.6413	0.0342547	2.74242	0.45128	3.01445	0.132304	3.95714	0.0181895	3.92663	0.105436	3.8898	0.0331168
55249	5.33529	0.0184524	5.39042	0.017255	5.38517	0.00818133	5.33913	0.022662	5.45569	0.0187657	5.45883	0.0572306	5.72205	0.0401423	5.50111	0.026144	5.39869	0.0542696	5.51989	0.0310379	5.48259	0.0297717	5.40553	0.0596235
7818	7.29938	0.0452494	7.15953	0.0247267	7.26033	0.05872	7.28673	0.0774764	7.1895	0.0495609	7.24424	0.0576894	6.24347	0.0159049	6.24459	0.083932	6.39705	0.118181	7.07724	0.0431624	7.14721	0.0556882	7.14357	0.0788136
100129405	3.69348	0.0843833	3.73163	0.0647092	3.82797	0.13494	3.74312	0.0512888	3.99812	0.201437	3.95778	0.0910245	2.66647	0.0470772	2.57813	0.442361	2.85378	0.218736	4.00284	0.0319976	3.94185	0.141023	3.84192	0.102292
54856	4.6718	0.0496319	4.81709	0.0340618	4.70472	0.0600504	4.80891	0.0383779	4.95113	0.069552	4.97778	0.107619	5.0181	0.0513976	4.88783	0.0442572	4.67398	0.440309	5.23445	0.0650032	5.0505	0.0850895	4.9807	0.0864395
23208	3.15156	0.58235	3.26843	0.817106	3.11265	0.550552	3.1864	0.649734	3.06882	1.27769	2.9655	1.0525	3.70381	0.48044	3.7443	0.411902	3.42731	0.914556	4.09878	0.60459	3.33062	0.838672	3.2594	1.203
6016	5.65231	0.0540597	5.79336	0.0516147	5.67136	0.0685245	5.75831	0.0686654	5.90171	0.0286189	5.86925	0.0610732	5.726	0.164615	5.75964	0.546308	5.81292	0.2965	6.48565	0.012101	5.89343	0.0314591	5.86188	0.0537922
22889	5.05636	0.0441321	4.99864	0.0383205	4.92344	0.0150318	5.14451	0.041404	4.94635	0.0270596	4.85808	0.0272926	5.2768	0.0344766	5.31654	0.0633393	5.4018	0.158131	5.49613	0.0788594	5.12147	0.0294547	5.03384	0.0467575
9181	5.48527	0.0426142	5.84809	0.0610722	5.70239	0.0510108	5.73909	0.0614266	5.97869	0.0827821	6.01308	0.0709324	5.66011	0.0272892	5.45109	0.026658	5.46946	0.0305898	6.28434	0.0180652	6.19512	0.0276264	6.19384	0.00616506
6746	7.80909	0.187324	7.75699	0.209913	7.8043	0.169473	7.80317	0.149586	7.74926	0.194128	7.77849	0.142604	7.64568	0.214197	7.53262	0.304125	7.43996	0.786156	7.77686	0.134802	7.63606	0.12246	7.71103	0.183558
56893	5.47348	0.0807624	5.54624	0.0353964	5.56346	0.0502941	5.51622	0.0710865	5.5144	0.0797228	5.51312	0.105491	5.815	0.0154906	5.66319	0.0294021	5.42684	0.173029	5.88595	0.03996	5.5772	0.0758974	5.51443	0.0839908
28956	5.02399	0.0152044	4.93356	0.0243926	5.11886	0.0416902	4.97444	0.0632973	4.92385	0.0228073	4.83665	0.0339371	5.74612	0.098094	5.82907	0.0329241	5.74284	0.151554	5.37303	0.0312155	4.8854	0.030735	4.86428	0.0450704
92312	4.80862	0.288199	5.40978	0.296436	5.21809	0.360022	5.07188	0.191098	5.76478	0.316469	5.79604	0.207134	4.38275	0.358876	4.61689	0.365915	5.12094	0.521074	5.395	0.592025	5.69419	0.389374	5.65267	0.459678
4000	9.05313	0.0951014	9.07731	0.0262022	9.16092	0.0512237	9.06717	0.0718094	9.07255	0.0396079	9.00844	0.0637831	9.96866	0.0417363	9.97057	0.0296995	9.6957	0.774569	9.5451	0.035414	8.98759	0.0441979	8.93222	0.0219306
64218	-0.0570388	0.0990123	-0.103756	0.205325	0.103501	0.593509	-0.0744522	0.109939	-0.110973	0.647362	0.234109	0.458881	2.02267	0.213355	1.78822	0.254002	1.62981	0.223444	0.55072	0.241257	0.180605	0.259923	0.128049	0.471703
9673	4.97298	0.11024	4.86701	0.0362927	4.91334	0.0393074	5.0191	0.0528473	4.81267	0.0399089	4.95222	0.0979822	5.20697	0.0764159	4.97189	0.0536697	5.0288	0.0565258	4.90623	0.112454	4.65668	0.0855824	4.59944	0.127973
11243	4.302	0.0859558	4.22241	0.0787298	4.35398	0.0347688	4.35934	0.0856453	4.30897	0.119182	4.21316	0.122889	3.30948	0.154214	3.27022	0.0927291	3.43982	0.34621	4.1116	0.176489	4.29716	0.151988	4.22937	0.24246
79957	2.7778	0.248317	2.21919	0.322928	2.46297	0.0401415	2.48539	0.119976	1.955	0.29617	1.71938	0.491643	4.06287	0.611416	3.6167	0.396215	3.66511	0.278448	2.7058	0.316858	2.3048	0.087096	1.96378	0.369056
23381	7.28245	0.0312085	7.4804	0.0638859	7.43718	0.045924	7.37102	0.0226254	7.52894	0.0511657	7.45928	0.0304014	7.53915	0.0116788	7.46711	0.0305245	7.35348	0.173208	7.51725	0.0621198	7.4742	0.0491773	7.43361	0.0299872
84283	1.9403	0.0748563	1.67852	0.0744614	1.95416	0.120057	1.92104	0.0270404	1.64545	0.0842297	1.77732	0.0831997	1.60166	0.0567863	1.59171	0.0795929	1.80916	0.388545	2.10216	0.0459712	2.07804	0.0851244	1.96838	0.0853205
112770	6.00399	0.268839	5.91395	0.349555	6.11817	0.250557	5.99414	0.222401	5.91655	0.3114	5.83955	0.230123	5.76268	0.325016	5.55977	0.802245	5.74469	0.4676	6.13617	0.198825	5.98464	0.251201	5.95264	0.249344
7203	8.35369	0.0528768	8.4076	0.033685	8.41558	0.0430667	8.37764	0.0307786	8.37684	0.0376585	8.32055	0.0200574	7.97459	0.0229092	7.95522	0.0246624	7.91549	0.0294568	8.38799	0.00618811	8.38533	0.0088432	8.36096	0.00957908
4209	6.35436	0.0120434	6.49165	0.0529238	6.48674	0.0735372	6.5192	0.0554739	6.60363	0.107785	6.57393	0.027672	6.79085	0.104515	6.68502	0.2471	6.5302	0.0886142	6.5855	0.104547	6.65478	0.0423851	6.51685	0.0527217
128239	3.88412	0.349721	4.08463	0.0783029	3.92367	0.472247	3.70713	0.394844	3.90099	0.275567	3.956	0.227924	2.54623	0.525033	2.05008	0.402644	2.10907	0.996414	1.16507	0.154353	3.88352	0.341059	4.28706	0.254182
128240	6.53575	0.0280052	6.375	0.0545239	6.65372	0.0477196	6.48162	0.0293237	6.4769	0.0409871	6.49665	0.0227425	6.03804	0.0573358	6.15064	0.203814	6.17196	0.106816	6.31643	0.0480465	6.38234	0.0590771	6.38471	0.0689805
54865	4.76103	0.203003	4.84531	0.144619	4.8724	0.137248	4.76373	0.0420471	4.78259	0.0977473	4.8941	0.0360373	4.80503	0.0519465	4.59614	0.0429849	4.44911	0.143749	4.95237	0.0409015	4.79608	0.0522161	4.68794	0.105828
63827	0.726858	0.98159	0.225654	0.219637	0.634433	0.779476	0.805083	0.398401	0.372513	0.090536	0.321855	0.559028	0.21158	0.556293	0.337748	0.971813	0.686382	0.443045	2.11197	0.165812	-0.196815	0.614206	0.135629	0.398847
10763	10.4101	0.0130123	10.5241	0.171533	10.3919	0.00171849	10.3239	0.0176864	10.3242	0.190224	10.3422	0.0430646	9.13957	0.118605	9.31086	0.0578723	9.29293	0.104656	10.5257	0.117123	10.0856	0.22832	10.1977	0.101322
1382	5.52777	0.0939452	5.7976	0.436316	5.63158	0.181991	5.55499	0.161445	5.55767	0.336016	5.53171	0.401296	6.31254	0.15666	6.183	0.213317	6.28011	0.424767	5.79452	0.614186	5.7378	0.0802233	5.59645	0.233712
81875	4.12923	0.0626341	4.37182	0.0218647	4.24629	0.02777	4.24462	0.0649822	4.44408	0.0351263	4.54415	0.0592398	4.21867	0.0150918	4.27151	0.033104	4.24902	0.0324042	4.62494	0.0343212	4.4742	0.0409524	4.44941	0.0405752
51093	3.96232	0.0263505	3.79064	0.0389881	3.95516	0.0515726	3.93144	0.0533088	3.67331	0.0662261	3.6725	0.080848	4.46948	0.102046	4.39627	0.0590589	4.48979	0.0268202	4.37986	0.0274703	3.89022	0.0431832	3.92729	0.0424154
79590	5.35766	0.0111893	5.2196	0.0461321	5.38976	0.016131	5.26305	0.032236	5.31408	0.0324417	5.34543	0.0212016	4.49804	0.0919003	4.43099	0.424176	4.59313	0.131931	5.35384	0.0377286	5.36198	0.0462595	5.2982	0.0681147
3068	7.49852	0.0427831	7.63389	0.0199026	7.60097	0.0491418	7.55089	0.0244152	7.67226	0.0366662	7.64074	0.0178972	6.56888	0.0219814	6.66848	0.0668818	6.51968	0.0966644	7.5424	0.0288715	7.6899	0.0370907	7.65932	0.0547532
5546	5.8001	0.0205055	5.92558	0.0291433	5.97155	0.0115001	6.02009	0.0176049	6.03829	0.0132732	6.06102	0.0226574	6.36541	0.0121575	6.37128	0.0105862	6.27358	0.0530712	6.33318	0.0714374	6.10985	0.026465	6.04715	0.0355605
375033	0.636255	0.925607	0.662135	1.41158	0.617761	2.34934	0.706552	1.72219	0.903106	0.952443	0.629366	1.25842	1.05149	0.789823	0.762047	1.05399	1.20318	1.03984	1.57398	1.90167	0.971786	1.44938	0.816797	1.33981
9826	5.60017	0.0176435	5.63534	0.0314348	5.62772	0.0410449	5.6301	0.0366202	5.75204	0.0266396	5.7711	0.0458252	5.70728	0.0178787	5.60668	0.146733	5.42206	0.411154	5.99249	0.0630515	5.92075	0.0347546	5.84016	0.0870777
2117	4.86267	0.106257	4.85999	0.0228211	4.70991	0.0114497	5.20376	0.0140396	4.88111	0.0128186	4.95768	0.00599687	6.13083	0.0867425	6.01388	0.12643	5.89082	0.167606	5.2118	0.0590915	4.72237	0.0729572	4.65752	0.0668812
55243	6.49625	0.378944	6.91588	0.398518	6.6523	0.372793	6.63521	0.472058	6.97503	0.566829	6.93653	0.329213	6.29802	0.340475	6.26388	0.486766	6.15406	0.560929	6.96561	0.330061	7.03055	0.53238	6.92807	0.764488
912	-0.115832	0.484086	-0.18135	0.296721	-0.282803	0.449653	-0.273762	0.219757	-0.260798	0.796191	-0.602878	0.486141	0.998089	0.840531	0.966875	0.599268	1.04835	1.27301	0.234213	0.113054	0.157465	0.731448	0.212208	0.522265
3428	2.87	0.226515	3.22322	0.192021	2.91372	0.427916	2.99115	0.409827	3.12701	0.189119	3.0727	0.407301	4.31458	0.0424603	4.68822	0.230811	4.08434	1.15726	3.65458	0.420578	3.50846	0.234194	3.40675	0.177259
54935	3.11345	0.25954	2.93692	0.117248	3.1732	0.17931	3.14215	0.206045	3.2048	0.161456	3.04974	0.172142	2.7866	0.0710537	2.96469	0.389111	3.02866	0.139885	3.03961	0.242715	2.99552	0.210269	3.07162	0.196717
8407	6.49605	1.78621	6.72697	1.12513	6.85109	1.19444	6.96434	0.943575	6.80548	1.06158	6.73237	1.1422	6.88995	1.20789	6.78436	1.50258	6.69393	1.97472	7.09926	1.54511	6.52132	1.32232	6.57892	1.43967
57549	3.87486	0.125743	3.77976	0.169199	3.8567	0.13336	3.84922	0.1342	3.73122	0.253191	3.64708	0.332984	0.850075	0.311575	0.958353	0.313348	1.40686	0.12839	2.47083	0.298756	4.32758	0.406094	4.2011	0.168893
93183	4.41693	0.10721	4.62852	0.0685479	4.48849	0.0767644	4.55889	0.0639264	4.62891	0.300068	4.73968	0.0503107	4.64968	0.030329	4.87072	0.021922	4.79993	0.0808794	4.87278	0.0929782	4.86587	0.0580026	4.87513	0.133465
93185	5.63662	0.219644	5.47076	0.231231	5.6657	0.161319	5.44623	0.188601	5.30269	0.357264	5.26902	0.346905	5.44333	0.156337	5.4358	0.0631512	5.6664	0.0875995	5.2304	0.18722	5.28418	0.192864	5.30136	0.248389
477	6.57279	0.689081	6.09028	0.776334	6.28389	1.10492	6.47139	1.04679	6.17777	0.803222	6.27366	0.74729	5.18035	0.342622	4.52168	0.995276	4.97259	1.67981	5.92366	0.520755	6.37909	0.343632	6.02267	0.555547
480	0.458868	0.852522	0.190879	0.470366	0.661782	0.502521	0.560711	0.915495	0.598891	0.246581	0.342911	0.492516	-0.117968	0.168226	-0.308515	0.128769	-0.388409	0.67858	0.371426	0.40633	0.564295	0.133608	0.143459	0.338657
844	5.65223	0.41971	5.61711	0.483584	5.54337	0.441293	5.53593	0.42959	5.61189	0.558685	5.49692	0.411616	4.70349	0.353673	4.7794	0.436609	4.92591	1.38108	5.42607	0.676193	5.36142	0.967552	5.42864	0.534442
8682	8.36357	0.393958	8.65695	0.0635528	8.49727	0.321981	8.4139	0.278277	8.67365	0.117147	8.55967	0.177506	8.35488	0.188801	8.30115	0.295278	8.37616	0.315868	8.83975	0.0261836	8.42999	0.133913	8.38813	0.0649573
50717	6.80501	0.0151487	6.8253	0.0206817	6.82596	0.0141932	6.79367	0.0430358	6.8251	0.0278664	6.74492	0.0494929	6.89827	0.0342027	6.84658	0.0611945	6.82565	0.0828953	7.18662	0.0546854	6.9975	0.0374856	6.88127	0.0851637
5824	6.24154	0.0331369	6.30892	0.035355	6.26501	0.0540953	6.2734	0.0372347	6.30638	0.0527758	6.28486	0.0500089	5.39249	0.0364853	5.51852	0.133879	5.68129	0.271723	6.4422	0.0690678	6.25987	0.0603215	6.22916	0.0764005
1314	8.37685	0.0405095	8.26946	0.0359947	8.27589	0.044877	8.31685	0.0432209	8.17148	0.069072	8.23848	0.033144	8.22717	0.016824	8.08598	0.0388576	8.08024	0.0447717	8.2843	0.0387406	8.11739	0.0777845	8.12515	0.0676088
474338	3.80837	0.0977233	4.08299	0.0712237	3.91815	0.106366	3.9567	0.0760318	3.99341	0.0333953	4.00603	0.0635383	4.11857	0.0497106	4.20522	0.0144498	3.92778	0.120871	4.11239	0.0173689	3.95299	0.0540729	3.99892	0.00645971
23385	7.89459	0.0825115	7.70721	0.128764	7.78006	0.0563637	7.6806	0.0607016	7.51749	0.146101	7.56449	0.106001	8.14774	0.0817894	7.87799	0.0988823	7.85196	0.0870324	7.85075	0.132991	7.64875	0.126438	7.64594	0.196548
57216	5.05749	0.250249	5.25267	0.406403	5.1284	0.167238	5.16974	0.158243	5.12492	0.343446	5.07485	0.170618	5.59602	0.552033	5.23319	0.406326	5.10859	2.67554	5.66719	0.11354	5.46199	0.258296	5.28147	0.409981
55600	0.616214	0.538617	1.00921	0.162001	0.717231	0.462357	0.88343	0.252168	0.595218	0.319804	0.788741	0.188365	0.543564	0.339375	0.922751	0.518994	1.04091	0.1389	1.15854	0.0604076	1.43717	0.819212	1.01512	0.326877
50848	6.46084	0.276247	6.64988	0.350909	6.56146	0.233738	6.42149	0.234139	6.41589	0.353511	6.44138	0.171199	7.36855	0.127243	7.39972	0.207423	7.15924	1.05482	7.17282	0.148581	6.75817	0.361174	6.70752	0.405661
100131187	3.82976	0.398434	3.87187	0.323896	4.00561	0.351924	3.86078	0.529193	3.93728	0.559328	3.70803	0.61234	3.8296	0.568865	4.20239	0.926996	4.36956	0.560637	4.04031	0.759485	4.01099	0.830071	3.96831	0.914656
7391	4.87698	0.0474678	4.87695	0.0588375	4.89167	0.0708479	4.87249	0.0505796	4.81894	0.169772	4.81412	0.116941	5.14349	0.010281	5.1034	0.052661	5.16689	0.0303965	5.15987	0.111067	5.06381	0.0396897	4.9071	0.107225
126823	2.28372	0.101589	2.26395	0.0413012	2.41923	0.0456103	2.44759	0.0898793	2.52316	0.0520097	2.30709	0.136596	0.977243	0.62733	1.29159	0.573294	1.51497	0.432162	2.81713	0.115673	2.63852	0.160091	2.62846	0.232714
5202	5.0814	0.0757841	5.09534	0.0154656	5.09299	0.0311955	5.11497	0.0227846	5.04595	0.00856665	5.00264	0.0526782	5.28253	0.185869	5.22991	0.0528394	5.14042	0.121187	5.21706	0.0414933	4.94136	0.0278585	4.95156	0.0492987
4817	4.72829	0.0203526	4.79135	0.0151101	4.86262	0.0298762	4.74072	0.00750608	4.72898	0.0285059	4.65159	0.0434705	5.14418	0.144344	5.17503	0.0770782	5.05805	0.0897154	5.32749	0.116925	4.94698	0.0707604	4.88636	0.118238
9191	4.52308	0.0260197	4.70977	0.010503	4.66114	0.0202123	4.73952	0.00489482	4.75686	0.0261287	4.75688	0.0291868	4.68118	0.135019	4.69984	0.0480508	4.5928	0.0502089	4.89908	0.0779632	4.80858	0.0366387	4.71593	0.0467006
51506	5.75728	0.085423	5.84331	0.0294587	5.87723	0.0354731	5.82075	0.0187942	5.79296	0.037321	5.79456	0.0482039	5.10858	0.0138902	5.18226	0.107667	5.29941	0.089254	5.83149	0.0155242	5.8441	0.0267695	5.7909	0.045366
27005	3.12965	0.019924	3.42104	0.0306487	3.38737	0.021127	3.47214	0.0209739	3.6169	0.0299603	3.65272	0.0819037	3.1829	0.0205261	3.27223	0.0864723	3.02885	0.354198	4.02532	0.0248379	4.03151	0.032854	3.9322	0.027471
5498	3.75562	0.0494971	3.80025	0.0757513	3.94606	0.0588424	3.7765	0.0520646	3.80903	0.0466216	3.64694	0.0471045	2.52453	0.166107	2.76276	0.704416	2.88156	0.293572	3.7323	0.0682161	4.05202	0.0351836	3.83947	0.0164518
8703	5.31739	0.0929437	5.41026	0.121055	5.44855	0.0785813	5.43082	0.0826766	5.31936	0.0615374	5.27743	0.0584186	5.71034	0.00863641	5.7086	0.0156552	5.4264	0.276831	5.44262	0.0491108	5.3954	0.060051	5.34331	0.0784007
4720	8.43609	0.0261348	8.2519	0.0278918	8.42816	0.0593338	8.39731	0.0880593	8.24994	0.0358508	8.20467	0.0530292	7.99109	0.0378163	8.00968	0.0325361	8.28912	0.16605	8.29597	0.0582758	8.35158	0.0849375	8.26432	0.100812
84134	4.5437	0.0596705	4.54711	0.0297514	4.60805	0.0781824	4.66779	0.130193	4.7545	0.0977289	4.78699	0.109607	3.35641	0.0557789	3.35755	0.539255	3.2698	0.701391	4.69302	0.176252	4.58347	0.0941949	4.64316	0.0808581
6391	5.99854	0.0389581	5.99483	0.0537899	6.05403	0.020055	6.05058	0.0249778	6.00575	0.0283021	6.01782	0.0248523	5.91911	0.138459	5.98882	0.179992	5.99922	0.058183	6.19268	0.00907442	5.86701	0.0149146	5.87354	0.0213508
257177	1.49228	0.12338	1.57448	0.210559	1.75246	0.0482095	1.80581	0.0811327	1.77642	0.0936447	1.74368	0.091538	1.40955	0.36064	1.4253	0.386805	1.54152	0.156635	1.8133	0.0702881	1.65013	0.0345872	1.49129	0.136616
3310	2.10293	1.76803	1.6982	0.837667	1.87235	1.45699	1.9798	1.44948	2.05912	1.27394	1.85447	1.82423	1.97894	0.18357	1.70079	0.242735	2.22348	0.138861	2.35265	0.665319	1.5704	0.364934	1.43979	0.610782
641311	0.464452	0.102234	0.245987	0.251681	0.428607	0.0953309	0.477251	0.0935355	0.502583	0.253825	0.167109	0.0809424	0.29813	0.173433	0.447148	0.237112	0.678269	0.734528	0.798347	0.132747	0.641371	0.256658	0.474537	0.163212
84824	-0.181145	1.61754	-0.0300478	0.577121	0.125963	0.63911	0.0826524	0.555214	0.0787176	0.557027	0.0282633	0.58589	2.62697	0.435617	2.23292	0.57928	2.16581	1.69604	1.57655	0.291109	-0.436537	0.883487	-0.221193	0.938375
11266	3.44909	0.116087	3.71031	0.037019	3.5204	0.0219253	3.68647	0.0291711	3.62404	0.0269041	3.58129	0.0183734	3.29872	0.0906547	3.45233	0.0325272	3.1154	0.450258	3.41735	0.00383864	3.40096	0.0137617	3.48005	0.00689152
22926	6.84349	0.0643422	6.81421	0.0698342	6.72574	0.0889672	6.77312	0.0393285	6.7086	0.131424	6.77732	0.0552592	6.46288	0.0165199	6.55294	0.050098	6.35059	0.417201	6.74864	0.0976687	6.78956	0.0809642	6.84211	0.135013
9722	1.53601	0.550931	1.81725	0.646806	1.81967	0.527683	1.57873	0.32834	2.20604	0.360529	2.1252	0.832455	2.01288	0.04353	2.01577	0.147369	1.73364	0.636341	1.75858	0.195166	2.41126	0.245211	2.12331	0.789495
400793	2.56377	0.479243	2.70546	0.301047	2.62637	0.225674	2.7071	0.234961	3.20299	0.263715	3.25468	0.624929	3.49798	0.288707	3.43552	0.391687	3.35472	1.11747	3.06618	0.161941	3.87841	0.498846	3.65788	0.73688
127933	6.38459	0.232413	6.49184	0.214232	6.29667	0.324024	6.53205	0.248043	6.31813	0.339234	6.29923	0.340875	6.90625	0.402463	7.10846	0.220649	6.67555	0.847424	6.95907	0.287206	6.31769	0.358274	6.43546	0.249673
6675	4.65568	0.231764	4.95898	0.175864	4.76003	0.176869	4.87139	0.13617	4.80699	0.163971	4.78946	0.21602	4.70421	0.114983	4.9461	0.231617	4.68002	0.19553	4.77405	0.250074	4.52365	0.191732	4.66991	0.175552
4921	3.67966	0.936342	3.64271	1.08182	3.55786	0.849501	3.70505	0.710429	3.6524	1.06957	3.73904	0.958601	2.01708	0.965623	1.98084	0.719263	2.20958	0.788929	3.39027	0.716663	3.56597	1.36546	3.57759	0.992913
51478	2.93111	0.154403	2.74992	0.240313	2.83629	0.0868096	3.02129	0.0699778	2.80362	0.144577	2.86649	0.0077094	3.60087	0.0423531	3.66239	0.139201	3.84238	0.0677002	2.83575	0.0373546	2.71976	0.091896	2.55872	0.269602
5999	3.62179	2.79743	4.10949	2.71724	3.87702	2.16611	4.24641	2.20622	4.48681	2.24224	4.64258	2.34975	2.76685	0.56061	2.60285	0.928836	2.79605	1.4201	4.91428	1.14208	4.19921	2.38966	4.51386	1.93003
8490	8.01383	0.0657182	8.31301	0.0437691	7.99145	0.125054	8.00923	0.0213769	8.07041	0.0497752	8.16309	0.0751479	9.56485	0.101559	9.62936	0.147353	9.46831	0.115038	8.87418	0.038866	8.1783	0.114501	8.16281	0.0933747
83540	2.85242	0.57712	3.0359	0.678273	2.74631	1.14643	2.90458	0.386416	3.03179	0.478881	3.00718	0.85109	0.708162	0.770496	0.559709	0.420523	0.494686	0.475495	0.0326699	0.103184	3.07058	0.350976	3.63449	0.278005
5087	6.61715	0.14787	6.7335	0.128901	6.66554	0.120798	6.59943	0.121783	6.81403	0.104388	6.84268	0.132832	6.00905	0.216576	6.17197	0.124553	5.97405	0.354306	6.59629	0.121505	7.07915	0.159685	7.01286	0.151252
6258	3.4631	1.27168	3.24191	0.828928	3.68179	1.50136	3.65948	1.64646	3.31339	1.25686	3.49596	1.54682	2.15217	1.38076	1.74878	1.54721	2.35676	2.27596	2.83149	1.29576	2.59006	1.03902	3.53699	1.24579
4259	8.25661	0.0753605	8.06257	0.17229	8.21425	0.158646	8.15902	0.22423	8.19602	0.245661	8.20768	0.299361	7.74178	0.166777	7.86563	0.326847	7.90544	0.458543	7.80253	0.32751	8.04713	0.286899	8.11722	0.309503
223	6.3209	0.0596884	6.30088	0.0547798	6.28852	0.0661891	6.29237	0.0402023	6.1363	0.0601804	6.17229	0.0844116	5.88962	0.137758	5.99308	0.158776	6.05139	0.172271	6.291	0.0609733	6.28684	0.030176	6.29926	0.0417601
54499	7.1236	0.00886404	7.17474	0.0122083	7.05472	0.0630994	7.08689	0.0577012	7.02557	0.066851	7.01722	0.0382856	7.32391	0.0118146	7.36129	0.0353331	7.23889	0.0551655	7.34744	0.0347204	7.12841	0.0753847	7.18176	0.0182221
7371	5.04417	0.0870856	5.53203	0.121594	5.417	0.122628	5.19874	0.0808377	5.54997	0.124757	5.56972	0.0878837	5.01374	0.0348726	5.12452	0.135457	5.05655	0.295703	5.34295	0.150166	5.39887	0.160704	5.34802	0.235015
57645	4.86563	0.0480589	5.47625	0.0337913	5.20787	0.0337681	5.26315	0.0514128	5.61433	0.0519828	5.65083	0.0454367	5.09625	0.0584434	5.09015	0.0191647	5.0165	0.0396147	5.57884	0.0305731	5.66025	0.0570905	5.65632	0.0664936
117143	2.67953	0.0612508	3.31431	0.0523082	3.10504	0.108749	3.50418	0.0364292	3.72089	0.0396533	3.77103	0.0607513	3.35896	0.0185031	3.37086	0.0751609	3.44463	0.0982651	3.83102	0.0382962	3.75692	0.0200131	3.79328	0.0553806
387597	4.45643	0.0845565	4.75027	0.249542	4.45981	0.134559	4.50272	0.120761	4.62209	0.312963	4.68766	0.0451905	4.40058	0.328334	4.2102	0.105236	4.14686	0.428797	4.63764	0.0844696	4.84124	0.144479	4.69041	0.2565
92235	6.59141	0.437903	7.08957	0.724078	6.94382	0.511339	6.84317	0.41314	7.13019	0.487086	7.11508	0.362133	5.96891	0.512088	6.12766	0.613156	5.52021	3.13207	6.92941	0.535134	7.57777	0.35908	7.34472	0.445355
5451	4.26147	0.0519199	4.31797	0.0518815	4.16962	0.00773811	4.36987	0.0396202	4.53482	0.0294845	4.51776	0.12309	4.80719	0.0735122	4.68661	0.212871	4.85924	0.403909	4.5521	0.0258504	4.65752	0.0595335	4.60118	0.0986755
8804	6.88151	0.144568	6.93118	0.165399	6.81036	0.182437	6.89019	0.191139	6.78382	0.187187	6.76717	0.124098	7.49899	0.181122	7.61942	0.217398	7.50043	0.139431	7.09504	0.167155	6.82564	0.190575	6.89188	0.146645
92241	6.38153	0.29002	6.60408	0.345765	6.47726	0.30725	6.40251	0.235045	6.68856	0.338253	6.67447	0.218664	5.50033	0.797286	5.5876	0.759589	5.36054	1.24546	6.34344	0.55281	6.93775	0.200974	6.98413	0.266213
9019	6.16089	0.366708	6.17249	0.495988	6.13252	0.441079	6.12291	0.44149	6.03239	0.440991	6.09213	0.467074	6.46922	0.472315	6.42613	0.469219	6.3713	0.377528	6.21237	0.447984	6.2345	0.412027	6.13895	0.602032
25874	6.99016	0.089896	6.91487	0.117135	7.05392	0.074991	6.99795	0.0968027	7.02159	0.217345	6.97842	0.169892	6.47803	0.159595	6.76904	0.372667	6.54571	0.296187	6.88803	0.390635	6.88855	0.430459	6.86471	0.519389
55827	6.79608	0.0875757	6.88468	0.0900319	6.79632	0.0778238	6.77409	0.077607	6.82649	0.075919	6.84699	0.131176	7.02699	0.0252296	6.94896	0.0219844	6.99219	0.0716135	6.99761	0.0242084	7.07614	0.134102	6.94931	0.152732
23432	4.88805	0.184076	4.96447	0.211366	4.86914	0.153407	4.76363	0.164294	4.84402	0.198876	4.7347	0.194043	5.60164	0.276483	5.59481	0.297047	5.68512	0.303921	5.10486	0.344851	5.01354	0.303677	4.92304	0.484811
261726	6.04755	0.0332428	6.17867	0.0569951	5.98765	0.0718718	6.05571	0.0267043	6.10511	0.010509	6.05612	0.0621802	6.17802	0.0345275	6.31388	0.0653903	6.05174	0.107992	6.40474	0.0126571	6.10115	0.0462126	6.15067	0.00251806
375035	1.33442	0.0856952	1.26965	0.106499	1.23586	0.172532	1.48769	0.177989	1.57918	0.0991606	1.55883	0.0817864	2.60175	0.140026	2.06095	0.143891	2.09423	0.344634	2.01777	0.267187	1.10789	0.297104	1.47319	0.0856277
84832	0.304668	0.0445627	0.731079	0.180616	0.121124	0.107529	0.528732	0.107191	0.68878	0.182929	1.02175	0.532455	1.50849	0.945216	1.25639	0.255736	0.674113	0.752452	0.551809	0.514529	0.346328	0.491554	0.42958	0.475937
101928596	4.36391	0.132431	4.06578	0.173088	4.36306	0.0740767	4.48798	0.226894	4.22871	0.470219	4.16099	0.43517	3.61192	0.544829	3.71338	0.649192	3.7469	1.22312	4.09091	0.372666	4.09512	0.19826	4.10628	0.471085
481	8.97239	0.0346871	8.87136	0.12102	8.87031	0.0372927	9.02138	0.0696403	8.84438	0.0555598	8.93122	0.0919446	8.57979	0.17049	8.59418	0.149527	8.25567	0.766078	8.78743	0.125093	8.73894	0.073664	8.84451	0.166625
29922	3.16339	0.154502	3.3895	0.105899	3.16758	0.220734	3.30843	0.22224	3.36766	0.110023	3.29832	0.159424	2.66664	0.117429	2.94173	0.254627	2.7027	0.676038	3.50685	0.147334	3.48126	0.196975	3.44557	0.0713826
8548	4.86914	0.0434103	5.03299	0.0317505	4.77986	0.112368	4.87103	0.0666993	4.90603	0.0204336	4.91739	0.0978712	5.13959	0.0508672	5.41634	0.0873651	5.32805	0.200957	5.33444	0.0159602	4.97591	0.0234608	5.03905	0.0169284
57821	1.70921	0.114385	1.8145	0.0395402	1.52793	0.180802	1.79577	0.0705301	1.84935	0.147687	1.84147	0.0906777	0.480387	0.57843	0.640031	0.937337	0.687285	0.145268	2.29408	0.0652483	2.22858	0.124671	2.12976	0.281721
10560	5.33526	0.0468075	5.22978	0.0690576	5.14205	0.0666628	4.99479	0.0733202	4.72302	0.310608	4.50357	0.162679	5.38268	0.0431334	5.28574	0.0415848	5.00791	0.131717	4.69577	0.052734	4.51712	0.0384354	4.67853	0.1801
2153	-0.220365	4.47806	-0.0823234	4.68289	-0.390101	4.90085	-0.159984	4.55069	-0.297899	3.26538	-0.175806	4.10107	1.14304	1.06452	0.922806	1.18647	0.612161	2.38458	0.776949	2.02396	-0.251722	3.22289	-0.233428	2.69424
92342	2.31724	0.0643391	2.41017	0.0429058	2.15042	0.0813779	2.48677	0.0517468	2.43537	0.212633	2.46861	0.0339402	2.27495	0.151311	2.57629	0.259879	2.64607	0.13085	2.88399	0.0263741	2.72564	0.126653	2.69302	0.0623585
55732	1.98592	0.167888	1.96927	0.298957	1.91377	0.270894	1.96831	0.309163	2.06569	0.223319	2.00558	0.100779	1.49186	0.042995	1.35438	0.145474	1.48889	0.120271	1.74038	0.0526432	2.4143	0.117523	2.47204	0.134061
57147	2.94898	0.256975	3.15095	0.0853955	2.97201	0.1952	3.42913	0.0883022	3.34397	0.256532	3.37935	0.201516	3.14931	0.0914387	3.25691	0.0360863	3.28673	0.159923	3.38142	0.0349035	3.41386	0.0188375	3.37679	0.0395058
22920	8.6679	0.0664521	8.52163	0.105171	8.39318	0.10494	8.49638	0.0614241	8.48869	0.0373258	8.48483	0.0452967	8.20511	0.0859625	8.14958	0.203594	8.16843	0.248326	8.56158	0.163359	8.36527	0.331982	8.42603	0.0863469
149281	1.43595	0.0978773	1.18301	0.188837	1.39452	0.104293	1.27378	0.108284	1.63851	0.132127	1.68898	0.153936	1.73381	0.0591071	1.54877	0.403001	1.54351	0.605269	1.6604	0.482654	1.91982	0.0914682	1.98781	0.260094
92344	3.37301	0.0328875	3.7938	0.12771	3.53694	0.0737957	4.0555	0.0312493	4.01162	0.113542	3.88781	0.172736	3.69677	0.088221	3.75372	0.280766	3.5212	0.447729	4.32264	0.0519651	4.26881	0.113786	4.206	0.111221
5396	4.91319	0.167506	4.8583	0.502764	4.67177	0.604266	4.91572	0.480178	4.97674	0.812871	5.06432	0.342395	4.30455	0.902787	4.01177	1.02903	3.78878	2.02851	4.78384	0.93175	4.98584	0.873321	5.0351	0.360536
2329	1.79113	0.282737	1.67161	0.237694	1.69648	0.238485	1.69855	0.372197	1.62019	0.348202	1.4795	0.446895	1.70786	0.541921	1.76056	0.489805	2.043	0.208186	2.11512	0.120165	1.92463	0.211749	1.77737	0.447043
7151	1.56961	0.0228217	1.52086	0.08906	1.32591	0.157863	1.28266	0.0318138	1.36705	0.133112	1.17083	0.328898	1.85034	0.220974	1.93319	0.126938	1.68239	0.259558	1.34472	0.0865698	1.55082	0.065277	1.64072	0.122601
23215	7.46792	0.0296611	7.46473	0.0243859	7.39734	0.0304889	7.37964	0.0429672	7.50461	0.0707754	7.69319	0.0651201	7.71366	0.124237	7.59756	0.0775739	7.50977	0.0276314	7.60714	0.041244	7.71148	0.0388856	7.66948	0.0652612
8674	2.59046	0.0661571	2.89817	0.0935356	2.65622	0.144071	2.71322	0.0984378	2.81258	0.0483559	2.65843	0.168239	4.03604	0.0308774	4.00391	0.089161	3.55317	0.996566	3.42004	0.0632007	3.21082	0.0642022	3.08252	0.0435752
51603	4.79907	0.0629686	4.68323	0.0757495	4.7774	0.0463609	4.78614	0.0643257	4.68281	0.100486	4.77894	0.0487995	5.64786	0.0975386	5.55694	0.0597999	5.58386	0.0506344	5.24151	0.0991241	4.98814	0.0538972	4.88104	0.0625521
26052	-0.925499	0.188297	-0.402601	0.03301	-0.60496	0.0975855	-0.209206	0.123806	-0.730316	0.227381	-0.282595	0.165985	1.52589	0.463427	1.19614	0.173807	1.28018	0.324853	0.638836	0.207564	-0.357871	0.307162	-0.189839	0.0839856
92346	4.7317	0.12719	4.72374	0.192259	4.82593	0.194848	4.73115	0.20779	4.72629	0.246882	4.84268	0.277128	6.11979	0.997618	6.31319	0.964675	5.84872	0.762112	4.72809	0.895218	4.74926	0.469958	4.79088	0.402754
5279	3.82454	0.0413542	4.28116	0.033438	4.09208	0.0792424	3.95381	0.0762878	4.04692	0.0370876	4.14706	0.0272665	4.48717	0.0311917	4.57335	0.021052	4.19602	0.692361	4.33347	0.0516629	4.25749	0.0230333	4.2314	0.0306467
51430	7.19174	0.0182564	7.20795	0.0174605	7.02721	0.0145115	7.22577	0.0237785	7.09078	0.0271126	7.12983	0.0494351	8.21882	0.051632	8.30733	0.221999	7.77002	0.4704	7.37133	0.0859863	7.02424	0.0242151	7.19331	0.0456732
7292	0.223641	0.167387	0.292678	0.544484	0.282143	0.490308	0.363981	0.4748	0.436753	0.32059	0.5108	0.741176	0.898256	0.548519	1.12001	0.667886	1.1148	0.497251	1.20012	0.250827	0.705155	0.280329	0.899289	0.40219
100506023	0.160368	0.166441	0.120981	0.0644353	0.27636	0.0826009	0.154045	0.214693	0.352353	0.124581	0.352293	0.0301886	0.515263	0.508215	0.60037	0.173072	0.300137	0.0731083	0.447046	0.170066	0.0678199	0.125639	0.0682961	0.254618
9588	7.74173	0.0380899	7.67338	0.0566066	7.73667	0.0661552	7.65625	0.0455133	7.57937	0.0864901	7.63723	0.0838068	8.55912	0.0513234	8.50715	0.114954	8.42713	0.107623	7.7494	0.0317578	7.61278	0.043051	7.63231	0.0176861
339416	1.20033	0.754074	1.50951	0.788963	1.24525	0.98445	1.08699	0.854951	1.3575	1.43874	1.42691	0.771013	4.63784	0.364246	3.78946	1.21376	3.62022	2.20956	2.2894	0.46639	1.51426	0.67285	1.62284	0.820349
27252	4.45875	0.011114	4.68413	0.0132657	4.44816	0.0267864	4.64605	0.0410863	4.6705	0.054785	4.70919	0.0102386	5.83002	0.0777536	5.60356	0.139588	5.28005	1.14477	5.20521	0.0150573	5.09941	0.0770521	5.02144	0.0714488
91687	1.80538	0.142422	2.0474	0.020242	1.88332	0.0475968	1.92866	0.0804415	2.32949	0.156789	2.34482	0.0455083	0.914862	0.20801	1.14892	0.13563	1.39645	0.461077	1.79821	0.0151281	2.0557	0.0858921	2.42284	0.192871
55157	5.78496	0.0123014	5.74672	0.0347917	5.67053	0.0283191	5.68694	0.0117612	5.61492	0.0324703	5.69099	0.0129826	5.10939	0.0239679	5.02202	0.0425786	5.21852	0.2104	5.61443	0.00589169	5.61297	0.0271309	5.68139	0.0327331
100506046	0.0559689	0.416999	-0.198791	0.217756	-0.0947761	0.105407	-0.115291	0.259003	-0.17596	0.487844	0.149641	0.31801	0.124686	0.455913	0.0436083	0.382182	0.1502	0.293041	0.0414149	0.159842	0.29293	0.225114	0.0941939	0.254141
60674	5.1122	0.10479	5.14134	0.114972	5.19929	0.102432	5.27731	0.0519387	5.2596	0.143895	5.12427	0.0408327	4.71303	0.0670635	4.60786	0.271773	4.80554	0.236431	4.955	0.153467	5.14749	0.0972567	5.16283	0.0990206
26802	1.04622	0.0781491	1.20809	0.194036	0.978962	0.359117	1.37964	0.0404465	1.17852	0.199328	0.959943	0.137959	0.850884	0.341986	0.708487	0.292022	0.605212	0.0780108	1.09063	0.243667	1.23418	0.0374159	0.892313	0.0399954
26774	0.331196	0.062368	0.653077	0.144928	0.428694	0.382351	0.695335	0.143897	0.685701	0.134285	0.672782	0.229448	0.347892	0.0771627	-0.0609624	0.253492	0.068194	0.0994797	0.378904	0.0629405	0.41313	0.232212	0.418442	0.105202
84614	0.764593	0.0859514	0.988625	0.130002	0.915281	0.198295	1.03123	0.0375866	0.874675	0.144296	1.18843	0.520735	1.29915	0.612959	1.17773	0.0256543	1.02251	0.257524	1.56936	0.233088	0.694288	0.0937033	0.928621	0.192208
149041	5.00734	0.0501804	5.00735	0.0452843	4.80563	0.0613515	5.08039	0.00930521	5.01673	0.134555	5.03955	0.0525376	5.4521	0.105063	5.26614	0.255097	5.10047	0.0365594	5.0483	0.0393175	4.99909	0.0674318	5.02618	0.0558367
9910	5.28916	0.12121	5.10114	0.176942	5.12201	0.156779	5.31693	0.19201	5.16768	0.177871	5.30014	0.210034	3.61976	0.0969307	3.71105	0.112707	3.77361	0.492194	4.24839	0.232323	5.18008	0.18587	5.15235	0.226136
27101	5.68527	0.0615775	5.60317	0.161511	5.68958	0.0754062	5.62175	0.0448381	5.57571	0.0981879	5.61354	0.0673691	5.0723	0.198463	5.03786	0.0885066	5.03051	0.42405	5.32565	0.0256257	5.49102	0.0415622	5.62324	0.0421715
63931	4.57853	0.061784	4.61009	0.0381657	4.56553	0.0374351	4.55257	0.0259424	4.61379	0.0386719	4.63538	0.0705158	4.4034	0.112732	4.63924	0.130035	4.48993	0.130028	4.80969	0.0579896	4.63445	0.0775361	4.64209	0.0766446
9674	3.62905	0.0661454	3.77093	0.102846	3.58745	0.0820995	3.92987	0.0682862	3.62938	0.0392777	3.80003	0.0888957	5.38127	0.2711	5.47774	1.59268	5.19522	0.76834	3.32604	0.113574	3.03538	0.250777	3.22572	0.209537
64326	5.07336	0.0153373	5.24115	0.00334	5.12952	0.00719957	5.13875	0.0110505	5.36101	0.00912685	5.31201	0.00255603	5.47923	0.0301882	5.71188	0.054487	5.40802	0.371904	5.39237	0.0131959	5.3424	0.0214506	5.39352	0.0242359
60676	3.54064	0.0926105	3.66523	0.158878	3.54751	0.100901	3.49806	0.211619	3.65406	0.102624	3.62817	0.0823649	3.34449	0.371651	3.09771	0.197931	3.27625	0.317959	3.43754	0.210189	3.09727	0.0692684	3.31797	0.166092
460	1.7623	1.77195	1.8707	0.991711	1.66645	1.4318	1.74961	1.15427	1.38897	2.14178	1.54593	0.978535	1.71933	0.697163	1.54905	0.936018	1.95967	0.653368	2.37328	0.174609	1.56395	1.10105	1.7127	1.15648
57795	-0.430106	1.20484	-0.442319	0.807	-0.132961	0.530625	-0.192945	1.78933	-0.39647	1.08653	-0.252475	0.923705	4.55701	0.317321	4.32751	0.530291	3.70745	4.75144	1.3092	0.421461	-0.416401	0.559132	0.217883	1.23489
100302401	2.18137	0.0288793	1.88429	0.027279	2.21199	0.0155043	1.22728	0.0739274	1.25888	0.0400807	1.46475	0.043288	3.3995	0.137982	3.55226	0.364842	3.22115	0.298205	1.81241	0.0784359	1.13898	0.0307363	1.26973	0.0803384
9462	6.31536	0.0117517	6.62774	0.0520837	6.38452	0.0252489	6.22073	0.013935	6.87722	0.0784008	6.94249	0.0137349	6.40222	0.241789	6.61994	0.0640559	6.61695	0.164929	6.79416	0.0154242	6.74385	0.0479462	6.74036	0.0871916
55103	4.40216	0.0673592	4.42777	0.0401823	4.26502	0.0356906	4.58721	0.0287471	4.66817	0.0570627	4.69626	0.0112055	4.072	0.066543	4.22107	0.183313	4.09608	0.308128	4.87438	0.05882	4.72411	0.0831921	4.82239	0.060391
9917	6.02371	0.0431245	6.10078	0.0235506	5.9887	0.0447348	6.02043	0.0321438	5.98466	0.0389	5.98365	0.0757512	5.77996	0.0184547	5.94141	0.028997	5.75857	0.113146	6.14055	0.0333946	6.07314	0.0510973	6.08948	0.0667221
64222	4.84078	0.142508	4.90762	0.129602	4.91109	0.138152	4.77477	0.167968	4.65168	0.100781	4.62017	0.156764	5.67888	0.165297	5.64295	0.309621	5.53153	0.238057	4.85694	0.142882	4.72119	0.11234	4.72572	0.113538
27	4.08317	0.204685	4.67085	0.116743	4.3821	0.174101	4.76273	0.102536	4.95179	0.0636287	5.0631	0.0694888	5.56245	0.289283	5.18736	0.534966	5.01169	0.975115	5.1826	0.407475	4.7013	0.196596	4.67762	0.282419
6646	5.47909	0.222779	5.52919	0.259551	5.46059	0.312564	5.37169	0.273058	5.37964	0.484047	5.45313	0.311819	5.56938	0.354497	5.54953	0.324967	5.32116	1.06655	5.55735	0.248015	5.60324	0.287252	5.64687	0.43806
163590	5.37952	0.019256	5.61936	0.018473	5.39994	0.0505495	5.6185	0.0295665	5.63701	0.0510867	5.69742	0.0475813	6.03238	0.0294664	6.05332	0.063764	5.82532	0.0922701	6.04262	0.0152034	5.78902	0.0368269	5.77674	0.0690951
26092	5.4136	0.0397867	5.39106	0.0266042	5.294	0.0569303	5.55193	0.0234916	5.3179	0.0253025	5.32784	0.0425988	5.05221	0.0822682	4.94943	0.126258	4.93496	0.0201045	5.53871	0.0368205	5.32703	0.0403332	5.44506	0.0745011
9857	5.57927	0.144485	5.66934	0.0658766	5.50183	0.1232	5.85199	0.100481	5.76777	0.0848	5.88675	0.0744022	6.03703	0.0979115	6.03457	0.125881	5.80544	0.0535596	6.05165	0.0137515	5.87541	0.0479215	5.97825	0.0234578
5768	8.41769	0.53724	8.25295	0.73202	8.47312	0.498065	8.30239	0.545178	8.19569	0.780802	8.16911	0.76081	8.34452	0.498856	8.394	0.310764	8.42835	0.526049	8.23294	0.638481	8.3612	0.553723	8.32855	0.666529
200058	3.1194	0.425744	2.87563	0.705582	3.11422	0.498776	2.86821	0.415185	2.91873	0.73759	2.77921	0.816402	2.67161	0.577542	2.72938	0.450407	2.87154	0.48175	2.69857	0.575197	3.07416	0.497169	2.96215	0.594518
100527964	-0.208065	0.126612	-0.730948	0.441923	-0.348441	1.07713	-0.858011	0.454765	-0.450615	0.99837	-0.330869	0.235765	1.51825	0.169977	1.18554	0.361649	1.11078	0.607866	0.299718	0.127135	0.10353	0.251401	0.115521	0.206165
84320	5.24844	0.0388392	5.3051	0.0130781	5.35042	0.00794268	5.32879	0.0216704	5.28446	0.0105248	5.27422	0.00741551	5.54241	0.0426805	5.61818	0.0739772	5.22465	0.758764	5.33866	0.0772731	5.30581	0.0592003	5.23979	0.0750699
148756	1.10881	0.292407	0.992157	0.102569	0.946381	0.114278	1.10564	0.195808	0.904183	0.135466	1.23877	0.0686951	6.36745	0.103892	5.72939	0.421699	4.94367	3.00973	3.06426	0.0963072	1.11546	0.130949	1.08782	0.176884
9213	8.83572	0.151628	8.78101	0.071359	8.59398	0.0941726	8.72135	0.102029	8.6642	0.134044	8.85147	0.102762	9.97484	0.167667	10.2388	0.114944	9.77454	1.12629	8.60622	0.178338	8.59936	0.104505	8.80887	0.184511
57710	0.321576	0.64769	0.336766	0.28275	0.248433	0.269737	0.330798	0.578152	0.504858	0.537173	0.427397	0.852891	1.48719	0.671458	1.55228	0.441404	1.74143	0.263607	0.665046	0.095155	0.531007	0.295784	0.62762	0.378016
10228	4.62724	0.0345357	4.86193	0.0127272	4.72227	0.0326952	4.81003	0.0246844	4.6325	0.0225315	4.62864	0.034776	6.01296	0.0557183	5.99284	0.161405	5.74626	0.458442	4.97658	0.0767847	4.59714	0.0420139	4.65436	0.036611
51278	5.8203	0.0683385	6.13372	0.0340527	6.02481	0.0689651	6.50948	0.0204687	5.10516	0.0642343	5.1019	0.0760909	6.60582	0.140431	6.67589	0.0930027	6.72231	0.0862597	6.20355	0.072137	5.30328	0.0307331	5.2214	0.0842043
2752	7.58796	0.0555486	7.30568	0.101164	7.44822	0.091615	7.59852	0.0544895	7.38642	0.222638	7.32944	0.0297741	7.22907	0.151945	7.08961	0.3926	7.26078	0.43808	7.0052	0.0486482	7.142	0.0497099	7.16083	0.107839
6004	1.40464	0.368759	1.33185	0.16839	1.70196	0.280813	2.04794	0.389557	0.351954	0.278078	0.216196	0.286172	5.69977	0.261077	5.56731	1.3445	5.64669	1.6012	1.42286	0.460546	0.186847	0.196073	0.0924876	0.680111
80896	0.395614	0.166749	0.404002	0.134573	0.417645	0.161207	0.330865	0.235122	0.291973	0.269028	0.300359	0.280262	1.0361	0.175505	1.19135	0.0468032	0.783805	0.0968636	0.0495823	0.300944	0.242062	0.381282	0.560325	0.137339
1660	7.60296	0.0113834	7.66683	0.0599081	7.51113	0.0341119	7.49355	0.0148214	7.43548	0.0524316	7.46236	0.00916008	7.40204	0.00285949	7.40256	0.0678488	7.35085	0.0318204	7.36164	0.0392469	7.57739	0.046289	7.50289	0.0838527
3915	9.99445	0.0790118	9.96806	0.134596	9.86103	0.0360594	9.87281	0.0671397	9.76627	0.173882	9.8592	0.0800068	9.94684	0.0565835	10.0061	0.0901156	9.88123	0.0750927	9.7691	0.101741	9.89539	0.187296	9.87315	0.188169
3918	3.98145	1.4027	3.95584	1.73616	4.04141	1.684	3.96399	1.91758	3.9066	1.53772	3.78925	1.21765	3.68519	1.53781	3.58951	1.28159	3.75445	1.37739	4.34679	1.09328	4.34737	1.3863	4.1385	1.08218
23057	1.17759	0.845477	0.999452	0.507093	1.10834	0.770432	1.21678	0.701094	1.25217	0.353273	1.20434	0.476515	2.15733	0.592467	1.1076	0.802101	1.66986	0.394152	2.1559	0.23623	1.24222	0.274814	1.16745	0.727432
9887	6.04032	0.0274581	6.09533	0.00796957	5.98594	0.0141571	6.17363	0.0276944	6.16078	0.0260449	6.29946	0.131369	6.31677	0.100608	6.0662	0.0672814	5.92135	0.10481	6.28976	0.0443089	6.08586	0.0373613	6.0887	0.0321873
10092	6.32181	0.393073	6.73644	0.130185	6.52784	0.3255	6.66373	0.217606	6.64487	0.208271	6.59219	0.414638	5.98143	0.384328	6.21335	0.277114	6.00105	0.500379	6.8516	0.189269	6.48928	0.211268	6.54058	0.140633
23179	5.51168	0.0384369	5.9867	0.103837	5.68871	0.0675765	5.49579	0.128239	6.23314	0.0696632	6.25234	0.0501578	6.57369	0.0488011	6.74433	0.178591	6.48235	0.489883	6.39817	0.0802521	6.26173	0.0870423	6.22575	0.131273
23127	5.92597	0.340804	5.92274	0.559295	5.8133	0.454069	5.71061	0.346989	5.65391	0.739833	5.75031	0.488919	5.45796	0.184449	5.5231	0.139787	5.59872	0.0563669	5.62951	0.292866	5.93481	0.523839	5.79589	0.717548
116461	4.66193	0.124323	4.99079	0.0745448	4.74756	0.183927	4.67475	0.129936	4.99513	0.0931352	4.95201	0.0503993	3.71217	0.108414	4.03167	0.360284	3.7964	0.450629	5.04314	0.0497027	5.02188	0.0294388	5.02507	0.0181729
81563	4.44975	0.267169	4.48527	0.25985	4.48772	0.233257	4.61693	0.205361	4.57463	0.225584	4.70387	0.210437	4.48377	0.158379	4.69586	0.319288	4.49202	0.334749	4.8489	0.0723839	4.38404	0.204861	4.83696	0.133243
80267	6.26133	0.0321939	6.3095	0.0951753	6.09595	0.100754	6.35739	0.0855694	6.25785	0.101384	6.21498	0.153414	5.85265	0.00823933	5.98466	0.0440583	5.64992	0.157123	6.53498	0.122036	6.37582	0.137648	6.47201	0.159723
116496	8.28086	0.162104	8.10084	0.15921	8.082	0.193235	8.07992	0.0993831	8.1179	0.118127	8.17324	0.09341	7.61955	0.206316	7.29977	0.161698	7.29982	0.163661	7.4222	0.0513991	8.18188	0.30562	8.1738	0.113511
6045	4.38185	0.0624786	4.7847	0.0511271	4.42515	0.0519397	4.69469	0.0269972	4.79097	0.0448888	4.89963	0.0392972	4.41641	0.0702663	4.51533	0.0923369	4.30622	0.186326	4.95921	0.0658644	4.61724	0.0871256	4.69812	0.0364618
81627	5.03676	0.00640561	4.96688	0.0692164	4.92602	0.0195837	5.07989	0.00916106	5.06233	0.0269745	5.13606	0.0156789	5.47647	0.0647506	5.48609	0.161458	5.41034	0.0115368	5.75095	0.0212974	5.42362	0.0182392	5.416	0.0195163
54823	2.805	0.0915973	2.77459	0.0159673	2.63767	0.0358711	2.84568	0.0297712	2.82407	0.0913498	2.86586	0.0641654	4.04118	0.0431149	3.91936	0.097198	3.72139	0.0720405	3.33813	0.0117719	3.13066	0.0453177	3.10368	0.0126575
10625	7.48414	0.0516831	7.87975	0.10369	7.49382	0.107388	7.65328	0.0659354	7.66341	0.0701751	7.78912	0.0448249	8.01718	0.0710656	8.32105	0.273586	7.92533	0.668068	8.02022	0.103784	7.99256	0.102448	7.95167	0.0503297
83872	4.74362	0.963827	4.91138	0.790999	4.71802	0.789155	4.68913	0.943679	4.6661	1.12972	4.77077	0.697566	5.0148	0.445673	5.07023	0.889926	5.12043	0.4113	5.16258	0.614078	4.8578	1.22254	4.92601	0.555965
7175	7.33991	0.01677	7.343	0.0172237	7.22213	0.0084694	7.31647	0.00768929	7.23971	0.0324659	7.31464	0.0189747	7.08359	0.051428	6.97777	0.0737516	6.91509	0.0926566	7.43758	0.0455992	7.39991	0.0368064	7.38398	0.0544478
54953	5.10397	0.0171356	5.13486	0.0336121	4.98906	0.0901899	5.02343	0.0199598	4.96164	0.108118	5.01754	0.0359914	5.00847	0.0457613	5.07533	0.0381726	4.78814	0.211984	5.14681	0.0146683	5.0823	0.0283108	5.16926	0.0203119
339479	1.86377	0.806912	2.09456	1.50338	1.92454	1.72465	1.8811	1.30259	1.96729	1.05511	1.98447	1.14088	-0.286472	0.608861	0.0968488	1.16435	-0.364086	2.9689	2.20249	0.356566	2.74293	1.03273	2.85206	0.470175
100616345	4.99672	0.147923	5.06221	0.0898022	5.03688	0.0953549	5.04304	0.125417	5.14404	0.0470654	4.94371	0.279989	4.74059	0.170256	4.99761	0.125759	5.01021	0.272987	5.29831	0.0637253	5.0089	0.138706	5.09499	0.125644
5997	3.6184	0.449526	3.9205	0.706604	3.72411	0.540886	4.19658	0.577635	4.10455	0.784505	4.14805	1.54444	5.02175	0.4696	5.25733	0.444509	5.19958	0.633181	4.63803	0.864723	3.88609	1.20337	4.05542	1.49735
51377	4.74119	0.0349905	4.81797	0.101882	4.71137	0.0711247	4.65245	0.0383989	4.77983	0.0772764	4.83803	0.052277	4.59697	0.104985	4.77005	0.136953	4.46692	0.06588	4.72599	0.0583	4.65375	0.0162152	4.83802	0.0326006
6738	5.09686	0.0503564	5.32771	0.068662	5.02985	0.131233	5.16457	0.0423833	5.17522	0.0540908	5.20709	0.073178	5.15671	0.108804	5.26106	0.343313	5.03154	0.135326	5.49175	0.0180609	5.16859	0.0427409	5.27072	0.0407083
51022	3.7516	0.126868	4.01146	0.138504	3.89064	0.137609	3.86028	0.0736438	3.88612	0.104392	3.66323	0.195083	3.48853	0.477054	3.60963	0.332269	3.46921	0.296239	3.73043	0.102626	3.53404	0.0745021	3.5669	0.114499
79577	5.5332	0.051171	5.87204	0.116393	5.57644	0.0766375	5.71969	0.0491531	5.90709	0.0681557	5.95044	0.0683727	5.25639	0.123879	5.55889	0.130067	5.19529	0.31192	6.01349	0.0382648	5.77678	0.0586964	5.89541	0.0359223
8707	3.23778	0.833149	3.6269	0.531366	3.31068	0.637445	3.51112	0.777476	3.83006	0.578398	4.00696	0.830666	3.32616	1.45538	3.5893	1.08897	3.03237	1.84444	4.31413	0.903898	4.53536	1.13035	4.52665	0.904503
343450	0.372826	0.250979	0.426838	0.0442878	0.0555978	0.101286	0.634691	0.127332	0.285417	0.11939	0.015884	0.245365	-0.0603737	0.367758	0.169061	0.500251	0.167442	0.669094	0.504471	0.184474	0.491576	0.602059	0.631088	0.120323
259266	4.53084	0.360818	4.82704	0.317382	4.50989	0.778842	4.41504	0.423502	4.80143	0.503389	4.99409	0.393315	2.00646	0.484663	1.59061	0.665864	2.20243	2.50769	1.66115	0.103259	4.9349	0.405421	5.40156	0.260822
360023	4.62036	0.0362563	4.92862	0.0455096	4.57236	0.11697	4.71498	0.0658914	4.75002	0.0488523	4.65138	0.105296	5.13445	0.0594573	5.46482	0.0986092	5.0841	0.0578205	5.30075	0.0765569	4.99239	0.232679	5.01908	0.0118969
163486	4.35211	0.133591	4.66733	0.0734788	4.29422	0.116687	4.5958	0.0541362	4.84566	0.103965	4.93194	0.136182	4.01589	0.0579524	4.42261	0.135707	4.23086	0.278613	4.77627	0.113398	5.00211	0.234812	4.99555	0.0809884
388722	1.68596	0.0478594	1.63217	0.129104	1.98751	0.0548051	1.87095	0.0905365	1.82113	0.0657128	1.85217	0.0294499	0.660427	0.733096	1.38636	0.970287	1.42048	0.312645	1.54189	0.310782	1.93894	0.239516	1.8643	0.295069
140609	8.06199	0.225957	8.24865	0.1455	7.94241	0.348609	7.99541	0.174242	8.23841	0.160051	8.19523	0.227986	7.85541	0.233152	8.29663	0.259052	8.13041	0.349714	8.83451	0.214646	8.25296	0.226188	8.29921	0.141834
2494	0.42259	0.440033	1.02293	0.842787	0.658784	0.636204	0.83249	0.310742	1.16143	0.485237	1.14736	0.718446	1.38209	0.208915	1.83123	0.205656	1.41626	0.299447	2.26665	0.1003	1.31301	0.46332	1.35922	0.373737
23528	5.7208	0.0994928	5.96703	0.0289683	5.6599	0.030129	5.93155	0.0186882	5.68634	0.0137038	5.77592	0.0234338	6.33692	0.0672239	6.22376	0.15508	6.08897	0.0396392	5.80815	0.0428811	5.49064	0.0299955	5.51438	0.0506929
9928	2.76063	0.327006	3.07928	0.344515	2.75242	0.687897	2.69209	0.192056	3.01194	0.291022	3.1982	0.36973	0.977172	0.12861	0.0747281	0.284038	0.281724	0.689627	0.522945	0.157422	3.0203	0.456612	3.58711	0.501102
83479	3.48837	0.0447391	3.80305	0.0325791	3.63522	0.0678109	3.65666	0.0370046	3.70185	0.0233118	3.7268	0.0153408	4.84706	0.0105167	4.77448	0.0319575	4.43255	0.285403	4.15996	0.0243268	3.63202	0.0344356	3.66001	0.0130129
23271	6.15129	0.0224951	6.39322	0.0127633	6.09906	0.0317988	6.27877	0.040074	6.47775	0.0342537	6.53755	0.0480628	7.11777	0.0391147	7.08456	0.0995391	6.74225	0.0224619	6.90122	0.0111091	6.48414	0.052642	6.6135	0.0389736
23046	0.710484	0.382399	0.945994	0.667394	0.972209	0.554742	0.681445	0.801272	0.677456	0.558632	0.590241	0.95445	1.78777	0.438914	1.90195	0.663529	1.89214	1.01569	1.31471	0.265242	1.01801	0.599518	0.934095	1.2275
779	4.56338	0.856788	4.35537	0.810353	4.59033	0.660042	4.43224	0.523775	4.37214	0.957053	4.47404	0.767493	2.33898	0.0491716	2.06532	0.636189	2.28646	0.131459	3.98403	0.60064	4.63824	0.45045	4.34852	0.552401
252839	6.65759	0.0226175	6.55598	0.0701441	6.74314	0.0314734	6.70039	0.0686205	6.63405	0.0998693	6.49609	0.0726256	6.37846	0.165314	6.42634	0.279659	6.38516	0.275888	6.52221	0.0609708	6.61828	0.0531973	6.62795	0.0210322
7139	12.1845	0.195509	12.1512	0.185066	12.2074	0.131794	12.0999	0.168414	12.1632	0.230957	12.1208	0.214299	11.2925	0.118141	11.3934	0.112454	11.717	0.785412	11.5938	0.303198	12.2732	0.270052	12.1209	0.336352
3898	3.24776	0.890496	3.51827	0.989796	3.45625	1.17501	3.29819	0.821926	3.64794	0.813475	3.4944	0.668294	2.05542	0.556794	2.15954	0.38544	2.3333	0.461582	2.9659	1.07101	3.61734	0.764923	3.39155	0.895436
7135	10.4545	0.821631	10.5088	0.804782	10.5822	0.746582	10.5249	0.818825	10.5344	1.21287	10.409	0.979102	9.78727	1.02627	10.0414	1.06384	10.2218	1.61488	9.79781	1.33321	10.6408	1.28668	10.522	1.55457
23612	7.00328	0.0228172	7.42137	0.0476167	7.44054	0.058231	7.66335	0.0193367	7.58891	0.0513512	7.343	0.0711499	8.09229	0.201129	8.18149	0.188466	7.86407	1.4773	8.18858	0.165218	7.47963	0.0783122	7.38641	0.131198
1465	4.33281	0.388045	4.92858	0.342394	4.60035	0.378348	4.5913	0.422501	4.80673	0.539018	4.66711	0.253209	3.01591	0.940966	3.30944	1.00315	3.45881	0.457826	4.29028	0.223175	4.439	0.38228	4.50353	0.426557
376693	2.68694	0.0836427	2.56434	0.094343	2.96	0.0471166	2.76087	0.0884848	2.82359	0.116103	2.57407	0.0985363	2.74926	0.194723	3.00462	0.354409	2.97861	0.132886	2.77378	0.133021	2.74435	0.0631737	2.69508	0.306724
89796	8.66765	0.139073	8.94168	0.231033	8.72934	0.169079	8.61588	0.173008	9.05373	0.170637	9.11975	0.286937	7.26088	0.191953	7.30561	0.163072	7.05982	0.619754	8.34613	0.482761	9.32949	0.1258	9.2284	0.227294
55705	6.44083	0.028501	6.48541	0.0235268	6.3906	0.0112163	6.36052	0.028316	6.36586	0.0273303	6.37849	0.0377878	6.07261	0.0397501	5.94053	0.067481	5.94186	0.0793764	6.51168	0.0745193	6.56337	0.0339303	6.48453	0.0716619
149345	3.75336	0.432565	3.72983	0.535074	3.9328	0.467783	3.94856	0.434306	3.89247	0.261869	3.89798	0.298299	3.45913	0.569192	3.33727	1.07163	3.55107	0.789957	4.31562	0.153453	4.03907	0.171036	3.90435	0.2285
25802	6.71214	0.254	7.34761	0.460409	6.98984	0.185385	6.8003	0.250925	7.16912	0.442357	7.16218	0.325644	3.32036	0.0743121	3.80194	1.13015	4.19882	0.99233	5.88314	0.287452	7.14707	0.220542	7.04016	0.280806
10440	6.79926	0.200533	6.86637	0.157374	6.80491	0.137149	6.9774	0.171685	6.89754	0.0792261	6.83496	0.192996	6.57677	0.158208	6.8423	0.0807323	6.70671	0.19715	7.14894	0.0440138	6.63479	0.0793815	6.70187	0.0849226
6051	5.35059	0.201289	5.34539	0.154065	5.36428	0.163094	5.26779	0.156845	5.08567	0.214297	5.10725	0.180459	6.87223	0.059399	6.85208	0.0986062	6.63044	0.443169	5.93485	0.113903	5.27079	0.159945	5.17199	0.117092
1999	1.64029	1.14987	1.67306	1.03531	1.58616	1.02904	2.69951	1.31575	1.7038	0.932857	1.55931	0.870119	4.87092	0.57676	4.7882	1.38438	3.92886	3.75601	2.1586	0.868457	2.0853	0.729533	1.99755	0.514685
127829	5.90994	0.0253212	6.0027	0.0325781	5.97168	0.04676	6.08489	0.0341188	5.96942	0.0486894	5.96303	0.0487301	6.88787	0.00410601	6.77464	0.0365877	6.60786	0.0947646	6.25921	0.0809245	5.74019	0.0350393	5.77144	0.0125073
29089	3.8222	0.29199	3.92792	0.299909	3.86052	0.230698	3.73795	0.16673	3.95767	0.270474	4.04874	0.203991	1.70928	0.294346	1.95196	0.363328	2.10912	0.491334	3.03006	0.386136	4.07415	0.317674	4.34731	0.516705
4660	9.16403	0.349632	9.28587	0.37357	9.142	0.480409	9.10133	0.318137	9.12113	0.343613	9.26502	0.32535	7.28609	0.820607	7.5195	0.61061	7.32523	1.25142	8.54525	0.636173	9.14144	0.23691	9.20479	0.433069
127833	0.362543	0.17051	0.0108332	0.50706	0.299639	0.126355	0.276412	0.118867	0.639628	0.182897	0.824955	0.517132	0.195746	0.285356	-0.144066	0.229508	0.0556677	0.237003	2.23121	0.326168	1.64675	0.239072	1.62089	0.475686
10765	7.25271	0.0745335	7.34355	0.062895	7.15094	0.0182953	7.14005	0.0177899	7.24748	0.045991	7.31963	0.0478719	7.91368	0.057172	7.87474	0.161608	7.71471	0.108587	7.43333	0.104971	7.33195	0.0610218	7.33597	0.0758521
100506696	2.57719	0.2002	2.04605	0.179785	2.667	0.400939	2.72296	0.32796	2.26832	0.494974	2.14694	0.468893	2.68756	0.841431	2.29666	0.222167	2.77881	0.584553	1.93732	0.0990848	1.89315	0.122615	1.91767	0.400402
5877	3.34944	0.102987	3.71992	0.0269807	3.65986	0.0776854	3.60815	0.0627699	3.76307	0.0391709	3.85918	0.097904	3.14692	0.000902476	3.09996	0.229153	3.08585	0.167666	4.08886	0.0452926	3.72085	0.0265611	3.70831	0.0185612
59349	5.3395	0.0256726	5.39026	0.0134504	5.31826	0.0224955	5.30679	0.0101608	5.2699	0.024096	5.26261	0.0135968	6.48672	0.00853969	6.46411	0.0515347	6.24119	0.289583	5.79632	0.0140183	5.32551	0.019468	5.3244	0.0242434
51094	7.06456	0.0161013	7.01691	0.0196572	7.0252	0.0131645	7.17761	0.022435	6.88919	0.0326286	6.94576	0.0402422	6.98885	0.0804048	6.87893	0.0571695	6.95349	0.122881	7.12639	0.0340202	6.77841	0.0234456	6.85192	0.0169271
51706	8.5877	0.00957787	8.33952	0.0514405	8.4701	0.0433823	8.5192	0.0688051	8.37308	0.0920185	8.25377	0.0929499	7.75104	0.0917095	7.67706	0.108101	7.95075	0.337239	8.15313	0.0437838	8.10686	0.130881	8.19786	0.159984
92703	5.23737	0.0331868	5.3335	0.0326129	5.24287	0.0371892	5.35323	0.018037	5.28732	0.0177864	5.25765	0.0252046	5.45789	0.0444534	5.51259	0.00645489	5.30254	0.0910315	5.44073	0.0166575	5.17343	0.0300918	5.17199	0.0283692
8497	6.87037	0.71582	6.54593	0.724991	6.70767	0.932798	6.81277	0.725809	6.6915	0.823754	6.54825	0.652814	5.79064	0.820169	5.58021	0.963805	5.82522	1.31085	5.94241	0.789552	6.44447	0.311314	6.40533	0.510463
134	4.83835	0.0216854	5.25488	0.163622	5.0896	0.116093	5.31621	0.0688466	5.5598	0.181536	5.68292	0.0806245	5.36067	0.205101	5.34469	0.296605	4.96626	2.32101	5.40089	0.151665	5.73953	0.0864516	5.68561	0.0558488
7832	5.86644	0.330019	6.64132	0.0810466	6.41198	0.209246	6.86786	0.0330266	6.25683	0.164241	6.0046	0.149674	8.01943	0.0251027	8.21392	0.0695836	8.00155	0.359122	7.26181	0.0859619	6.44821	0.0702415	6.21021	0.111226
493	9.8585	0.049224	9.86243	0.104564	9.61179	0.0763735	9.65658	0.0888461	9.75425	0.139035	9.79099	0.0770072	9.11557	0.0666677	8.92266	0.118979	8.93668	0.130167	9.10991	0.0920421	9.69471	0.207634	9.62865	0.155993
9877	6.01058	0.0201463	6.26106	0.0231283	6.03501	0.0238809	6.17281	0.00386468	6.40081	0.0147209	6.35544	0.0139069	6.48717	0.0335782	6.52232	0.0457323	6.37373	0.149366	6.58253	0.00256969	6.63973	0.016833	6.56634	0.0322492
100381270	1.89742	0.0793938	2.41591	0.227998	1.98976	0.12405	2.4203	0.0279918	2.29974	0.108435	2.26809	0.235977	2.36289	0.291787	2.30087	0.142138	1.84398	0.376091	2.67363	0.0692224	2.23999	0.206453	2.24386	0.297813
6635	3.75062	0.124805	3.86827	0.0923292	3.82551	0.125322	3.75423	0.110699	3.87822	0.0631594	3.81412	0.115965	3.53069	0.0363743	3.68668	0.0963652	3.5167	0.178744	3.93844	0.0586403	3.98052	0.148522	3.96191	0.0997538
9580	3.09292	0.0445017	3.03529	0.0483085	2.98009	0.00833525	2.91931	0.0820745	3.12253	0.0569785	3.14216	0.0498643	3.42697	0.172537	3.04967	0.278115	3.40808	0.363552	3.35516	0.0374514	3.22257	0.0489728	3.02283	0.045093
55224	3.31098	0.0480567	3.4752	0.0834139	3.51348	0.0177731	3.50281	0.0575816	3.42615	0.0610484	3.43718	0.0757917	3.79521	0.0265991	3.69508	0.106897	3.53371	0.0819593	3.56766	0.110131	3.33908	0.0617753	3.30359	0.0420401
3814	1.15273	1.29005	1.25358	1.24269	1.59795	0.678104	1.31018	0.79431	1.34836	0.771297	1.05413	0.888902	1.22433	0.754085	1.21888	0.610922	1.27805	1.56824	1.88875	1.26286	1.22478	1.19108	1.28825	1.23333
22874	5.06958	0.0359054	5.1856	0.170026	5.20817	0.0968574	5.02164	0.0723191	5.05701	0.190763	5.16387	0.115138	4.94379	0.352148	5.0771	0.571136	4.72172	1.08786	5.15323	0.130533	5.25481	0.171438	5.37965	0.274533
84919	5.30894	0.206025	5.90402	0.0607984	5.52633	0.138077	5.63872	0.0286078	5.83079	0.0156519	5.92119	0.0354264	6.36529	0.0448413	6.15527	0.132551	5.84644	0.0652276	5.93221	0.0175365	5.61459	0.00483056	5.66852	0.0202356
5287	2.77694	0.199277	2.70975	0.181397	2.70637	0.107616	3.06497	0.100009	3.30771	0.436919	3.41214	0.315807	3.60037	0.38594	3.04322	0.380179	2.64602	1.15899	3.62942	0.141608	4.02173	0.183628	3.87142	0.0798469
4194	3.96519	0.214136	4.33316	0.167308	4.09139	0.0162604	4.1491	0.0869993	4.58692	0.143748	4.64817	0.166751	5.16091	0.47445	4.91899	0.505166	4.67887	0.593019	4.55989	0.265596	4.82382	0.087763	4.69577	0.168345
10446	1.88621	0.522502	1.97891	0.592069	2.12931	0.642418	2.04608	0.457299	1.92242	0.473725	1.88217	0.449674	2.30807	0.682647	2.25762	0.427108	2.25937	0.656106	2.33518	0.212558	2.30712	0.789952	2.05542	0.561394
23114	2.16403	1.59561	2.12828	1.43059	2.38759	0.71979	2.17819	0.874014	1.92548	1.424	2.06611	1.15536	2.21154	0.83869	1.85136	1.12679	2.03103	0.715129	2.24815	0.866886	1.74631	1.49659	2.01836	1.31033
388730	1.17355	0.0873253	0.614423	0.223413	1.08834	0.114738	1.2419	0.104267	0.639231	0.361894	0.47113	0.21205	1.63604	0.309823	1.57739	0.2474	1.67762	0.113264	1.05138	0.0982603	0.814552	0.0748106	0.664802	0.0472357
5929	3.79206	0.110409	3.97847	0.0157734	3.80291	0.0525255	4.19321	0.0220732	3.95151	0.0445909	4.08138	0.0294391	4.47903	0.045691	4.52636	0.113693	4.16487	0.382701	4.50994	0.0738476	4.09084	0.0180106	4.06402	0.0483303
25778	4.92597	0.109958	5.03082	0.0611689	4.97453	0.0741242	4.91437	0.117467	4.91287	0.181643	4.93923	0.111396	5.41958	0.122817	5.47298	0.219243	5.34994	0.162495	5.24799	0.169911	4.83864	0.18364	4.78644	0.227757
9911	3.31229	0.113142	3.11054	0.0797197	3.25631	0.112626	3.2931	0.0341845	3.2998	0.0582083	3.17938	0.0273616	4.9049	0.260169	4.67818	0.161735	4.84043	0.231628	3.60117	0.0394894	2.99677	0.0187416	2.98445	0.0342547
81788	3.30702	0.665063	3.73951	0.599652	3.62048	0.602702	4.1185	0.371699	3.1504	0.968147	3.23808	0.944313	5.00189	0.283258	4.91017	0.492074	4.81582	1.35517	3.11648	1.05202	2.78079	1.11163	2.66329	1.08796
55220	-0.0618581	1.08741	0.740523	0.708003	0.345507	1.7745	0.305131	1.34396	0.528057	1.60611	0.540765	1.8345	0.969336	0.427194	0.567356	0.453798	0.465574	0.812417	0.581672	1.00452	0.682603	1.29089	0.746125	1.17776
5129	3.69256	0.921445	3.31299	0.490821	3.67876	1.03854	3.77287	0.853033	3.5647	0.966716	3.60824	0.781841	2.15051	0.754813	1.41342	0.171722	2.00988	1.06567	2.86286	0.389082	3.55452	0.274182	3.46856	0.481147
148808	-0.620928	0.152969	-0.847857	0.166708	-0.751107	0.377838	-0.496413	0.227299	-0.784278	0.208017	-0.614998	0.162821	3.26971	0.126062	3.41158	0.119947	2.75257	2.25281	1.07725	0.0766241	-0.198912	0.324804	-0.42822	0.635545
2005	4.8255	0.0739032	5.05167	0.0705974	4.83155	0.0336781	4.93002	0.0243433	4.89915	0.0475303	4.94987	0.0592652	5.46855	0.0484737	5.42992	0.220374	5.28606	0.0376823	5.01955	0.0271656	4.90965	0.0134745	4.94089	0.024682
85414	2.16981	1.12862	2.30717	0.808087	2.32953	0.609018	2.30763	0.591851	2.36794	0.914874	2.43907	0.631169	3.91615	0.234053	3.59081	0.103386	3.24702	0.873816	2.69023	0.429926	2.40466	0.733877	2.39387	0.8612
64710	7.94176	0.0413815	8.10756	0.0584765	7.94793	0.0800998	7.98888	0.0266661	7.99954	0.0299486	8.04997	0.0353931	8.36108	0.0399652	8.39118	0.0419361	8.07236	0.144593	7.87115	0.0192569	8.01768	0.0371273	8.12633	0.0458198
8934	3.5564	0.358483	3.43107	0.226993	3.47892	0.266873	3.5863	0.2519	3.45138	0.519931	3.46664	0.23523	4.5146	0.637788	4.29035	0.456449	3.98496	0.476645	3.92883	0.149036	3.5855	0.289334	3.53273	0.364956
254428	6.89674	0.065168	6.8815	0.0923948	6.87184	0.0374075	6.85668	0.043231	6.80748	0.129782	6.86179	0.082696	6.33346	0.0966853	6.23884	0.0944254	6.36453	0.262324	6.48766	0.0366759	6.85215	0.0550303	6.83208	0.0954013
284581	-0.0497823	0.561881	0.00759593	0.668056	-0.372568	0.964656	0.101558	0.760274	0.380279	1.25925	0.221566	0.450277	0.446084	0.502649	0.0947046	1.112	0.0933932	0.942876	0.00910759	1.20166	0.0726378	1.18618	-0.0327743	1.06793
115019	0.868493	0.268338	1.32359	0.653624	1.23631	0.120894	1.14659	0.331227	1.26928	0.189789	1.23244	0.235868	1.393	1.93957	1.94821	1.79991	1.0557	3.61302	2.20529	0.52138	1.46368	0.232308	1.45495	0.31932
103021295	2.48278	0.0526577	2.62062	0.0255619	2.35491	0.0891078	2.36039	0.124635	2.64614	0.0394233	2.66704	0.172537	3.00423	0.0734691	2.93964	0.0641789	2.83308	0.0455829	2.68104	0.00595191	2.64806	0.0866719	2.71872	0.088155
338382	1.02446	0.853992	2.08622	0.287107	1.92063	0.265951	2.05949	0.297993	2.19787	0.733675	2.1898	0.822002	4.69662	0.373681	4.59312	0.458059	3.98751	2.68833	3.23666	0.135368	1.83717	0.461703	1.79722	0.53434
729533	-0.235119	0.134416	0.140939	0.110748	0.00689447	0.193831	0.0853243	0.0670423	0.272121	0.260103	0.378201	0.128077	1.04322	0.0943099	0.921776	0.623325	0.958819	0.974378	0.468722	0.219658	0.665053	0.202653	0.669802	0.415121
23380	4.01534	0.196515	4.44663	0.105593	4.31667	0.23394	4.16816	0.307637	4.55885	0.214466	4.57606	0.284813	6.16118	0.0228115	5.9799	0.0469672	5.74499	0.26255	5.22028	0.148216	4.86044	0.226427	4.9123	0.266495
9641	2.91514	0.369486	3.14154	0.372327	3.27789	0.283753	3.03453	0.308443	3.17883	0.250215	3.19627	0.193243	3.61002	0.294502	3.31581	0.321912	2.90688	2.1404	4.07118	0.243962	3.27095	0.303654	3.27084	0.139053
83593	3.40156	0.277599	3.37501	0.370042	3.29807	0.367565	3.46274	0.287874	3.48947	0.251321	3.47647	0.304251	4.10844	0.383641	4.21197	1.12133	3.73807	0.857503	3.72653	0.121876	4.2255	0.205984	3.95786	0.156887
1939	4.55407	0.0367336	4.49427	0.0286218	4.60346	0.0224786	4.53171	0.0316062	4.49407	0.0180432	4.4957	0.0376238	4.79301	0.0779335	4.72793	0.0822128	4.61703	0.162663	4.70133	0.0178269	4.55394	0.0245421	4.48734	0.0212094
8444	1.87203	0.165745	2.60988	0.0430148	2.15968	0.0583784	1.83216	0.0864176	2.64622	0.0105503	2.56826	0.0566964	3.43859	0.0789467	3.44109	0.137464	3.11395	0.363798	3.28462	0.059403	2.8247	0.0669579	2.90969	0.1437
9261	7.53051	0.0370267	7.53467	0.0628084	7.60996	0.0895587	7.5831	0.0698023	7.61466	0.0801004	7.60731	0.0382027	7.64299	0.0497767	7.62186	0.188564	7.64185	0.0856531	7.39909	0.0914638	7.4561	0.0704606	7.46626	0.0888707
79098	-0.295577	0.139309	-0.703507	0.18048	-0.506562	0.452052	-0.404179	0.447206	-0.969152	0.615576	-0.545875	1.49488	1.67159	0.412512	0.954903	0.612221	1.44605	1.54779	0.545397	0.384216	-0.453048	0.888997	-0.676293	0.598851
5208	5.85721	0.0911497	5.32623	0.20364	5.54525	0.13097	5.81392	0.141947	5.47607	0.132829	5.60072	0.146585	6.17484	0.156538	5.97058	0.0650468	5.89988	0.178608	5.84464	0.28729	5.09421	0.171928	5.2494	0.313505
55432	4.77032	0.0811638	4.94185	0.02411	4.53075	0.124745	4.92751	0.062464	4.51557	0.135076	4.41206	0.106183	4.3861	0.0285554	4.44143	0.0527536	4.36442	0.128114	4.35921	0.0707045	4.21914	0.0997569	4.32851	0.0376725
1604	6.83249	0.490413	6.78953	0.424032	6.79583	0.456539	6.76134	0.328707	6.57717	0.397391	6.59677	0.474301	7.54674	0.127646	7.50028	0.186218	7.38253	0.377287	6.95034	0.282983	6.53529	0.30728	6.67801	0.488604
4179	7.57941	0.0499362	7.47891	0.0943031	7.37656	0.0852379	7.45164	0.0948299	7.35486	0.151064	7.29142	0.215227	8.57147	0.180833	8.88021	0.256772	8.79616	0.317267	7.50981	0.145053	7.43811	0.137197	7.48375	0.130806
5362	7.0134	0.193559	7.03856	0.318945	6.96107	0.157451	6.91522	0.0865698	7.09821	0.278611	7.28562	0.221889	8.09649	0.167924	7.88777	0.193444	7.54141	1.12301	7.17294	0.165331	7.00158	0.180738	7.24898	0.252511
3914	2.31606	0.433938	1.97642	0.487081	2.2131	0.776934	2.13469	0.65853	2.12152	0.607969	2.05138	0.425104	4.48491	0.0481635	3.86369	0.38067	3.78751	0.795835	3.40592	0.408548	1.89062	0.443725	1.95002	0.392819
50486	2.5373	0.465915	2.53389	0.447897	2.58333	0.556918	1.97978	0.560023	2.00852	1.00192	1.95208	0.696947	3.85242	0.15267	3.59934	0.424428	3.09978	0.472006	1.72589	0.737493	2.96	1.15076	3.05285	1.01281
148304	0.256458	0.432494	0.913234	0.205545	0.822254	0.320089	0.904919	0.0473934	1.26133	0.236824	1.41006	0.153317	0.92815	0.146917	0.889492	0.35468	0.526241	2.65382	1.27701	0.0884972	1.23239	0.0881578	1.50706	0.170854
3664	1.05984	1.50501	1.44166	2.0469	1.3074	1.48815	1.29935	1.64858	1.38506	1.45884	1.06547	1.65849	1.31822	0.948316	1.15504	1.31197	0.932868	1.45443	1.51484	1.3355	1.51827	1.42173	1.31937	1.63517
27042	3.99521	0.178646	4.30471	0.0160979	4.18473	0.0346912	4.37413	0.0382963	4.14832	0.0759153	4.1994	0.0617404	4.81401	0.212798	4.48163	0.0472162	4.28115	0.323466	4.43791	0.124566	3.81574	0.122434	3.90775	0.108752
574036	-0.242207	0.761884	-0.357006	0.971486	-0.167158	1.16272	-0.230295	0.898872	-0.328782	1.09133	-0.405296	0.607889	0.901005	0.924656	1.35113	0.541159	1.48363	1.67418	0.126134	0.519527	0.00280293	0.354972	-0.0272321	0.378084
55733	3.37997	0.0590935	3.44271	0.123919	3.5406	0.0895618	3.45324	0.0948647	3.33488	0.0525814	3.26269	0.125124	5.00219	0.0815806	5.05482	0.0892255	4.67813	1.31317	4.34266	0.0700498	3.4652	0.0679424	3.48184	0.0820633
55758	5.28148	0.101403	5.19322	0.0681532	5.10928	0.0522336	5.32408	0.0536531	5.25902	0.0592573	5.32556	0.0912358	5.15162	0.0846555	5.1438	0.127219	5.00451	0.0388642	5.27913	0.098171	5.38061	0.0703074	5.36608	0.115009
7188	1.52457	0.710897	1.91794	0.577417	1.85508	0.736576	1.89394	0.696004	1.85212	1.62022	1.99138	1.18556	2.25549	0.433739	1.71711	1.09213	2.03867	0.706212	1.90818	0.898172	2.19602	1.1398	2.07641	1.43957
84791	1.9638	0.127464	2.00022	0.161559	2.03159	0.0588686	1.93986	0.107205	2.04535	0.055683	1.86916	0.13608	2.07224	0.334675	2.24324	0.396945	2.21807	0.282433	2.72624	0.19	2.2543	0.346007	2.29982	0.276977
7779	5.95582	0.115063	6.10706	0.0700837	5.99894	0.0802175	6.10521	0.0626381	5.91487	0.206835	5.92177	0.116098	7.35792	0.0388416	7.40493	0.314092	7.1894	0.234729	6.02563	0.0760275	5.4642	0.0966375	5.56176	0.0712484
4751	2.64273	0.367728	2.93887	0.353006	2.65063	0.718923	2.81667	0.206423	2.94976	0.256444	2.91437	0.490801	0.244026	1.32611	0.0020762	0.557314	0.528124	0.75971	-0.301538	0.46039	2.72749	0.313962	3.19043	0.387055
9926	6.2377	0.0278589	6.34417	0.0239705	6.17976	0.055608	6.29898	0.0576328	6.28205	0.0429519	6.3519	0.0945468	5.44861	0.0216978	5.58064	0.0815659	5.52593	0.126583	6.1535	0.0289535	6.19786	0.00896981	6.32356	0.0301182
25896	4.07626	0.0812175	4.30964	0.0516646	4.15398	0.0935173	4.30276	0.0738743	4.35257	0.0821263	4.45824	0.0760816	3.64778	0.0369764	3.42401	0.0410642	3.40815	0.0633514	4.51742	0.0403299	4.64472	0.0218936	4.60659	0.0637275
51514	3.18591	0.174766	3.27506	0.581	3.33921	0.635615	3.10711	0.408676	3.20873	0.394331	3.37379	0.431292	1.73427	0.740317	1.69151	0.185566	1.52111	0.808909	0.930921	0.250545	3.88484	0.492758	4.01869	0.462858
100131205	3.9403	0.135924	4.08449	0.0723676	3.98681	0.0758764	3.96989	0.0410914	4.09611	0.0520209	4.10861	0.0400003	3.80702	0.0679081	3.92385	0.114668	3.85451	0.327999	4.2608	0.0959754	4.05152	0.14771	4.02451	0.125661
5525	6.55021	0.0866308	6.5804	0.162875	6.43608	0.165807	6.54231	0.166136	6.64153	0.277763	6.58996	0.212794	6.12966	0.0807275	6.15013	0.26833	6.03157	0.169946	6.43632	0.206916	6.58671	0.21409	6.62666	0.255328
55248	3.66455	0.515683	3.72153	0.756425	3.66215	0.480382	3.62141	0.485924	3.72967	0.491624	3.65506	0.515292	3.37106	0.303392	3.38203	0.455944	3.37261	0.655839	3.80171	0.314887	3.88734	0.401814	3.9314	0.652149
29937	3.99399	0.144968	3.99788	0.0440832	4.14366	0.191991	4.05619	0.0858098	3.92015	0.0874759	3.81694	0.276116	4.10115	0.200723	4.43659	0.0920584	4.5133	0.177733	4.26399	0.0146545	4.07393	0.0187736	4.11228	0.0666422
467	5.82242	0.255798	6.35684	1.11227	6.41472	0.56971	6.79667	0.649907	5.78342	2.3523	5.36899	0.682989	6.99361	0.0857663	6.90338	0.180087	6.95537	0.198369	5.22523	0.260386	4.48598	0.251743	4.38451	0.445958
25936	4.75123	0.0343555	4.79192	0.0540511	4.73519	0.0456759	4.79848	0.0363092	4.85216	0.0366106	4.81739	0.0448239	4.43631	0.0287468	4.70502	0.04035	4.69581	0.102252	5.06673	0.0559848	4.92902	0.113578	4.95541	0.16906
128387	3.59903	0.0194473	3.56838	0.04067	3.49666	0.0331374	3.54777	0.0455301	3.57649	0.101479	3.65613	0.0141904	2.29924	0.0530639	2.60977	0.318586	2.70671	0.289639	3.80505	0.107657	3.55474	0.0347519	3.70528	0.0830521
642946	0.780817	0.990228	0.858511	0.525516	1.04713	0.613107	0.828337	0.3791	1.00873	0.37622	0.91167	0.436084	1.12634	0.38989	0.947059	0.597178	1.06911	0.565697	0.993253	0.296281	1.06721	0.968883	0.903157	1.35993
28982	3.78406	0.184868	3.84279	0.204988	3.69021	0.328758	3.67318	0.265177	3.69975	0.337752	3.74118	0.28659	3.3601	0.135624	3.34685	0.100836	3.33968	0.0745093	3.56834	0.0721861	3.71433	0.260985	3.72912	0.340912
90806	3.77446	0.0802134	3.80485	0.0410881	3.67947	0.110722	3.72241	0.047911	3.70284	0.157678	3.77113	0.00590092	3.802	0.112099	3.8345	0.037565	3.80152	0.0815997	3.88942	0.0390383	3.80998	0.0391729	3.80356	0.024965
26750	4.59309	0.0176877	4.65527	0.011574	4.48273	0.0381375	4.67092	0.00992506	4.77001	0.011089	4.75036	0.00746145	4.57761	0.0128506	4.60548	0.0420991	4.46066	0.289812	4.96041	0.0107593	4.7769	0.0127138	4.85495	0.0176503
100505832	-0.0841111	0.398278	0.275945	0.327919	0.150333	0.310922	0.333234	0.514887	0.156581	0.773885	0.212439	0.74234	0.380975	1.12388	0.561106	0.838407	0.631106	0.750707	0.0132321	0.673265	0.311607	0.936759	0.128145	1.20024
5629	4.34465	0.246548	4.97498	0.292342	4.5636	0.254843	4.23218	0.169692	5.42847	0.179915	5.50314	0.33735	5.84629	0.371317	5.88644	0.278813	5.46274	0.643268	5.86194	0.234941	5.94009	0.122717	5.91708	0.171579
56950	6.499	0.2315	6.63646	0.295147	6.46383	0.217072	6.44084	0.182976	6.64403	0.375512	6.49812	0.295782	5.52286	0.14851	5.56914	0.210667	5.73961	0.664419	6.21132	0.376746	6.6333	0.400727	6.55529	0.514062
5784	4.62057	0.146948	4.81807	0.125264	4.72107	0.138358	4.69149	0.197443	4.96907	0.171848	5.05386	0.165169	5.01184	0.280142	4.93894	0.271097	5.2344	0.398217	4.95531	0.238324	4.95852	0.243743	4.89984	0.301893
1063	5.6081	0.132044	5.65012	0.118999	5.45344	0.24343	5.42035	0.157602	5.71767	0.151366	5.89393	0.0614506	2.99733	0.667173	2.73736	0.347338	2.94702	1.01969	2.50622	0.161217	5.67302	0.381469	6.17478	0.22549
101929612	2.94562	0.449435	2.65951	0.154303	2.63597	0.224136	2.87773	0.597711	2.50168	0.43002	2.73413	0.697819	2.79164	0.811312	2.94636	0.342073	2.78393	0.215896	2.78597	0.501756	2.97856	0.292705	2.84109	0.26667
51133	5.46038	0.0522479	5.63566	0.0517757	5.40355	0.0517377	5.53021	0.0203771	5.53162	0.0401676	5.48335	0.102787	5.41047	0.0550942	5.44189	0.0561669	5.2714	0.0396076	5.44984	0.0564905	5.63282	0.0588853	5.58128	0.0394898
2104	4.89561	0.177782	4.92852	0.193839	4.74337	0.148005	4.76676	0.184329	4.96714	0.278237	4.91773	0.239433	4.62882	1.19218	5.0227	1.14559	4.80815	1.59832	5.60454	0.265234	5.13619	0.270271	5.20155	0.153878
55105	3.52579	0.0389434	3.77056	0.0778449	3.52133	0.0859019	3.85365	0.0158307	4.04726	0.0189153	4.0785	0.0717401	3.82743	0.0358612	3.85118	0.0235954	3.51181	0.392207	4.21917	0.0165347	4.08222	0.033674	4.0789	0.0253839
51018	4.84848	0.0671103	4.97304	0.0504233	4.84143	0.0632444	4.88364	0.0542151	4.97766	0.037144	5.01685	0.0656435	4.04391	0.0962701	4.27919	0.139316	4.11358	0.19025	4.81366	0.0375825	4.94701	0.0488772	5.02615	0.0277306
7042	6.42888	0.209645	6.81713	0.129606	6.53507	0.262882	6.26707	0.281533	6.50843	0.309305	6.58145	0.334828	6.90759	0.198051	7.0016	0.0520906	6.70639	0.0985202	6.52001	0.156632	6.21154	0.491889	6.39308	0.707378
127018	4.27334	0.145318	4.38293	0.196816	4.26873	0.197994	4.28191	0.0825108	4.46018	0.127685	4.36841	0.222393	4.37553	0.158472	4.5143	0.451828	4.41434	0.360924	4.8075	0.187864	4.50834	0.222806	4.54488	0.24925
2058	8.4301	0.0264806	8.28803	0.00815187	8.22939	0.0338692	8.32701	0.0241594	8.17263	0.0539161	8.25699	0.0293209	6.88239	0.0558791	6.86659	0.0955112	7.1068	0.404895	7.96384	0.0342733	8.15968	0.00647022	8.24984	0.0430136
10380	4.89029	0.0188242	5.07214	0.0165525	4.93358	0.05793	4.92613	0.039961	5.02424	0.0462898	4.8656	0.0779108	4.06804	0.110036	4.30482	0.229845	4.32376	0.292366	5.19802	0.0568992	5.2438	0.0824528	5.13433	0.0301689
55699	8.21958	0.0146596	8.08567	0.0097563	8.08422	0.0267595	8.21552	0.0279802	7.90828	0.021933	7.9145	0.0576067	8.11689	0.0541051	8.10696	0.0376734	8.08959	0.0203523	8.10812	0.0306153	8.07059	0.0263386	8.12439	0.0134795
25782	5.877	0.0218326	5.91798	0.0162031	5.73615	0.0404698	5.94846	0.0254596	5.88686	0.0595508	5.93579	0.02248	6.28149	0.0318013	6.2663	0.0379826	6.03606	0.092988	6.27956	0.0467733	5.96684	0.0427781	6.04097	0.110174
6791	1.10167	0.158276	1.14024	0.150881	1.12045	0.190243	1.10991	0.0454102	1.43385	0.127346	1.27871	0.118341	1.24807	0.290144	0.98323	0.279134	0.954787	1.10392	1.15679	0.0649958	1.11878	0.101195	1.43067	0.043596
4139	4.88429	0.0402348	4.9574	0.0601582	4.81523	0.0579687	4.89544	0.0404221	5.0014	0.0510629	5.01492	0.0794018	5.03527	0.0884793	4.91151	0.0387151	4.83508	0.0993356	5.20591	0.0415506	5.22029	0.0138865	5.20368	0.0296713
79762	1.62064	0.256758	1.83556	0.527835	1.62284	0.246956	1.48644	0.440906	1.54537	0.400664	1.39824	0.481705	1.51479	0.38325	1.24538	0.161119	1.67005	0.108146	2.45481	0.524884	1.67056	0.478022	1.69246	0.701128
54996	5.14602	0.108794	5.05225	0.151883	5.08017	0.0484114	5.27082	0.144383	5.07599	0.168501	5.02423	0.160874	3.77296	0.106963	4.1119	0.165283	4.12329	0.242819	4.55359	0.245219	5.06889	0.170459	5.04954	0.159636
64757	2.60547	0.24987	2.51705	0.329842	2.33515	0.529686	2.59318	0.220673	2.53225	0.489369	2.51779	0.339825	1.30836	0.282692	1.47722	0.149658	1.86116	0.376299	2.32696	0.486314	2.88304	0.252634	2.72129	0.272692
11221	2.32101	0.248681	2.58608	0.359976	2.34344	0.528313	2.58889	0.503797	2.45461	0.315927	2.46062	0.586516	2.97833	0.093382	2.83612	0.0752928	2.79345	0.0706793	2.96294	0.15748	2.70365	0.202848	2.90224	0.107041
9015	1.19039	0.251391	1.82271	0.156547	1.49012	0.138584	1.92991	0.0656831	1.77609	0.181215	1.67992	0.196636	1.27355	0.110565	1.14271	0.0404333	1.34841	0.165922	1.63234	0.122795	1.67803	0.0971689	1.84739	0.0719502
375056	6.86277	0.0703722	6.72456	0.0681603	6.68085	0.0762573	6.77147	0.0219774	6.54208	0.131276	6.68006	0.115164	6.35708	0.082396	6.16571	0.087264	6.32946	0.0819643	6.66822	0.0410593	6.65636	0.0396145	6.63396	0.132718
64853	4.97529	0.0932441	5.04607	0.0914621	4.90685	0.125483	4.93594	0.057658	4.97005	0.0573937	4.92623	0.0924849	4.66785	0.291585	4.8176	0.216855	4.95083	0.669098	4.91235	0.0485135	4.87891	0.0310516	4.95231	0.00576216
148362	4.99547	0.141524	4.95455	0.133671	4.76292	0.179422	4.99511	0.153477	4.83288	0.200066	4.76061	0.232132	5.1796	0.165399	5.2212	0.095435	5.19337	0.371852	5.38706	0.155605	5.03717	0.143973	5.02865	0.161879
84976	2.81719	0.169373	2.51895	0.35518	2.58988	0.257574	3.13349	0.19638	2.91198	0.464875	2.88707	0.379042	2.99543	0.0571963	3.02089	0.0616151	3.0357	0.0454624	3.37878	0.028765	3.36735	0.165099	3.40332	0.0813545
55061	1.56868	1.32202	1.6748	1.2933	1.70187	0.952549	1.47396	1.32047	1.32074	1.54784	1.38862	1.84436	1.17765	0.836715	0.770275	2.90584	0.847467	1.60828	1.48801	1.65492	2.11637	1.93921	1.87142	1.40215
824	8.28801	0.268761	8.30861	0.235779	8.29926	0.226936	8.21726	0.283189	8.26998	0.259513	8.25843	0.264347	8.37568	0.173152	8.31913	0.202966	8.42898	0.127739	8.59377	0.166503	8.21082	0.244236	8.23142	0.206712
7159	6.29761	0.0114388	6.4139	0.00368365	6.27364	0.00842555	6.11683	0.0163084	6.29602	0.0329907	6.28257	0.0345027	6.89403	0.0569149	6.73704	0.139742	6.6156	0.0629506	6.39204	0.027299	6.45017	0.00835464	6.4011	0.0299899
105369195	-0.0476827	0.216833	0.173554	0.146739	0.136224	0.144498	0.0556499	0.0986938	0.432464	0.185002	0.374352	0.114378	1.14475	0.213068	0.60613	0.0963292	0.950933	0.301399	0.996589	0.213965	0.982791	0.109401	0.93488	0.209866
23219	5.29417	0.025574	5.26254	0.0133215	5.08769	0.0406265	5.43932	0.0206544	5.12403	0.0302233	5.15676	0.0250083	5.61113	0.0676081	5.6758	0.0431751	5.45782	0.05613	5.45889	0.0198632	4.96155	0.0233621	5.00248	0.0183884
8560	7.27259	0.0820208	7.33971	0.0875018	7.18688	0.139756	7.18331	0.104466	7.13527	0.188544	7.12378	0.140545	6.50216	0.114252	6.54596	0.128625	6.3933	0.035213	6.86156	0.0825443	7.20006	0.120472	7.25069	0.228474
4931	3.90469	0.0591809	3.93737	0.0545529	3.83425	0.0385929	3.90688	0.0222717	3.98924	0.0956189	4.03371	0.0569832	3.9703	0.00765272	3.95686	0.0942258	3.97617	0.0643507	4.29259	0.0472788	4.12455	0.0862158	4.01762	0.0730734
29097	5.46668	0.0270983	5.35767	0.0593797	5.36266	0.0368498	5.44578	0.0380748	5.41143	0.0735162	5.35197	0.101603	5.73898	0.0701179	5.84965	0.0243295	5.74065	0.131171	5.52087	0.0522094	5.37114	0.0703251	5.45769	0.0592175
80232	7.00294	0.0117905	7.18693	0.00770873	6.99352	0.0049687	7.12215	0.00140173	7.09233	0.0163748	7.08319	0.0075497	7.74963	0.00907163	7.72525	0.0412637	7.53486	0.0178263	7.34123	0.0193632	7.07984	0.00809515	7.06451	0.0255608
149111	0.00533086	0.478501	0.08656	0.607167	-0.00354249	0.314969	0.156643	0.48965	-0.041404	0.387343	0.00633815	0.182506	2.11028	0.299437	2.08	0.721385	2.10732	0.941281	1.04784	0.351301	0.374392	0.230457	0.223669	0.512908
127602	2.29708	0.0837238	2.51324	0.0842077	2.28679	0.0426435	2.36829	0.0266094	2.65284	0.138953	2.58953	0.178984	1.95847	0.171693	1.92552	0.300946	1.83678	0.159863	2.68848	0.113255	2.65126	0.0977174	2.64828	0.0996148
3930	5.22071	0.0883268	5.65043	0.0596614	5.25294	0.211262	5.29377	0.0875571	5.41295	0.13988	5.48136	0.236259	3.83888	0.117798	4.06307	0.132126	4.27539	0.840425	4.53752	0.0628505	5.29792	0.132948	5.38027	0.0736115
55740	7.27506	0.0679584	7.65027	0.104724	7.39108	0.0867511	7.40568	0.124452	7.63696	0.129611	7.58628	0.218754	7.13893	0.0917122	7.37747	0.0585866	7.21624	0.0338482	7.49284	0.0419865	7.4893	0.0507035	7.52689	0.0666262
6726	6.59771	0.0783639	6.80069	0.0503841	6.61395	0.100461	6.60477	0.0524573	6.72889	0.0196071	6.67901	0.0917488	6.28842	0.0721634	6.57904	0.0888989	6.51188	0.126771	6.84666	0.0258349	6.72411	0.0522714	6.81785	0.0125173
2052	5.57421	0.238813	5.18494	0.24931	5.46063	0.153633	5.25456	0.0837909	4.87971	0.280331	4.94967	0.166176	7.27089	0.278838	7.00902	0.412702	6.93611	0.707362	5.37016	0.341496	5.14975	0.170877	5.07383	0.255717
9725	4.61079	0.266645	4.31527	0.366073	4.5695	0.191038	4.51171	0.174577	4.42256	0.454104	4.47979	0.27356	4.56238	0.0237685	4.27236	0.0467592	4.25087	0.615856	4.35044	0.0695685	4.61599	0.122078	4.51222	0.265781
10637	3.33125	1.33297	3.38071	1.43351	3.45372	0.864432	3.43829	0.970678	3.44288	0.849032	3.03985	0.651627	2.18024	0.800769	2.36405	1.35726	2.72163	1.31482	2.33809	1.12436	4.21151	0.857126	3.66364	0.717557
29920	5.72092	0.0116142	5.63771	0.0352831	5.77686	0.0146044	5.73135	0.0346606	5.66191	0.0445993	5.53001	0.0346109	5.98765	0.0265737	5.90814	0.060132	5.91833	0.0365543	5.75659	0.0382619	5.68909	0.0261774	5.63578	0.0281451
7044	6.02765	1.22168	6.11463	1.29592	6.13883	0.798205	6.06046	1.00705	5.99024	0.865102	5.87706	0.761506	5.25764	1.27549	5.16923	1.41919	5.50066	1.19618	5.01595	1.03405	6.9573	0.694604	6.41583	0.7321
163859	4.65456	0.0179534	4.60128	0.0215958	4.42541	0.0362007	4.71383	0.00200795	4.36647	0.0148485	4.35358	0.0188883	4.7017	0.0618933	4.87734	0.412263	4.84032	0.470146	4.63636	0.0241661	4.21365	0.0147086	4.24777	0.0129763
3020	3.67969	0.0515191	3.78232	0.00843284	3.66862	0.045247	3.61498	0.017767	3.58612	0.0209807	3.57955	0.0470726	4.43934	0.106391	4.6991	0.0712328	4.47021	0.117079	3.8162	0.100946	3.77982	0.183151	3.84382	0.176442
64746	6.66207	0.0221213	6.87747	0.00425601	6.72056	0.0150448	6.89657	0.014817	6.94963	0.00826937	6.97733	0.0180615	7.42787	0.031462	7.30925	0.0341788	7.02863	0.359558	7.00673	0.030578	6.69989	0.0140277	6.69312	0.0472936
83881	0.717142	0.136608	1.10009	0.290035	0.946327	0.0729978	1.24261	0.417261	1.26342	0.0989158	1.09001	0.208574	1.26054	0.226665	0.735829	0.641293	1.08271	1.56853	1.66589	0.40031	1.45136	0.158368	1.36269	0.113995
286826	5.16444	0.173168	5.45954	0.1763	5.16708	0.308585	5.33188	0.146591	5.59516	0.181885	5.41359	0.321865	4.2942	0.176354	4.40559	0.470123	4.559	0.329771	5.4413	0.281502	5.85426	0.294651	5.75048	0.175052
142	7.38092	0.0917775	7.37968	0.0908369	7.34246	0.0590449	7.30246	0.0778277	7.23974	0.0416576	7.29698	0.0775873	6.26049	0.0534696	6.13956	0.0495244	6.35437	0.156519	6.85024	0.0589658	7.44005	0.0771941	7.3289	0.086651
375057	4.11156	0.156949	4.41484	0.189256	4.24395	0.0703276	4.2679	0.0940107	4.43132	0.27489	4.31196	0.158241	3.2265	0.115958	3.27202	0.29995	3.39369	0.204484	3.32028	0.445347	4.64718	0.151995	4.4111	0.178279
3707	1.91498	0.583864	1.63337	0.55105	1.72329	1.55014	1.96283	0.459629	1.80379	0.668627	1.86144	0.3276	4.52857	0.661129	4.13279	2.77703	4.66349	2.1005	3.25479	1.56175	2.29378	1.1346	2.56063	0.806019
5664	5.46834	0.0322126	5.35711	0.0545162	5.48439	0.0363021	5.43756	0.0403886	5.3871	0.0669978	5.3703	0.0935434	5.99748	0.0532005	6.03284	0.105471	5.78478	0.763487	5.35728	0.0288355	5.44313	0.0137622	5.42873	0.0319134
56997	5.849	0.308124	5.50456	0.0942493	5.83024	0.307524	5.85957	0.280598	5.44654	0.208448	5.43406	0.235025	6.96472	0.0139595	6.87874	0.1049	6.98769	0.168812	6.14388	0.0827008	5.98988	0.200766	5.87727	0.211058
8476	5.31406	0.0426845	5.36647	0.0307433	5.26832	0.0775348	5.30884	0.0952656	5.36498	0.0528936	5.37258	0.110645	5.77555	0.0904387	5.87315	0.211132	5.54594	0.146513	5.87486	0.0681642	5.56476	0.109087	5.54296	0.0875713
339500	2.56712	0.144029	2.43361	0.135139	2.21079	0.217664	2.37358	0.0778814	2.35875	0.232389	2.49071	0.072251	1.47422	0.222794	1.57387	0.0467941	1.5711	0.136762	2.46494	0.0774938	2.67037	0.262253	2.62893	0.0564912
65094	2.63551	0.0527661	3.24808	0.0246282	3.062	0.0908905	2.9061	0.0687739	3.52342	0.0572721	3.34167	0.0469263	3.58396	0.0558056	3.68528	0.127105	3.17172	0.979541	3.52676	0.034782	3.39281	0.0508411	3.31203	0.0368316
116841	4.63319	0.0217132	4.83229	0.0200156	4.8776	0.0366532	4.98683	0.0289466	5.13626	0.0392544	5.09635	0.0791966	4.95424	0.0450497	4.83426	0.138247	4.61753	1.03692	5.2231	0.0424152	5.05254	0.0324769	4.93469	0.100501
7483	3.49391	0.435363	3.09285	0.327481	3.10126	0.19694	3.09761	0.102273	2.58938	0.151634	2.5976	0.213852	5.68619	0.158068	5.6122	0.677201	5.52223	1.02397	2.78129	0.365841	2.15097	0.286773	2.24796	0.206625
375	8.65599	0.0221616	8.59226	0.0103547	8.72182	0.0210959	8.70418	0.00904898	8.64664	0.0125601	8.61755	0.0113409	8.87397	0.0145911	8.74104	0.0146488	8.78813	0.0140884	8.69114	0.0210132	8.44138	0.0252708	8.48823	0.00787817
79169	4.37922	0.0785219	4.24638	0.120563	4.5131	0.0321335	4.33178	0.0100242	4.08567	0.109209	3.96968	0.0230738	3.63121	0.135637	3.57839	0.257035	3.85426	0.0591337	4.40101	0.0609889	4.17439	0.0706659	4.02109	0.0117976
128308	4.50699	0.0611476	4.33314	0.0475441	4.66817	0.0385854	4.49345	0.0253933	4.40532	0.0477598	4.26939	0.0411804	4.68584	0.117233	4.56861	0.219254	4.36165	0.326903	4.56115	0.0711464	4.48862	0.0596328	4.41309	0.119913
2987	6.59187	0.0413686	6.52603	0.0453523	6.77857	0.0231487	6.64663	0.0114438	6.67586	0.0386037	6.56698	0.0190719	6.70868	0.126301	6.8491	0.159319	6.85292	0.205082	6.74365	0.0732804	6.54666	0.0734669	6.52504	0.162215
200205	3.86585	0.0361517	3.89005	0.0181615	3.93488	0.0258003	4.02273	0.029357	3.97268	0.0584594	3.82248	0.0283377	3.99354	0.0712217	4.13579	0.0766465	4.08196	0.0381	4.15452	0.0902182	3.76708	0.0159129	3.75118	0.0775101
84033	8.68307	0.417606	8.37582	0.407982	8.52536	0.448365	8.53047	0.297394	8.44742	0.31325	8.47177	0.412332	6.57436	0.368499	6.49837	0.608675	6.66983	0.806432	8.06612	0.432782	8.62491	0.164328	8.42208	0.235285
81559	4.34989	0.33669	4.47857	0.130954	4.49424	0.150453	4.81132	0.0630643	4.65226	0.169488	4.62508	0.0638485	4.60339	0.0657752	4.4725	0.158463	4.70237	0.124763	4.93078	0.105687	4.6953	0.069758	4.61438	0.0335471
92815	3.60572	0.0392074	3.27878	0.0200841	3.54702	0.107177	3.55746	0.0948291	3.41152	0.130434	3.32425	0.0706475	5.58229	0.204945	5.54129	0.176317	5.32695	0.458996	3.62256	0.150003	3.17745	0.165096	3.09323	0.198493
149603	6.90778	0.0136675	6.76413	0.0889895	7.00164	0.0566482	6.9593	0.0155914	6.86043	0.0668185	6.77653	0.0133129	6.60526	0.0362361	6.40791	0.264796	6.6736	0.044392	6.74815	0.0226779	6.65416	0.0361896	6.70131	0.0429639
58480	0.409314	1.25841	0.766357	2.1018	0.537415	1.85217	1.06234	1.91039	1.00331	1.73254	0.838386	3.09755	2.09676	0.444121	2.21282	0.6068	1.89694	1.13198	1.82572	1.08606	1.03218	1.81679	0.960772	1.79453
5867	5.79321	0.0260483	5.85669	0.0329572	5.78195	0.0269989	5.85	0.0175426	5.90012	0.0606261	5.80571	0.0416878	5.45436	0.0822425	5.50009	0.138448	5.49714	0.15642	5.77241	0.0665407	5.61329	0.0866854	5.67451	0.0826037
126731	4.24699	0.0911928	4.77349	0.0992849	4.38847	0.191868	4.09936	0.171791	4.2453	0.169973	4.0812	0.255579	3.91902	0.0755466	4.13212	0.243813	4.0859	0.373199	3.99451	0.0192491	3.94578	0.0468044	4.09452	0.00687625
58	8.60264	2.53353	8.45773	3.83046	8.12872	3.55234	8.33064	3.82298	8.73472	3.84538	8.41215	2.31539	6.51617	4.35251	5.93903	4.30317	6.25961	7.95467	6.99289	3.67564	7.93104	5.73924	7.84716	3.22155
55746	6.23331	0.00658353	6.17355	0.00418264	6.06871	0.0179111	6.12988	0.00749154	6.10155	0.0037913	6.11661	0.0130716	5.78728	0.0465909	5.80579	0.0295288	5.67393	0.0458524	6.15052	0.0112932	6.28682	0.0211182	6.30664	0.0160394
23456	5.37188	0.0412668	5.58135	0.0324373	5.34059	0.110943	5.35588	0.0510855	5.37368	0.0750525	5.2801	0.191154	4.76526	0.175984	4.89345	0.215659	4.95546	0.159059	5.00353	0.0217167	5.32321	0.0709282	5.41675	0.0309003
27097	4.73045	0.0137145	5.03916	0.028951	4.84125	0.00746819	4.90965	0.0301958	4.91898	0.0243049	4.93952	0.0930509	4.41618	0.00914115	4.36055	0.0473795	4.44865	0.247095	4.64247	0.0561741	4.62624	0.0344216	4.6523	0.0510465
9816	3.828	0.25365	4.10944	0.0514159	3.91335	0.0547304	3.92957	0.0682068	4.0404	0.138357	4.15899	0.0384548	3.18467	0.0445446	3.25273	0.0292809	3.25414	0.275801	3.76485	0.112606	3.92278	0.105288	3.94977	0.184706
2590	8.57156	0.372263	8.43652	0.467968	8.59716	0.295215	8.46306	0.344536	8.36535	0.601335	8.35382	0.532272	8.66848	0.220632	8.7222	0.243022	8.75954	0.332882	8.54797	0.410303	8.52272	0.473267	8.51757	0.641601
79605	2.78433	0.186785	3.01916	0.238964	2.9547	0.265233	3.00733	0.370685	3.20476	0.409532	3.08296	0.361226	3.46729	0.267883	3.32388	0.0761001	3.57382	0.348988	2.65964	0.439592	3.31692	0.440027	3.26537	0.438819
22796	4.87574	0.0322071	5.06013	0.0178286	5.00249	0.0316394	5.15627	0.0216089	5.1794	0.058357	5.27543	0.0479409	5.1096	0.0523425	5.03789	0.0728722	4.6045	1.21181	5.40785	0.0149241	5.2963	0.00989451	5.27507	0.0411252
183	6.76447	0.348075	6.54114	0.19685	6.69971	0.347964	6.59155	0.336626	6.46068	0.201987	6.47973	0.251291	6.15035	0.299688	6.1078	0.164222	6.36332	0.352146	6.26693	0.143676	6.82778	0.170719	6.56387	0.0654789
84886	7.30888	0.150454	7.78082	0.140189	7.55238	0.123267	7.3858	0.194265	7.7767	0.0953344	7.66101	0.128737	7.43895	0.108683	7.34726	0.123265	7.28509	0.204495	7.54501	0.141238	7.66342	0.248278	7.514	0.245561
101927604	-0.12553	0.187282	0.323984	0.0959887	0.00732254	0.169185	-0.199746	0.18419	0.0597533	0.240797	0.0663851	0.183489	0.88036	0.128915	0.795021	0.0769898	0.707627	0.465833	0.0914884	0.260812	0.203336	0.0824718	0.255803	0.142733
79573	5.19222	0.273673	5.13086	0.274858	5.05536	0.265916	4.92042	0.220652	4.85867	0.420894	4.98188	0.224943	5.93007	0.111028	5.84089	0.28436	5.70984	0.16612	5.10308	0.140543	5.04738	0.288827	5.08212	0.327356
64801	4.88031	0.118095	4.79368	0.0878966	4.76908	0.148209	4.79008	0.165418	4.79292	0.117357	4.77909	0.101061	4.64069	0.113565	4.66109	0.260813	4.6234	0.178319	4.82723	0.173713	4.83872	0.140639	4.9056	0.0801991
375061	1.46397	0.20595	1.79695	0.215146	1.60754	0.162375	1.56945	0.357127	1.44317	0.0465699	1.16552	0.256414	3.31243	0.135376	3.23841	0.247146	3.31713	0.800407	1.53418	0.208509	1.17101	0.183662	1.20347	0.217558
440730	-0.267501	0.317363	-0.580371	0.0854708	-0.779188	0.324626	-0.561596	0.287796	-0.806861	0.470401	-0.221784	0.100676	2.84027	0.619295	1.99224	1.08005	2.18391	1.32874	0.161889	0.292812	-1.00544	0.498966	-1.08068	0.512356
128061	3.04138	0.0341534	3.17459	0.106496	3.0016	0.0442645	3.31186	0.021543	3.30747	0.169186	3.37382	0.00982219	3.04163	0.14835	3.17697	0.0874446	3.2966	0.173451	3.45187	0.0211037	3.28385	0.0424477	3.35787	0.0200073
8443	6.19384	0.0366155	6.24893	0.0561777	6.19786	0.0442543	6.22666	0.0125744	6.23369	0.034722	6.18108	0.0589862	5.80302	0.020758	5.89424	0.0379655	5.92677	0.134708	6.39849	0.0487256	6.36626	0.0736913	6.37255	0.0658585
149371	4.03586	0.163031	4.34992	0.0387837	4.0752	0.0579831	4.51325	0.0130463	4.40297	0.0215168	4.40344	0.0501175	4.90899	0.0459774	4.88835	0.0201336	4.62242	0.0374753	4.74857	0.0198817	4.4013	0.0120124	4.43762	0.0287113
83932	4.2586	0.0290942	4.32021	0.00342612	4.18857	0.0350711	4.19192	0.00811254	4.1377	0.021776	4.21869	0.0131964	5.16627	0.0399404	5.1907	0.100404	4.99242	0.108554	4.49208	0.0339369	4.1465	0.012268	4.23971	0.0186362
54583	6.50065	0.125844	6.34728	0.291397	6.45773	0.17184	6.55119	0.118281	6.50021	0.370369	6.38632	0.0518546	7.10599	0.0741512	6.99489	0.0696142	6.72198	0.197278	6.74236	0.0564221	6.3084	0.0949913	6.64972	0.381647
7257	5.52764	0.00834375	5.57348	0.0543479	5.43425	0.08169	5.56657	0.0330916	5.47704	0.0371725	5.41854	0.10028	5.54128	0.0405347	5.55213	0.0959985	5.43404	0.136245	5.86632	0.0476162	5.46389	0.025061	5.48235	0.0589544
27184	1.89394	0.218889	2.66096	0.307935	2.13454	0.117912	1.56172	0.138197	2.83363	0.475639	3.21484	0.104019	-1.25245	0.607203	-0.800714	2.12686	-0.704973	1.49051	2.68792	0.691406	3.78714	0.0152619	3.57112	0.217375
57568	8.36289	0.0562315	8.69601	0.124239	8.43175	0.0645913	8.32664	0.0733814	8.61287	0.111814	8.61743	0.0893223	8.60668	0.10288	8.71804	0.0288683	8.49826	0.506459	8.21219	0.106255	8.95304	0.0788424	8.83298	0.194272
54627	2.92344	0.343198	2.82165	0.355308	2.76849	0.265286	3.0707	0.344686	2.63119	0.406065	2.66909	0.402169	3.41538	0.0815477	3.47887	0.17982	3.32765	0.0594561	2.85585	0.147688	2.94396	0.256267	2.82206	0.113921
84284	5.09971	0.0429806	5.09597	0.0718723	5.19643	0.0495492	5.1576	0.0376376	5.07768	0.0818641	5.05042	0.0464637	5.57958	0.0350191	5.73121	0.0679455	5.48468	0.109157	5.37687	0.192804	5.13452	0.113585	5.10432	0.167167
80003	2.346	0.242072	2.61176	0.241746	2.58232	0.234588	2.56147	0.372904	2.54002	0.370405	2.52065	0.632389	4.2174	0.0652075	3.79575	0.126249	3.75485	0.583191	3.79322	0.249481	2.81979	0.347076	2.68783	0.360399
84451	1.65765	0.353925	1.0084	0.370786	1.166	0.27903	1.20927	0.193197	0.943085	0.269497	0.570519	0.381244	2.80896	0.497559	2.46677	0.746392	2.76226	1.5378	0.623158	0.542504	0.84165	0.256831	0.633382	0.938958
3775	1.73367	1.27101	2.13085	1.0988	1.88118	1.03198	1.89791	1.0347	1.73072	1.31969	1.85309	1.12625	2.51284	0.555391	2.79876	0.456249	2.46757	1.51561	1.95591	0.69561	2.14611	1.44848	2.06697	1.9175
388753	3.73874	0.124061	3.78652	0.101848	3.71673	0.0606026	3.88003	0.0774204	3.80646	0.120871	3.75617	0.135039	3.64321	0.347929	3.91839	0.11917	3.49458	0.353797	3.91175	0.165788	3.72796	0.196519	3.82526	0.179095
6894	3.75236	0.0265565	3.68765	0.0758717	3.6254	0.0305782	3.53849	0.0143457	3.70915	0.0286824	3.69585	0.0777711	4.4283	0.0746171	4.3604	0.0923194	4.23036	0.0682745	3.79523	0.108254	4.02249	0.032064	3.95152	0.0141426
359948	5.01071	0.0238231	5.76755	0.0454406	5.36835	0.172491	5.79259	0.020313	6.11631	0.319716	6.04283	0.0242668	7.37424	0.0311909	7.36289	0.0727999	7.2572	0.29222	6.78439	0.0220743	6.61186	0.0278104	6.68031	0.0550633
9804	7.65955	0.0109029	7.66199	0.0232013	7.58041	0.00716399	7.82777	0.0331512	7.5844	0.0303344	7.56065	0.019406	7.05995	0.00658872	7.02032	0.0343472	7.03198	0.0732012	7.47298	0.0187777	7.38592	0.0256983	7.4682	0.0217716
23029	5.51802	0.0190295	5.64073	0.058391	5.45575	0.0340227	5.59431	0.0371413	5.68335	0.0131966	5.67699	0.0066986	6.30695	0.0691291	6.38153	0.0491901	6.04291	0.172592	6.01975	0.0279237	5.70562	0.0477192	5.72062	0.0265749
51742	4.95239	0.227991	5.35389	0.131493	5.01066	0.297853	5.32102	0.0753535	5.72218	0.0594261	5.78001	0.0599764	6.49646	0.115892	6.54398	0.1995	6.41546	0.0512994	6.06559	0.0218765	5.97559	0.0347382	5.96717	0.0375402
9453	5.07528	0.0296963	5.0526	0.0597352	5.00512	0.0281361	5.06803	0.0427682	5.06659	0.0660373	5.12181	0.0637397	5.25515	0.114837	5.21948	0.218732	5.0679	0.0948977	5.42095	0.0891949	5.01559	0.117962	5.06743	0.0910007
6905	4.29868	0.124529	4.21017	0.137466	4.26383	0.0989793	4.30097	0.158177	4.2292	0.174409	4.3546	0.0817771	3.37242	0.0477134	3.30772	0.250627	3.36238	0.139804	4.11855	0.0725034	4.14241	0.101913	4.09111	0.098817
148789	4.61111	0.0308132	4.56205	0.0271554	4.48706	0.0161373	4.53639	0.01668	4.47592	0.0253239	4.5083	0.0312575	5.58408	0.0354279	5.54802	0.146569	5.32193	0.16538	4.72998	0.0379395	4.6457	0.0226107	4.59655	0.03221
1130	4.36301	0.40058	4.17928	0.599017	4.07065	0.23201	4.44815	0.354965	4.30849	0.488795	4.19463	0.251962	5.02319	0.106515	4.7745	0.244619	4.61385	0.180914	4.65624	0.0409754	4.17253	0.118939	4.37548	0.255281
4811	8.96974	0.11716	8.9358	0.0981599	8.7765	0.127668	8.7583	0.132897	8.72483	0.210968	8.85629	0.0751996	9.051	0.116438	8.77758	0.50264	8.6691	0.301231	8.08095	0.157961	8.55766	0.206874	8.53163	0.192722
7107	2.76003	0.249371	2.78988	0.139404	2.88757	0.145175	2.95649	0.15865	2.64455	0.257732	2.83738	0.282423	4.05989	0.108838	3.71219	0.361316	3.60072	0.209183	3.0236	0.175864	2.73357	0.240716	2.87579	0.246166
56605	4.14887	0.0972384	4.14978	0.0674545	3.92077	0.139502	3.89571	0.0888653	3.95292	0.190661	3.90091	0.0495543	5.95073	0.184446	5.99891	0.96228	5.78634	0.332561	4.26148	0.11944	3.89236	0.125109	3.89367	0.170139
128178	6.16781	0.123983	5.67823	0.614023	6.14401	0.130005	6.17437	0.156981	5.93127	0.50263	5.93319	0.0435543	5.39399	0.29986	5.10889	0.059406	5.39041	1.01151	5.37838	0.134615	5.39264	0.351089	5.62503	0.890096
3964	4.59124	0.161607	4.64265	0.172784	4.51458	0.142832	4.60987	0.149417	4.4472	0.165188	4.58875	0.211728	5.02551	0.151203	4.84032	0.226665	4.70358	0.167157	4.67275	0.138215	4.55219	0.115445	4.56882	0.187099
55127	5.16965	0.134066	5.28077	0.0688663	5.09702	0.110227	5.14371	0.076902	5.17434	0.296048	5.21124	0.119072	4.97387	0.0331707	4.90497	0.125308	4.8676	0.0941206	5.44747	0.133398	5.138	0.267984	5.18519	0.329518
88	11.8338	0.298165	11.6758	0.311137	11.6772	0.289786	11.6807	0.279633	11.5845	0.302073	11.6574	0.31409	10.4298	0.268326	10.3301	0.212535	10.6453	0.671188	10.625	0.389963	11.534	0.339146	11.5147	0.172834
4548	6.35036	0.119431	6.30646	0.0961239	6.20336	0.0890966	6.3056	0.0857225	6.27566	0.065586	6.31767	0.0677206	5.95461	0.110431	5.86315	0.111295	5.81096	0.107399	6.35326	0.0739661	6.41422	0.0353686	6.41971	0.0634628
6262	8.50355	0.666837	8.33853	0.365872	8.28614	0.496897	8.4309	0.438194	8.27613	0.302254	8.38915	0.436787	6.87891	0.662939	6.97449	0.330162	7.10813	0.792698	6.83711	0.358067	8.37036	0.285975	8.38963	0.363849
100130331	0.21698	0.487607	0.338884	0.268172	0.576948	0.513504	0.375124	0.52007	0.609219	0.394159	0.324757	0.653627	-0.462756	0.120622	-0.977892	1.70777	-0.41441	0.25754	0.402015	0.407465	0.0472161	1.49034	0.060377	0.901842
1131	0.408303	0.891257	0.60804	0.651319	0.0419423	2.03271	0.395672	1.59246	1.25171	0.845863	0.823035	1.20932	0.621001	0.245828	0.67186	0.50507	1.42076	0.318977	1.51294	0.407005	1.04793	0.959129	1.257	1.36205
56776	0.877923	2.33077	0.515199	2.75726	0.687211	1.77475	0.668616	2.32447	0.703824	3.21443	0.903264	1.89948	2.41548	1.55999	2.04355	1.25986	2.08414	1.41345	1.43432	1.84329	0.746167	3.73451	0.99721	3.74919
64388	-0.0592286	1.0099	-0.295656	1.24455	-0.138717	1.98486	0.000815827	1.72065	-0.38554	1.51377	-0.61277	1.1115	1.09952	0.380884	0.764982	0.817646	0.991211	1.03259	-0.140978	0.465061	-0.387001	2.07624	-0.40901	1.32529
2271	8.27017	0.0357814	8.08408	0.037631	8.15371	0.0530044	8.20438	0.0909653	8.04253	0.0413936	8.03287	0.0832167	7.85813	0.0186775	7.8977	0.0523253	7.96154	0.239048	7.81983	0.0796443	8.04725	0.0859855	8.08149	0.0949053
23596	2.96654	0.112724	2.85534	0.0397121	3.00602	0.116861	3.32079	0.111455	2.93727	0.0613629	2.68736	0.309814	2.6245	0.645864	3.05327	0.734975	3.23978	0.330971	3.13959	0.447481	2.99148	0.103934	2.93158	0.257225
1122	5.14813	0.0537083	5.5278	0.0448943	5.16474	0.0586499	5.04998	0.0490688	5.49756	0.0528175	5.47027	0.0158313	5.6357	0.242661	5.72433	0.335994	5.43149	0.647901	5.4591	0.129635	5.31751	0.0311648	5.33162	0.0708915
9156	1.73247	0.724586	2.40066	0.599118	2.32774	0.764884	2.16504	0.694701	2.26296	0.44099	2.28379	0.44123	1.16596	0.485395	0.868125	0.22951	1.3178	0.347183	0.0702547	0.0939977	2.79688	0.471985	2.92183	0.453869
200150	2.14258	0.256307	2.37085	0.04543	2.11694	0.318688	2.11238	0.397832	2.18151	0.171669	2.19002	0.423766	2.94284	1.12677	3.12984	0.919902	3.1569	0.995098	2.43738	0.502596	2.35794	0.438387	2.4166	0.382678
9859	6.13082	0.0425631	6.57349	0.0208181	6.22067	0.0776496	6.31022	0.0179569	6.70419	0.0121468	6.72717	0.0173806	6.24897	0.028108	6.36759	0.0125857	6.21604	0.0758782	6.52087	0.0579544	6.70078	0.135582	6.65928	0.118921
10806	3.61274	0.0360763	3.79838	0.0452831	3.65982	0.0202551	3.65238	0.0799453	3.81559	0.0312137	3.81391	0.0771922	3.83603	0.0176094	3.91567	0.00903251	3.83689	0.061089	4.03968	0.0229777	4.12029	0.00900444	4.00441	0.0500812
10000	4.80554	0.26628	5.11141	0.17743	4.88056	0.345168	5.01407	0.251724	5.10965	0.280371	5.09027	0.405577	5.12911	0.0225979	5.20905	0.0585171	5.09153	0.065861	5.34932	0.130532	5.34609	0.267195	5.35164	0.228439
10472	5.17224	0.0812119	5.32172	0.0503136	5.13982	0.0266409	5.30676	0.0155446	5.07078	0.0347331	5.08093	0.0184301	5.25373	0.0372208	5.28065	0.0792225	5.4272	0.412195	5.2021	0.0124175	5.08239	0.0628365	5.18416	0.0511293
159	5.00582	0.17237	5.04094	0.147857	4.88684	0.180215	4.88524	0.192902	4.87329	0.194348	4.87666	0.305949	5.39883	0.119556	5.44528	0.0892409	5.13766	0.203751	5.29913	0.163367	4.90653	0.305226	5.00524	0.265126
51029	6.10041	0.0226546	6.26669	0.0136568	6.06783	0.0240854	6.13157	0.0142602	6.1418	0.0162421	6.14136	0.0218994	6.17265	0.0644777	6.24808	0.0211604	6.04421	0.0638576	6.29649	0.0201044	6.23675	0.0448099	6.297	0.043192
116228	2.6159	0.102703	2.41723	0.0329642	2.64996	0.0162908	2.56381	0.0984949	2.64269	0.143365	2.52075	0.133641	2.1939	0.311499	2.2993	0.446077	2.51299	0.451716	2.70981	0.276639	2.38586	0.267116	2.30023	0.409425
284702	2.87723	0.231331	2.96426	0.272126	2.69428	0.170013	3.13199	0.200992	3.27137	0.518717	3.03548	0.505515	2.81414	0.339604	2.53099	0.399339	2.57884	0.0570405	2.82468	0.459767	3.47908	0.143093	3.33334	0.184525
3192	8.54302	0.00531191	8.62314	0.0213112	8.52821	0.00861008	8.54233	0.0166477	8.54846	0.0333656	8.5837	0.022229	8.85049	0.0645291	8.79622	0.0839529	8.60968	0.187148	8.7315	0.0752762	8.69265	0.0549877	8.63239	0.0684818
101928068	0.316956	0.188678	-0.171851	0.345499	0.325567	0.100989	0.157841	0.163074	0.329619	0.22503	0.108639	0.633027	0.712254	0.443268	0.499853	0.52515	0.512202	0.519411	0.400618	0.658556	-0.0811156	0.238839	0.100696	0.347198
84288	3.40212	0.571942	3.31524	0.44793	3.36895	0.384064	3.404	0.288502	3.4202	0.394548	3.40473	0.336783	3.50611	0.17008	3.66004	0.202727	3.63502	0.432501	3.28059	0.526224	3.25949	0.506403	3.33403	0.436922
55083	7.57174	0.11491	7.77221	0.112388	7.66822	0.0925601	7.51106	0.108645	7.83253	0.0972569	7.76576	0.0764066	7.05265	0.16992	7.31921	0.0154262	7.21661	0.250686	7.15048	0.0929166	8.27283	0.0979513	8.06566	0.132153
64754	4.04692	0.0358379	4.0181	0.112146	4.14998	0.0724357	4.10006	0.0348474	4.00901	0.126867	3.97528	0.0859759	3.54052	0.0797536	3.65202	0.27861	4.09339	0.0658695	3.84404	0.0729821	4.02796	0.0853431	4.05663	0.0847552
64216	4.6399	0.0645249	4.77892	0.0891371	4.62057	0.166776	4.75879	0.170756	4.79462	0.154056	4.74069	0.099558	4.14329	0.0550136	4.30523	0.117079	4.28601	0.111564	4.82238	0.0736169	4.81028	0.113477	4.76882	0.0416926
163882	4.65967	0.0332698	4.78093	0.022003	4.58429	0.019444	4.72661	0.0251197	4.88002	0.0366176	4.78364	0.0163008	4.73236	0.00367328	4.69672	0.00968182	4.79463	0.150647	5.29935	0.0230157	5.05174	0.0387217	5.04133	0.0309398
51097	6.4998	0.00452337	6.55662	0.0112565	6.5322	0.0237746	6.57811	0.025008	6.48799	0.00836483	6.35477	0.0748878	5.59697	0.0474814	5.89236	0.0217197	5.9997	0.163515	6.39715	0.0280386	6.53815	0.0634777	6.54811	0.0253125
25909	4.96445	0.129755	5.22042	0.136282	4.96157	0.214897	5.29932	0.130183	5.24959	0.156153	5.37953	0.0717021	5.96131	0.0687116	5.89523	0.192265	5.70605	0.703043	5.65395	0.124329	5.27449	0.106069	5.37206	0.13035
93474	1.25152	0.135417	1.12301	0.105477	0.891037	0.260885	1.13554	0.0633059	0.865499	0.484028	0.918203	0.0879495	0.184667	0.728804	0.341153	0.202217	0.785241	0.750166	1.03051	0.177563	0.86551	0.0806726	0.956448	0.099496
79862	1.52095	0.300393	1.84375	0.0332129	1.4333	0.0651932	2.00333	0.1056	1.67104	0.118686	1.68199	0.042597	1.39551	0.0999292	1.38799	0.0525301	1.41697	0.11946	1.55355	0.0340628	1.44651	0.0309608	1.55484	0.0713115
388759	0.596307	0.736806	0.796032	0.250412	0.605126	0.231906	0.30976	0.163717	0.645005	0.465616	0.765264	0.467715	0.666956	0.394509	0.825671	0.52088	0.825613	0.4352	0.280238	0.313582	0.571024	0.075541	0.235606	0.423518
7678	2.05054	0.176295	2.05463	0.0628698	1.96542	0.0704908	1.68803	0.141546	1.77278	0.358135	1.8629	0.182206	2.4162	0.143115	2.36721	0.216808	2.41787	0.266794	1.84976	0.157843	1.67838	0.114108	1.70625	0.107799
84838	5.26066	0.0263138	5.34506	0.0145694	5.31756	0.0488097	5.37643	0.0119142	5.48274	0.00598925	5.4931	0.0115704	4.04867	0.0335052	3.99829	0.233741	4.36536	0.458988	5.44853	0.0788238	5.56555	0.0587858	5.48144	0.087779
25893	3.11588	0.600247	3.62408	0.235016	3.46664	0.523318	3.39696	0.551279	3.71444	0.485407	3.67235	0.781619	3.20241	1.16103	3.1051	1.60898	3.21683	1.59483	3.61726	0.802975	3.32566	0.921614	3.23817	1.08683
80851	5.77676	0.0091492	5.88333	0.014466	5.85807	0.0252499	5.96148	0.0075093	5.96446	0.0157366	5.94924	0.0140386	5.7422	0.0285657	5.80047	0.0272943	6.04473	0.130429	6.2379	0.0404742	5.9485	0.0125171	5.83874	0.0069407
79894	6.03817	0.0865394	6.09257	0.0637291	6.24057	0.105312	6.21759	0.0854025	6.18409	0.147228	6.15211	0.0698783	6.66339	0.0556979	6.50105	0.0779244	6.46047	0.243898	6.27008	0.0712009	6.05822	0.0552918	6.11874	0.0701487
55657	2.95585	0.094158	2.82449	0.16517	2.97494	0.0491587	2.83607	0.0943858	3.21912	0.201792	3.18717	0.0847658	3.20333	0.136082	2.9914	0.224983	3.23511	0.245294	3.72014	0.120224	3.65988	0.0310509	3.45161	0.0572362
267002	2.09353	0.158736	2.41982	0.132992	2.18611	0.138955	2.10414	0.0616477	2.2625	0.0808666	2.12551	0.0904024	2.7864	0.25304	2.65348	0.0263521	2.54759	0.160603	2.40972	0.0193574	2.40116	0.0416839	2.31311	0.0835587
10771	6.87902	0.0249475	6.92181	0.0376648	6.7858	0.0526163	6.8104	0.0243719	6.84338	0.0133858	6.87023	0.0478428	6.92259	0.0675566	6.91888	0.137156	6.8156	0.15725	6.89312	0.0185781	6.93965	0.0285848	6.95129	0.0178058
22982	5.9541	0.0189877	5.79393	0.00673032	5.854	0.0333965	6.00512	0.0194216	5.91724	0.00609505	5.97006	0.046538	6.54725	0.106355	5.94267	0.175252	5.76833	0.528205	5.76702	0.0124284	5.91618	0.0355317	5.94504	0.0374268
23185	5.78395	0.0520037	5.93613	0.0182673	5.88798	0.0344752	6.02249	0.0189044	6.23113	0.0447313	6.28705	0.0258627	7.03424	0.0263685	6.66721	0.141467	6.51236	0.071798	6.24853	0.0455204	6.16381	0.0605139	6.1743	0.0578437
23560	6.30856	0.0598851	6.40419	0.048422	6.27677	0.0554622	6.38068	0.0553539	6.35301	0.0892302	6.39432	0.0705514	6.79421	0.0348559	6.58383	0.0489983	6.52042	0.0298106	6.56814	0.0534501	6.26356	0.042709	6.26855	0.0752331
91734	1.96188	0.198912	1.90289	0.0517709	1.94102	0.165102	1.95746	0.0843934	1.98559	0.260427	2.01613	0.0910135	2.47842	0.140953	2.08958	0.0657405	2.03818	0.13886	2.28289	0.0350816	2.03515	0.282877	2.07711	0.0973146
3422	5.28121	0.239585	5.48678	0.15765	5.22879	0.144062	5.41339	0.154304	5.46719	0.118898	5.44282	0.268004	5.74445	0.274383	5.31631	0.0490185	5.05027	0.091379	5.18954	0.106819	4.93507	0.37638	5.06205	0.227161
22884	4.70099	0.0327381	4.69968	0.0411824	4.78611	0.0841713	5.09066	0.0445118	4.95557	0.0898105	5.04546	0.0794789	4.96176	0.0302235	4.88076	0.134222	4.88865	0.0953715	5.30346	0.0111411	5.04172	0.0401975	5.01953	0.0341876
101927824	0.129999	0.100624	-0.0813171	0.0551621	0.0195834	0.096695	-0.28921	0.200288	-0.103528	0.181186	-0.0514388	0.0530326	1.25071	0.202027	0.989302	0.196075	1.18984	0.538881	0.284135	0.319657	0.0534267	0.0243562	-0.161868	0.199628
5214	10.5584	0.150189	10.2243	0.24177	10.4468	0.243857	10.4673	0.233238	10.3143	0.304581	10.2593	0.173476	9.98777	0.274602	9.92237	0.323826	10.2049	0.698808	9.59076	0.153078	9.87596	0.234441	9.97237	0.405175
10531	6.64154	0.0995902	6.54589	0.0811197	6.61286	0.0705054	6.57784	0.0705714	6.38082	0.113883	6.4398	0.0895218	8.14276	0.11218	7.90724	0.324476	7.65514	0.402823	6.97792	0.106149	6.59535	0.131261	6.45811	0.130082
100507034	0.819767	0.64145	0.0613831	0.626772	0.470247	0.571455	0.276805	0.156985	0.0862698	0.255074	-0.0559358	0.0919203	1.68556	0.301344	1.30166	0.505651	1.00581	0.866716	0.503019	0.174807	0.195293	0.154902	0.211207	0.0640362
1316	4.63965	0.167479	5.65407	0.187897	5.15598	0.419052	5.78238	0.276852	6.15247	0.638237	5.99934	0.787475	6.70293	0.254937	6.77359	0.226289	6.52888	0.41953	6.20208	0.216301	6.09379	0.267786	6.04521	0.282036
1645	1.93354	0.209726	2.00594	0.154575	2.16201	0.0872572	1.9795	0.0838111	1.90787	0.113304	1.90092	0.131393	3.18776	1.21539	3.01617	1.27101	3.09871	0.892262	2.36152	0.399581	2.36751	0.425041	2.20331	0.307737
1646	1.0775	0.100772	1.3004	0.226127	1.37367	0.104309	1.07189	0.052467	1.06677	0.114638	1.26438	0.101127	2.51939	0.755525	2.34193	0.959835	2.51989	0.748493	1.56217	0.325784	1.65734	0.539593	1.49699	0.553215
8644	0.15675	0.0393689	0.339201	0.102823	0.480695	0.0592593	-0.0163913	0.692575	0.549904	0.18809	0.314764	0.251966	1.38656	0.666161	1.43241	1.62211	1.48285	0.964211	0.95449	0.282113	1.22534	1.1136	0.95529	1.48
10276	3.70546	0.228184	3.93947	0.113545	3.62206	0.357975	3.8649	0.130709	3.58867	0.147871	3.58313	0.191534	3.7318	0.297323	3.43364	0.927492	3.46926	0.526405	3.67708	0.493212	3.57053	0.329466	3.57106	0.392379
79754	3.53959	0.0670154	3.74241	0.120542	3.65935	0.107465	3.69369	0.0447741	3.95847	0.202415	3.922	0.108356	0.574181	0.599481	0.635078	1.98464	1.25032	1.80335	3.31803	0.282092	3.88793	0.130559	3.85866	0.157395
54906	6.1698	0.0549805	6.2632	0.0265063	6.07679	0.0230998	6.23293	0.0362001	6.29427	0.0484464	6.34404	0.0237601	6.53066	0.0461058	6.54446	0.10616	6.47672	0.0657735	6.31696	0.0368845	6.34084	0.0327757	6.32529	0.0469333
2665	7.64025	0.0109069	7.65392	0.0383014	7.57045	0.0379146	7.65378	0.0196817	7.61411	0.0157067	7.6667	0.00663946	7.50659	0.0368565	7.49524	0.0648315	7.39308	0.0429072	7.48593	0.025157	7.57563	0.0247457	7.65542	0.00977372
54522	2.68236	0.0438114	2.35406	0.0373303	2.5142	0.0446289	2.3554	0.0574078	2.42484	0.123344	2.13846	0.203294	2.39336	0.029911	2.08697	0.102076	2.39484	0.33537	2.35552	0.118358	2.41678	0.157527	2.46402	0.104594
84893	7.36667	0.0550296	7.31319	0.0640667	7.38142	0.0662567	7.30446	0.0627546	7.26042	0.0681644	7.2363	0.0665176	7.39063	0.0333595	7.41256	0.0587895	7.39293	0.157416	7.51941	0.158829	7.5588	0.131666	7.60646	0.21694
3601	-0.00458898	0.112101	-0.16067	0.204908	-0.259491	0.301992	-0.115523	0.303119	-0.381105	0.327508	-0.397821	0.313136	1.20303	0.312972	1.0238	1.15521	1.15235	1.52401	0.0937218	0.203825	-0.546012	0.217525	-0.475354	0.419564
84991	5.74079	0.0240256	5.82816	0.0415738	5.74895	0.00818112	5.77636	0.0083082	5.8831	0.039588	5.83721	0.0063357	5.91187	0.016864	5.82853	0.0249474	5.80423	0.0148836	5.87252	0.0416207	5.88629	0.0192901	5.83637	0.0505888
5209	4.86159	0.0453719	5.05516	0.0467362	4.98315	0.0184515	5.12713	0.0447269	5.45099	0.00791818	5.16382	0.24509	5.38503	0.111825	5.06948	0.0755482	5.26606	0.0842654	5.09356	0.114433	5.07889	0.0557755	5.35134	0.108025
439949	-0.075973	0.102646	-0.230874	0.374244	-0.240328	0.379274	-0.327641	0.142956	-0.360537	0.422543	-0.421315	0.0963146	1.00651	0.169791	1.15597	0.220463	0.962695	0.391541	-0.338208	0.406036	0.0855536	0.131315	-0.256541	0.124746
57713	2.02858	0.678806	2.22869	0.441083	2.0267	0.609554	2.05299	0.511337	2.68529	0.156304	2.7272	0.300057	3.72743	0.401921	3.6033	0.0966006	3.50671	0.0790872	3.66396	0.328847	2.77518	0.400818	2.99221	0.368865
80760	-0.921359	0.911546	-0.267907	0.148986	-0.343866	0.578208	-0.303825	0.418174	-0.395991	0.348046	-0.3969	0.572064	3.54015	0.929311	3.2422	2.12113	3.46331	1.93793	2.16058	1.49675	-0.504941	0.425536	-0.330607	0.340467
3698	0.969486	5.73402	0.548881	8.53796	0.792501	6.28949	0.686679	7.0869	0.0384874	6.92308	0.275488	7.31522	0.494412	3.6302	0.186157	5.53058	0.541993	6.12189	0.906468	4.94424	0.0274409	6.83311	-0.27097	8.99487
22944	3.55526	0.0405312	3.89184	0.0426183	3.62349	0.0811302	3.84258	0.0321724	3.92105	0.0514908	3.87914	0.0500322	4.00706	0.00559446	4.0536	0.0361836	4.01207	0.0296982	4.17032	0.019544	3.92136	0.0448081	4.00316	0.0327685
509	8.61397	0.0715134	8.54724	0.16328	8.56995	0.0798537	8.65111	0.118324	8.72081	0.170936	8.68114	0.165339	7.34629	0.158776	7.46309	0.690698	7.56182	0.643168	8.41282	0.420808	8.51249	0.384117	8.56248	0.457765
83860	4.24479	0.131485	4.06369	0.0526432	4.11936	0.0458723	4.42387	0.0594809	4.26812	0.0346929	4.36349	0.128401	5.85557	0.174037	5.74073	0.211604	5.83873	0.508646	4.78849	0.118341	4.31624	0.0555423	4.29885	0.113867
10659	7.32246	0.0475596	7.44325	0.0329355	7.25202	0.0905942	7.18612	0.0779127	7.33497	0.0549747	7.40919	0.0540447	6.98692	0.0794023	6.90829	0.0556039	6.97115	0.0773754	7.08629	0.0197093	7.4471	0.00626279	7.43447	0.019526
9712	4.50217	0.0868022	4.75923	0.0198638	4.5529	0.0292347	4.59059	0.0617497	4.85557	0.0293049	4.91846	0.0263028	5.01203	0.0063683	5.15445	0.0206013	4.9771	0.0770409	4.94952	0.0296101	4.88216	0.0404062	4.85877	0.0831128
79746	1.87859	0.580364	1.50548	0.659079	1.76611	0.8763	1.81534	0.675497	1.75262	0.774203	1.58631	0.649377	1.33612	0.675566	1.62412	0.935305	1.57297	0.840574	1.30068	0.595054	2.05025	0.699684	1.86231	0.486337
254427	3.46627	0.139223	4.37199	0.0905748	4.05869	0.0967104	4.25356	0.118279	4.51023	0.0942274	4.68923	0.0685414	5.21027	0.120923	5.2511	0.447585	4.82191	2.57323	4.46311	0.364818	4.04386	0.198637	4.15477	0.191632
26019	5.11143	0.222472	5.00232	0.0784004	4.9508	0.171493	5.20077	0.035729	5.23643	0.159338	5.36994	0.072076	5.84515	0.0586926	5.74841	0.108083	5.79584	0.0828265	5.58776	0.0175176	5.37457	0.0329633	5.3469	0.0340817
55526	5.57383	0.070953	5.45329	0.0576657	5.50833	0.0402829	5.56986	0.0549776	5.34803	0.0641049	5.38611	0.0297915	4.89795	0.0758852	4.86911	0.110426	5.20887	0.123322	5.48738	0.041767	5.53708	0.111333	5.45542	0.107968
55176	6.3175	0.125258	6.2028	0.0462165	6.20537	0.0557159	6.13667	0.0642	5.96851	0.0593422	6.00173	0.031672	6.02146	0.097933	6.04769	0.0323959	5.99944	0.0765178	5.85353	0.0261342	6.12468	0.0698251	6.10846	0.0945305
11164	5.36202	0.0841172	5.46606	0.0525687	5.42241	0.0759763	5.38899	0.0510071	5.49083	0.0423943	5.42685	0.0540232	5.56791	0.0751356	5.60533	0.253701	5.61229	0.152391	5.73964	0.0360864	5.38597	0.00849317	5.39144	0.0614529
8872	6.40842	0.0962365	6.50784	0.0928546	6.45358	0.122617	6.43421	0.0724482	6.39037	0.102643	6.47795	0.0761034	6.60549	0.141435	6.59605	0.274199	6.369	0.675227	6.6921	0.0364484	6.38136	0.0332842	6.41212	0.0526712
57118	4.44148	0.114272	4.27895	0.133342	4.46639	0.127943	4.59856	0.0544542	4.48077	0.11098	4.43935	0.212627	4.88237	0.13528	5.06258	0.372197	5.06081	0.674859	4.84059	0.157644	4.55656	0.542587	4.70215	0.286752
83643	4.70874	1.75126	4.90923	1.45577	4.72811	2.38498	4.75022	1.98227	4.62588	1.75811	4.65149	1.9421	7.56862	0.217988	7.33598	0.359088	7.0845	1.21158	5.00062	0.533346	4.87024	1.58501	4.93335	1.64669
10133	6.47977	0.259059	6.46265	0.308892	6.50411	0.277913	6.51816	0.283614	6.46394	0.364788	6.50711	0.359973	7.40193	0.247169	7.20366	0.423675	7.21327	0.360271	6.65894	0.27796	6.3826	0.3676	6.34726	0.30723
55388	1.97403	0.506197	2.1737	0.509433	2.22818	0.729312	2.1366	0.613113	2.12768	0.533237	2.05083	0.760751	0.368731	0.611009	-0.0192025	0.39021	0.322621	1.18468	-0.266584	0.133813	2.75744	0.419316	2.96624	0.413411
5264	5.46065	0.042772	5.17248	0.17862	5.38065	0.0164735	5.41964	0.00818905	5.14643	0.233135	5.19271	0.0163159	6.64824	0.061624	6.60254	0.028961	6.39803	0.0450714	5.56282	0.0503164	5.08898	0.179728	5.1967	0.121678
22929	5.37547	0.0415685	5.49646	0.0285161	5.42821	0.0606154	5.36296	0.0243097	5.48988	0.0273228	5.45708	0.014125	4.997	0.0235918	5.15431	0.0238851	5.28816	0.0964317	5.31846	0.00191626	5.56205	0.0186283	5.596	0.0242267
222389	2.79556	0.112875	3.0198	0.16318	2.86018	0.166848	2.93293	0.167079	3.07904	0.105694	3.21072	0.0979526	4.19213	0.0412515	3.96489	0.168062	3.98	0.110291	3.28311	0.188088	3.18134	0.0974098	3.1359	0.178516
8559	3.81945	0.0175574	3.97092	0.0330922	3.85111	0.0135058	4.02469	0.04278	3.94377	0.0226065	3.98261	0.0337315	4.67554	0.0627465	4.70995	0.0475082	4.44813	0.133842	4.27979	0.0138526	3.87239	0.0339255	3.96949	0.0403903
55691	3.02939	0.23425	3.22256	0.409769	3.03809	0.337148	3.29021	0.253752	3.34193	0.241637	3.64118	0.324125	4.47643	0.154527	3.99522	0.764627	3.82474	1.19931	3.98575	0.267393	3.93063	0.295258	3.84228	0.362964
83641	4.16887	0.277991	4.2671	0.311476	4.15402	0.280203	4.29844	0.245909	3.96248	0.295831	4.02986	0.379174	5.33032	0.266232	5.23409	0.195443	5.29987	0.141518	3.74589	0.417826	3.73679	0.355545	3.6277	0.365941
441549	0.564422	0.0418557	0.117355	0.202646	0.10946	0.201487	0.16011	0.205365	0.0218423	0.0555912	0.0450302	0.225901	1.86216	0.25791	1.91401	0.199541	1.89809	0.456031	0.676654	0.0488685	0.649721	0.374574	0.27485	0.0721585
51182	5.44345	0.0443715	5.49143	0.0079231	5.30643	0.0175807	5.38343	0.0198269	5.30246	0.0257959	5.34221	0.0106569	5.27503	0.0732031	5.20441	0.0663587	5.2515	0.454065	5.32372	0.00858063	5.2196	0.0320236	5.26859	0.0274666
79723	3.12665	0.0510618	3.19324	0.0590778	3.13066	0.111075	3.11065	0.0565899	3.17959	0.0171319	3.16734	0.0826405	2.31526	0.252725	2.31746	0.262745	2.67239	1.20975	2.53438	0.00782861	3.03317	0.00959525	3.27689	0.0326605
64421	2.71126	0.0203591	2.88302	0.0296269	2.82107	0.0243274	2.61935	0.0315835	2.93588	0.169514	2.92756	0.0826473	2.88304	0.181599	2.80076	0.128682	2.94196	0.262299	2.9355	0.0269216	3.07374	0.0429806	3.01659	0.0495667
414149	0.978309	0.0876409	0.88984	0.288266	0.595921	0.196409	0.861939	0.254832	0.565105	0.165669	0.816169	0.357468	1.56104	0.208604	1.2032	0.586878	1.36742	0.824784	0.337749	0.520932	0.234707	0.383874	0.671826	0.29965
10557	2.74291	0.166928	3.33193	0.0344628	3.20699	0.0997542	3.42773	0.0168032	3.47168	0.0720762	3.51198	0.0363007	3.77032	0.0271193	3.64908	0.021901	3.52361	0.0850815	3.75155	0.0124212	3.48666	0.00637668	3.45004	0.0450605
9397	3.30413	0.184716	3.5706	0.0673581	3.41857	0.112756	3.39765	0.215169	3.45059	0.0628411	3.53733	0.198532	4.63455	0.282233	4.31839	0.306737	4.33176	0.376621	3.95793	0.245937	3.52971	0.061929	3.54394	0.0700342
221061	6.20333	0.045668	6.20324	0.103264	6.22814	0.0479581	6.12644	0.0591013	6.1706	0.105409	6.18356	0.139118	5.95615	0.0717045	5.94101	0.113715	5.95456	0.088094	6.01787	0.18821	6.37439	0.158324	6.31923	0.26124
8516	1.30808	3.21305	1.42034	3.14331	1.14506	2.57768	1.40195	2.71817	1.3011	2.65025	1.34714	2.24751	1.58073	1.11196	1.23208	0.935232	1.24372	1.35286	0.844104	1.7348	1.37259	2.78751	1.28898	3.11207
80013	5.15238	0.00297407	5.15363	0.0161968	5.07236	0.0135452	5.13805	0.00992514	4.96046	0.00466119	5.0373	0.0581424	6.17915	0.0370104	6.34275	0.0760988	6.09507	0.0494181	5.50918	0.00984837	5.10635	0.0197822	5.09614	0.0159367
9317	2.98063	0.0305453	3.04935	0.134042	2.9162	0.0897947	3.09757	0.0388908	2.97383	0.101355	3.03173	0.0523166	4.72253	0.32726	4.72292	0.53162	4.47785	0.484966	3.76113	0.20593	3.16973	0.0559485	3.18954	0.150769
389941	0.56892	0.370083	0.39859	0.395812	0.474149	0.239728	0.808472	0.274258	0.488264	0.111522	0.344313	0.126987	3.82823	0.336262	3.92021	0.685607	3.50958	1.0215	2.31289	0.593794	0.344542	0.370817	0.596571	0.384077
6251	6.45111	0.0474854	6.51547	0.0298089	6.46068	0.0406881	6.46768	0.0317508	6.5185	0.0404982	6.52487	0.0551545	5.62499	0.12977	5.60796	0.180195	5.82052	0.453572	6.10349	0.0725336	6.43995	0.0534838	6.41149	0.0373396
8029	1.21021	0.161763	1.21487	0.36597	1.05227	0.199137	1.30753	0.239061	1.0266	0.274571	1.26244	0.497581	1.64467	0.202914	1.28525	0.341747	1.21683	1.12024	1.79836	0.573616	1.53374	0.42014	1.50085	0.607335
1787	2.40527	0.0590295	2.69624	0.081416	2.42468	0.0761153	2.41547	0.0092065	2.67557	0.0544292	2.76528	0.0479725	2.22505	0.216102	2.46331	0.0520534	2.19961	0.285405	2.88103	0.0710922	2.69457	0.0949568	2.76575	0.0827682
100507347	-0.0962238	0.0872636	0.300036	0.0918164	0.0353728	0.101908	-0.255107	0.280707	0.286849	0.101321	0.255238	0.0568535	1.77098	1.06415	2.02784	0.803226	1.74154	0.856733	0.537951	0.0288813	0.237621	0.0372631	0.299777	0.123063
7431	9.76667	0.126459	9.75694	0.166401	9.79092	0.170604	9.79303	0.155298	9.66683	0.202867	9.64823	0.249107	10.776	0.0639027	10.7584	0.114206	10.5186	0.356092	10.0613	0.223127	9.54787	0.142986	9.58519	0.209402
338596	0.910711	2.90264	0.8884	3.17789	1.03405	2.76035	0.905095	2.81728	0.948331	3.00684	1.06265	3.12778	1.95995	1.203	2.33807	1.86316	2.5491	1.08843	1.87737	2.77839	0.979652	4.17792	1.24262	4.20452
9200	8.19404	0.0386616	8.20591	0.0631988	8.1123	0.0970773	8.11007	0.101218	8.14633	0.175918	8.09951	0.127268	7.0594	0.0494322	7.35584	0.293031	7.49817	0.327106	7.68755	0.292574	8.01737	0.196428	8.1653	0.154283
8027	5.42031	0.0460482	5.55331	0.0590285	5.41522	0.0903591	5.45392	0.101835	5.5354	0.139895	5.61793	0.140944	5.72899	0.0573547	5.78941	0.0691612	5.66399	0.275043	5.96642	0.0818376	5.57018	0.096995	5.52069	0.115693
783	4.81608	0.242523	5.09143	0.239994	4.88802	0.204448	4.86954	0.16342	5.19741	0.288553	5.11946	0.221658	4.32358	0.371835	4.69941	0.267409	4.61398	0.22134	5.07597	0.320612	5.89374	0.493611	5.76486	0.360235
221078	2.61381	0.058338	2.68573	0.0835136	2.47111	0.0499179	2.56161	0.10227	2.64626	0.120662	2.80759	0.084125	3.64321	0.12936	3.52817	0.16296	3.63991	0.130541	3.32115	0.0442844	3.17234	0.0397019	3.0177	0.0914132
221079	6.74588	0.0376972	6.99579	0.0228039	6.69026	0.0730692	6.94295	0.0389644	6.7857	0.027919	6.72188	0.0314871	6.68716	0.0544987	6.83329	0.00900191	6.57902	0.0777572	6.60409	0.0490905	6.51961	0.0950268	6.59656	0.0375623
84898	4.5056	0.305447	4.60995	0.254198	4.52953	0.208945	4.52379	0.302473	4.43707	0.313124	4.52362	0.239514	3.87556	0.196208	4.06865	0.15085	4.17255	0.168347	4.63285	0.235509	4.82361	0.185178	4.84969	0.568347
10529	10.9291	0.119484	10.8782	0.128415	10.7336	0.142158	10.7925	0.121903	10.8086	0.106194	10.9226	0.150207	9.46398	0.346927	9.62133	0.414189	9.79361	0.805909	10.3681	0.366754	10.8592	0.0735313	10.9068	0.0739376
399726	5.03899	0.0244411	5.4475	0.0363481	5.29709	0.0300074	5.00169	0.0236414	5.44842	0.0956755	5.36474	0.0654137	5.61893	0.130459	5.78164	0.204128	5.62991	0.96326	5.69033	0.104886	5.52718	0.0432235	5.4055	0.113385
387640	3.08356	0.121978	3.30579	0.0432156	3.30335	0.0818343	2.82813	0.0310582	3.403	0.398484	3.58958	0.33835	2.93961	0.187822	3.38177	0.146477	3.3607	0.391874	3.53672	0.105642	3.93357	0.0738306	3.86031	0.169684
8028	4.42628	0.0208634	4.45803	0.11072	4.32165	0.0238578	4.40135	0.0201095	4.88478	0.0478296	4.85269	0.0238985	4.79987	0.116299	4.70827	0.0693182	4.67202	0.113152	5.0157	0.0426051	5.059	0.0177457	4.99421	0.0381879
64215	5.33731	0.0173567	5.24823	0.0350071	5.28034	0.029319	5.2503	0.00694909	5.18988	0.0596824	5.21675	0.0237983	6.06314	0.038511	5.95994	0.0809932	5.79301	0.317923	5.17437	0.0557854	5.34586	0.0841718	5.43297	0.0451743
23412	4.18591	0.0166933	4.34273	0.0233739	4.29961	0.0291484	4.26274	0.042754	4.36648	0.0352093	4.3143	0.056221	4.00293	0.176943	4.28893	0.3959	4.05595	0.292182	4.54884	0.164954	4.45227	0.166201	4.47149	0.160444
648	0.981541	0.126458	0.924058	0.167959	1.04303	0.053239	1.19172	0.106662	1.29607	0.180711	0.972016	0.279723	1.327	0.394203	1.06102	0.226448	1.25878	0.3687	1.46087	0.359726	1.00039	0.324253	1.0822	0.382477
100499489	0.51193	0.126567	0.812213	0.190796	0.863896	0.254821	0.613314	0.422304	1.0625	0.318866	0.890337	0.142626	0.490789	0.195068	0.619313	0.248511	1.05786	0.360507	1.06495	0.275288	1.36618	0.0964296	0.880093	0.206148
5305	4.62694	0.187049	4.6771	0.142345	4.68044	0.12583	4.67856	0.103439	4.8635	0.148784	4.96294	0.174516	6.18246	0.105319	6.06998	0.0849966	5.68475	0.568447	5.57435	0.0446114	4.89721	0.147831	4.96991	0.136559
22921	5.3793	0.052525	5.3346	0.0389098	5.47085	0.0616365	5.41651	0.105177	5.37217	0.112562	5.32647	0.119221	5.30679	0.11033	5.52562	0.224032	5.37782	0.202175	5.29455	0.185294	5.4947	0.268324	5.47735	0.34478
256815	0.482148	0.52993	0.836383	0.0741671	0.750098	0.263279	0.654942	0.143587	0.649979	0.240244	0.75112	0.273681	1.72605	0.444146	1.58188	0.192529	1.54008	0.217742	1.00246	0.140875	0.628383	0.0650667	0.5068	0.0582517
220213	5.29547	0.110798	5.81465	0.601048	5.54945	0.402586	5.96326	0.566408	5.66014	1.37477	5.04449	0.368768	5.08396	0.155521	5.28553	0.0775964	5.4256	0.394091	5.02841	0.125467	4.99215	0.114477	4.80959	0.161199
56243	2.79951	0.132874	3.10028	0.121872	2.92946	0.144778	3.08607	0.158862	3.09325	0.125884	3.28816	0.176829	5.16252	0.0816784	4.7948	0.583464	4.42742	2.61061	3.70744	0.177622	3.6057	0.131163	3.40015	0.12833
57584	5.65852	0.0816642	5.7652	0.104905	5.63888	0.11229	5.77389	0.108137	5.82217	0.194962	5.90178	0.0817259	6.98115	0.110896	6.80661	0.329003	6.82234	0.365463	6.01691	0.221734	5.93427	0.148782	5.90897	0.202426
56952	1.73127	0.0820352	1.73942	0.107154	1.58909	0.415641	1.69116	0.0440074	1.69768	0.0979778	1.71151	0.233632	1.4667	0.0644261	1.39209	0.113332	1.65033	0.1418	2.05077	0.0956672	2.21821	0.159734	2.24274	0.455702
79896	3.02864	0.023472	2.85226	0.0297552	2.90084	0.0270922	2.86408	0.0487904	2.86895	0.0406448	2.90801	0.0293746	3.94946	0.205479	4.06839	0.0342945	3.84509	0.0273832	3.39095	0.034406	3.31182	0.132344	3.2995	0.0640192
57512	2.12919	0.637703	2.09528	0.625914	1.79553	0.39159	2.12382	0.333622	2.17179	0.468381	2.30486	0.246502	3.20913	0.00620861	2.90323	0.19594	2.89709	0.229765	2.7362	0.340255	2.4603	0.752868	2.63602	0.483379
23590	3.32926	0.121209	3.17362	0.218045	3.27597	0.12359	3.36428	0.11351	3.31301	0.206523	3.30878	0.109524	1.66641	0.140877	1.82187	0.199892	2.01892	0.324305	2.65396	0.209435	2.92081	0.090787	2.93392	0.19023
10006	5.77344	0.0124901	5.90419	0.00428486	5.76009	0.0254448	5.84158	0.005882	5.89962	0.0150383	5.8403	0.0344375	5.81338	0.119398	5.90155	0.120398	5.86882	0.108775	6.10992	0.00448735	5.89898	0.0213668	5.86602	0.0221625
22852	5.54684	0.150695	5.55297	0.134852	5.43155	0.0820881	5.53479	0.105643	5.60728	0.113528	5.65179	0.174628	5.53457	0.126447	5.49081	0.220831	5.2281	0.271992	6.13789	0.120923	5.9151	0.140413	6.00527	0.122155
10730	7.87517	0.0239252	7.88011	0.0139517	7.76669	0.0324222	7.87141	0.0203385	7.71629	0.0237468	7.71772	0.0445726	7.93107	0.069073	7.95362	0.0728595	7.91672	0.0322402	7.92831	0.0123604	7.72281	0.0160031	7.73415	0.039432
84930	3.3868	0.145495	3.57134	0.21959	3.44145	0.380059	3.33952	0.217009	3.36496	0.0649974	3.407	0.135088	3.60407	0.413158	3.45907	0.465466	3.71362	1.18316	3.08644	0.0581869	3.76777	0.102873	3.95268	0.294416
91452	5.76382	0.0253275	5.60945	0.049638	5.64077	0.0263443	5.74218	0.00683603	5.60485	0.0385049	5.52383	0.0190056	5.64876	0.0912674	5.49309	0.0847324	5.56196	0.0688436	5.87562	0.0224978	5.54807	0.0292685	5.66048	0.0426222
22931	6.52703	0.0479261	6.72255	0.0582993	6.54231	0.044058	6.61333	0.0172425	6.70054	0.0212372	6.7215	0.0484497	6.9737	0.0298645	7.05101	0.00628103	6.74209	0.0917911	7.06657	0.00680094	6.57762	0.0203421	6.642	0.00676688
143098	3.61709	0.272298	4.02685	0.274066	3.6552	0.18344	3.90829	0.189084	4.00909	0.188347	4.09323	0.365225	4.07885	0.1132	4.22192	0.172369	3.82277	0.067392	3.98789	0.249345	3.82583	0.196467	3.95764	0.214761
220906	5.16063	0.0156172	5.23255	0.0306826	5.13553	0.0224697	5.07941	0.020544	5.11686	0.035607	5.16534	0.0676576	5.24334	0.0287989	5.19126	0.0175545	5.0252	0.0720007	5.41487	0.0269334	5.35951	0.0842015	5.27545	0.0272481
51322	6.6735	0.032797	6.83437	0.0308385	6.6888	0.0163489	6.77943	0.0134188	6.89336	0.0044607	6.93736	0.0158065	6.73024	0.039244	6.68292	0.0237277	6.57497	0.0294751	6.85983	0.00677013	7.06071	0.0617504	6.9933	0.0230836
25805	7.95056	0.142088	8.6257	0.0477721	8.38913	0.126594	8.51609	0.0668105	8.77968	0.352501	8.92593	0.054184	8.54728	0.0891095	8.94612	0.238009	8.75621	0.735621	8.80195	0.0594657	9.06758	0.0528677	9.01709	0.0745734
102724316	1.34528	0.415894	1.28433	0.56587	1.36209	0.354246	1.16315	0.536323	1.6153	0.397933	1.62536	0.406953	1.77315	0.184155	1.66103	0.113108	1.5442	0.406205	1.99564	0.318623	1.82414	0.176064	1.96426	0.0839797
6840	9.29038	0.0981121	9.42868	0.324576	9.21783	0.093749	9.19405	0.0497078	9.27781	0.198078	9.35165	0.0495145	8.91136	0.0897249	8.99166	0.0487679	8.99288	0.137691	8.64154	0.115658	9.20555	0.105274	9.25334	0.0495896
57608	3.65132	0.126318	3.95494	0.138825	3.70533	0.110194	3.79828	0.174639	3.7951	0.0845102	4.07399	0.0836688	5.9682	0.012165	5.80447	0.11465	5.37683	0.630785	4.98573	0.118464	3.95173	0.179339	4.11162	0.246143
55149	3.93231	0.10308	4.30718	0.0189786	4.11379	0.0521614	4.33502	0.01777	4.38571	0.0389736	4.53769	0.0137297	4.14668	0.0628204	4.01635	0.0705466	3.71002	0.351129	4.5738	0.0495064	4.50344	0.0385344	4.47417	0.0460065
1326	1.66519	0.093895	1.4539	0.42716	1.59192	0.205505	1.79497	0.334937	1.44185	0.388936	1.44398	0.156627	1.92567	0.279747	1.73836	0.350145	1.83911	0.566156	1.3839	0.11631	1.35105	0.107157	1.3095	0.20713
645954	3.31406	0.0755956	3.52105	0.277764	3.19344	0.137694	3.23347	0.0976504	3.30875	0.132038	3.46887	0.0542038	2.90907	0.140549	2.98427	0.0727124	2.95936	0.293158	2.45816	0.081976	3.16893	0.111731	3.24257	0.215471
220929	1.17142	0.0883058	1.42214	0.241769	1.49067	0.0209072	1.85379	0.0627589	2.02859	0.0888888	2.08493	0.0776102	2.38504	0.184989	1.58517	0.406252	1.74187	0.304515	2.15813	0.0637524	2.14396	0.051032	2.18625	0.136583
220930	0.677005	0.158743	1.33861	0.0676186	0.943852	0.113422	0.933466	0.0771803	1.35903	0.159437	1.26066	0.274927	2.01495	0.0229684	2.14712	0.139375	2.06679	0.243172	1.82417	0.078637	1.15843	0.0996248	1.2228	0.0180897
6935	5.3023	0.103925	5.48284	0.164823	5.23321	0.113336	5.47325	0.07723	5.49423	0.0977326	5.64384	0.0553199	5.35702	0.0544824	5.41174	0.0914943	5.28689	0.0569311	5.44653	0.0682944	5.52447	0.0737746	5.61232	0.021341
94134	4.6878	0.0231985	4.89696	0.0167368	4.5603	0.0765851	4.85392	0.0402945	5.04277	0.0154053	5.01225	0.107098	5.29496	0.0585114	5.16025	0.0517369	4.93329	0.0312595	5.22442	0.0306293	5.01151	0.0578249	5.0311	0.0436202
3799	8.20567	0.0610429	8.482	0.0380412	8.19823	0.105259	8.30601	0.0555173	8.32217	0.0842822	8.3345	0.06832	8.07359	0.0209728	8.18092	0.0196111	7.94696	0.0884101	8.38553	0.0298728	8.21802	0.0519377	8.3204	0.0387874
80314	4.63135	0.0618658	4.85581	0.0334785	4.67955	0.0477306	5.01662	0.0426521	5.20231	0.0441075	5.18496	0.0786146	5.17279	0.0815587	5.08679	0.0344645	5.07535	0.0178721	5.21576	0.0398651	5.05341	0.0198527	5.04546	0.0133035
79741	2.27532	0.0584829	2.30043	0.0588295	2.29015	0.0765264	2.41581	0.0510812	2.45025	0.0531992	2.30079	0.0695937	2.27672	0.0442213	2.31765	0.0482028	2.33139	0.10508	2.85317	0.0485397	2.45081	0.0550054	2.5099	0.0397959
3688	10.8687	0.0160681	10.8784	0.0258658	10.7021	0.026924	10.7189	0.0186692	10.6899	0.0698498	10.7066	0.0242219	10.7057	0.0305335	10.8043	0.0616369	10.7565	0.074429	10.8159	0.0951489	10.71	0.0956258	10.7266	0.0897264
8829	7.75102	0.188308	7.7108	0.16046	7.63167	0.146686	7.50131	0.148824	7.62243	0.0909197	7.64244	0.122566	6.889	0.178323	6.95398	0.244491	7.13038	0.418745	7.23416	0.159658	8.01893	0.2077	7.98765	0.19629
56288	6.04836	0.0089874	6.12881	0.0265759	6.08018	0.00784171	6.11459	0.0192841	6.18627	0.0218968	6.19285	0.0455955	6.81913	0.061064	6.93657	0.086726	6.77805	0.559339	6.19076	0.0333131	6.24503	0.0428602	6.2356	0.0759456
8453	6.40578	0.0174705	6.3868	0.0387988	6.28959	0.0652421	6.42013	0.0346433	6.36158	0.0359954	6.31631	0.0388147	6.43093	0.0285081	6.55556	0.0469172	6.4146	0.0268329	6.65442	0.00652558	6.41961	0.021868	6.47714	0.0101688
1390	5.70814	0.198149	5.82332	0.151929	5.74924	0.179837	5.72997	0.120426	5.80677	0.291292	5.80784	0.34765	7.15326	0.250908	7.52424	0.389401	7.01118	0.596867	6.61285	0.357072	5.93851	0.480833	5.95033	0.531444
219771	6.37484	0.0409766	6.37544	0.0698832	6.39249	0.0726913	6.44717	0.0485827	6.52026	0.0905163	6.52262	0.0421341	6.04113	0.0253044	6.17635	0.0180848	6.15327	0.00821569	6.218	0.0217146	6.38635	0.0407533	6.50238	0.0647483
8325	6.10902	0.133757	6.87258	0.0776246	6.56737	0.17598	6.65143	0.0930934	6.92527	0.288475	7.23677	0.152006	5.59521	0.120808	5.80821	0.423131	6.0026	0.572156	6.79365	0.245965	7.19611	0.143499	7.09739	0.121809
100288485	0.0931362	0.126389	-0.229053	0.178483	-0.0397681	0.1085	-0.053262	0.0672048	0.0869668	0.217658	-0.0368927	0.306415	0.595889	1.1476	0.348623	0.369345	0.0190493	0.230045	-0.0134215	0.26888	0.076347	0.094191	-0.106417	0.280726
57209	2.24532	1.66498	2.43635	1.47051	2.26356	2.45187	2.44819	1.45776	2.85358	1.78978	2.79588	1.54493	2.71472	1.05043	2.80953	1.00071	2.40968	3.92532	3.21156	1.07398	3.42235	1.42862	3.25111	1.71415
219749	2.41115	0.0380565	2.58993	0.0855333	2.46455	0.0425631	2.5658	0.0465877	2.79937	0.0859088	2.66673	0.0496198	2.94694	0.12168	3.01274	0.16391	2.96984	0.146531	2.86623	0.12852	2.62062	0.0864513	2.76372	0.0715759
7581	4.42976	0.0727056	4.68175	0.0577749	4.45084	0.0357311	4.65066	0.01035	4.70866	0.0586604	4.81032	0.043346	4.69733	0.0676728	4.73741	0.0497317	4.56856	0.0926875	4.94688	0.056426	4.94201	0.0500831	4.95245	0.0448961
7587	4.08416	0.223091	3.97809	0.240769	3.92008	0.232017	3.79311	0.383069	3.7513	0.623604	3.94016	0.232412	6.02617	0.289529	5.854	0.432406	5.64358	0.419953	4.24237	0.364597	3.97582	0.331263	3.96112	0.375281
158160	-0.0222534	0.319816	-0.312187	0.591475	-0.0602073	0.230874	-0.0450325	0.185368	-0.326322	0.750454	-0.349774	0.321574	0.856114	0.488376	0.48235	0.424604	0.750929	0.382661	-0.132924	0.118466	-0.171155	0.265615	-0.455149	0.590707
399744	-0.246214	0.659468	-0.00157465	0.643472	-0.18803	0.255971	0.0317984	0.683195	0.181003	0.212907	0.289331	0.618561	0.433479	0.703334	-0.00245666	1.28284	0.293353	0.790204	0.428662	0.934686	0.661564	0.709942	0.458303	1.00347
441666	0.640706	0.330973	0.380289	0.269717	0.42826	0.27664	-0.0184798	0.316293	0.640344	0.233005	0.386859	0.369713	-0.29334	0.189402	0.0542779	0.231715	-0.802472	2.02695	-0.702763	0.651553	0.237329	0.350405	0.421488	0.310857
100129482	1.71643	0.187847	1.80009	0.25165	1.64634	0.170981	1.41804	0.217053	1.85415	0.353547	1.64072	0.0982944	1.75886	0.844414	1.94118	0.222163	1.89366	0.41526	1.68647	0.258985	2.29064	0.144769	2.18821	0.0623505
7582	3.53163	0.205884	3.95129	0.115418	3.67081	0.114488	3.76909	0.0703921	4.12646	0.0881607	4.10247	0.0564169	4.05175	0.0403082	4.16828	0.111527	4.06602	0.485646	4.31912	0.0361304	4.41122	0.140045	4.32606	0.149892
9790	5.80906	0.0908373	5.7992	0.0727512	5.77663	0.0728457	5.93946	0.0665497	5.72139	0.146159	5.85069	0.0579012	5.64748	0.0225911	5.59598	0.0452278	5.30715	0.791972	6.0111	0.1013	5.83899	0.0724853	5.79309	0.12171
5979	0.689988	0.379927	-0.221421	0.329438	0.316562	0.309813	0.384077	0.330584	-0.329712	0.612558	-0.270362	0.399405	2.46015	0.929454	2.55609	2.09742	2.74075	2.07623	0.465682	0.353969	-0.577246	0.460362	0.0142355	0.407807
55454	4.34159	0.0818825	4.70934	0.0351762	4.34726	0.0726169	4.42881	0.0673824	4.54133	0.0313085	4.50223	0.0912094	4.13579	0.0380039	4.21525	0.0601922	4.09905	0.161454	4.53276	0.0176173	4.39309	0.0447713	4.50469	0.091183
221002	1.05508	0.375641	0.949657	0.580796	0.963218	0.535942	0.873503	0.573148	1.14036	0.430413	1.26362	0.388858	0.981873	0.386998	0.933704	0.586715	0.782939	0.734151	1.20093	0.365105	1.0121	0.488119	1.02339	0.404655
3185	7.27794	0.0107704	7.24496	0.0173259	7.29627	0.010928	7.26111	0.00575581	7.1822	0.0306384	7.16237	0.0313123	7.5437	0.0620022	7.51801	0.286425	7.44882	0.139292	7.15831	0.0516549	7.24526	0.0278491	7.18822	0.015395
8187	1.52456	0.679766	1.69678	0.307989	1.54463	0.382693	1.70748	0.120467	1.59309	0.998301	2.02145	0.18232	2.39881	0.053631	2.30794	0.377786	2.31404	0.330766	1.71115	0.133265	2.03616	0.0546416	1.76849	0.306374
220992	0.408086	0.248645	0.366894	0.509711	0.128567	0.420533	0.354579	0.216984	0.467693	0.682476	0.543686	0.255	0.270312	0.166798	0.559056	0.0789155	0.737126	0.177223	0.550433	0.184931	0.700089	0.200567	0.491331	0.0436095
7580	3.80493	0.0757144	3.9579	0.102292	3.91811	0.0647336	3.89519	0.0261026	4.0891	0.0938593	4.05568	0.11794	3.39617	0.128586	3.70271	0.271709	3.60685	0.252417	3.84157	0.212794	4.20134	0.227565	4.18799	0.305326
10151	2.13019	0.166286	2.3524	0.121443	2.18039	0.10295	2.2035	0.105604	2.26788	0.118391	2.17143	0.155173	2.60765	0.106572	2.51914	0.186521	2.27998	0.33336	2.56949	0.0242963	2.462	0.0516362	2.4094	0.0563812
6387	6.07106	1.15589	6.49053	1.2489	6.01799	0.948624	6.03481	0.789536	6.16876	1.17525	6.01061	1.11997	5.89515	0.554674	5.8741	0.622001	6.1844	1.3395	5.81308	1.23215	6.54034	1.09312	6.333	0.855967
643236	1.63751	0.446	0.897335	0.482151	1.44433	0.820395	1.41796	0.68226	1.2571	1.18969	1.43652	0.614897	-1.61467	0.53099	-1.43006	0.318192	-1.41859	0.220806	-0.726503	0.763776	1.34992	0.569599	1.19003	0.889299
83937	6.76551	0.129953	6.78309	0.217501	6.86086	0.17844	6.7607	0.196592	6.9513	0.349621	6.86263	0.298404	6.04441	0.114891	5.88916	0.180016	5.93989	0.0792041	6.45176	0.360011	7.16075	0.239168	6.90976	0.311836
11067	2.64283	0.125535	3.09437	0.106033	3.31901	0.0867484	3.65008	0.111225	3.91847	0.259069	3.70231	0.182017	4.53281	0.0783637	4.80681	0.248906	4.69779	0.263536	4.69281	0.0330654	4.52941	0.0504792	4.33674	0.0263165
220979	0.386812	0.336226	0.128204	0.292291	0.264552	0.324809	0.638397	0.108956	0.518319	0.370018	0.486374	0.499391	0.780031	0.573939	0.825428	0.588346	0.884477	0.264874	0.799054	0.394694	0.416615	0.636791	0.294795	0.266651
7570	3.40616	0.352365	3.89763	0.412131	3.54735	0.467842	3.95761	0.269244	4.07127	0.328472	4.14561	0.378385	3.29125	0.199639	3.61111	0.209143	3.274	0.425955	3.99389	0.361523	4.06297	0.352418	4.08615	0.326276
240	-1.21367	0.713717	-1.7393	1.1045	-1.1755	0.480064	-1.12628	1.34269	-1.36753	0.941727	-1.45094	1.09763	3.82997	0.0880858	3.14981	0.052527	2.93364	1.30165	1.66938	1.03069	-2.17322	0.662632	-1.23777	1.28111
220972	5.21046	0.0423942	5.208	0.0371099	5.18227	0.0479438	5.25582	0.0275815	5.18033	0.0161869	5.12417	0.0494744	6.62354	0.0138636	6.63803	0.188356	6.3833	0.286747	5.41276	0.0897229	5.20489	0.0740808	5.24702	0.0941574
93550	2.13252	0.0862489	2.34458	0.0821405	2.17322	0.0405652	2.2902	0.0289295	2.43128	0.101014	2.40341	0.158841	2.27175	0.0229106	2.38927	0.0912288	2.07756	0.0538692	2.84112	0.0748531	2.66823	0.0132082	2.66811	0.0596481
253725	5.56557	0.032221	5.57209	0.0408111	5.46902	0.0325529	5.52379	0.0563823	5.43072	0.079824	5.51454	0.083182	5.93102	0.0672806	5.67268	0.0845825	5.61142	0.101137	5.71293	0.117592	5.46075	0.0955197	5.50173	0.0804648
119016	2.17537	0.20137	1.8077	0.423067	2.02812	0.104012	2.09964	0.163297	1.86497	0.495392	1.8845	0.0910213	2.39455	0.0683934	2.11386	0.161867	2.15196	0.178707	2.23429	0.0572403	2.35791	0.122727	2.02696	0.0284084
728407	1.69614	0.101477	1.59609	0.190941	1.71161	0.070911	1.71238	0.0618418	1.67394	0.174689	1.72001	0.236893	1.93845	0.0289794	1.76277	0.03967	1.79568	0.258602	2.03544	0.165522	1.68851	0.127202	1.80732	0.187564
100287932	6.64302	0.0286617	6.67482	0.0288664	6.66459	0.0109278	6.68758	0.0128424	6.66247	0.0202317	6.65722	0.011988	6.39044	0.0170018	6.4644	0.0240226	6.40084	0.0430895	6.65194	0.0287006	6.49888	0.0126597	6.56074	0.00969963
8031	8.36077	0.0267621	8.33852	0.0639863	8.25023	0.0402761	8.41676	0.0286785	8.29178	0.0171724	8.39718	0.0300156	9.00732	0.0896649	9.00284	0.131806	8.73027	0.12575	8.40405	0.0179486	8.26039	0.0432203	8.33799	0.0466071
653268	0.563212	0.16348	0.100845	0.356588	0.18528	0.26525	0.438893	0.153899	0.167783	0.32095	0.027364	0.325837	0.785791	0.0643512	0.591137	0.206621	0.772641	0.159089	0.621644	0.102734	0.597465	0.187447	0.602496	0.0562786
728113	0.686396	1.22369	0.744199	1.48472	0.994079	1.30448	0.905416	1.22273	1.15862	1.165	0.762514	1.5926	2.28896	0.278635	1.70155	1.02543	2.10811	1.26399	2.6607	0.714936	1.35309	0.9726	0.94283	1.44934
643650	1.0751	0.482947	1.8355	0.037315	1.35467	0.371163	1.3202	0.688729	1.83058	0.302834	1.46502	0.436478	2.85524	0.241699	2.91072	0.137289	2.46918	1.20154	1.83331	0.621085	2.12935	0.192223	1.7503	0.183036
728643	0.319425	0.260057	0.678113	0.198086	0.597403	0.221094	0.402159	0.273149	0.49736	0.185685	0.314777	0.453162	0.47614	0.717399	0.608369	0.230899	0.519804	0.318524	0.829093	0.0646669	0.876264	0.148716	0.609456	0.134224
5540	0.570678	0.125605	0.824005	0.610185	0.669523	0.527625	0.82922	0.430455	1.0506	0.663378	0.92262	0.246901	2.10752	0.410975	2.05137	0.0983403	1.41216	1.71332	0.980481	0.762599	1.8706	0.903832	1.11485	0.975203
9721	-1.26158	0.71423	-0.396141	0.723706	-0.453642	0.492325	-0.934886	0.23331	-0.405794	0.808324	-0.444104	1.13741	2.85591	0.832659	2.97372	0.995885	2.44886	3.03762	0.251454	2.61843	0.388447	1.38671	-0.11773	1.60819
83849	1.31597	0.111741	1.70294	0.0811732	1.51996	0.0601738	1.47977	0.260703	1.61319	0.256847	1.82953	0.0377109	2.92064	0.135166	2.75378	0.281213	2.10266	2.64173	2.0031	0.186304	2.22718	0.113822	1.90461	0.208112
414241	2.35538	0.0133586	2.66188	0.0489963	2.30204	0.0363767	2.54177	0.012966	2.79148	0.0232905	2.67524	0.0582302	2.94111	0.166677	3.08569	0.268796	2.64177	0.0857126	2.83702	0.0104323	2.67588	0.0384625	2.71345	0.028303
399761	1.0586	0.118705	1.30547	0.181945	1.14432	0.207688	0.972701	0.0678313	1.48033	0.0810933	1.44561	0.0658012	2.34882	0.196259	1.95851	0.264539	1.79238	1.01332	1.89874	0.150584	1.53063	0.351231	1.47107	0.141571
2658	6.31376	0.500736	6.21827	0.528302	6.40983	0.387826	6.26197	0.428192	6.18514	0.487953	6.36506	0.448707	5.96838	0.379498	6.02846	1.62937	5.75918	1.853	7.23176	0.204269	5.93681	0.365796	6.53162	0.495664
118738	0.101654	0.611991	0.424215	0.0956078	0.437275	0.246517	0.257337	0.171393	-0.107059	0.273802	-0.107947	0.195597	4.01709	0.875093	3.79643	1.70597	3.14074	2.49631	0.274651	0.81566	-0.296847	0.151953	-0.411852	0.217022
653145	1.72845	0.559885	1.90196	0.95858	1.77507	1.00596	1.81126	0.901063	2.02618	1.06244	1.89716	0.91414	3.26162	0.1689	2.97669	0.153468	2.6702	2.64396	3.08724	0.731689	2.27915	0.974317	1.83416	1.28028
642517	1.86598	0.0711146	1.34335	0.44859	1.6575	0.383789	1.70687	0.328357	1.63516	0.233674	1.64772	0.0969865	2.6349	0.377638	2.14022	0.125301	2.20892	0.591084	2.06256	0.322494	2.03195	0.246692	1.96734	0.281929
642826	0.868258	0.0988059	1.15845	0.114603	1.15289	0.137694	0.745207	0.150974	1.18211	0.238991	1.28175	0.0539199	2.11432	0.14153	1.60098	0.338145	1.59087	0.665592	1.71708	0.167768	1.55178	0.16145	1.48193	0.286125
439965	2.15879	0.0617442	2.52915	0.0312361	2.22421	0.113021	2.29254	0.0193421	2.61084	0.0288913	2.43757	0.138483	2.69477	0.301629	2.97303	0.29679	2.58314	0.0847591	2.72679	0.0372515	2.69748	0.0609805	2.76939	0.0346649
102724488	1.49359	0.125328	1.56468	0.0854356	1.63665	0.209832	1.57101	0.429499	1.70895	0.3316	1.38315	0.143034	3.13404	0.226525	3.02247	0.132889	2.311	3.36298	1.85458	0.305073	2.12539	0.248711	2.01918	0.251195
100996758	-0.151676	0.076436	0.478433	0.391641	0.156299	0.819821	0.239107	0.538741	0.733826	0.480501	0.593877	0.341572	1.65649	0.343003	1.61717	0.325514	0.960099	2.82327	0.849524	0.595716	1.45641	1.0992	0.920135	0.880372
414224	1.33309	0.332504	0.999348	0.271738	1.20298	0.345001	1.33024	0.0406867	1.24086	0.362844	1.01198	0.11234	1.93324	0.0927384	1.50611	0.191368	1.62677	0.0562294	1.55512	0.279678	1.53454	0.0789906	1.42762	0.0557246
143162	-0.774556	0.427031	-0.368422	0.423322	-0.426646	0.247307	-0.443493	0.341509	-0.511072	0.32213	-0.676104	0.418066	1.60493	0.196305	1.51696	0.670327	1.30169	2.78121	0.877151	0.684929	-0.156742	0.40369	-0.173589	0.507654
5599	4.95177	0.044514	5.24559	0.0187026	4.93352	0.0473119	5.07763	0.0133587	5.22217	0.0102812	5.16747	0.0503019	5.2809	0.0345139	5.45365	0.0825282	5.24613	0.0265471	4.95092	0.0126811	5.14247	0.0960167	5.14206	0.0215308
58504	0.506292	0.147171	0.525658	0.176037	0.496431	0.101545	0.493443	0.214271	0.829745	0.212027	0.543792	0.206583	1.96449	0.193874	1.82467	0.375295	1.59572	0.331511	0.540271	0.287231	1.01411	0.237023	0.87444	0.379622
196740	1.21751	0.30563	1.33291	0.202717	1.37055	0.128935	1.54677	0.35634	1.4583	0.204198	1.27041	0.332404	-0.714189	0.419718	-0.773913	0.984012	-0.275026	0.470711	0.858897	0.134848	1.81307	0.230151	1.5165	0.273854
118461	5.13372	0.292486	5.34024	0.552944	5.24842	0.749652	5.42511	0.462869	5.64228	0.568205	5.59476	0.380401	3.69284	0.516822	3.22415	1.19254	2.82916	1.48878	4.796	1.10677	6.03765	0.189375	5.75735	0.362624
2074	3.44028	0.105352	3.47653	0.018226	3.40938	0.0064851	3.29733	0.0198589	3.39669	0.105543	3.45084	0.0413596	3.79807	0.0632537	3.80747	0.0261683	3.61104	0.117539	3.92152	0.0594576	3.71426	0.0775746	3.59025	0.112718
55753	5.45943	0.0745495	5.257	0.0326056	5.41759	0.153342	5.31085	0.123837	5.29857	0.0785754	5.25431	0.101651	4.50384	0.110168	4.52134	0.347282	4.94317	0.346988	5.05503	0.103055	5.39684	0.0439795	5.24185	0.0840164
8505	4.99388	0.0129966	4.9888	0.0151247	4.91179	0.0132211	5.02908	0.0232081	4.97882	0.0211578	4.98162	0.0128213	5.35998	0.0622757	5.37773	0.0697593	5.1185	0.246031	5.31684	0.0160924	5.0667	0.0542873	5.08416	0.0701887
100652748	3.93302	0.0198921	3.94088	0.0348215	3.98462	0.011783	3.96862	0.0363297	4.0831	0.031772	4.06102	0.030652	3.66632	0.0582622	3.69777	0.0844781	3.59301	0.124179	3.97522	0.0920653	3.86675	0.0411566	3.85684	0.025612
414189	2.62798	0.165997	2.12118	0.223498	2.31216	0.171518	2.36686	0.023272	2.19553	0.118982	2.07078	0.0677625	2.55604	0.156865	2.30632	0.121843	2.42815	0.128418	2.39066	0.242557	2.56845	0.0320466	2.38149	0.0915594
100421577	1.20527	0.208344	0.928957	0.152306	1.0222	0.040315	1.0341	0.113368	0.803778	0.0839082	0.895666	0.10789	1.33485	0.114005	1.38098	0.0324484	1.42113	0.16966	1.25048	0.343025	0.853308	0.261308	0.848064	0.151375
387680	6.4854	0.157881	6.45474	0.128441	6.36229	0.115688	6.43382	0.114059	6.33231	0.16402	6.40639	0.145557	7.0559	0.086095	6.77959	0.109268	6.73041	0.16784	6.72622	0.201775	6.38962	0.156146	6.43147	0.148136
56624	2.01687	0.0434546	2.35821	0.0117146	2.07028	0.0142379	2.24894	0.0179985	2.10705	0.00855442	2.32183	0.0810913	2.76906	0.0188519	2.50715	0.0728683	2.2836	0.577586	2.46666	0.00706378	2.01827	0.0159934	2.15359	0.038962
259230	5.5955	0.0988385	6.11063	0.120493	5.75998	0.133074	5.69921	0.0386911	6.23151	0.198843	6.36494	0.138363	5.67693	0.180726	5.94162	0.135181	6.05317	0.397727	6.10379	0.10352	6.35869	0.344749	6.4871	0.273155
104355295	0.614707	0.00777866	0.422433	0.238497	0.629383	0.307407	0.450127	0.265838	0.72107	0.466185	0.840482	0.431174	1.84256	0.140955	2.01946	0.315985	2.25797	0.438378	1.49962	0.378419	1.02348	0.489824	0.840382	0.923604
653308	2.63337	0.0774947	2.96112	0.0434769	2.60239	0.0369925	2.89594	0.0732452	2.7815	0.0396609	2.8904	0.08162	3.24402	0.0915224	3.2177	0.168103	2.87726	0.655465	2.96433	0.0393982	2.77936	0.0784522	2.76621	0.0657904
5592	3.87228	0.150838	3.98504	0.157432	3.76636	0.139864	3.93302	0.144223	3.9662	0.144198	3.93175	0.164706	3.41268	0.0185184	3.3247	0.0158146	3.48377	0.0414058	3.58513	0.0544504	3.93674	0.138132	3.99604	0.14012
23283	5.45571	0.0919712	5.46397	0.0524847	5.36246	0.0528618	5.53999	0.0570109	5.39741	0.0587453	5.47522	0.0752434	5.28473	0.0604451	5.27282	0.0772282	5.20525	0.0829901	5.65754	0.0734799	5.58926	0.0554214	5.4853	0.0964195
22943	4.16693	0.651174	4.7742	0.545199	4.30715	0.899806	4.73185	0.702968	4.69482	0.974125	4.434	1.41365	5.59258	0.70309	5.69326	2.06831	5.35882	3.52476	5.2702	2.21132	4.38882	2.35708	4.54585	1.86351
11130	4.01606	0.476573	4.08912	0.326216	4.10582	0.554264	3.92958	0.422506	3.99614	0.410932	4.01459	0.424775	2.57394	0.983025	2.41288	0.391689	2.87033	0.848384	2.50601	0.0797054	4.31658	0.246948	4.53921	0.237281
253430	3.23761	0.024651	2.85943	0.0491726	2.67609	0.110465	2.66107	0.0779085	2.53573	0.0377019	2.48271	0.0633892	3.19277	0.248595	2.77712	0.132311	3.14666	1.72809	2.59386	0.0337687	2.43506	0.0490113	2.55339	0.0218451
55847	6.34808	0.0671562	6.31389	0.134623	6.32227	0.0683722	6.40114	0.101063	6.37673	0.140004	6.38902	0.124719	5.79827	0.127082	5.93591	0.241228	5.96207	0.632355	6.29416	0.386728	6.25024	0.297146	6.33006	0.360649
7321	4.82898	0.0170058	4.87919	0.0574319	4.78053	0.0430705	4.83939	0.0173435	4.77633	0.033963	4.81676	0.0411434	4.82497	0.0639725	4.97263	0.065543	4.93328	0.1058	4.83707	0.031284	4.65566	0.0422257	4.76683	0.0364572
7019	5.56733	0.0203034	5.52891	0.0366313	5.44837	0.0793854	5.57755	0.0441289	5.27628	0.035657	5.33292	0.09894	5.02137	0.063666	5.17221	0.0548288	5.14398	0.235701	5.35831	0.00924663	5.21766	0.0621614	5.34298	0.0473573
80114	3.90227	0.158153	4.05413	0.240024	3.97515	0.205699	4.07959	0.14742	4.13535	0.344807	4.22044	0.297586	2.9609	0.369469	2.9705	0.181283	3.06341	0.451453	4.40093	0.107673	4.37205	0.230467	4.47109	0.26067
728640	1.03324	0.0814403	1.10767	0.113878	1.03947	0.0786346	1.23253	0.0568283	1.09494	0.23998	1.01471	0.280792	1.35488	0.256629	1.31668	0.212229	1.3124	0.121388	1.29048	0.0500441	1.14966	0.226665	1.25012	0.235896
220965	2.89449	0.444135	3.19835	0.425263	3.02405	0.499209	3.09266	0.346272	3.19321	0.63909	3.19234	0.749557	4.61493	0.0580568	4.45911	0.118327	4.26583	0.295471	3.3022	0.466447	3.19392	0.749891	3.08562	0.784805
220963	1.40892	0.218737	1.19232	0.283654	0.818065	0.146705	1.14994	0.296244	0.850092	0.338283	0.801758	0.153556	1.63146	0.315872	1.88916	0.798608	2.32322	0.63534	0.446239	0.418718	1.20335	0.535566	1.16707	0.380896
8030	5.45075	0.0165763	5.60752	0.0337482	5.46638	0.0238113	5.52978	0.0262732	5.74246	0.0142477	5.7406	0.0688665	4.42782	0.0632234	4.4434	0.111839	4.71089	0.438357	5.65036	0.026939	5.81807	0.0107348	5.77211	0.0306711
288	8.60066	0.181416	8.58628	0.19178	8.49178	0.213412	8.54234	0.149677	8.52385	0.212814	8.66427	0.146446	8.46921	0.155343	8.78436	0.14034	8.58699	0.662723	9.33414	0.0439611	8.76709	0.100204	8.71859	0.209638
983	4.38198	0.739746	4.5823	0.595058	4.37058	0.972793	4.27884	0.45175	4.37092	0.709122	4.33185	0.960702	3.68236	1.21635	3.9338	0.366688	3.94257	1.06187	1.7733	0.25352	4.63019	0.431551	5.09643	0.371699
9886	5.23315	0.446108	5.43495	0.547768	5.30733	0.398674	5.15464	0.456121	5.16689	0.493288	5.30551	0.455987	6.52726	0.150386	6.58199	0.204533	6.48075	0.25014	5.72282	0.708907	5.54136	0.65375	5.56019	0.689359
84159	4.21528	0.298561	5.02491	0.332193	4.71164	0.556286	5.04569	0.547524	4.58932	0.867636	4.27913	1.301	5.92754	0.147638	5.73286	0.225956	5.61279	0.211286	5.1442	0.560095	4.65785	0.891732	4.61237	0.832913
219790	1.43846	0.27062	1.75215	0.293451	1.60122	0.487352	1.50213	0.147581	1.79144	0.242848	1.70576	0.29141	1.04369	0.369725	0.977781	0.376286	1.30814	0.30249	0.139733	0.0998358	1.99002	0.472498	2.32617	0.373428
84890	5.48183	0.0464305	5.67732	0.0237578	5.51091	0.0228544	5.75708	0.032006	5.67817	0.0290179	5.76361	0.021313	6.24717	0.0609526	6.24784	0.111017	6.15425	0.102047	5.48231	0.0325526	5.50448	0.0236624	5.52934	0.0474051
1959	-0.498653	0.665534	-0.20079	0.72591	-0.218082	0.189442	0.0743155	0.459401	-0.862926	0.576492	-0.992615	0.42967	4.08918	0.218898	3.78831	2.75501	3.72291	2.52724	-0.238919	0.414844	-0.755537	0.474083	-1.09074	0.284138
29982	4.54926	0.0265984	4.59823	0.00894404	4.56094	0.00620259	4.69591	0.00748786	4.58667	0.0317654	4.63414	0.0203523	5.11205	0.0141217	5.09709	0.0138529	5.00977	0.0188635	4.69841	0.00648944	4.43862	0.0115257	4.52095	0.0144874
221037	6.40133	0.0593729	6.65567	0.131963	6.42165	0.0392815	6.397	0.0769739	6.46587	0.0985756	6.61582	0.0767856	6.46391	0.259122	6.65852	0.203811	6.41651	0.215271	6.6749	0.027963	6.66903	0.0922474	6.72751	0.0291125
84989	0.60065	0.172093	0.76617	0.24115	0.889742	0.065761	0.483781	0.187036	0.491111	0.0285766	0.535531	0.130696	3.06534	0.352542	3.04832	0.303096	2.55197	1.02779	1.66409	0.27323	0.328818	0.120501	0.190447	0.278355
221035	6.63966	0.0201996	6.71225	0.00731252	6.49995	0.0923245	6.64304	0.0232418	6.52692	0.0257749	6.57579	0.0871126	6.67332	0.0845938	6.79477	0.0604038	6.63133	0.0490131	6.74606	0.0306341	6.49617	0.0306767	6.58824	0.0415326
305	3.22086	0.664483	3.26523	0.477031	3.20215	0.662082	3.18692	0.560805	3.18751	0.510034	3.11682	0.517986	3.39836	0.458755	3.55588	0.400211	3.42159	0.781407	3.46741	0.718824	3.14307	0.502747	3.25048	0.429988
29119	6.42085	0.484399	6.47915	0.559327	6.21622	0.492385	6.34601	0.50866	6.41551	0.396449	6.52181	0.456014	4.99532	0.394578	4.86937	0.764717	5.08676	1.33332	5.13407	0.461344	6.50218	0.422588	6.48295	0.299031
347731	0.121337	1.65573	0.151322	1.04558	-0.064818	1.48667	-0.36978	2.08374	0.142193	1.23069	0.546296	1.87335	2.21085	2.02303	2.13125	2.27149	1.45751	4.70747	2.0631	1.32566	0.498634	0.789558	0.646408	0.987895
23411	5.44748	0.0946734	5.62244	0.0738913	5.40374	0.0370407	5.55185	0.0534326	5.29037	0.0848852	5.24749	0.0468642	5.91019	0.157216	5.80667	0.281159	5.41131	0.0657575	5.29338	0.0165715	5.01711	0.0322474	5.10469	0.0210549
26091	5.54335	0.0318974	5.59978	0.0145184	5.4188	0.0792636	5.53612	0.0315095	5.52877	0.0471658	5.53478	0.112394	6.93736	0.19684	6.833	0.173429	6.24731	0.534318	6.14429	0.0164174	5.73561	0.0337899	5.71336	0.0207526
84665	5.7676	0.183938	5.42924	0.491658	5.53804	0.624118	5.58461	0.627341	5.60041	0.524872	5.71571	0.355373	5.43813	0.354557	4.76491	0.991461	4.61911	0.94853	5.39538	0.79101	5.60451	0.223945	5.56719	0.346602
64081	3.25695	0.0895046	3.42155	0.0533525	3.25765	0.0507465	3.30005	0.0326417	3.2328	0.0494445	3.23056	0.076428	4.37959	0.150403	4.5006	0.186988	4.49324	0.0285392	3.82078	0.0221539	3.5897	0.128123	3.44391	0.0815385
3189	6.4207	0.0575576	6.47183	0.0283306	6.35752	0.0765706	6.31441	0.0359973	6.35638	0.0124488	6.34174	0.0380866	6.61828	0.0549949	6.52793	0.0168238	6.50285	0.0115541	6.64398	0.0767683	6.63743	0.0301295	6.55235	0.0289081
55680	3.33813	0.169564	3.52538	0.0767063	3.30664	0.202808	3.42685	0.183383	3.50597	0.196148	3.48778	0.144661	3.81641	0.0593747	3.71672	0.0433977	3.62227	0.0727712	3.86691	0.0642572	3.58005	0.105707	3.58943	0.105883
1763	2.46629	0.12325	2.71796	0.230093	2.49262	0.425974	2.47908	0.160905	2.8085	0.214287	2.60137	0.308717	2.86418	0.351099	2.74566	0.174961	2.46936	0.394872	2.13043	0.0750984	3.22092	0.306403	3.38707	0.179782
8034	3.39871	0.02592	3.42905	0.0233245	3.37491	0.0443608	3.37271	0.0398455	3.48469	0.01563	3.49845	0.0582327	4.37636	0.0541387	4.19877	0.0857043	4.07844	0.132586	3.9897	0.0305763	3.50689	0.019111	3.53795	0.0233692
80312	2.92822	0.50207	3.12435	0.340994	2.80636	0.565539	3.01988	0.543318	3.35543	0.316163	3.33349	0.681841	3.99996	0.484984	3.82036	0.0133062	3.57678	0.174174	3.79291	0.201959	3.39418	0.221382	3.53033	0.369682
55749	6.86297	0.00980951	6.85827	0.0253164	6.70752	0.0833681	6.7358	0.0076318	6.74055	0.0300747	6.75874	0.0124583	6.97822	0.117639	7.05809	0.11702	6.95407	0.0554651	6.98041	0.0198354	6.8945	0.0443178	6.91095	0.0211924
219736	-0.0903238	0.0987971	0.156855	0.0714126	-0.0569121	0.195535	0.073887	0.119243	0.298612	0.23774	0.489784	0.125846	1.22437	0.245114	1.40833	0.635077	1.48226	0.893402	1.34835	0.0562409	0.786759	0.130532	0.852165	0.178351
79009	5.74169	0.0569384	5.8104	0.0662743	5.68424	0.0506955	5.78323	0.0466698	5.77607	0.0533841	5.70536	0.0783699	6.46545	0.0203434	6.57792	0.130797	6.22971	0.39454	6.00961	0.0270115	5.85962	0.0716851	5.91929	0.0747668
9188	6.98585	0.0975567	7.04254	0.0651632	6.8708	0.169221	7.00022	0.132465	6.87076	0.135992	6.9498	0.16266	6.74221	0.0915127	6.71124	0.108465	6.73219	0.173492	7.04078	0.0722093	6.76586	0.0942548	6.8254	0.122568
26128	6.4298	0.0240843	6.41786	0.0328867	6.40998	0.0284557	6.46943	0.0191149	6.3874	0.031534	6.45554	0.0179737	5.51493	0.0705054	5.47973	0.136956	5.58456	0.14426	6.64787	0.0366123	6.45213	0.0367181	6.45308	0.0239988
9559	5.84814	0.12591	5.86957	0.0848175	5.75002	0.191644	5.88628	0.0991368	5.78498	0.121372	5.80165	0.139918	6.21295	0.128933	6.35154	0.0506355	6.06724	0.0504147	6.21692	0.0638272	5.77798	0.0214614	5.88471	0.04263
6832	5.49962	0.0499007	5.38857	0.0500669	5.44436	0.0459482	5.47835	0.0234936	5.39988	0.0497866	5.48757	0.0333136	5.76432	0.00743059	5.6198	0.0343041	5.51038	0.0289869	5.7082	0.00991066	5.39929	0.00518957	5.41923	0.0070062
80201	3.2735	3.42763	2.91909	3.38887	3.38428	2.62462	3.16489	2.94213	2.9915	3.83518	3.23647	2.99148	2.81786	0.733298	2.57093	2.46285	2.62466	2.73276	3.54805	2.23253	2.44444	4.2276	2.81387	4.47285
3098	9.88497	0.0109918	9.62081	0.0131793	9.79916	0.0379033	9.77294	0.0114206	9.58614	0.0240295	9.67877	0.0261759	9.46765	0.0241608	9.38435	0.0494985	9.40268	0.10679	9.27929	0.0228076	9.55889	0.0257436	9.56343	0.00940419
6865	2.25651	0.386942	1.76818	0.133831	1.95674	0.365839	2.09622	0.244262	1.81512	0.153942	1.93609	0.247415	1.50755	0.35317	1.56886	0.0846601	1.49072	0.315185	1.48685	0.134232	1.79411	0.163597	1.83777	0.17607
23555	3.02709	0.348367	3.17668	0.316466	3.19728	0.361208	3.10611	0.404949	3.04311	0.382789	2.9869	0.333057	2.05166	0.661338	1.96905	0.239278	1.86461	0.503686	2.75921	0.185906	2.9684	0.419851	3.07901	0.485985
219738	2.7612	0.141313	3.20515	0.230119	3.01958	0.163724	3.1826	0.173917	3.45912	0.103799	3.33594	0.0316621	1.50772	0.187415	1.79637	2.10934	1.50397	3.46121	3.15624	0.105781	3.24046	0.117296	3.15716	0.0707459
1305	3.87262	0.116598	3.66033	0.14403	3.77893	0.062185	3.70351	0.123653	3.67517	0.186855	3.49142	0.328757	3.18455	0.281541	3.03975	0.278095	3.2722	0.408298	3.94349	0.220304	3.39459	0.201566	3.73451	0.223014
55506	6.27624	0.00682736	6.29171	0.0108985	6.27782	0.00790416	6.33237	0.00736072	6.29121	0.0186499	6.32522	0.00841403	5.93019	0.00595424	5.89059	0.0312192	5.88178	0.0470476	6.24937	0.0438792	6.42868	0.0250401	6.36198	0.0532556
84883	5.31481	0.137265	5.10684	0.19358	5.34186	0.085531	5.30961	0.103276	5.29279	0.176284	5.22429	0.114223	5.11707	0.161058	5.08253	0.490389	5.25019	0.206599	5.73544	0.0519366	5.1532	0.0647177	5.21617	0.0819233
219743	4.59985	0.132202	4.3699	0.135609	4.69816	0.154469	4.42246	0.18212	4.39303	0.284049	4.18032	0.185007	5.27451	0.122277	5.26438	0.090462	5.09646	0.542521	4.8104	0.226669	4.43168	0.0895051	4.35934	0.127248
56681	7.08332	0.0459701	7.16767	0.0543483	7.02859	0.07361	7.12383	0.0850892	7.14118	0.0953761	7.0968	0.0379219	6.71802	0.0656508	6.87205	0.0280236	6.88686	0.0938093	6.95755	0.0461942	7.08934	0.0687693	7.09454	0.0863822
5464	5.89959	0.38519	5.9248	0.321098	5.88208	0.395943	5.88835	0.36442	5.94634	0.26142	5.91541	0.294663	5.19735	0.293663	5.39121	0.140137	5.35852	0.3041	5.56059	0.244961	5.71001	0.181794	5.77137	0.196443
55222	5.27366	0.0642052	5.1791	0.136197	5.35833	0.0594031	5.23786	0.0414285	5.40287	0.110791	5.36597	0.053399	2.81616	0.165512	2.98521	0.638825	3.36408	0.776553	5.03171	0.126006	5.41582	0.0633794	5.43422	0.0862759
1979	7.22123	0.0128142	7.32596	0.00247024	7.26369	0.00829198	7.34224	0.0242662	7.25035	0.0149449	7.28222	0.0511765	7.86308	0.0507806	7.8282	0.0451285	7.56818	0.107086	7.39381	0.0290202	7.21404	0.0429009	7.18707	0.0992502
27143	1.69966	0.161978	1.83259	0.118798	1.83837	0.104356	1.68927	0.198444	1.65611	0.210313	1.8329	0.215688	2.14323	0.947022	1.70831	1.64364	1.79827	0.819783	1.69018	0.128953	1.91365	0.233702	1.74479	0.180883
140766	0.0239094	1.75882	0.29113	2.6207	0.0434005	1.4081	0.137288	1.62098	0.349677	1.62614	0.0294866	2.17832	0.00815112	1.09847	-0.202817	0.680651	-0.041677	1.57747	0.381489	0.851236	0.867644	1.96047	0.756647	2.44387
8879	6.30969	0.0296489	6.4941	0.109772	6.39389	0.0660857	6.4039	0.0673621	6.48265	0.129769	6.45085	0.0643044	5.9971	0.0801568	6.01311	0.085137	5.87669	0.291088	6.48232	0.110013	6.68419	0.119239	6.60616	0.203629
5092	6.3264	0.022392	6.22194	0.01756	6.39638	0.00774054	6.3044	0.0296545	6.25038	0.0579214	6.30659	0.0595375	5.76586	0.0835799	5.70075	0.0446892	5.75364	0.322381	5.75134	0.0835734	6.16463	0.129288	6.13136	0.121101
219699	6.57945	0.100606	6.75892	0.0553076	6.73502	0.0318389	6.7745	0.0427379	6.9447	0.06832	6.79884	0.112525	7.24575	0.0511161	7.33092	0.103768	6.98004	1.00459	7.11855	0.0676828	7.08089	0.0869539	7.06856	0.0630115
728978	4.64639	0.503191	4.14807	0.775015	4.49861	0.468185	4.84745	0.530402	4.55547	0.945356	4.40096	0.317839	4.72795	0.208659	4.48631	0.366857	4.93597	0.272967	4.99738	0.466714	3.67568	0.530042	3.92067	1.16121
55315	1.96631	0.48362	1.89538	0.557053	1.99911	0.608472	1.70845	0.259489	1.80688	0.833249	1.9779	0.453681	3.13442	0.245175	2.86215	0.219261	2.62549	0.422863	2.15606	0.239938	2.32235	0.189714	2.08232	0.370916
64115	4.91858	0.5539	4.88612	0.575049	4.91538	0.381052	4.81944	0.625785	4.79675	0.269333	4.90616	0.440136	6.57126	0.0660149	6.148	0.217193	5.66029	1.63722	5.50837	0.213333	4.75853	0.517323	4.6735	1.08506
5660	11.0652	0.0775149	10.8785	0.0795515	10.998	0.0719228	10.9089	0.0708331	10.7454	0.0753541	10.6823	0.099004	11.1279	0.032111	11.0542	0.012553	11.2221	0.0324656	10.9308	0.059956	10.9196	0.0541524	10.8616	0.0717147
9469	5.50171	0.533743	5.85249	0.432336	5.5896	0.305305	5.84428	0.302325	6.01276	0.504748	6.07729	0.382042	6.44669	0.142641	6.2004	0.242985	5.96014	0.723206	6.24926	0.407334	6.04581	0.47465	5.90093	0.803694
9806	3.05572	1.19081	3.04193	1.93282	2.75226	1.81498	2.89254	1.6935	2.75136	1.50777	2.71673	1.45271	3.82769	0.881944	3.77269	1.26414	3.80322	0.757803	3.23569	1.32441	2.76589	1.39761	2.68587	1.32565
51008	5.2462	0.0191348	5.36073	0.0347985	5.19135	0.0356923	5.26912	0.0256217	5.1681	0.0358193	5.22604	0.029705	5.89817	0.102013	5.74956	0.208641	5.52352	0.0376251	5.46389	0.0692182	5.35126	0.0884817	5.32909	0.0597869
119504	6.18761	0.178016	6.28271	0.206023	6.24123	0.114867	6.2297	0.106938	6.27387	0.252456	6.12077	0.231645	5.87002	0.193462	5.97407	0.15958	6.02926	0.488641	6.25749	0.268673	6.24707	0.288526	6.20693	0.438535
54541	3.37103	0.210858	3.47068	0.486825	3.40104	0.72851	3.31796	0.28742	3.72544	1.18867	3.62444	0.397764	5.52644	0.127381	5.22767	0.324818	5.17286	0.247867	4.02965	0.287265	4.01983	0.815988	4.35329	1.33669
54788	6.16807	0.0408438	6.09237	0.0148468	6.18291	0.00800573	6.10815	0.00671291	6.06195	0.017962	6.06297	0.021581	6.14608	0.0231935	6.01603	0.0294172	5.84131	0.187434	6.15708	0.0321068	6.0881	0.0320711	6.03105	0.0241477
10367	5.76735	0.0292993	5.63465	0.0398652	5.67057	0.0197442	5.70072	0.032509	5.6101	0.0374457	5.64182	0.023375	5.81376	0.0215876	5.72139	0.0861927	5.67921	0.0567686	5.76114	0.020179	5.65463	0.0271275	5.61182	0.00990577
90550	4.34517	0.137156	4.54076	0.091187	4.31266	0.19324	4.29325	0.178467	4.47345	0.126945	4.38845	0.16694	4.28954	0.0983035	4.48542	0.129235	4.34006	0.086077	4.42015	0.0711209	4.52588	0.139099	4.53596	0.14096
5033	6.68742	0.126086	6.38191	0.29774	6.43727	0.141032	6.56006	0.074351	6.31701	0.230901	6.23172	0.291707	6.40923	0.165324	6.25572	0.181645	6.16156	0.401705	6.1519	0.400634	6.31817	0.248852	6.70756	0.646975
25961	0.765527	0.0843513	0.716967	0.111436	0.688664	0.191821	0.515781	0.0784633	0.849476	0.154465	0.916583	0.317938	0.696632	0.318095	0.560415	0.250489	0.701681	0.360817	1.01807	0.206772	0.989526	0.0912172	0.88584	0.142926
11319	5.13008	0.0128862	5.33197	0.0252137	5.19855	0.0362379	5.01839	0.0369337	5.24353	0.0337781	5.33396	0.00179511	5.30943	0.0144032	5.14132	0.0470311	4.93133	0.69382	5.25149	0.00508438	5.23596	0.0170984	5.25555	0.0199462
317662	3.85796	0.0476497	3.97429	0.0445006	3.9399	0.0183313	3.90567	0.0652189	4.02478	0.107668	3.94578	0.14224	4.23693	0.0772534	4.38351	0.0486555	4.21618	0.112565	4.33117	0.0795062	4.07304	0.0923404	4.0807	0.0813895
23234	4.87186	0.110566	4.87454	0.164761	4.81722	0.193844	4.73748	0.132232	4.64487	0.209795	4.73962	0.104832	3.96325	0.0121404	3.89017	0.0713512	3.99024	0.0972514	4.56086	0.0373239	4.72922	0.0973812	4.86424	0.0554171
51021	6.34399	0.0296031	6.38294	0.0470322	6.43323	0.0210928	6.34181	0.0619308	6.43414	0.0515309	6.40119	0.0164925	6.21981	0.108271	6.3547	0.160346	6.2474	0.179059	6.59874	0.0820855	6.27815	0.0663184	6.29819	0.103561
118491	-0.0548286	0.575645	-0.0561613	0.287825	-0.0316862	0.137683	0.0930971	0.0862969	0.114967	0.0535988	-0.125197	0.738943	0.717312	0.185421	0.497508	0.0751124	0.406294	0.168286	0.918127	0.100294	0.633271	0.23476	0.430492	0.219927
310	6.28577	0.0603776	6.31122	0.0497034	6.26268	0.0216556	6.22339	0.0285379	6.23307	0.0612551	6.20862	0.0742171	5.94748	0.0183843	6.03753	0.0408192	5.93256	0.0616256	6.47508	0.0547872	6.25278	0.0479431	6.22334	0.0199772
118490	1.50557	0.446822	1.59738	0.710692	1.45129	0.317273	1.3003	0.675534	1.29403	0.466636	1.1073	0.655698	0.502156	0.442707	0.551772	0.304513	0.539744	0.404688	0.939538	0.458945	2.00869	0.912472	1.93767	1.41927
5532	5.60582	0.0230782	5.78029	0.0280691	5.63369	0.0483768	5.64496	0.0565209	5.76987	0.0127947	5.75172	0.0355008	6.61449	0.069327	6.71296	0.0206273	6.33613	0.212828	6.29435	0.00806585	5.92183	0.0197086	5.93226	0.00666117
159195	2.94393	0.364642	3.28094	0.536329	3.24606	0.437077	3.22673	0.461905	3.34137	0.752532	3.49912	0.495701	3.64179	0.104544	3.42607	0.102138	3.48989	0.149153	4.22706	0.578234	3.79904	0.597722	3.81517	0.627689
58529	2.79138	0.215342	2.63836	0.326101	2.60886	0.27033	3.22003	0.309922	2.67474	0.486036	2.57179	0.327204	3.27683	0.284984	3.1078	1.38786	3.16201	0.370895	3.4913	0.151879	2.6384	0.771061	2.56686	0.46096
79933	10.2865	0.0221985	10.606	0.114586	10.4837	0.0491896	10.3809	0.0640513	10.495	0.110315	10.5939	0.0357601	9.81236	0.497027	9.78371	0.626876	9.59247	1.05843	10.3807	0.107909	10.2543	0.19046	10.1919	0.029942
729092	1.94168	0.19481	1.53694	0.28149	1.57962	0.201769	1.78135	0.102859	1.63899	0.159042	1.76158	0.0710906	2.26952	0.114169	1.99802	0.101031	2.12187	0.0141213	2.19011	0.147328	2.18576	0.0364776	1.94932	0.0710213
729096	1.0356	0.129275	0.930919	0.192364	0.97636	0.0715341	0.996826	0.0797089	1.06696	0.304952	1.03408	0.267755	1.56958	0.0481043	1.11047	0.139383	0.98465	0.36196	1.3611	0.132306	1.40701	0.104848	1.12762	0.131927
2749	1.49556	0.113686	1.85073	0.174287	1.93346	0.0728961	1.66191	0.0210792	1.96442	0.087475	1.99176	0.163989	2.04146	0.254913	1.78025	0.172238	1.75246	0.252308	2.24946	0.118734	2.11966	0.0612321	1.98224	0.14769
9632	6.90837	0.0253401	6.93762	0.0324561	6.94869	0.0381224	6.72544	0.0239137	6.90629	0.0409313	6.90548	0.031855	7.0475	0.0115525	6.9738	0.0424007	6.95483	0.0895424	7.23569	0.032772	6.97977	0.0718421	6.90011	0.0770905
170384	4.36245	0.0868769	4.38677	0.0789959	4.32327	0.153986	4.3543	0.0570842	4.39606	0.103749	4.22664	0.0279353	3.93087	0.214537	3.61863	0.0669596	3.67603	0.154746	4.19666	0.0749395	4.27624	0.044354	4.40482	0.123077
118487	4.76954	0.0776287	4.75814	0.0586419	4.88635	0.0381365	4.7999	0.110156	4.89649	0.101608	4.72781	0.138608	4.48703	0.160701	4.64451	0.321953	4.54018	0.335994	5.00902	0.149839	4.85677	0.185217	4.90208	0.178995
23053	5.62913	0.00739215	5.44807	0.0215016	5.569	0.0372166	5.53653	0.0195726	5.47601	0.0261822	5.4427	0.0193989	6.5659	0.0259771	6.2875	0.0430713	6.33705	0.258692	6.11974	0.053338	5.73438	0.0546507	5.56865	0.038869
8509	4.76365	0.0532375	4.71398	0.11565	4.7977	0.0601852	4.68069	0.11442	4.56028	0.182694	4.51701	0.0607585	5.26468	0.063079	5.23773	0.0857264	5.02302	0.73517	5.10762	0.074328	4.71776	0.128735	4.6749	0.134531
818	4.96017	0.0804898	5.03894	0.0819433	5.01231	0.0581059	4.90045	0.121648	5.15181	0.0760498	4.96172	0.0850982	5.01094	0.103899	4.81152	0.285817	4.87343	0.238689	5.38124	0.0335195	5.22262	0.0523164	5.12467	0.0452682
5328	3.75146	1.60863	4.24533	0.698904	3.96092	1.37239	3.87094	1.58661	3.80508	1.0515	3.72445	1.98027	5.40913	0.356658	5.29574	0.358861	4.84842	1.71012	4.19695	0.584682	3.28949	1.24668	3.51775	1.64585
7414	9.69029	0.0415536	9.7957	0.0996423	9.57676	0.0424086	9.59951	0.0415766	9.62459	0.152038	9.71364	0.0612776	9.4739	0.0860803	9.58551	0.040754	9.36286	0.0785567	9.23487	0.0381554	9.51075	0.112083	9.56835	0.127033
26985	6.24546	0.0127197	6.24548	0.0160086	6.17091	0.0133023	6.12422	0.0138239	6.18797	0.0131646	6.26432	0.0306226	5.6244	0.0204647	5.65168	0.0322874	5.61962	0.0648453	6.35431	0.00761229	6.22545	0.00936101	6.28216	0.0338218
132	4.77189	0.0328234	4.79282	0.0210246	4.70595	0.0358184	4.8057	0.016884	4.72444	0.0322452	4.80739	0.0127797	6.48219	0.0168502	6.89544	0.0650767	6.30852	0.351997	4.46038	0.0562795	4.63679	0.0511653	4.8302	0.0419859
23522	4.66234	0.0640328	4.63268	0.0630045	4.52175	0.0639984	4.70473	0.0534886	5.00053	0.0367624	5.10181	0.167818	5.08552	0.0372693	4.94122	0.04045	5.05907	0.269568	5.37412	0.0828504	5.32099	0.0296171	5.27057	0.0884282
51207	3.9502	0.344974	3.45391	0.653969	4.04133	0.202137	3.96975	0.154256	3.83926	0.248844	3.73319	0.45469	3.79749	0.1371	3.694	0.547992	3.79231	0.382255	4.33801	0.233629	3.43792	0.309654	3.58934	0.533579
142891	5.06608	0.170709	5.1292	0.0782769	4.93814	0.13052	5.09766	0.0795517	4.86175	0.12847	4.91661	0.241345	5.72476	0.0379674	5.62007	0.18302	5.47398	0.184423	5.14908	0.0872523	4.68342	0.222041	4.86588	0.153914
7417	7.48834	0.0239844	7.28784	0.0788974	7.40242	0.00924542	7.49556	0.0337403	7.32377	0.0778429	7.33975	0.00601105	7.1354	0.014938	6.99192	0.0117122	7.02663	0.195709	7.10075	0.0756451	7.0069	0.0708379	7.14668	0.145047
118881	5.2612	0.032427	4.98714	0.11474	5.36096	0.040944	5.23021	0.149027	5.28052	0.178399	5.11116	0.21841	4.54421	0.309447	4.70605	0.667823	4.97275	0.341215	5.02732	0.338793	5.07626	0.119018	5.06564	0.330007
84858	4.08648	0.474587	4.71563	0.356602	4.49479	0.574609	4.6739	0.644131	4.93894	1.17639	5.09421	0.581588	5.0411	0.533013	5.21627	0.690587	5.42023	0.451006	5.33491	0.416219	5.19305	0.614067	5.05801	0.616392
100131213	0.982303	0.731594	1.17543	0.41175	1.29653	0.401241	1.0102	0.768903	1.5695	0.690408	1.52204	0.477617	1.56024	0.761518	1.86141	0.73928	2.14534	0.889804	2.31344	0.276607	2.08608	0.374372	1.91232	0.487127
3778	1.90554	0.615694	1.95996	0.517343	1.96699	0.581074	1.87991	0.519356	1.7964	0.894735	1.87833	0.621841	2.12444	0.197176	1.62913	0.654427	1.93122	0.674143	2.83292	0.223119	1.95703	0.775958	1.81997	1.0002
9231	5.97519	0.0328975	6.14827	0.047676	6.06554	0.0410594	6.09347	0.0489497	6.25352	0.0680585	6.17554	0.0738202	6.98095	0.0203152	6.93915	0.0379941	6.75041	0.445063	6.66992	0.059856	6.38019	0.122981	6.28907	0.174953
100128292	0.274068	0.258086	0.415762	0.074643	0.195078	0.0640341	0.0746097	0.246117	0.287909	0.255077	0.18481	0.227422	2.49953	0.308059	2.64038	0.396126	2.40719	0.512909	1.25617	0.092621	0.412734	0.292802	0.250196	0.132826
11128	5.65118	0.105236	5.60906	0.0684941	5.61802	0.0701811	5.72499	0.0756731	5.62	0.102218	5.6507	0.110339	5.74435	0.0242315	5.68437	0.014559	5.46063	0.519902	5.90278	0.0844825	5.70406	0.0846989	5.71853	0.094663
6229	8.10795	0.0750542	8.12123	0.063122	8.12479	0.0257349	8.08182	0.00816668	8.21674	0.0139737	8.24869	0.032185	8.59809	0.059313	8.72038	0.137253	8.59962	0.101396	8.48771	0.0386247	8.14859	0.124024	8.16646	0.136647
57178	6.54682	0.0508606	6.54481	0.118492	6.54587	0.154927	6.54013	0.0930684	6.91367	0.0933697	6.91886	0.0208126	7.27928	0.100652	7.08864	0.13026	6.79917	0.370873	6.89362	0.02323	7.02719	0.00748948	7.04008	0.030181
10105	7.6277	0.035317	7.53248	0.0530192	7.67719	0.0316875	7.74729	0.0444214	7.56698	0.042165	7.55487	0.0249118	7.79189	0.114072	7.60157	0.133343	7.58351	0.132482	7.42898	0.132307	7.29079	0.0473632	7.34829	0.124936
219654	6.69638	0.124737	6.89826	0.186174	6.7842	0.181507	6.83941	0.104642	6.98551	0.197452	6.85452	0.129754	6.03401	0.0292529	6.1974	0.235821	6.14915	0.305322	6.63509	0.0367657	7.07018	0.0514597	6.98198	0.0882774
143244	5.89057	0.229971	5.90442	0.159143	5.92264	0.16174	5.8632	0.134871	5.89166	0.105774	5.92947	0.131833	5.56571	0.0395628	5.56455	0.0453686	5.42567	0.0457471	5.72402	0.0459146	5.66218	0.0746276	5.7544	0.0524421
650623	1.61732	0.204926	1.6025	0.441637	1.60546	0.122803	1.81581	0.292371	1.89522	0.344257	1.7125	0.162517	1.45568	0.152589	1.5574	0.134086	1.34471	0.578078	1.61066	0.114867	2.02795	0.253302	1.99776	0.441873
101060691	2.75345	0.457532	3.1037	0.267184	2.78367	0.297605	2.86412	0.409819	3.13236	0.566331	3.23008	0.476756	3.15708	0.543159	2.9213	0.425699	2.74573	0.467545	3.36428	0.672061	3.23877	0.397176	3.15432	0.271872
729262	1.66572	0.242462	1.75616	0.273721	1.66353	0.321904	1.71806	0.354288	1.87923	0.585466	1.92456	0.661406	2.11286	0.229901	2.1812	0.466277	2.2405	0.722001	2.09213	0.380408	1.87475	0.374783	1.81259	0.408231
642361	2.42253	0.451089	2.58961	0.620699	2.52411	0.776767	2.41224	0.648536	2.63191	0.661008	2.44172	0.795827	3.09347	0.312727	2.98213	0.954704	2.96453	0.485286	2.42942	0.583217	2.37	0.490617	2.3941	0.502453
80195	3.53271	0.139541	3.47428	0.120904	3.53046	0.107935	3.54039	0.11622	3.52956	0.21925	3.45869	0.099396	2.45538	0.483656	2.46261	0.532599	2.77152	0.364413	3.7553	0.155565	3.67971	0.121713	3.71643	0.117184
311	7.39496	0.112584	7.25572	0.141167	7.41585	0.126549	7.32372	0.162236	7.29192	0.154303	7.34465	0.147195	7.86431	0.206519	7.49723	0.397078	7.4957	0.2169	7.31843	0.213679	7.26975	0.184548	7.21867	0.185891
84293	6.40734	0.106084	6.27716	0.129958	6.31439	0.0858701	6.33431	0.0648495	6.11832	0.153692	6.15876	0.115425	6.04416	0.143044	6.06237	0.264817	6.22728	0.187319	5.93833	0.195591	6.23543	0.138657	6.2515	0.115605
81619	5.43954	0.218637	5.4617	0.380742	5.50541	0.299382	5.43459	0.279523	5.41463	0.297658	5.39736	0.340893	6.21883	0.157729	6.14308	0.292421	6.10129	0.427124	5.49884	0.47703	5.42884	0.347356	5.39847	0.488113
27069	9.05276	0.0295452	8.94555	0.0593895	8.99184	0.0256347	9.05153	0.041586	8.95826	0.0212537	8.93468	0.0549229	9.3534	0.0297176	9.48584	0.0368936	9.43542	0.0897149	9.29326	0.0588137	8.90038	0.0747976	8.93717	0.0891373
92211	2.67559	1.46611	2.39947	1.80817	2.74398	1.20814	2.60486	1.45683	2.39134	1.76996	2.65658	1.48219	2.53726	1.26895	2.30656	1.41616	2.36109	1.21602	2.2116	1.404	2.56683	1.76927	2.47548	2.04445
54462	6.55108	0.115999	6.78505	0.174838	6.50912	0.165802	6.68229	0.113622	6.75529	0.148215	6.76559	0.15066	6.39247	0.0699513	6.30258	0.0400188	6.27645	0.0768532	6.71078	0.126747	6.65263	0.116185	6.72535	0.0703
2894	3.63415	0.560963	4.11098	0.434579	3.80088	0.703836	3.65016	0.647593	3.86319	0.870153	3.45997	0.641166	3.78323	0.0964237	3.74091	0.104642	3.91647	0.117235	3.87108	0.197161	4.63683	0.157812	4.08993	0.281044
23063	5.74804	0.0827426	5.89031	0.00843342	5.67544	0.0146095	5.93382	0.0224352	5.94486	0.0263837	5.98581	0.00508088	5.8199	0.0335037	5.91227	0.0937122	5.76357	0.0191849	5.94662	0.0208629	5.80301	0.0319102	5.82646	0.0505617
11155	9.8365	0.312603	9.87152	0.332415	9.78167	0.311882	9.71439	0.329421	9.78416	0.317331	9.82102	0.443515	7.1892	0.579105	7.20744	0.993669	7.77363	2.14364	8.79971	0.614989	10.0302	0.321816	9.88309	0.274712
657	4.85789	0.111916	5.60572	0.0748837	5.19129	0.171982	5.25369	0.083325	5.91772	0.0860799	5.87407	0.0993674	4.97369	0.100696	5.26751	0.0946426	4.87532	0.429194	5.63565	0.0610624	5.79704	0.0649882	5.80406	0.0181315
79812	1.30018	0.16214	1.01456	0.0632943	1.25227	0.0821789	1.09671	0.0332685	1.02583	0.138507	1.18764	0.175241	1.75383	0.215954	1.36251	0.0739624	1.38148	0.121299	1.72639	0.269164	1.49648	0.132747	1.58318	0.0932951
6623	2.53154	0.772768	2.34462	0.377226	2.55976	0.502728	2.44934	0.25072	2.55547	0.42046	2.36353	0.36228	2.19818	0.678892	2.3973	0.761625	2.48367	0.780011	3.5187	0.382476	2.65421	0.354327	2.56963	0.616932
2746	7.25839	0.0073897	7.2035	0.0144996	7.18244	0.0110135	7.1741	0.00226612	7.15741	0.00804007	7.13521	0.0228572	7.43982	0.217734	7.51344	0.227859	7.42122	0.201455	7.12788	0.00855141	7.22945	0.049264	7.22178	0.0248627
54537	4.11093	0.0492267	4.35697	0.0803984	4.08474	0.0988277	4.26919	0.0537961	4.51646	0.074298	4.54904	0.0466084	4.80152	0.0996773	4.84925	0.179063	4.55735	0.120986	4.59032	0.0395849	4.48531	0.0548039	4.48432	0.0114383
728118	2.18533	0.610529	2.04861	0.662099	2.18369	0.464075	2.07491	0.536297	2.15993	0.91484	2.19501	0.605702	2.52986	0.50558	2.45197	1.08352	2.70317	0.696726	2.35402	0.725608	2.42509	0.464529	2.15863	0.56783
728190	2.79325	0.45378	2.85139	0.457929	2.85544	0.453014	2.76617	0.405015	2.95222	0.629151	2.99875	0.43215	2.55622	1.33589	2.71242	0.74483	2.63384	0.693794	2.9936	0.871764	2.82531	0.56369	2.81876	0.667371
439994	3.59782	0.359263	3.83672	0.543399	3.79014	0.355827	3.70589	0.450161	3.83164	0.715702	3.70505	0.582028	4.44732	0.653216	4.55965	0.522072	4.40362	0.484763	3.89191	0.529295	3.82276	0.469175	3.66889	0.476347
728130	2.32337	0.446119	2.20577	0.390576	2.33901	0.301455	2.19645	0.280244	2.28088	0.366903	2.14673	0.981675	2.95924	0.2496	2.89003	0.372975	2.82751	0.461803	2.58286	0.540826	2.58909	0.479825	2.45522	0.611019
9562	5.33873	0.0490774	5.32437	0.081135	5.30084	0.106809	5.34018	0.0870884	5.32899	0.120718	5.24091	0.109172	5.30408	0.099261	5.47571	0.0493932	5.17873	0.184644	5.55843	0.0658655	5.47513	0.110444	5.4902	0.0743526
9060	5.50357	0.307186	5.25388	0.435575	5.29214	0.321997	5.36221	0.324059	5.22612	0.305265	5.26956	0.393499	6.36661	0.17777	6.02432	0.199345	5.8772	0.118123	5.66879	0.23736	4.91369	0.499296	5.08295	0.470328
84896	8.38364	0.0633255	8.43783	0.0498967	8.25696	0.0807956	8.44572	0.117043	8.33368	0.107965	8.44041	0.0905865	7.97247	0.0614607	8.08267	0.168908	7.86462	0.247656	8.38231	0.10569	8.20766	0.108969	8.3577	0.0737297
100144748	2.15028	0.265064	1.46549	0.0966348	1.51125	0.179821	1.27905	0.154787	1.11912	0.411981	0.974125	0.330057	5.7359	0.0789902	5.46401	0.488142	5.13831	0.432373	3.10877	0.164936	1.68287	0.10932	1.41696	0.441981
5728	6.29715	0.0224083	6.51008	0.0192106	6.31687	0.0172443	6.37943	0.00666853	6.5452	0.0275933	6.52395	0.0245655	7.44396	0.0135001	7.52291	0.0783711	7.31151	0.20386	7.23426	0.0752987	6.75063	0.0876358	6.74419	0.0777484
55328	0.31392	0.386074	0.411033	0.594836	0.132645	0.402821	0.350258	0.816533	0.256691	0.874199	-0.119669	1.29023	0.426298	0.133903	0.277837	0.187568	0.195327	0.960268	0.725936	0.216383	0.450288	0.941328	0.457439	0.872606
57559	2.11756	0.315211	2.04135	0.308315	2.04773	0.336715	2.05788	0.319883	2.1414	0.491881	2.16875	0.397452	2.21188	0.559114	1.86131	0.44505	1.55059	0.482727	2.23876	0.458372	2.29388	0.601866	2.4647	0.438801
59	6.72438	1.15134	7.17218	1.25293	6.81136	1.2167	6.78867	1.05309	6.91068	1.1658	7.01442	1.19797	7.43896	0.0627368	7.24146	0.17813	7.12744	0.293342	6.24651	0.605311	6.61224	1.3998	6.72266	1.22309
355	4.26526	0.398048	4.54305	0.365265	4.36968	0.372796	4.81173	0.225678	4.27936	0.366836	4.17815	0.311057	7.16692	0.0847956	7.14319	0.191557	6.73896	0.506298	6.29005	0.15709	4.56272	0.315662	4.53349	0.481938
3988	4.2252	0.914874	4.12352	1.32288	4.24191	0.826733	4.24443	0.81202	4.10997	1.18994	4.10718	0.843282	4.87366	1.19601	4.59964	1.01097	4.6361	0.582469	4.5506	0.996978	4.33294	0.791138	4.38871	1.15901
3437	-0.603853	0.795118	-0.49982	0.846147	-0.805642	1.14165	-0.393607	0.948964	-0.830422	1.34188	-0.86427	0.836714	2.91818	1.41654	2.68914	3.26598	1.39643	6.92696	0.651288	0.241112	-0.35088	0.650462	-0.663379	1.20178
3434	4.71079	0.323378	4.70606	0.333075	4.63872	0.3794	4.68054	0.406497	4.75415	0.405296	4.77253	0.404553	3.14923	0.569325	2.95292	0.160573	3.08455	0.0672612	4.10172	0.0766289	5.41645	0.716458	5.00101	0.700231
24138	2.61243	0.205138	2.86154	0.401345	2.61106	0.188609	2.66912	0.53854	2.95128	0.300825	2.97448	0.251173	3.53496	0.445816	3.62442	0.13505	3.42682	0.229342	3.49577	0.207801	3.05464	0.303937	3.06844	0.225156
387700	5.24123	0.248172	5.81941	0.221788	5.32955	0.358864	5.1822	0.163972	5.38715	0.346822	5.40577	0.33036	4.87093	0.119742	5.1863	0.208573	4.93022	0.809084	5.75675	0.132957	5.76405	0.155901	5.89823	0.0854635
53354	4.51181	0.175518	4.65295	0.0943023	4.5753	0.103803	4.68254	0.0472947	4.50188	0.0262447	4.49722	0.0546879	5.5473	0.00695995	5.72203	0.0683883	5.67811	0.0537135	4.92422	0.067021	4.66451	0.0785327	4.68016	0.116312
9585	3.96796	0.318402	4.35586	0.347358	4.03279	0.612812	4.12319	0.325832	4.3731	0.374141	4.44979	0.395024	3.23235	0.458399	3.14218	0.176584	3.38479	0.250463	3.02761	0.0934511	4.4561	0.276171	4.97195	0.10788
3363	-0.887952	0.631522	-0.39587	0.368367	-0.580693	0.465612	-0.313222	0.405425	-0.461273	0.620989	-0.437918	0.737769	1.4355	0.434732	1.71827	0.382021	1.29875	0.834062	1.19609	0.331066	-0.276625	0.691072	-0.256292	1.00849
10556	4.45948	0.0419721	4.51904	0.0869663	4.37997	0.0798953	4.50684	0.0250132	4.49542	0.0424452	4.45286	0.0390448	4.1267	0.0207607	4.14104	0.0669615	3.89289	0.437881	4.53699	0.0267358	4.58225	0.0474341	4.6271	0.0883738
27063	11.0972	0.283207	12.0763	0.135135	11.5653	0.120705	11.7539	0.0401358	11.9934	0.583399	12.1534	0.159787	11.2327	0.413217	11.3868	1.32569	10.9385	3.72184	12.2364	0.175898	11.5453	0.406458	11.859	0.139058
119369	0.891798	0.263771	1.0246	0.182267	0.911569	0.10181	0.409949	0.334832	0.63007	0.608584	0.719016	0.197645	2.51681	0.299092	2.18158	0.683239	2.00267	0.20745	1.17547	0.746197	0.699949	0.249214	0.876413	0.543539
84333	7.30033	0.0745218	7.60259	0.0934024	7.27903	0.147405	7.46236	0.0976377	7.46466	0.125083	7.54881	0.111293	6.98973	0.154846	7.38131	0.164469	7.14335	0.231272	7.41389	0.13646	7.08388	0.104393	7.45137	0.0714163
143279	5.18875	0.176365	5.37521	0.202286	5.01573	0.260481	5.17079	0.195689	5.35801	0.204474	5.37849	0.154277	6.15101	0.204609	6.16788	0.255823	5.69737	0.120446	5.62122	0.200459	5.44726	0.228133	5.53908	0.145511
5507	4.80799	0.277082	5.60317	0.160074	5.09726	0.534944	5.94096	0.134712	6.25838	0.842401	6.22271	0.148645	6.19811	0.184983	6.19788	0.297855	5.6984	0.607436	6.35321	0.333996	6.38011	0.231632	6.60788	0.313961
80351	6.51881	0.0562414	6.72135	0.025876	6.45571	0.0672217	6.53267	0.0496345	6.4837	0.0563233	6.49737	0.055669	7.43564	0.037392	7.48224	0.195726	7.04005	0.229704	6.93279	0.0884611	6.53978	0.110742	6.58189	0.0930454
143282	3.16449	0.247813	3.13766	0.168736	3.1602	0.1805	3.07853	0.106043	3.01359	0.195886	3.13279	0.140479	3.39999	0.0574797	3.38496	0.0591674	3.69009	0.0720906	3.44942	0.163436	2.74577	0.119907	2.97626	0.179512
9044	5.73825	0.0276864	5.92116	0.073305	5.58842	0.0853216	5.52346	0.0168794	5.932	0.0248649	5.92081	0.0766467	5.81845	0.0516115	5.7461	0.103238	5.5918	0.0806721	6.01187	0.0557426	6.19112	0.065994	6.12486	0.017382
22849	3.31345	0.388483	2.8377	0.356307	2.9342	0.237676	2.99889	0.323677	3.27216	0.305667	3.33565	0.477003	2.3254	0.197866	2.3785	0.36418	2.6935	1.68014	3.61802	0.388118	3.66367	0.503685	3.65143	0.403401
54708	5.80409	0.0220042	5.95816	0.0269411	5.82391	0.027152	5.9282	0.0286328	6.01306	0.0078942	5.91926	0.112405	5.94016	0.104059	6.14317	0.0250328	5.95435	0.025611	6.00997	0.00285607	5.93976	0.0110781	5.94585	0.00300998
3416	6.37586	0.0195865	6.34168	0.0345026	6.25368	0.0533657	6.3238	0.0156057	6.32297	0.0450617	6.43693	0.0107898	5.90407	0.0342546	5.87586	0.126239	5.8136	0.02664	6.29443	0.0096678	6.43929	0.0105872	6.47281	0.0188034
3832	3.67733	0.319112	4.03746	0.345005	3.75551	0.596956	3.64649	0.383809	4.02896	0.319556	4.1202	0.359576	1.73314	0.652888	1.69723	0.304855	1.9787	1.14723	1.78211	0.147271	4.24616	0.396494	4.68546	0.23131
54536	4.21673	0.0549326	4.39575	0.0295027	4.17849	0.0718061	4.42774	0.0511512	4.51906	0.0372824	4.47601	0.12436	4.99638	0.0483937	5.13581	0.0309128	4.73751	0.306245	4.8076	0.0204765	4.43868	0.0342961	4.56814	0.0265793
26509	6.69066	1.01998	6.62203	0.860033	6.61674	0.968761	6.58753	1.01778	6.55666	0.984842	6.67584	1.13502	6.82378	0.795012	6.27265	1.5949	6.39168	1.12519	7.21337	0.554604	6.44666	1.22205	6.51794	1.55285
55165	3.35381	0.65824	3.546	0.584097	3.4285	0.770145	3.40482	0.716589	3.64795	0.50992	3.67225	0.566997	1.47145	0.776153	1.37641	0.440869	1.01221	1.63134	0.65967	0.139018	3.51866	0.379196	4.07807	0.113718
118924	4.43012	0.0197378	4.42484	0.0226608	4.29417	0.0749578	4.33499	0.0252559	4.322	0.0434015	4.40824	0.0151423	4.6469	0.0568391	4.71133	0.310756	4.31279	0.96615	5.0595	0.0217066	4.63158	0.0200695	4.64024	0.0345853
159371	1.98965	0.105323	2.07929	0.301213	2.08603	0.0584127	1.82001	0.119613	2.12119	0.33195	2.28708	0.11804	0.987333	0.230741	1.0949	0.603507	0.902469	0.370526	2.11268	0.243059	1.9888	0.0662099	2.3232	0.0901726
266971	4.81683	0.0171193	4.72298	0.00586962	4.81083	0.0049827	4.74371	0.0164474	4.72813	0.00269196	4.69624	0.0101214	4.83326	0.0429445	4.85084	0.0243997	4.93269	0.00348268	5.06452	0.0183722	4.79963	0.0195267	4.73404	0.0271416
51196	4.62706	0.169743	4.94762	0.0763475	4.4657	0.233393	4.58264	0.439932	4.93752	0.0987705	4.88851	0.30772	3.86445	0.103335	3.73174	0.34182	3.70371	0.196697	4.33875	0.0299128	5.18988	0.240841	5.05447	0.216692
64318	3.84814	0.0598908	4.05207	0.0511054	3.83386	0.139078	4.27082	0.0691858	3.90039	0.139907	3.9641	0.0954552	3.402	0.118877	3.46328	0.0513711	3.5676	0.234007	4.27529	0.0886388	3.94871	0.124626	3.96784	0.0598278
23232	3.30965	0.0472692	3.30816	0.0017016	3.10363	0.0946628	3.05027	0.0491923	3.36894	0.0111599	3.22429	0.04491	4.06914	0.157945	4.09154	0.148157	3.97444	0.0404249	3.57109	0.0147148	3.3186	0.0273353	3.43404	0.0101621
3070	1.99401	0.412005	2.49576	0.304214	2.29429	0.730621	2.08715	0.463227	2.33979	0.419631	2.41478	0.469093	2.50787	0.156378	2.40481	0.194835	2.27737	0.661024	1.53687	0.253216	3.00985	0.338142	3.17579	0.457076
9124	8.39735	0.222555	8.55501	0.169586	8.49396	0.179962	8.40226	0.191959	8.50017	0.241958	8.46168	0.234354	8.91497	0.0361508	8.84058	0.03535	8.90765	0.0445533	8.47994	0.119579	8.45423	0.193438	8.39694	0.1958
10580	5.13437	0.0493174	5.07638	0.0966337	4.90182	0.115466	5.13907	0.0694574	5.19092	0.0751323	5.34152	0.140504	5.66045	0.102694	5.42597	0.0937365	5.3025	0.449267	4.84113	0.113074	4.98195	0.076905	5.00311	0.0380529
5832	5.93133	0.325947	5.92564	0.3012	5.91347	0.235062	5.9241	0.216951	5.88876	0.417663	5.97955	0.211814	4.52774	0.460487	4.4479	0.505711	4.56953	0.597267	5.64741	0.389327	5.94496	0.376018	5.98468	0.391391
26123	6.32947	0.290267	6.22376	0.339664	6.2815	0.290261	6.27618	0.232217	6.10559	0.362502	6.16477	0.247213	6.07173	0.27321	6.03537	0.269154	6.01464	0.279984	6.34178	0.2502	6.16773	0.173004	6.20274	0.299826
953	3.58829	0.0880891	3.7424	0.0480537	3.72621	0.0226334	3.73089	0.045706	3.77397	0.12875	3.81434	0.041458	3.50028	0.0314834	3.38512	0.0850222	3.35657	0.25196	3.69322	0.0760681	3.91645	0.0621692	3.97571	0.0438907
54619	4.87658	0.0759602	4.90635	0.018101	4.77624	0.0290625	4.67465	0.0442094	4.48571	0.0599948	4.60651	0.0294244	4.13507	0.0531777	4.11057	0.0694046	4.25304	0.215193	4.13628	0.0559168	4.18402	0.0434513	4.1803	0.171079
9849	4.60019	0.156997	4.80742	0.10151	4.4965	0.120208	4.483	0.100018	4.8467	0.0799559	4.92389	0.229754	4.97934	0.0735524	4.99875	0.198771	4.77254	0.0977018	5.1031	0.0683351	5.24692	0.110293	5.21872	0.0576395
7093	1.13718	0.131496	1.08842	0.38147	0.882078	0.347854	1.11471	0.28631	0.775803	0.583783	0.988173	0.14132	2.55897	0.0380475	2.3699	0.382115	2.52802	0.725297	1.69994	0.495604	1.40488	0.162149	1.27942	0.382783
56889	8.41217	0.0242427	8.49674	0.0349657	8.27154	0.0766077	8.28804	0.0642309	8.27356	0.0762831	8.26228	0.156139	8.12777	0.0751749	8.25813	0.0240491	8.003	0.117583	8.12113	0.0468012	8.29157	0.0612797	8.383	0.139728
118788	3.14448	0.471636	3.42255	0.62051	3.13435	0.360135	3.12148	0.368288	3.29512	0.637015	3.34097	0.390242	2.90393	0.127289	2.9155	0.191049	2.71669	0.280233	2.5568	0.276437	3.03763	0.380239	3.18948	0.324662
728658	8.30743	0.096881	8.27932	0.0848514	8.45688	0.0425275	8.36913	0.0325938	8.41106	0.0280166	8.32885	0.00639477	8.52714	0.111057	8.59117	0.132	8.65273	0.247005	8.43242	0.0575268	8.33119	0.0987481	8.28266	0.164478
102723665	1.39343	0.0216085	1.61678	0.0376923	1.46037	0.0703192	1.45417	0.0294918	1.58167	0.152266	1.35948	0.0726333	2.03351	0.317018	2.33883	0.410681	2.43106	0.13377	1.82831	0.306449	1.73662	0.294421	1.50459	0.295699
84458	5.14233	0.0275257	5.17158	0.0149261	4.9412	0.086436	5.11715	0.0612113	5.16978	0.0578596	5.25409	0.0276157	5.57863	0.0981081	5.68552	0.194771	5.53719	0.153075	5.3079	0.0389683	5.08609	0.0311024	5.20708	0.0171738
26148	1.69555	0.0183251	1.98042	0.030335	1.55564	0.0635413	1.93883	0.0611261	2.47305	0.0389331	2.60609	0.337738	1.96371	0.651715	1.96663	0.23967	1.78567	0.254576	2.15596	0.0859052	2.03838	0.098746	1.99575	0.224975
84986	2.84224	0.061143	3.10879	0.0765296	2.80199	0.129909	3.06251	0.0778762	3.18818	0.0617639	3.13929	0.0468258	2.21366	0.264699	2.27977	0.17555	2.54036	0.153721	3.37272	0.0312645	3.41738	0.0688066	3.40372	0.112392
10023	3.60793	0.116517	2.32659	0.177708	3.05913	0.309272	2.00608	0.311129	1.90552	0.481139	1.5556	0.395081	3.47568	0.375462	3.38113	0.253491	3.6753	1.41598	2.03435	0.0833281	2.50059	0.284789	1.93985	0.368714
23401	4.58158	0.101784	4.06142	0.064395	4.30936	0.111861	3.82284	0.157445	3.66706	0.381726	3.61783	0.0952283	4.34894	0.103842	4.51371	0.111321	4.41391	0.213517	3.65062	0.0530183	3.99822	0.148415	3.72818	0.170679
23223	5.93279	0.39457	5.87226	0.366205	5.9051	0.327841	5.83892	0.245572	5.78226	0.303853	5.83661	0.31807	6.36934	0.061888	6.26955	0.0906663	6.35305	0.219238	5.97879	0.234454	5.74033	0.453338	5.67008	0.433675
5223	8.43012	0.0138866	8.20691	0.115267	8.43707	0.0353106	8.46666	0.0271182	8.33968	0.0850679	8.26049	0.0228043	7.92381	0.0624492	7.93281	0.0413879	8.06801	0.363587	7.98499	0.0395647	7.91449	0.0880171	8.10782	0.11405
51013	4.27763	0.0218367	4.3001	0.0415077	4.32894	0.01688	4.29554	0.017802	4.30892	0.0111923	4.22209	0.0439231	4.74794	0.0624192	4.62487	0.160222	4.61122	0.280729	4.78471	0.0485649	4.29895	0.0631224	4.27293	0.063274
84287	5.92853	0.0331841	5.94853	0.0262193	6.02489	0.016948	5.90643	0.0245982	5.86601	0.0408848	5.84916	0.0105389	6.54665	0.045996	6.44602	0.0655537	6.23188	0.471956	6.02073	0.0442661	5.90708	0.058714	5.8969	0.0272403
64210	6.08255	0.0586693	5.82763	0.00643408	6.0152	0.061811	5.98881	0.0282235	5.85196	0.0494543	5.80411	0.0507408	6.65297	0.0572767	6.33336	0.0679555	6.27105	0.0562582	6.00398	0.0103564	5.8303	0.0284485	5.75258	0.0262847
80019	4.00643	0.138209	3.95295	0.154716	4.1485	0.102129	3.99384	0.0941045	4.1078	0.0886722	4.02735	0.0587267	5.78058	0.12769	5.70056	0.169218	5.70616	0.171724	4.67139	0.0866726	4.0731	0.07952	4.05576	0.0490294
26287	-0.0319018	0.0731873	0.113033	0.191331	0.101349	0.0657506	0.00893453	0.302494	0.343244	0.190721	0.162453	0.188188	0.277602	0.430086	0.223761	0.812963	-0.399114	0.509995	0.400561	0.306332	0.555416	0.136948	-0.101009	0.249038
112817	0.662975	0.277761	0.465844	0.191554	0.527701	0.302756	0.420918	0.19568	0.539893	0.107634	0.531103	0.304798	0.95951	0.361502	0.865982	0.333109	0.500147	0.987152	0.415358	0.0569573	0.692011	0.130292	0.629433	0.0866939
118812	3.39203	0.0515164	3.34137	0.0178096	3.37994	0.087061	3.38917	0.0803026	3.44375	0.0409572	3.44941	0.0511645	2.90857	0.134846	2.96416	0.14788	3.06078	0.0477382	3.74935	0.0203521	3.44971	0.0181227	3.39777	0.0376865
55361	5.62595	0.0356469	5.67963	0.021299	5.69713	0.0459983	5.77283	0.0448121	5.66879	0.0142538	5.72705	0.054853	6.52575	0.0214202	6.30339	0.109247	6.15372	0.263168	5.92581	0.0834832	5.53925	0.0627088	5.49118	0.0602081
60370	3.24904	0.0691957	3.17679	0.123134	3.31162	0.0651495	3.31549	0.0388309	3.18302	0.0801509	3.11885	0.110308	5.03372	0.151599	4.73595	0.348052	4.37078	0.319919	3.02649	0.152092	3.15149	0.187875	3.20104	0.246189
83742	6.69961	0.156753	6.76848	0.204739	6.79456	0.154289	6.68313	0.19898	6.64598	0.217564	6.62505	0.228544	6.92097	0.132883	6.90497	0.148237	6.76985	0.177902	6.87627	0.169878	6.91096	0.167957	6.83327	0.265064
118813	5.74845	0.11273	5.81749	0.191701	5.85947	0.127902	5.80151	0.135928	5.86414	0.23045	5.78632	0.190564	6.89319	0.0559268	6.80654	0.124073	6.54195	0.595511	5.90153	0.091025	5.67706	0.143179	5.64196	0.164259
6425	1.97035	1.27108	2.58621	0.604799	2.32114	2.42655	2.0815	1.67536	2.3429	1.00782	2.15815	0.865055	0.0979515	1.1898	0.0708414	1.07942	0.492749	1.23701	1.83838	0.287444	3.35017	1.21023	2.97835	0.448001
55118	-0.0458068	0.486063	-0.0107351	0.263302	-0.0156915	0.33616	0.0943998	0.0778012	-0.269998	0.137547	-0.367971	0.485174	6.46173	0.712669	6.3062	1.17593	6.16253	2.0534	2.14221	0.280826	-0.202607	0.301057	-0.217425	0.442628
27291	3.65071	0.216966	3.6348	0.0529992	3.50722	0.102955	3.7902	0.0694637	3.91473	0.246542	3.97438	0.065307	3.80289	0.0934974	3.78603	0.0686188	3.90644	0.0606735	4.1749	0.0458071	3.98745	0.0189785	4.05243	0.0519
84171	5.43821	0.752006	5.67497	0.79353	5.6056	0.66412	5.45012	0.672405	5.46068	0.8192	5.36939	1.057	8.11015	1.22165	7.66035	1.16023	7.00154	1.00486	6.21793	0.955052	5.98096	0.571326	5.70661	0.773176
84795	4.88597	0.971303	4.90412	0.860849	5.00208	0.846303	4.90761	0.956232	4.83605	0.854238	4.724	1.15505	4.73731	0.430959	4.95267	0.716903	5.04268	0.725422	4.77867	0.618709	5.30673	0.759636	4.99334	0.957631
3257	5.65506	0.190206	5.6723	0.185694	5.72828	0.199185	5.68107	0.178737	5.64614	0.178152	5.5644	0.147913	6.52126	0.138524	6.43332	0.259806	6.29652	0.0710779	5.55391	0.102535	5.73223	0.153025	5.60522	0.205269
26507	1.32666	0.302672	1.00056	0.316756	1.1557	0.888778	1.41409	0.220494	1.15184	0.16354	1.23753	0.211229	0.442109	0.21062	0.0225612	0.761544	0.322374	0.450922	1.06369	0.151798	0.928195	0.434214	1.21323	0.231335
2805	8.82843	0.0981969	8.51122	0.124604	8.6919	0.181399	8.72339	0.171662	8.57239	0.157683	8.62717	0.164473	7.63531	0.197053	7.61919	0.195604	7.90052	0.704366	8.23868	0.29251	8.28504	0.157985	8.3966	0.232924
81894	4.10272	0.163452	4.00079	0.0458502	4.18666	0.040157	4.03004	0.015594	4.02726	0.105873	4.04019	0.053849	3.77899	0.0837853	3.64435	0.157142	4.00438	0.159707	4.00018	0.0368373	4.07953	0.0412875	4.07724	0.0693967
57089	3.93168	0.216406	4.32534	0.142224	3.94293	0.200524	4.27086	0.235196	4.34059	0.187494	4.31716	0.288283	3.4024	0.419488	3.42437	0.374555	3.19103	0.656528	4.30239	0.405628	4.14405	0.263374	4.17295	0.444738
1355	5.23052	0.0169451	5.20492	0.0283916	5.16181	0.0194736	5.24873	0.0220271	5.1279	0.0404071	5.15493	0.0256587	5.50012	0.0133479	5.60067	0.0129811	5.43505	0.05637	5.6904	0.0285713	5.29731	0.0356	5.28167	0.0502928
51076	3.72612	0.108046	3.788	0.125568	3.78637	0.0807712	3.82634	0.0789383	3.86878	0.157791	3.76124	0.174383	3.04476	0.149067	2.97249	0.409096	2.90828	0.440008	4.06408	0.256155	3.90534	0.226539	3.87838	0.23241
23268	3.87952	0.178746	4.47101	0.030723	4.26123	0.123771	4.35471	0.101176	4.81516	0.113002	5.10201	0.0785907	5.14879	0.0685719	4.90964	0.206628	4.89	0.64298	5.19002	0.19826	4.7765	0.115642	4.66736	0.153566
10613	4.82897	0.258784	4.83653	0.237655	4.79728	0.274415	4.68448	0.22196	4.57936	0.384028	4.68353	0.282243	3.8114	0.0809826	3.76429	0.192208	3.95755	0.18754	4.38847	0.206471	4.61826	0.398709	4.72968	0.426478
1147	4.54964	0.058046	4.70517	0.0316905	4.49781	0.126282	4.61698	0.0626444	4.62736	0.0687908	4.59661	0.109859	4.67628	0.192255	4.71017	0.0801001	4.45492	0.370123	4.70737	0.0964606	4.53693	0.0631036	4.57692	0.0713202
55280	4.17296	0.0409226	4.23342	0.077025	4.16558	0.0560506	4.20942	0.0153794	4.3662	0.0398433	4.30431	0.0611879	3.18764	0.0460079	3.40084	0.207921	3.28368	0.409825	4.27795	0.0524438	4.61438	0.206482	4.53718	0.116801
282991	4.53418	0.299245	4.99546	0.0787148	4.76666	0.226513	5.20743	0.165061	4.97083	0.181369	4.93627	0.15259	6.08279	0.209705	6.32875	0.10971	5.68942	2.23132	5.69494	0.0784799	4.80341	0.139286	4.85305	0.0192646
6319	9.36447	0.166734	8.85154	0.187085	9.01653	0.0537553	9.20576	0.0426863	8.83738	0.195656	9.02672	0.12375	9.31333	0.0860248	9.16647	0.218928	8.91845	0.057873	8.3836	0.158408	8.18225	0.160997	8.51208	0.272192
90271	1.51649	0.0740331	1.25257	0.204131	1.70031	0.104744	1.51867	0.0731212	1.24639	0.157679	1.60452	0.0796542	2.6955	0.456978	2.51882	0.147647	2.19769	0.284189	1.25434	0.478703	1.2032	0.155721	1.30239	0.286762
[truncated: 12,234 more rows]
